# Supplementary material for: Multi-Omic, Multi-Tissue Responses to Acute Exercise in Sedentary Adults: Findings from the Molecular Transducers of Physical Activity Consortium
Source: bioRxiv. 2026 Mar 2:2026.02.27.702183. Preprint. [Version 1] doi: 10.64898/2026.02.27.702183 (PMC13184684; doi:10.64898/2026.02.27.702183)
Supplement: Supplement 1 — Table S1. Participant numbers, related to Figure 1 [file media-1.xlsx]

## Sheet: Legend
Table S1: Participant numbers
Participants per randomization group
Number of participants randomized into control (CON), endurance exercise (EE), and resistance exercise (RE) groups for each temporal sampling profile
Values are n (%) within column. All participants provided a pre-exercise basline sample (0 hours). To reduce biopsy burden, post-exercise temporal windows were defined as Early (15_30_45 minutes), Middle (3.5_4 hours), and Late (24 hours). The Temporal sampling profile categories are mutually exclusive: Early, Middle, and Late indicate participants sampled only in that single window; "All" indica…
Participants per group randomization and sex
Number of male and female participants randomized into CON, EE and RE groups for each temporal sampling profile
Values are n (%) within column. Same as above, but divided by sex
Participants per tissue and omics assay
Number of participants for which samples were analyzed by omics assays for each tissue and time point. Numbers are plotted in Figure 1C
assay: Name of omics assay
epigen-atac-seq	atac-seq
epigen-methylcap-seq	Methyl Capture
transcript-rna-seq	rna-seq
prot-pr	Global Proteomics
prot-ol	Proximity extension assay-based technology for multiplexed protein analysis
prot-ph	Phophoproteomics
metab-t-acoa	Targeted Acyl-CoA
lab-conv	Clinical chemistry assays for conventional metabolites
metab-t-ka	Targeted Keto Acids
metab-t-nuc	Targeted Nucleotides
metab-t-oxylipneg	Targeted Oxylipins
metab-t-amines	Targeted Amines
metab-t-tca	Targeted Tricarboxylic Acid Cycle
metab-u-hilicpos	Untargeted HILIC-Positive
metab-u-lrpneg	Untargeted Lipidomics, Reversed-Phase Negative
metab-u-lrppos	Untargeted Lipidomics, Reversed-Phase Positive
metab-u-rppos	Untargeted Reversed-Phase Positive
metab-u-rpneg	Untargeted Reversed-Phase Negative
metab-u-ionpneg	Untargeted Ion-Pair Negative
randomgroupcode	Exercise or control group participant assigned to (ADUControl = CON, ADUEndur = EE, ADUResist = RE)
Outliers
Number of samples that were outliers and excluded from the analysis
assay: Name of omics assay

## Sheet: Participants per group
Characteristic	Overall N = 175	CON N = 37	EE N = 65	RE N = 73
Temporal Sample Profile
Early	43 (25%)	10 (27%)	16 (25%)	17 (23%)
Middle	40 (23%)	8 (22%)	14 (22%)	18 (25%)
Late	50 (29%)	11 (30%)	20 (31%)	19 (26%)
All	42 (24%)	8 (22%)	15 (23%)	19 (26%)

## Sheet: Participants per group and sex 
Characteristic	Overall		CON		EE		RE
	Female N = 126	Male N = 49	Female N = 31	Male N = 6	Female N = 46	Male N = 19	Female N = 49	Male N = 24
Temporal Sample Profile
Early	32 (25%)	11 (22%)	9 (29%)	1 (17%)	12 (26%)	4 (21%)	11 (22%)	6 (25%)
Middle	26 (21%)	14 (29%)	7 (23%)	1 (17%)	9 (20%)	5 (26%)	10 (20%)	8 (33%)
Late	39 (31%)	11 (22%)	10 (32%)	1 (17%)	15 (33%)	5 (26%)	14 (29%)	5 (21%)
All	29 (23%)	13 (27%)	5 (16%)	3 (50%)	10 (22%)	5 (26%)	14 (29%)	5 (21%)

## Sheet: Paticipants per tissue and omic
		Adipose					Blood								Muscle
assay	randomGroupCode	pre_exercise	post_15_30_45_min	post_3.5_4_hr	post_24_hr		pre_exercise	during_20_min	during_40_min	post_10_min	post_15_30_45_min	post_3.5_4_hr	post_24_hr		pre_exercise	post_15_30_45_min	post_3.5_4_hr	post_24_hr
epigen-atac-seq	ADUControl						14				14	10	10		13	10	9	10
epigen-atac-seq	ADUEndur						14				13	11	8		13	9	9	6
epigen-atac-seq	ADUResist						10				10	9	10		10	10	9	9
epigen-methylcap-seq	ADUControl	14	2	9	2		11				14	10	10		13		8	10
epigen-methylcap-seq	ADUEndur	11	2	10			13				12	10	7		13		9	6
epigen-methylcap-seq	ADUResist	10		9			10				9	8	8		10		9	9
transcript-rna-seq	ADUControl	37	10	15	11		33	31	35	33	35	15	19		36	18	15	18
transcript-rna-seq	ADUEndur	62	16	27	19		58	56	54	59	60	27	28		63	27	25	31
transcript-rna-seq	ADUResist	73	16	35	18		66			61	68	33	36		71	34	34	35
prot-ph	ADUControl	6		6											35	17	12	18
prot-ph	ADUEndur	8		7											60	26	23	29
prot-ph	ADUResist	8		7											66	28	29	36
prot-pr	ADUControl	6		6											35	17	12	18
prot-pr	ADUEndur	8		7											60	26	23	29
prot-pr	ADUResist	8		7											66	28	29	36
prot-ol	ADUControl						12	12	12	12	12	7	7
prot-ol	ADUEndur						13	14	12	14	12	5	7
prot-ol	ADUResist						18			16	18	8	7
metab-t-acoa	ADUControl	35	9	13	10
metab-t-acoa	ADUEndur	59	15	23	19
metab-t-acoa	ADUResist	67	16	31	17
metab-t-amines	ADUControl	35	9	14	11		37	36	37	34	37	16	19		31	16	12	16
metab-t-amines	ADUEndur	54	16	22	17		65	63	58	64	64	28	33		59	24	21	29
metab-t-amines	ADUResist	71	16	33	17		72			68	72	35	38		65	24	27	32
metab-t-conv	ADUControl						37	36	37	34	37	16	19
metab-t-conv	ADUEndur						65	63	58	64	64	28	33
metab-t-conv	ADUResist						72			68	72	35	38
metab-t-imm-crt	ADUControl						37	36	37	34	37	16	19
metab-t-imm-crt	ADUEndur						65	63	58	64	64	28	33
metab-t-imm-crt	ADUResist						72			67	72	35	38
metab-t-ka	ADUControl	37	10	14	11
metab-t-ka	ADUEndur	62	15	25	20
metab-t-ka	ADUResist	69	16	32	17
metab-t-nuc	ADUControl	37	10	15	11										33	16	12	17
metab-t-nuc	ADUEndur	61	16	26	20										60	25	22	29
metab-t-nuc	ADUResist	72	16	34	17										66	24	29	34
metab-t-oxylipneg	ADUControl	37	10	15	11		37	36	37	34	37	16	19		30	15	10	14
metab-t-oxylipneg	ADUEndur	59	16	26	20		65	63	58	64	64	28	33		55	24	19	27
metab-t-oxylipneg	ADUResist	71	15	32	15		72			67	72	35	38		61	23	26	29
metab-t-tca	ADUControl	34	9	14	10		37	36	37	34	37	16	19		31	16	12	16
metab-t-tca	ADUEndur	50	14	19	17		65	63	58	64	64	28	33		59	24	21	29
metab-t-tca	ADUResist	67	14	32	16		72			68	72	35	38		65	24	27	32
metab-u-hilicpos	ADUControl	37	10	16	11		37	36	37	34	37	16	19		36	18	13	17
metab-u-hilicpos	ADUEndur	61	16	26	20		65	63	58	64	64	28	33		64	27	25	31
metab-u-hilicpos	ADUResist	73	16	34	17		72			68	72	35	38		71	32	34	35
metab-u-ionpneg	ADUControl	37	10	15	11		37	36	36	33	37	15	19		36	18	13	18
metab-u-ionpneg	ADUEndur	58	16	25	20		65	60	56	63	62	28	33		64	25	25	31
metab-u-ionpneg	ADUResist	70	14	33	17		72			68	71	35	37		70	31	33	34
metab-u-lrpneg	ADUControl	37	10	15	11		37	36	37	34	37	16	19		35	16	13	17
metab-u-lrpneg	ADUEndur	62	16	26	20		65	63	58	64	64	28	33		60	26	23	29
metab-u-lrpneg	ADUResist	72	16	34	17		72			68	72	35	38		68	28	29	35
metab-u-lrppos	ADUControl	37	10	15	11		37	36	37	34	37	16	19		35	16	13	17
metab-u-lrppos	ADUEndur	62	16	26	20		65	63	58	64	64	28	33		59	26	23	29
metab-u-lrppos	ADUResist	73	16	34	17		72			68	72	35	38		68	28	29	35
metab-u-rpneg	ADUControl	35	9	14	11		37	35	37	34	37	16	19		36	18	13	18
metab-u-rpneg	ADUEndur	60	16	24	18		62	63	58	64	62	28	33		64	25	25	31
metab-u-rpneg	ADUResist	70	14	33	16		70			67	71	35	37		71	30	33	34
metab-u-rppos	ADUControl	36	9	14	11		37	36	37	34	37	16	19		36	18	13	18
metab-u-rppos	ADUEndur	60	16	24	19		63	62	58	62	63	28	33		64	25	25	31
metab-u-rppos	ADUResist	69	14	33	16		70			67	70	34	38		71	30	33	34

## Sheet: Outliers
assay	adipose	blood	muscle
epigen-atac-seq
epigen-methylcap-seq		11
prot-ph	4
prot-pr	4
transcript-rna-seq	1	81	3
prot-ol		4
metab-t-acoa	7
metab-t-amines	3
metab-t-conv
metab-t-imm-crt
metab-t-ka
metab-t-nuc			1
metab-t-oxylipneg	8	1	7
metab-t-tca	9
metab-u-hilicpos			2
metab-u-ionpneg
metab-u-lrpneg	2		1
metab-u-lrppos	1		1
metab-u-rpneg		1
metab-u-rppos		2
