# Supplementary material for: Multi-Omic, Multi-Tissue Responses to Acute Exercise in Sedentary Adults: Findings from the Molecular Transducers of Physical Activity Consortium
Source: bioRxiv. 2026 Mar 2:2026.02.27.702183. Preprint. [Version 1] doi: 10.64898/2026.02.27.702183 (PMC13184684; doi:10.64898/2026.02.27.702183)
Supplement: Supplement 2 — Table S2. Detailed differential analysis results, related to Figure 2 [file media-2.xlsx]

## Sheet: Legend
Table S2: Feature level results
Covariates included
For the primary differential analysis, a table of all covariates included for each ome and tissue analysis
tech_or_design: This is a binary column describing if a covariate is a technical covariate (e.g. sampling/processing/batching), or if it is of some experimental design parameter (e.g. age/BMI/participant id)
data_type: factor or numerical: binary column describing if a covariate is a coded as a factor (e.g. limited predefined levels) or numerical (e.g. continous values)
covariate: name of covariate
tissue: relevant tissue for the covariate. If the covariate is used the same way across all tissues, this is indicated by 'all'.
Total number of features detected in adipose, blood and muscle tissues
Total number of features are listed for each ome and tissue. For metabolites that are measured on multiple platforms, the metabolite is categorized into only the platform where it has the lowest CV. For proteins/phosphoproteomics, this number only contains numbers for features that have less than 30% missingness.
assay: Name of the omics assay
randomgroupcode: Exercise or control group participant assigned to (ADUControl = CON, ADUEndur = EE, ADUResist = RE)
Total number of differentially abundant (DA) features at each time point in adipose, blood and muscle tissues
DA features are listed for each ome and tissue at each of the time points the assay was applied.
If the same DA feature is significant at multiple time points, it is counted multiple times, unlike Figure 2A
Significance is assessed with adjusted p-value < 0.05 (via Benjamini Hotchberg FDR method)
assay: Name of the omics assay
randomgroupcode: Exercise or control group participant assigned to (ADUControl = CON, ADUEndur = EE, ADUResist = RE)
DA_Percent Overlap table
assay	omic platform
tissue_query	reference tissue for the overlap analysis
tissue_compare	The tissue being compared to the reference (tissue_query) to determine how many DA features (for the given assay) are also DA in this tissue
percent_overlap	The percentage of DA features from tissue_query that are also DA in tissue_compare for the specified assay
n_query	Number of unique DA features in tissue_query for the specified assay (considered for overlap)
n_overlap	Number of DA features from tissue_query (for the specified assay) that are also DA tissue_compare
Cross tissue Overrepresentation Analysis (ORA) results
contrast	tissue(s) in which the term was exclusively significant for
collection	molecular signature collection used for the analysis; Gene sets include C5 (Gene Ontology), C2 (curated pathways/literature), CELLMARKER (cell type markers), and MITOCARTA (mitochondrial genes)
database	molecular signature database; Gene sets from GOBP (biological processes), GOMF (molecular functions), GOCC (cellular components), REACTOME (pathways), CELLMARKER (cell type markers), WP (WikiPathways), MITOCARTA (mitochondrial genes), PID (Pathway Interaction Database), BIOCARTA (biological pathways), and KEGG_MEDICUS (health/disease pathways from KEGG) were included
set_short	gene set being tested and follows the template [database]_[gene set]
set_size	number of features in the corresponding set that were present in user-supplied background list
set_size_DB	number of features in the set being tested
size_ratio	ratio of the set_size column to the set_size_DB column
set_size_in_input	number of features in the corresponding set that were present in the user-supplied input list
input_size	size of the input list
background_size	size of the background list
p_value	two-sided nominal p-value
adj_p_value	adjusted p-value (Benjamini-Hochberg); adjustment was performed within each contrast and collection
statistic_column	-log10 of the nominal p-value
Cross tissue Overrepresentation Analysis of phosphoproteome using PTMsigDB
contrast	tissue(s) in which the term was exclusively significant for
collection	phosphosite specific molecular signature collection (PTMSigDB)
database	PTMSigDB signature categories; KINASE sets (iKiP, derived from in vitro kinase profiling; PSP, curated from PhosphoSitePlus); PERTURBATION sets (P100, LINCS P100 phosphoproteomics panel; DIA, data-independent acquisition; PRM, parallel reaction monitoring; and PSP, PhosphoSitePlus); PATHWAY sets (BI, BioCarta; NP, NetPath; WP, WikiPathways); DISEASE sets (PSP, PhosphoSitePlus disease-associated d…
set_short	PTMSigDB set being tested and follows the template PTMSIGDB_[set name]
set_size	number of features in the corresponding set that were present in user-supplied background list
set_size_DB	number of features in the set being tested
size_ratio	ratio of the set_size column to the set_size_DB column
set_size_in_input	number of features in the corresponding set that were present in the user-supplied input list
input_size	size of the input list
background_size	size of the background list
p_value	two-sided nominal p-value
adj_p_value	adjusted p-value (Benjamini-Hochberg); adjustment was performed within each contrast and collection

## Sheet: Covariates
ome	tech_or_design	data_type	covariate	tissue
transcript-rna-seq	Technical	factor	Batch	all
prot-ol	Design	numerical	BMI	all
prot-ph	Design	numerical	BMI	all
prot-pr	Design	numerical	BMI	all
transcript-rna-seq	Design	numerical	BMI	all
epigen-methylcap-seq	Design	numerical	BMI	all
epigen-atac-seq	Design	numerical	BMI	all
metab-u-hilicpos	Design	numerical	BMI	all
metab-u-ionpneg	Design	numerical	BMI	all
metab-u-lrpneg	Design	numerical	BMI	all
metab-u-lrppos	Design	numerical	BMI	all
metab-u-rpneg	Design	numerical	BMI	all
metab-u-rppos	Design	numerical	BMI	all
metab-t-amines	Design	numerical	BMI	all
metab-t-conv	Design	numerical	BMI	all
metab-t-imm-crt	Design	numerical	BMI	all
metab-t-imm-glc	Design	numerical	BMI	all
metab-t-imm-ins	Design	numerical	BMI	all
metab-t-oxylipneg	Design	numerical	BMI	all
metab-t-tca	Design	numerical	BMI	all
metab-t-nuc	Design	numerical	BMI	all
metab-t-acoa	Design	numerical	BMI	all
metab-t-ka	Design	numerical	BMI	all
prot-ol	Design	numerical	calculatedAge	all
prot-ph	Design	numerical	calculatedAge	all
prot-pr	Design	numerical	calculatedAge	all
transcript-rna-seq	Design	numerical	calculatedAge	all
epigen-methylcap-seq	Design	numerical	calculatedAge	all
epigen-atac-seq	Design	numerical	calculatedAge	all
metab-u-hilicpos	Design	numerical	calculatedAge	all
metab-u-ionpneg	Design	numerical	calculatedAge	all
metab-u-lrpneg	Design	numerical	calculatedAge	all
metab-u-lrppos	Design	numerical	calculatedAge	all
metab-u-rpneg	Design	numerical	calculatedAge	all
metab-u-rppos	Design	numerical	calculatedAge	all
metab-t-amines	Design	numerical	calculatedAge	all
metab-t-conv	Design	numerical	calculatedAge	all
metab-t-imm-crt	Design	numerical	calculatedAge	all
metab-t-imm-glc	Design	numerical	calculatedAge	all
metab-t-imm-ins	Design	numerical	calculatedAge	all
metab-t-oxylipneg	Design	numerical	calculatedAge	all
metab-t-tca	Design	numerical	calculatedAge	all
metab-t-nuc	Design	numerical	calculatedAge	all
metab-t-acoa	Design	numerical	calculatedAge	all
metab-t-ka	Design	numerical	calculatedAge	all
prot-ol	Technical	factor	codedsiteid	all
prot-ph	Technical	factor	codedsiteid	all
prot-pr	Technical	factor	codedsiteid	all
transcript-rna-seq	Technical	factor	codedsiteid	all
epigen-methylcap-seq	Technical	factor	codedsiteid	all
epigen-atac-seq	Technical	factor	codedsiteid	all
metab-u-hilicpos	Technical	factor	codedsiteid	all
metab-u-ionpneg	Technical	factor	codedsiteid	all
metab-u-lrpneg	Technical	factor	codedsiteid	all
metab-u-lrppos	Technical	factor	codedsiteid	all
metab-u-rpneg	Technical	factor	codedsiteid	all
metab-u-rppos	Technical	factor	codedsiteid	all
metab-t-amines	Technical	factor	codedsiteid	all
metab-t-conv	Technical	factor	codedsiteid	all
metab-t-imm-crt	Technical	factor	codedsiteid	all
metab-t-imm-glc	Technical	factor	codedsiteid	all
metab-t-imm-ins	Technical	factor	codedsiteid	all
metab-t-oxylipneg	Technical	factor	codedsiteid	all
metab-t-tca	Technical	factor	codedsiteid	all
metab-t-nuc	Technical	factor	codedsiteid	all
metab-t-acoa	Technical	factor	codedsiteid	all
metab-t-ka	Technical	factor	codedsiteid	all
transcript-rna-seq	Technical	numerical	pct_umi_dup	all
epigen-atac-seq	Technical	numerical	peak_enrich.frac_reads_in_peaks.macs2.frip	all
prot-ol	Design	factor	pid	all
prot-ph	Design	factor	pid	all
prot-pr	Design	factor	pid	all
transcript-rna-seq	Design	factor	pid	all
epigen-methylcap-seq	Design	factor	pid	all
epigen-atac-seq	Design	factor	pid	all
metab-u-hilicpos	Design	factor	pid	all
metab-u-ionpneg	Design	factor	pid	all
metab-u-lrpneg	Design	factor	pid	all
metab-u-lrppos	Design	factor	pid	all
metab-u-rpneg	Design	factor	pid	all
metab-u-rppos	Design	factor	pid	all
metab-t-amines	Design	factor	pid	all
metab-t-conv	Design	factor	pid	all
metab-t-imm-crt	Design	factor	pid	all
metab-t-imm-glc	Design	factor	pid	all
metab-t-imm-ins	Design	factor	pid	all
metab-t-oxylipneg	Design	factor	pid	all
metab-t-tca	Design	factor	pid	all
metab-t-nuc	Design	factor	pid	all
metab-t-acoa	Design	factor	pid	all
metab-t-ka	Design	factor	pid	all
prot-ol	Technical	factor	plate_id	all
prot-ph	Technical	factor	plex_site	muscle
prot-pr	Technical	factor	plex_site	muscle
prot-ol	Design	factor	randomGroupCode	all
prot-ph	Design	factor	randomGroupCode	all
prot-pr	Design	factor	randomGroupCode	all
transcript-rna-seq	Design	factor	randomGroupCode	all
epigen-methylcap-seq	Design	factor	randomGroupCode	all
epigen-atac-seq	Design	factor	randomGroupCode	all
metab-u-hilicpos	Design	factor	randomGroupCode	all
metab-u-ionpneg	Design	factor	randomGroupCode	all
metab-u-lrpneg	Design	factor	randomGroupCode	all
metab-u-lrppos	Design	factor	randomGroupCode	all
metab-u-rpneg	Design	factor	randomGroupCode	all
metab-u-rppos	Design	factor	randomGroupCode	all
metab-t-amines	Design	factor	randomGroupCode	all
metab-t-conv	Design	factor	randomGroupCode	all
metab-t-imm-crt	Design	factor	randomGroupCode	all
metab-t-imm-glc	Design	factor	randomGroupCode	all
metab-t-imm-ins	Design	factor	randomGroupCode	all
metab-t-oxylipneg	Design	factor	randomGroupCode	all
metab-t-tca	Design	factor	randomGroupCode	all
metab-t-nuc	Design	factor	randomGroupCode	all
metab-t-acoa	Design	factor	randomGroupCode	all
metab-t-ka	Design	factor	randomGroupCode	all
metab-u-hilicpos	Technical	numerical	raw_intensity_post	all
metab-u-ionpneg	Technical	numerical	raw_intensity_post	all
metab-u-lrpneg	Technical	numerical	raw_intensity_post	all
metab-u-lrppos	Technical	numerical	raw_intensity_post	all
metab-u-rpneg	Technical	numerical	raw_intensity_post	all
metab-u-rppos	Technical	numerical	raw_intensity_post	all
transcript-rna-seq	Technical	numerical	RIN	all
prot-ol	Design	factor	Sex	all
prot-ph	Design	factor	Sex	all
prot-pr	Design	factor	Sex	all
transcript-rna-seq	Design	factor	Sex	all
epigen-methylcap-seq	Design	factor	Sex	all
epigen-atac-seq	Design	factor	Sex	all
metab-u-hilicpos	Design	factor	Sex	all
metab-u-ionpneg	Design	factor	Sex	all
metab-u-lrpneg	Design	factor	Sex	all
metab-u-lrppos	Design	factor	Sex	all
metab-u-rpneg	Design	factor	Sex	all
metab-u-rppos	Design	factor	Sex	all
metab-t-amines	Design	factor	Sex	all
metab-t-conv	Design	factor	Sex	all
metab-t-imm-crt	Design	factor	Sex	all
metab-t-imm-glc	Design	factor	Sex	all
metab-t-imm-ins	Design	factor	Sex	all
metab-t-oxylipneg	Design	factor	Sex	all
metab-t-tca	Design	factor	Sex	all
metab-t-nuc	Design	factor	Sex	all
metab-t-acoa	Design	factor	Sex	all
metab-t-ka	Design	factor	Sex	all
prot-ol	Design	factor	Timepoint	all
prot-ph	Design	factor	Timepoint	all
prot-pr	Design	factor	Timepoint	all
transcript-rna-seq	Design	factor	Timepoint	all
epigen-methylcap-seq	Design	factor	Timepoint	all
epigen-atac-seq	Design	factor	Timepoint	all
metab-u-hilicpos	Design	factor	Timepoint	all
metab-u-ionpneg	Design	factor	Timepoint	all
metab-u-lrpneg	Design	factor	Timepoint	all
metab-u-lrppos	Design	factor	Timepoint	all
metab-u-rpneg	Design	factor	Timepoint	all
metab-u-rppos	Design	factor	Timepoint	all
metab-t-amines	Design	factor	Timepoint	all
metab-t-conv	Design	factor	Timepoint	all
metab-t-imm-crt	Design	factor	Timepoint	all
metab-t-imm-glc	Design	factor	Timepoint	all
metab-t-imm-ins	Design	factor	Timepoint	all
metab-t-oxylipneg	Design	factor	Timepoint	all
metab-t-tca	Design	factor	Timepoint	all
metab-t-nuc	Design	factor	Timepoint	all
metab-t-acoa	Design	factor	Timepoint	all
metab-t-ka	Design	factor	Timepoint	all
prot-ph	Technical	factor	tmt_plex	adipose
prot-pr	Technical	factor	tmt_plex	adipose
prot-ol	Design	factor	visitcode	all
prot-ph	Design	factor	visitcode	all
prot-pr	Design	factor	visitcode	all
transcript-rna-seq	Design	factor	visitcode	all
epigen-methylcap-seq	Design	factor	visitcode	all
epigen-atac-seq	Design	factor	visitcode	all
metab-u-hilicpos	Design	factor	visitcode	all
metab-u-ionpneg	Design	factor	visitcode	all
metab-u-lrpneg	Design	factor	visitcode	all
metab-u-lrppos	Design	factor	visitcode	all
metab-u-rpneg	Design	factor	visitcode	all
metab-u-rppos	Design	factor	visitcode	all
metab-t-amines	Design	factor	visitcode	all
metab-t-conv	Design	factor	visitcode	all
metab-t-imm-crt	Design	factor	visitcode	all
metab-t-imm-glc	Design	factor	visitcode	all
metab-t-imm-ins	Design	factor	visitcode	all
metab-t-oxylipneg	Design	factor	visitcode	all
metab-t-tca	Design	factor	visitcode	all
metab-t-nuc	Design	factor	visitcode	all
metab-t-acoa	Design	factor	visitcode	all
metab-t-ka	Design	factor	visitcode	all

## Sheet: Total number of features
assay	Adipose	Blood	Muscle
epigen-atac-seq		251054	255319
epigen-methylcap-seq	1326299	464359	1097702
transcript-rna-seq	20090	20526	16509
prot-ph	21022		18341
prot-pr	7758		6224
prot-ol		1417
metab-t-acoa	35
metab-t-amines	9	10	7
metab-t-conv		2
metab-t-ka	3
metab-t-nuc	20		13
metab-t-oxylipneg	12	5	20
metab-t-tca	5	5	5
metab-u-hilicpos	229	304	240
metab-u-ionpneg	28	35	64
metab-u-lrpneg	90	204	131
metab-u-lrppos	136	426	209
metab-u-rpneg	48	75	79
metab-u-rppos	61	76	132

## Sheet: Number of DA features
		Adipose				Blood							Muscle
assay	randomGroupCode	post_15_30_45_min	post_3.5_4_hr	post_24_hr		during_20_min	during_40_min	post_10_min	post_15_30_45_min	post_3.5_4_hr	post_24_hr		post_15_30_45_min	post_3.5_4_hr	post_24_hr
epigen-atac-seq	ADUEndur												288	1
epigen-atac-seq	ADUResist												764	385
epigen-methylcap-seq	ADUEndur		261						12	7	37			58	36
epigen-methylcap-seq	ADUResist		74						24	477	31			20	87
transcript-rna-seq	ADUEndur	57	3	3		2180	1867	439	840	2415			980	2314	1284
transcript-rna-seq	ADUResist	34	31					1017	2565	3773	4		883	5611	3458
prot-ph	ADUEndur		280										1364	19	4
prot-ph	ADUResist		43										3646	922	177
prot-pr	ADUEndur		305										1	3	1
prot-pr	ADUResist		2										1	12	21
prot-ol	ADUEndur					16	95	15	4	5
prot-ol	ADUResist							36	60	43
metab	ADUEndur	1	93	2		160	169	168	101	7	3		42	8	4
metab	ADUResist	5		1				245	224	140	35		84	9	12

## Sheet: DA_PercentOverlap
assay	tissue_query	tissue_compare	percent_overlap	n_query	n_overlap
metab	adipose	blood	51	100	51
metab	adipose	muscle	12	100	12
metab	blood	adipose	11.3839	448	51
metab	blood	muscle	16.0714	448	72
metab	muscle	adipose	11.3208	106	12
metab	muscle	blood	67.9245	106	72
transcript-rna-seq	adipose	blood	50.9434	106	54
transcript-rna-seq	adipose	muscle	82.0755	106	87
transcript-rna-seq	blood	adipose	0.764223	7066	54
transcript-rna-seq	blood	muscle	50.9199	7066	3598
transcript-rna-seq	muscle	adipose	0.974353	8929	87
transcript-rna-seq	muscle	blood	40.2957	8929	3598
prot	adipose	blood	0	306	0
prot	adipose	muscle	0	306	0
prot	blood	adipose	0	189	0
prot	blood	muscle	0	189	0
prot	muscle	adipose	0	34	0
prot	muscle	blood	0	34	0
prot-ph	adipose	blood	0	305	0
prot-ph	adipose	muscle	11.8033	305	36
prot-ph	blood	adipose	NA	0	0
prot-ph	blood	muscle	NA	0	0
prot-ph	muscle	adipose	0.850863	4231	36
prot-ph	muscle	blood	0	4231	0
epigen-methylcap-seq	adipose	blood	0	334	0
epigen-methylcap-seq	adipose	muscle	0.299401	334	1
epigen-methylcap-seq	blood	adipose	0	580	0
epigen-methylcap-seq	blood	muscle	0	580	0
epigen-methylcap-seq	muscle	adipose	0.5	200	1
epigen-methylcap-seq	muscle	blood	0	200	0
epigen-atac-seq	adipose	blood	NA	0	0
epigen-atac-seq	adipose	muscle	NA	0	0
epigen-atac-seq	blood	adipose	NA	0	0
epigen-atac-seq	blood	muscle	NA	0	0
epigen-atac-seq	muscle	adipose	0	1230	0
epigen-atac-seq	muscle	blood	0	1230	0

## Sheet: CrossTissue_ORA
contrast	collection	database	set_id	set_short	set_size	set_size_DB	size_ratio	set_size_in_input	input_size	background_size	p_value	adj_p_value	statistic_column
Muscle_only	C5	GOBP	5016	GOBP_POSITIVE_REGULATION_OF_RNA_METABOLIC_PROCESS	1805	1898	0.951	691	6081	29854	2.4697e-73	2.42673e-69	167.185
Muscle_only	C5	GOMF	10623	GOMF_TRANSCRIPTION_REGULATOR_ACTIVITY	1875	1956	0.959	701	6081	29854	1.9051e-69	9.35976e-66	158.234
Muscle_only	C5	GOBP	2353	GOBP_INTRACELLULAR_TRANSPORT	1566	1602	0.978	603	6081	29854	1.02813e-64	3.36748e-61	147.338
Muscle_only	C5	GOBP	3552	GOBP_NEGATIVE_REGULATION_OF_NUCLEOBASE_CONTAINING...(03552)	1491	1575	0.947	581	6081	29854	2.06092e-64	5.06264e-61	146.642
Muscle_only	C2	REACTOME	13384	REACTOME_RNA_POLYMERASE_II_TRANSCRIPTION	1362	1391	0.979	542	6081	29854	1.49652e-63	5.17646e-60	144.66
Muscle_only	C5	GOCC	8493	GOCC_MITOCHONDRION	1633	1665	0.981	601	6081	29854	1.98873e-56	3.35394e-53	128.257
Muscle_only	C5	GOCC	8859	GOCC_SUPRAMOLECULAR_COMPLEX	1354	1408	0.962	523	6081	29854	2.048e-56	3.35394e-53	128.228
Muscle_only	C5	GOBP	3667	GOBP_NEGATIVE_REGULATION_OF_RNA_BIOSYNTHETIC_PROCESS	1262	1339	0.942	492	6081	29854	2.05749e-54	2.88812e-51	123.618
Muscle_only	C5	GOBP	3022	GOBP_MUSCLE_STRUCTURE_DEVELOPMENT	678	699	0.97	315	6081	29854	9.40231e-54	1.15484e-50	122.099
Muscle_only	C5	GOBP	987	GOBP_CELLULAR_RESPONSE_TO_STRESS	1911	1966	0.972	668	6081	29854	2.18878e-53	2.38966e-50	121.254
Muscle_only	C5	GOCC	8043	GOCC_CATALYTIC_COMPLEX	1686	1730	0.975	603	6081	29854	9.1807e-52	9.02096e-49	117.517
Muscle_only	C5	GOBP	1032	GOBP_CELL_CYCLE	1765	1841	0.959	624	6081	29854	1.19129e-51	1.06415e-48	117.257
Muscle_only	C5	GOBP	1317	GOBP_CYTOSKELETON_ORGANIZATION	1495	1527	0.979	550	6081	29854	1.85554e-51	1.51938e-48	116.814
Muscle_only	C5	GOMF	9355	GOMF_CYTOSKELETAL_PROTEIN_BINDING	975	991	0.984	401	6081	29854	4.16615e-51	3.14897e-48	116.005
Muscle_only	C5	GOMF	10463	GOMF_SEQUENCE_SPECIFIC_DNA_BINDING	1610	1670	0.964	580	6081	29854	6.76121e-51	4.74541e-48	115.521
Muscle_only	C5	GOCC	8468	GOCC_MICROTUBULE_CYTOSKELETON	1339	1379	0.971	503	6081	29854	5.03067e-50	3.29542e-47	113.514
Muscle_only	C5	GOCC	8143	GOCC_CONTRACTILE_FIBER	241	245	0.984	154	6081	29854	5.29511e-49	3.25186e-46	111.16
Muscle_only	C5	GOCC	8251	GOCC_ENVELOPE	1247	1270	0.982	474	6081	29854	9.27236e-49	5.35943e-46	110.6
Muscle_only	C5	GOBP	1729	GOBP_ESTABLISHMENT_OF_PROTEIN_LOCALIZATION	1655	1696	0.976	586	6081	29854	1.17272e-48	6.40177e-46	110.365
Muscle_only	C5	GOBP	6409	GOBP_REGULATION_OF_ORGANELLE_ORGANIZATION	1183	1199	0.987	455	6081	29854	2.14254e-48	1.10803e-45	109.762
Muscle_only	C5	GOCC	8572	GOCC_NUCLEAR_PROTEIN_CONTAINING_COMPLEX	1201	1257	0.955	459	6081	29854	6.01678e-48	2.95604e-45	108.73
Muscle_only	C5	GOBP	5098	GOBP_POSITIVE_REGULATION_OF_TRANSCRIPTION_BY_RNA_POLYMERASE_II	1216	1241	0.98	463	6081	29854	7.50496e-48	3.51161e-45	108.509
Muscle_only	C5	GOMF	9035	GOMF_ADENYL_NUCLEOTIDE_BINDING	1613	1641	0.983	571	6081	29854	2.39594e-47	1.07011e-44	107.348
Muscle_only	C5	GOBP	5376	GOBP_PROTEIN_LOCALIZATION_TO_ORGANELLE	947	956	0.991	383	6081	29854	1.00827e-46	4.30751e-44	105.911
Muscle_only	C5	GOBP	5208	GOBP_POST_TRANSLATIONAL_PROTEIN_MODIFICATION	1042	1095	0.952	408	6081	29854	1.31419e-45	5.38051e-43	103.343
Muscle_only	C5	GOMF	10371	GOMF_PURINE_NUCLEOTIDE_BINDING	1949	1994	0.977	653	6081	29854	5.43561e-45	2.13641e-42	101.923
Muscle_only	C5	GOCC	8091	GOCC_CHROMOSOME	1874	1956	0.958	633	6081	29854	7.3465e-45	2.77641e-42	101.622
Muscle_only	C5	GOCC	8397	GOCC_INTRACELLULAR_PROTEIN_CONTAINING_COMPLEX	883	914	0.966	356	6081	29854	4.33189e-43	1.57649e-40	97.5452
Muscle_only	C5	GOBP	7348	GOBP_SMALL_MOLECULE_METABOLIC_PROCESS	1813	1871	0.969	611	6081	29854	6.59404e-43	2.31404e-40	97.125
Muscle_only	C5	GOMF	10310	GOMF_PROTEIN_CONTAINING_COMPLEX_BINDING	1724	1762	0.978	586	6081	29854	2.24463e-42	7.60543e-40	95.9
Muscle_only	C5	GOBP	5734	GOBP_REGULATION_OF_CATABOLIC_PROCESS	1028	1090	0.943	396	6081	29854	2.69132e-42	8.81497e-40	95.7185
Muscle_only	C5	GOBP	3736	GOBP_NEGATIVE_REGULATION_OF_TRANSCRIPTION_BY_RNA_POLYMERASE_II	924	980	0.943	366	6081	29854	3.03205e-42	9.61061e-40	95.5993
Muscle_only	C5	GOBP	846	GOBP_CELLULAR_CATABOLIC_PROCESS	1539	1613	0.954	536	6081	29854	4.59954e-42	1.41235e-39	95.1826
Muscle_only	C5	GOMF	9399	GOMF_DNA_BINDING_TRANSCRIPTION_FACTOR_ACTIVITY	1399	1454	0.962	497	6081	29854	1.35081e-41	4.02214e-39	94.1053
Muscle_only	C5	GOCC	8555	GOCC_NUCLEAR_BODY	824	859	0.959	334	6081	29854	4.98201e-41	1.4398e-38	92.8002
Muscle_only	C5	GOBP	2981	GOBP_MRNA_METABOLIC_PROCESS	751	827	0.908	311	6081	29854	2.05913e-40	5.78085e-38	91.3811
Muscle_only	C5	GOCC	8860	GOCC_SUPRAMOLECULAR_POLYMER	998	1044	0.956	382	6081	29854	4.44425e-40	1.21303e-37	90.6118
Muscle_only	C5	GOBP	5275	GOBP_PROTEIN_CONTAINING_COMPLEX_ASSEMBLY	1594	1662	0.959	544	6081	29854	7.65527e-40	2.03299e-37	90.068
Muscle_only	C5	GOBP	534	GOBP_APOPTOTIC_PROCESS	1857	1965	0.945	611	6081	29854	2.62947e-39	6.79926e-37	88.834
Muscle_only	C5	GOBP	6124	GOBP_REGULATION_OF_INTRACELLULAR_SIGNAL_TRANSDUCTION	1712	1795	0.954	573	6081	29854	3.36194e-39	8.47036e-37	88.5883
Muscle_only	C5	GOMF	9291	GOMF_CIS_REGULATORY_REGION_SEQUENCE_SPECIFIC_DNA_BINDING	1175	1215	0.967	429	6081	29854	4.05045e-39	9.94992e-37	88.402
Muscle_only	C5	GOBP	2596	GOBP_MACROMOLECULE_CATABOLIC_PROCESS	1348	1419	0.95	474	6081	29854	2.33357e-38	5.59261e-36	86.6508
Muscle_only	C5	GOBP	1580	GOBP_EMBRYO_DEVELOPMENT	1107	1127	0.982	407	6081	29854	6.40093e-38	1.47317e-35	85.6418
Muscle_only	C5	GOBP	4044	GOBP_ORGANELLE_ASSEMBLY	996	1025	0.972	376	6081	29854	6.44682e-38	1.47317e-35	85.6346
Muscle_only	C5	GOCC	8403	GOCC_I_BAND	143	146	0.979	100	6081	29854	2.0119e-37	4.49295e-35	84.4966
Muscle_only	C5	GOMF	10621	GOMF_TRANSCRIPTION_FACTOR_BINDING	582	599	0.972	253	6081	29854	3.4017e-37	7.4278e-35	83.9714
Muscle_only	C5	GOBP	1478	GOBP_DNA_METABOLIC_PROCESS	1017	1037	0.981	379	6081	29854	8.53288e-37	1.8227e-34	83.0517
Muscle_only	CELLMARKER	CELLMARKER	16348	Meiotic Prophase Fetal Germ Cell Fetal Gonad	1019	1049	0.971	379	6081	29854	1.39621e-36	1.2161e-33	82.5593
Muscle_only	C5	GOBP	5749	GOBP_REGULATION_OF_CELLULAR_COMPONENT_BIOGENESIS	978	1010	0.968	367	6081	29854	2.22461e-36	4.65085e-34	82.0935
Muscle_only	C5	GOBP	3013	GOBP_MUSCLE_CELL_DIFFERENTIATION	402	420	0.957	194	6081	29854	2.75137e-36	5.63228e-34	81.881
Muscle_only	C2	REACTOME	13183	REACTOME_POST_TRANSLATIONAL_PROTEIN_MODIFICATION	1409	1463	0.963	483	6081	29854	6.89774e-36	1.19296e-32	80.9619
Muscle_only	C5	GOBP	1039	GOBP_CELL_CYCLE_PROCESS	1263	1323	0.955	443	6081	29854	1.47551e-35	2.95884e-33	80.2015
Muscle_only	C5	GOBP	1466	GOBP_DNA_DAMAGE_RESPONSE	867	881	0.984	333	6081	29854	2.41474e-35	4.74544e-33	79.7089
Muscle_only	C5	GOBP	5776	GOBP_REGULATION_OF_CELL_CYCLE	1066	1121	0.951	387	6081	29854	1.05255e-34	2.02792e-32	78.2367
Muscle_only	C5	GOBP	3023	GOBP_MUSCLE_SYSTEM_PROCESS	430	452	0.951	200	6081	29854	1.55379e-34	2.93607e-32	77.8472
Muscle_only	C5	GOBP	2348	GOBP_INTRACELLULAR_PROTEIN_TRANSPORT	865	877	0.986	330	6081	29854	2.27667e-34	4.22087e-32	77.4652
Muscle_only	C5	GOCC	8582	GOCC_NUCLEOLUS	1107	1474	0.751	397	6081	29854	2.94668e-34	5.36187e-32	77.2072
Muscle_only	C5	GOBP	319	GOBP_ACTIN_FILAMENT_BASED_PROCESS	790	809	0.977	308	6081	29854	3.89223e-34	6.95364e-32	76.9289
Muscle_only	CELLMARKER	CELLMARKER	16722	SLC16A7+ Cell Lung	992	1013	0.979	364	6081	29854	9.35351e-34	4.07345e-31	76.0521
Muscle_only	C5	GOCC	8471	GOCC_MICROTUBULE_ORGANIZING_CENTER	831	848	0.98	318	6081	29854	1.95834e-33	3.43618e-31	75.3132
Muscle_only	C5	GOBP	1194	GOBP_CIRCULATORY_SYSTEM_DEVELOPMENT	1144	1224	0.935	404	6081	29854	3.51603e-33	6.06114e-31	74.728
Muscle_only	C5	GOBP	472	GOBP_ANATOMICAL_STRUCTURE_FORMATION_INVOLVED_IN_MORPHOGENESIS	1183	1259	0.94	414	6081	29854	5.32514e-33	9.02153e-31	74.3129
Muscle_only	C5	GOBP	5392	GOBP_PROTEIN_MODIFICATION_BY_SMALL_PROTEIN_CONJUGATION	805	835	0.964	309	6081	29854	8.56221e-33	1.42597e-30	73.838
Muscle_only	C5	GOBP	3024	GOBP_MUSCLE_TISSUE_DEVELOPMENT	422	434	0.972	194	6081	29854	1.09392e-32	1.79148e-30	73.593
Muscle_only	C2	REACTOME	13537	REACTOME_SIGNALING_BY_RHO_GTPASES_MIRO_GTPASES_AND_RHOBTB3	709	720	0.985	281	6081	29854	1.21801e-32	1.40437e-29	73.4855
Muscle_only	C5	GOBP	3020	GOBP_MUSCLE_ORGAN_DEVELOPMENT	350	354	0.989	170	6081	29854	2.1971e-32	3.53914e-30	72.8956
Muscle_only	C5	GOBP	4065	GOBP_ORGANONITROGEN_COMPOUND_BIOSYNTHETIC_PROCESS	1759	1876	0.938	562	6081	29854	3.01811e-32	4.78321e-30	72.5781
Muscle_only	C5	GOMF	9010	GOMF_ACTIN_BINDING	432	440	0.982	196	6081	29854	4.63443e-32	7.22824e-30	72.1492
Muscle_only	C5	GOBP	6944	GOBP_RESPONSE_TO_ENDOGENOUS_STIMULUS	1681	1777	0.946	540	6081	29854	1.20916e-31	1.85643e-29	71.1902
Muscle_only	C2	REACTOME	12920	REACTOME_METABOLISM_OF_RNA	718	724	0.992	280	6081	29854	3.9095e-31	3.38074e-28	70.0167
Muscle_only	C5	GOBP	4235	GOBP_PHOSPHORYLATION	1552	1596	0.972	505	6081	29854	4.34154e-31	6.56308e-29	69.9119
Muscle_only	C5	GOBP	5753	GOBP_REGULATION_OF_CELLULAR_LOCALIZATION	957	981	0.976	347	6081	29854	4.65285e-31	6.92711e-29	69.8427
Muscle_only	C5	GOBP	2985	GOBP_MRNA_PROCESSING	488	515	0.948	211	6081	29854	8.31019e-31	1.21875e-28	69.2627
Muscle_only	C5	GOMF	10628	GOMF_TRANSFERASE_ACTIVITY_TRANSFERRING_PHOSPHORUS...(10628)	895	908	0.986	329	6081	29854	9.6532e-31	1.39489e-28	69.1128
Muscle_only	C5	GOBP	1073	GOBP_CELL_PROJECTION_ORGANIZATION	1576	1623	0.971	509	6081	29854	1.87345e-30	2.6679e-28	68.4498
Muscle_only	C5	GOBP	5748	GOBP_REGULATION_OF_CELLULAR_CATABOLIC_PROCESS	670	726	0.923	264	6081	29854	3.00304e-30	4.21541e-28	67.9779
Muscle_only	C5	GOBP	3839	GOBP_NEUROGENESIS	1669	1715	0.973	532	6081	29854	3.09447e-30	4.28257e-28	67.9479
Muscle_only	C5	GOCC	8898	GOCC_TRANSFERASE_COMPLEX	832	861	0.966	310	6081	29854	3.3518e-30	4.57428e-28	67.8681
Muscle_only	C5	GOBP	3659	GOBP_NEGATIVE_REGULATION_OF_RESPONSE_TO_STIMULUS	1643	1755	0.936	524	6081	29854	7.59547e-30	1.02237e-27	67.05
Muscle_only	C2	REACTOME	13371	REACTOME_RHO_GTPASE_CYCLE	446	450	0.991	196	6081	29854	8.14605e-30	5.63544e-27	66.98
Muscle_only	C5	GOBP	5295	GOBP_PROTEIN_DNA_COMPLEX_ORGANIZATION	831	879	0.945	308	6081	29854	1.50358e-29	1.99651e-27	66.3671
Muscle_only	C5	GOCC	7964	GOCC_ANCHORING_JUNCTION	882	901	0.979	322	6081	29854	1.73842e-29	2.27757e-27	66.222
Muscle_only	C5	GOBP	3679	GOBP_NEGATIVE_REGULATION_OF_SIGNALING	1373	1464	0.938	453	6081	29854	2.16048e-29	2.79327e-27	66.0046
Muscle_only	C5	GOMF	10616	GOMF_TRANSCRIPTION_COREGULATOR_ACTIVITY	479	507	0.945	205	6081	29854	3.03424e-29	3.87201e-27	65.665
Muscle_only	C5	GOCC	7949	GOCC_ACTIN_CYTOSKELETON	493	501	0.984	209	6081	29854	4.05629e-29	5.10988e-27	65.3747
Muscle_only	C5	GOBP	1485	GOBP_DNA_REPAIR	587	598	0.982	237	6081	29854	4.49884e-29	5.55121e-27	65.2711
Muscle_only	C5	GOCC	8077	GOCC_CENTROSOME	628	640	0.981	249	6081	29854	4.51961e-29	5.55121e-27	65.2665
Muscle_only	C5	GOBP	4066	GOBP_ORGANONITROGEN_COMPOUND_CATABOLIC_PROCESS	1308	1338	0.978	434	6081	29854	9.20171e-29	1.11625e-26	64.5556
Muscle_only	C5	GOBP	7474	GOBP_STRIATED_MUSCLE_CELL_DIFFERENTIATION	297	306	0.971	146	6081	29854	1.06484e-28	1.27599e-26	64.4096
Muscle_only	C5	GOCC	8714	GOCC_PROTEIN_DNA_COMPLEX	1365	1435	0.951	448	6081	29854	1.63557e-28	1.93628e-26	63.9804
Muscle_only	C2	REACTOME	13094	REACTOME_ORGANELLE_BIOGENESIS_AND_MAINTENANCE	292	295	0.99	144	6081	29854	1.65063e-28	9.51589e-26	63.9712
Muscle_only	C5	GOBP	6497	GOBP_REGULATION_OF_PROGRAMMED_CELL_DEATH	1456	1563	0.932	471	6081	29854	2.28066e-28	2.66782e-26	63.6479
Muscle_only	C5	GOBP	4889	GOBP_POSITIVE_REGULATION_OF_ORGANELLE_ORGANIZATION	506	508	0.996	211	6081	29854	3.19551e-28	3.69401e-26	63.3106
Muscle_only	C5	GOCC	8481	GOCC_MITOCHONDRIAL_ENVELOPE	790	804	0.983	293	6081	29854	3.27643e-28	3.74351e-26	63.2856
Muscle_only	C5	GOBP	2093	GOBP_HEART_DEVELOPMENT	601	618	0.972	239	6081	29854	3.61423e-28	4.082e-26	63.1875
Muscle_only	C5	GOBP	4970	GOBP_POSITIVE_REGULATION_OF_PROTEIN_METABOLIC_PROCESS	1263	1307	0.966	419	6081	29854	9.07579e-28	1.01339e-25	62.2668
Muscle_only	C5	GOBP	4420	GOBP_POSITIVE_REGULATION_OF_CELLULAR_COMPONENT_ORGANIZATION	1093	1117	0.979	374	6081	29854	1.06012e-27	1.17042e-25	62.1114
Muscle_only	CELLMARKER	CELLMARKER	16419	Mitotic Arrest Phase Fetal Germ Cell Fetal Gonad	916	956	0.958	326	6081	29854	1.41273e-27	4.10164e-25	61.8243
Muscle_only	C5	GOBP	7505	GOBP_SUPRAMOLECULAR_FIBER_ORGANIZATION	833	847	0.983	303	6081	29854	1.71633e-27	1.87385e-25	61.6296
Muscle_only	C2	REACTOME	13201	REACTOME_PROCESSING_OF_CAPPED_INTRON_CONTAINING_PRE_MRNA	280	283	0.989	138	6081	29854	2.40154e-27	1.1867e-24	61.2937
Muscle_only	C5	GOCC	8865	GOCC_SYNAPSE	1421	1451	0.979	458	6081	29854	3.27949e-27	3.54113e-25	60.9821
Muscle_only	C5	GOBP	2813	GOBP_MICROTUBULE_BASED_PROCESS	931	956	0.974	329	6081	29854	3.34461e-27	3.57219e-25	60.9624
Muscle_only	C5	GOBP	2888	GOBP_MITOTIC_CELL_CYCLE	896	932	0.961	319	6081	29854	4.91642e-27	5.19448e-25	60.5772
Muscle_only	C5	GOBP	7865	GOBP_VESICLE_MEDIATED_TRANSPORT	1508	1541	0.979	479	6081	29854	7.29257e-27	7.62306e-25	60.1829
Muscle_only	C5	GOBP	5272	GOBP_PROTEIN_CATABOLIC_PROCESS	961	982	0.979	336	6081	29854	8.02289e-27	8.2982e-25	60.0875
Muscle_only	C5	GOBP	3012	GOBP_MUSCLE_CELL_DEVELOPMENT	191	195	0.979	106	6081	29854	9.92765e-27	1.01614e-24	59.8745
Muscle_only	C5	GOBP	423	GOBP_AMIDE_METABOLIC_PROCESS	1188	1301	0.913	394	6081	29854	4.04874e-26	4.10133e-24	58.4688
Muscle_only	C5	GOBP	1581	GOBP_EMBRYO_DEVELOPMENT_ENDING_IN_BIRTH_OR_EGG_HATCHING	669	678	0.987	253	6081	29854	6.41009e-26	6.4271e-24	58.0093
Muscle_only	C5	GOCC	8484	GOCC_MITOCHONDRIAL_MATRIX	483	487	0.992	199	6081	29854	6.66985e-26	6.61999e-24	57.9696
Muscle_only	C5	GOBP	7206	GOBP_RNA_SPLICING	457	475	0.962	191	6081	29854	8.2528e-26	8.1092e-24	57.7567
Muscle_only	C5	GOBP	1930	GOBP_GENERATION_OF_NEURONS	1449	1485	0.976	460	6081	29854	9.3434e-26	9.08992e-24	57.6325
Muscle_only	C5	GOBP	7204	GOBP_RNA_PROCESSING	1056	1429	0.739	358	6081	29854	1.02222e-25	9.84737e-24	57.5427
Muscle_only	C5	GOBP	6543	GOBP_REGULATION_OF_PROTEIN_MODIFICATION_PROCESS	1267	1312	0.966	413	6081	29854	1.15801e-25	1.10472e-23	57.4179
Muscle_only	C5	GOMF	9455	GOMF_ENZYME_REGULATOR_ACTIVITY	1244	1284	0.969	407	6081	29854	1.19522e-25	1.12926e-23	57.3863
Muscle_only	C5	GOCC	8896	GOCC_TRANSCRIPTION_REGULATOR_COMPLEX	488	513	0.951	199	6081	29854	3.06785e-25	2.87092e-23	56.4437
Muscle_only	C5	GOBP	3017	GOBP_MUSCLE_CONTRACTION	338	351	0.963	153	6081	29854	3.45788e-25	3.20134e-23	56.324
Muscle_only	C5	GOMF	9772	GOMF_KINASE_ACTIVITY	733	743	0.987	269	6081	29854	3.48609e-25	3.20134e-23	56.3158
Muscle_only	C5	GOMF	9400	GOMF_DNA_BINDING_TRANSCRIPTION_FACTOR_BINDING	460	477	0.964	190	6081	29854	6.04884e-25	5.50332e-23	55.7648
Muscle_only	C5	GOBP	2886	GOBP_MITOCHONDRION_ORGANIZATION	543	553	0.982	214	6081	29854	9.44736e-25	8.51649e-23	55.3189
Muscle_only	C2	WP	14756	WP_VEGFA_VEGFR2_SIGNALING	429	431	0.995	180	6081	29854	1.24028e-24	5.36267e-22	55.0467
Muscle_only	C5	GOBP	4070	GOBP_ORGANOPHOSPHATE_METABOLIC_PROCESS	941	969	0.971	324	6081	29854	1.28169e-24	1.1449e-22	55.0139
Muscle_only	C5	GOBP	848	GOBP_CELLULAR_COMPONENT_DISASSEMBLY	493	502	0.982	199	6081	29854	1.36214e-24	1.2058e-22	54.953
Muscle_only	C5	GOMF	10635	GOMF_TRANSITION_METAL_ION_BINDING	1057	1101	0.96	354	6081	29854	2.21804e-24	1.94594e-22	54.4654
Muscle_only	C5	GOBP	351	GOBP_ACTOMYOSIN_STRUCTURE_ORGANIZATION	207	209	0.99	108	6081	29854	2.9341e-24	2.55137e-22	54.1856
Muscle_only	C5	GOMF	10752	GOMF_ZINC_ION_BINDING	796	828	0.961	283	6081	29854	5.44863e-24	4.69634e-22	53.5667
Muscle_only	C5	GOBP	5233	GOBP_PROCESS_UTILIZING_AUTOPHAGIC_MECHANISM	573	585	0.979	220	6081	29854	1.12962e-23	9.6519e-22	52.8376
Muscle_only	C5	GOCC	8575	GOCC_NUCLEAR_SPECK	407	417	0.976	171	6081	29854	1.51644e-23	1.28453e-21	52.5431
Muscle_only	C5	GOBP	4139	GOBP_PEPTIDYL_AMINO_ACID_MODIFICATION	916	944	0.97	314	6081	29854	1.54475e-23	1.29733e-21	52.5246
Muscle_only	C2	WP	14595	WP_PLEURAL_MESOTHELIOMA	434	438	0.991	179	6081	29854	1.71364e-23	6.58608e-21	52.4208
Muscle_only	C5	GOMF	9185	GOMF_CADHERIN_BINDING	334	335	0.997	148	6081	29854	2.82518e-23	2.35256e-21	51.9209
Muscle_only	C5	GOBP	7715	GOBP_TUBE_DEVELOPMENT	1094	1169	0.936	360	6081	29854	2.90239e-23	2.39654e-21	51.8939
Muscle_only	C5	GOBP	4809	GOBP_POSITIVE_REGULATION_OF_MOLECULAR_FUNCTION	1234	1282	0.963	396	6081	29854	3.24053e-23	2.65345e-21	51.7837
Muscle_only	C5	GOBP	851	GOBP_CELLULAR_COMPONENT_MORPHOGENESIS	775	789	0.982	275	6081	29854	3.35215e-23	2.72217e-21	51.7499
Muscle_only	C5	GOBP	5406	GOBP_PROTEIN_PHOSPHORYLATION	1291	1330	0.971	410	6081	29854	4.6805e-23	3.76972e-21	51.4161
Muscle_only	C5	GOBP	5783	GOBP_REGULATION_OF_CELL_DIFFERENTIATION	1538	1628	0.945	470	6081	29854	1.8037e-22	1.4409e-20	50.067
Muscle_only	C5	GOBP	3920	GOBP_NON_MEMBRANE_BOUNDED_ORGANELLE_ASSEMBLY	415	425	0.976	171	6081	29854	1.88939e-22	1.49719e-20	50.0206
Muscle_only	C5	GOBP	4054	GOBP_ORGANIC_ACID_METABOLIC_PROCESS	941	980	0.96	317	6081	29854	2.20813e-22	1.73577e-20	49.8647
Muscle_only	C5	GOBP	7053	GOBP_RESPONSE_TO_OXYGEN_CONTAINING_COMPOUND	1734	1813	0.956	518	6081	29854	2.39944e-22	1.87118e-20	49.7816
Muscle_only	C2	REACTOME	12905	REACTOME_MEMBRANE_TRAFFICKING	617	629	0.981	229	6081	29854	2.43069e-22	8.40777e-20	49.7687
Muscle_only	C5	GOBP	3954	GOBP_NUCLEAR_TRANSPORT	321	330	0.973	142	6081	29854	2.64306e-22	2.04108e-20	49.6849
Muscle_only	C5	GOCC	8328	GOCC_GOLGI_APPARATUS	1593	1634	0.975	483	6081	29854	2.65884e-22	2.04108e-20	49.679
Muscle_only	C5	GOBP	1931	GOBP_GENERATION_OF_PRECURSOR_METABOLITES_AND_ENERGY	498	511	0.975	195	6081	29854	2.78114e-22	2.11841e-20	49.634
Muscle_only	C5	GOBP	6894	GOBP_RESPONSE_TO_ABIOTIC_STIMULUS	1092	1133	0.964	356	6081	29854	3.07782e-22	2.3235e-20	49.5327
Muscle_only	C5	GOBP	421	GOBP_AMIDE_BIOSYNTHETIC_PROCESS	905	1004	0.901	307	6081	29854	3.10824e-22	2.3235e-20	49.5228
Muscle_only	C5	GOMF	9773	GOMF_KINASE_BINDING	767	785	0.977	270	6081	29854	3.12133e-22	2.3235e-20	49.5186
Muscle_only	C5	GOBP	5894	GOBP_REGULATION_OF_DNA_METABOLIC_PROCESS	523	529	0.989	202	6081	29854	3.36826e-22	2.48846e-20	49.4425
Muscle_only	C5	GOBP	4408	GOBP_POSITIVE_REGULATION_OF_CATABOLIC_PROCESS	555	604	0.919	211	6081	29854	3.82078e-22	2.80171e-20	49.3164
Muscle_only	C5	GOMF	9927	GOMF_MOLECULAR_ADAPTOR_ACTIVITY	573	586	0.978	216	6081	29854	4.1863e-22	3.04701e-20	49.2251
Muscle_only	C5	GOBP	484	GOBP_ANIMAL_ORGAN_MORPHOGENESIS	1014	1042	0.973	335	6081	29854	5.01971e-22	3.62674e-20	49.0435
Muscle_only	C5	GOBP	2064	GOBP_GROWTH	904	926	0.976	306	6081	29854	5.30238e-22	3.803e-20	48.9887
Muscle_only	C5	GOBP	5861	GOBP_REGULATION_OF_CYTOSKELETON_ORGANIZATION	508	518	0.981	197	6081	29854	6.39718e-22	4.55498e-20	48.801
Muscle_only	C5	GOBP	1735	GOBP_ESTABLISHMENT_OF_PROTEIN_LOCALIZATION_TO_ORGANELLE	453	457	0.991	181	6081	29854	6.59842e-22	4.66447e-20	48.77
Muscle_only	C5	GOBP	5026	GOBP_POSITIVE_REGULATION_OF_SIGNALING	1718	1795	0.957	512	6081	29854	7.47055e-22	5.24326e-20	48.6459
Muscle_only	C5	GOBP	5735	GOBP_REGULATION_OF_CATALYTIC_ACTIVITY	1437	1497	0.96	442	6081	29854	9.18302e-22	6.37351e-20	48.4395
Muscle_only	C5	GOBP	2817	GOBP_MICROTUBULE_CYTOSKELETON_ORGANIZATION	655	669	0.979	238	6081	29854	9.21065e-22	6.37351e-20	48.4365
Muscle_only	C5	GOBP	4524	GOBP_POSITIVE_REGULATION_OF_DEVELOPMENTAL_PROCESS	1303	1370	0.951	408	6081	29854	1.09462e-21	7.52152e-20	48.2639
Muscle_only	C5	GOMF	9244	GOMF_CATALYTIC_ACTIVITY_ACTING_ON_A_NUCLEIC_ACID	613	625	0.981	226	6081	29854	1.22312e-21	8.34607e-20	48.1529
Muscle_only	C5	GOBP	5447	GOBP_PROTEOLYSIS_INVOLVED_IN_PROTEIN_CATABOLIC_PROCESS	737	751	0.981	260	6081	29854	1.34117e-21	9.08852e-20	48.0607
Muscle_only	C5	GOBP	1566	GOBP_EMBRYONIC_MORPHOGENESIS	601	616	0.976	222	6081	29854	2.13252e-21	1.43522e-19	47.597
Muscle_only	C5	GOBP	2891	GOBP_MITOTIC_CELL_CYCLE_PROCESS	743	775	0.959	261	6081	29854	2.19159e-21	1.46494e-19	47.5697
Muscle_only	C5	GOCC	8558	GOCC_NUCLEAR_ENVELOPE	485	494	0.982	189	6081	29854	2.31304e-21	1.53567e-19	47.5157
Muscle_only	C5	GOBP	1067	GOBP_CELL_MORPHOGENESIS	945	964	0.98	314	6081	29854	3.88771e-21	2.5638e-19	46.9965
Muscle_only	C5	GOBP	5781	GOBP_REGULATION_OF_CELL_CYCLE_PROCESS	702	745	0.942	249	6081	29854	4.30827e-21	2.8222e-19	46.8938
Muscle_only	MITOCARTA	MITOCARTA	11447	Metabolism	457	461	0.991	180	6081	29854	5.39134e-21	6.25396e-19	46.6695
Muscle_only	C5	GOMF	10351	GOMF_PROTEIN_SERINE_THREONINE_KINASE_ACTIVITY	423	429	0.986	170	6081	29854	5.71605e-21	3.71959e-19	46.611
Muscle_only	C5	GOBP	7329	GOBP_SKELETAL_MUSCLE_ORGAN_DEVELOPMENT	176	178	0.989	92	6081	29854	5.8829e-21	3.80299e-19	46.5822
Muscle_only	C2	REACTOME	12490	REACTOME_DISEASES_OF_SIGNAL_TRANSDUCTION_BY_GROWTH...(12490)	430	432	0.995	172	6081	29854	6.04363e-21	1.90045e-18	46.5553
Muscle_only	C5	GOBP	3181	GOBP_NEGATIVE_REGULATION_OF_CELLULAR_COMPONENT_ORGANIZATION	711	734	0.969	251	6081	29854	6.14421e-21	3.94595e-19	46.5388
Muscle_only	C5	GOBP	1172	GOBP_CHROMATIN_REMODELING	610	638	0.956	223	6081	29854	7.64224e-21	4.87614e-19	46.3206
Muscle_only	C5	GOBP	1090	GOBP_CENTRAL_NERVOUS_SYSTEM_DEVELOPMENT	991	1029	0.963	325	6081	29854	7.77821e-21	4.93088e-19	46.303
Muscle_only	C5	GOBP	2513	GOBP_LOCALIZATION_WITHIN_MEMBRANE	683	699	0.977	243	6081	29854	8.25251e-21	5.19802e-19	46.2438
Muscle_only	C5	GOBP	6771	GOBP_REGULATION_OF_TRANSPORT	1705	1783	0.956	504	6081	29854	1.00921e-20	6.31623e-19	46.0425
Muscle_only	C5	GOBP	7473	GOBP_STRIATED_MUSCLE_CELL_DEVELOPMENT	73	73	1	52	6081	29854	1.02269e-20	6.36011e-19	46.0293
Muscle_only	C5	GOBP	7476	GOBP_STRIATED_MUSCLE_CONTRACTION	180	186	0.968	93	6081	29854	1.04382e-20	6.45067e-19	46.0088
Muscle_only	C5	GOBP	5446	GOBP_PROTEOLYSIS	1568	1653	0.949	470	6081	29854	1.22518e-20	7.51694e-19	45.8486
Muscle_only	C5	GOBP	1069	GOBP_CELL_MOTILITY	1682	1813	0.928	498	6081	29854	1.23166e-20	7.51694e-19	45.8433
Muscle_only	C5	GOCC	8595	GOCC_ORGANELLE_SUBCOMPARTMENT	1460	1513	0.965	443	6081	29854	1.42627e-20	8.65094e-19	45.6966
Muscle_only	C5	GOMF	10317	GOMF_PROTEIN_DOMAIN_SPECIFIC_BINDING	631	648	0.974	228	6081	29854	1.49569e-20	9.01636e-19	45.6491
Muscle_only	C5	GOBP	3625	GOBP_NEGATIVE_REGULATION_OF_PROTEIN_METABOLIC_PROCESS	905	1009	0.897	301	6081	29854	2.24241e-20	1.34353e-18	45.2441
Muscle_only	C5	GOBP	5261	GOBP_PROTEASOMAL_PROTEIN_CATABOLIC_PROCESS	522	530	0.985	197	6081	29854	2.43171e-20	1.44812e-18	45.1631
Muscle_only	C5	GOMF	10326	GOMF_PROTEIN_KINASE_ACTIVITY	569	577	0.986	210	6081	29854	2.92484e-20	1.73129e-18	44.9785
Muscle_only	C5	GOBP	6978	GOBP_RESPONSE_TO_HORMONE	839	873	0.961	283	6081	29854	3.4666e-20	2.03969e-18	44.8085
Muscle_only	C2	REACTOME	12827	REACTOME_INTRACELLULAR_SIGNALING_BY_SECOND_MESSENGERS	306	308	0.994	133	6081	29854	3.68326e-20	1.0617e-17	44.7479
Muscle_only	C5	GOCC	8540	GOCC_NEURON_PROJECTION	1283	1321	0.971	397	6081	29854	4.01536e-20	2.34851e-18	44.6616
Muscle_only	C5	GOCC	8069	GOCC_CELL_SUBSTRATE_JUNCTION	433	434	0.998	170	6081	29854	9.73985e-20	5.66294e-18	43.7755
Muscle_only	C5	GOBP	7208	GOBP_RNA_SPLICING_VIA_TRANSESTERIFICATION_REACTIONS	316	333	0.949	135	6081	29854	1.21102e-19	6.99969e-18	43.5577
Muscle_only	C5	GOBP	7718	GOBP_TUBE_MORPHOGENESIS	886	953	0.93	293	6081	29854	1.82366e-19	1.04791e-17	43.1483
Muscle_only	C5	GOBP	3407	GOBP_NEGATIVE_REGULATION_OF_INTRACELLULAR_SIGNAL_TRANSDUCTION	541	585	0.925	200	6081	29854	1.87896e-19	1.07341e-17	43.1184
Muscle_only	C5	GOBP	1195	GOBP_CIRCULATORY_SYSTEM_PROCESS	577	602	0.958	210	6081	29854	1.90616e-19	1.08266e-17	43.104
Muscle_only	C5	GOBP	7607	GOBP_TISSUE_MORPHOGENESIS	621	635	0.978	222	6081	29854	2.10154e-19	1.18676e-17	43.0064
Muscle_only	C5	GOBP	5375	GOBP_PROTEIN_LOCALIZATION_TO_NUCLEUS	308	310	0.994	132	6081	29854	2.21363e-19	1.24292e-17	42.9545
Muscle_only	C5	GOBP	4132	GOBP_PEPTIDE_BIOSYNTHETIC_PROCESS	770	866	0.889	262	6081	29854	2.44307e-19	1.36395e-17	42.8559
Muscle_only	C5	GOBP	3172	GOBP_NEGATIVE_REGULATION_OF_CATABOLIC_PROCESS	339	350	0.969	141	6081	29854	3.43129e-19	1.90485e-17	42.5162
Muscle_only	C5	GOBP	3079	GOBP_NCRNA_METABOLIC_PROCESS	627	632	0.992	223	6081	29854	3.51072e-19	1.93799e-17	42.4933
Muscle_only	C5	GOBP	4135	GOBP_PEPTIDE_METABOLIC_PROCESS	891	997	0.894	293	6081	29854	4.45571e-19	2.44591e-17	42.2549
Muscle_only	C5	GOBP	2729	GOBP_MEMBRANE_ORGANIZATION	796	814	0.978	268	6081	29854	4.66083e-19	2.54429e-17	42.2099
Muscle_only	C5	GOMF	9021	GOMF_ACYLTRANSFERASE_ACTIVITY	700	729	0.96	242	6081	29854	6.36546e-19	3.45564e-17	41.8982
Muscle_only	C5	GOBP	2091	GOBP_HEAD_DEVELOPMENT	745	772	0.965	254	6081	29854	6.53502e-19	3.5282e-17	41.8719
Muscle_only	C5	GOCC	8593	GOCC_ORGANELLE_INNER_MEMBRANE	544	553	0.984	199	6081	29854	8.90342e-19	4.7806e-17	41.5627
Muscle_only	C5	GOBP	1025	GOBP_CELL_CELL_SIGNALING	1638	1713	0.956	479	6081	29854	9.55681e-19	5.0874e-17	41.4919
Muscle_only	C5	GOBP	5659	GOBP_REGULATION_OF_AUTOPHAGY	349	358	0.975	143	6081	29854	9.57836e-19	5.0874e-17	41.4896
Muscle_only	C5	GOMF	9453	GOMF_ENZYME_ACTIVATOR_ACTIVITY	577	588	0.981	208	6081	29854	9.90305e-19	5.23158e-17	41.4563
Muscle_only	C5	GOBP	1415	GOBP_DEVELOPMENTAL_GROWTH	643	660	0.974	226	6081	29854	1.0199e-18	5.3591e-17	41.4268
Muscle_only	C5	GOMF	10349	GOMF_PROTEIN_SERINE_KINASE_ACTIVITY	356	361	0.986	145	6081	29854	1.04063e-18	5.43897e-17	41.4067
Muscle_only	C5	GOBP	5621	GOBP_REGULATION_OF_ANATOMICAL_STRUCTURE_MORPHOGENESIS	885	937	0.945	290	6081	29854	1.17943e-18	6.13176e-17	41.2815
Muscle_only	C5	GOCC	7953	GOCC_ACTOMYOSIN	76	77	0.987	51	6081	29854	1.51192e-18	7.81904e-17	41.0331
Muscle_only	C5	GOBP	6972	GOBP_RESPONSE_TO_GROWTH_FACTOR	716	764	0.937	245	6081	29854	1.65801e-18	8.52965e-17	40.9409
Muscle_only	C5	GOBP	5612	GOBP_REGULATION_OF_AMIDE_METABOLIC_PROCESS	515	603	0.854	190	6081	29854	1.93933e-18	9.92493e-17	40.7842
Muscle_only	C5	GOBP	2963	GOBP_MORPHOGENESIS_OF_AN_EPITHELIUM	508	519	0.979	188	6081	29854	2.01169e-18	1.02419e-16	40.7476
Muscle_only	C5	GOBP	3855	GOBP_NEURON_DEVELOPMENT	1115	1143	0.976	348	6081	29854	2.16882e-18	1.09849e-16	40.6724
Muscle_only	C5	GOMF	9687	GOMF_HYDROLASE_ACTIVITY_ACTING_ON_ESTER_BONDS	733	759	0.966	249	6081	29854	2.44208e-18	1.23056e-16	40.5537
Muscle_only	C5	GOBP	5426	GOBP_PROTEIN_TARGETING	332	337	0.985	137	6081	29854	2.47358e-18	1.24007e-16	40.5409
Muscle_only	C5	GOBP	5763	GOBP_REGULATION_OF_CELLULAR_RESPONSE_TO_STRESS	644	658	0.979	225	6081	29854	2.72427e-18	1.35882e-16	40.4443
Muscle_only	C5	GOBP	1650	GOBP_ENZYME_LINKED_RECEPTOR_PROTEIN_SIGNALING_PATHWAY	964	1022	0.943	309	6081	29854	3.00678e-18	1.49215e-16	40.3457
Muscle_only	C5	GOBP	2052	GOBP_GOLGI_VESICLE_TRANSPORT	293	300	0.977	125	6081	29854	3.08568e-18	1.52182e-16	40.3198
Muscle_only	C5	GOBP	1057	GOBP_CELL_JUNCTION_ORGANIZATION	738	758	0.974	250	6081	29854	3.09755e-18	1.52182e-16	40.3159
Muscle_only	C2	REACTOME	13726	REACTOME_TRANSCRIPTIONAL_REGULATION_BY_TP53	360	363	0.992	145	6081	29854	3.40433e-18	9.05067e-16	40.2215
Muscle_only	C5	GOBP	1568	GOBP_EMBRYONIC_ORGAN_DEVELOPMENT	443	455	0.974	169	6081	29854	3.54852e-18	1.73471e-16	40.18
Muscle_only	C2	REACTOME	12992	REACTOME_NEDDYLATION	242	245	0.988	109	6081	29854	3.66318e-18	9.05067e-16	40.1482
Muscle_only	C5	GOMF	9285	GOMF_CHROMATIN_BINDING	583	596	0.978	208	6081	29854	3.74974e-18	1.82401e-16	40.1248
Muscle_only	C5	GOBP	7046	GOBP_RESPONSE_TO_NITROGEN_COMPOUND	1085	1137	0.954	339	6081	29854	5.09682e-18	2.46706e-16	39.8179
Muscle_only	C5	GOBP	3558	GOBP_NEGATIVE_REGULATION_OF_ORGANELLE_ORGANIZATION	355	362	0.981	143	6081	29854	5.73743e-18	2.76353e-16	39.6995
Muscle_only	C5	GOBP	761	GOBP_CARBOHYDRATE_DERIVATIVE_METABOLIC_PROCESS	1011	1039	0.973	320	6081	29854	5.76987e-18	2.7656e-16	39.6939
Muscle_only	C2	REACTOME	12974	REACTOME_MRNA_SPLICING	212	212	1	99	6081	29854	5.94284e-18	1.37042e-15	39.6643
Muscle_only	C5	GOBP	6456	GOBP_REGULATION_OF_PHOSPHORUS_METABOLIC_PROCESS	1142	1187	0.962	353	6081	29854	6.39859e-18	3.05207e-16	39.5905
Muscle_only	C5	GOCC	7951	GOCC_ACTIN_FILAMENT_BUNDLE	78	79	0.987	51	6081	29854	8.31836e-18	3.94861e-16	39.3281
Muscle_only	C5	GOBP	7345	GOBP_SMALL_GTPASE_MEDIATED_SIGNAL_TRANSDUCTION	479	492	0.974	178	6081	29854	1.00684e-17	4.75634e-16	39.1371
Muscle_only	C2	REACTOME	12327	REACTOME_CELLULAR_RESPONSE_TO_HEAT_STRESS	101	101	1	60	6081	29854	1.05831e-17	2.28794e-15	39.0873
Muscle_only	C5	GOBP	4419	GOBP_POSITIVE_REGULATION_OF_CELLULAR_COMPONENT_BIOGENESIS	494	504	0.98	182	6081	29854	1.19287e-17	5.60818e-16	38.9676
Muscle_only	C5	GOMF	10442	GOMF_RNA_POLYMERASE_II_SPECIFIC_DNA_BINDING...(10442)	334	344	0.971	136	6081	29854	1.26288e-17	5.90905e-16	38.9106
Muscle_only	C5	GOBP	6313	GOBP_REGULATION_OF_MRNA_METABOLIC_PROCESS	311	363	0.857	129	6081	29854	1.44895e-17	6.74758e-16	38.7731
Muscle_only	C5	GOBP	5953	GOBP_REGULATION_OF_ESTABLISHMENT_OF_PROTEIN_LOCALIZATION	517	533	0.97	188	6081	29854	1.66165e-17	7.70161e-16	38.6361
Muscle_only	C5	GOBP	847	GOBP_CELLULAR_COMPONENT_ASSEMBLY_INVOLVED_IN_MORPHOGENESIS	126	128	0.984	69	6081	29854	1.70492e-17	7.86504e-16	38.6104
Muscle_only	C2	REACTOME	12219	REACTOME_ANTIGEN_PROCESSING_UBIQUITINATION...(12219)	305	308	0.99	127	6081	29854	1.77835e-17	3.4528e-15	38.5683
Muscle_only	C2	REACTOME	12947	REACTOME_MITOCHONDRIAL_BIOGENESIS	94	94	1	57	6081	29854	1.79677e-17	3.4528e-15	38.558
Muscle_only	C5	GOMF	10048	GOMF_NUCLEOSIDE_TRIPHOSPHATASE_REGULATOR_ACTIVITY	478	488	0.98	177	6081	29854	1.86934e-17	8.58324e-16	38.5184
Muscle_only	C5	GOBP	4067	GOBP_ORGANOPHOSPHATE_BIOSYNTHETIC_PROCESS	587	600	0.978	207	6081	29854	1.96048e-17	8.95984e-16	38.4708
Muscle_only	C5	GOBP	4972	GOBP_POSITIVE_REGULATION_OF_PROTEIN_MODIFICATION_PROCESS	790	814	0.971	261	6081	29854	2.07069e-17	9.40736e-16	38.4161
Muscle_only	C5	GOBP	1686	GOBP_EPITHELIUM_DEVELOPMENT	1194	1244	0.96	364	6081	29854	2.07755e-17	9.40736e-16	38.4128
Muscle_only	C5	GOBP	1639	GOBP_ENERGY_DERIVATION_BY_OXIDATION_OF_ORGANIC_COMPOUNDS	329	337	0.976	134	6081	29854	2.12644e-17	9.58459e-16	38.3895
Muscle_only	C5	GOBP	4418	GOBP_POSITIVE_REGULATION_OF_CELLULAR_CATABOLIC_PROCESS	353	398	0.887	141	6081	29854	2.30615e-17	1.03471e-15	38.3084
Muscle_only	C5	GOMF	10667	GOMF_TUBULIN_BINDING	375	381	0.984	147	6081	29854	3.43953e-17	1.53622e-15	37.9086
Muscle_only	C5	GOBP	2171	GOBP_HOMEOSTATIC_PROCESS	1656	1734	0.955	476	6081	29854	3.91043e-17	1.73864e-15	37.7803
Muscle_only	C5	GOBP	3599	GOBP_NEGATIVE_REGULATION_OF_PROGRAMMED_CELL_DEATH	883	938	0.941	284	6081	29854	4.40366e-17	1.94912e-15	37.6615
Muscle_only	C5	GOBP	4049	GOBP_ORGANELLE_LOCALIZATION	602	610	0.987	210	6081	29854	4.47067e-17	1.9699e-15	37.6464
Muscle_only	C5	GOCC	8066	GOCC_CELL_LEADING_EDGE	418	424	0.986	159	6081	29854	4.75451e-17	2.08562e-15	37.5849
Muscle_only	C5	GOBP	1177	GOBP_CHROMOSOME_ORGANIZATION	621	630	0.986	215	6081	29854	4.9055e-17	2.14229e-15	37.5536
Muscle_only	C5	GOCC	8198	GOCC_DENDRITIC_TREE	607	620	0.979	211	6081	29854	5.83634e-17	2.53752e-15	37.3798
Muscle_only	C5	GOCC	8622	GOCC_PERINUCLEAR_REGION_OF_CYTOPLASM	716	736	0.973	240	6081	29854	6.11992e-17	2.64909e-15	37.3324
Muscle_only	C5	GOMF	10336	GOMF_PROTEIN_MACROMOLECULE_ADAPTOR_ACTIVITY	412	422	0.976	157	6081	29854	6.17925e-17	2.66304e-15	37.3227
Muscle_only	C5	GOBP	2493	GOBP_LIPID_METABOLIC_PROCESS	1348	1407	0.958	400	6081	29854	6.71689e-17	2.8821e-15	37.2393
Muscle_only	C5	GOBP	3962	GOBP_NUCLEOBASE_CONTAINING_SMALL_MOLECULE...(03962)	593	606	0.979	207	6081	29854	6.90428e-17	2.94963e-15	37.2118
Muscle_only	C5	GOBP	324	GOBP_ACTIN_FILAMENT_ORGANIZATION	455	465	0.978	169	6081	29854	7.09823e-17	3.01936e-15	37.1841
Muscle_only	C5	GOBP	5276	GOBP_PROTEIN_CONTAINING_COMPLEX_DISASSEMBLY	247	251	0.984	108	6081	29854	7.16424e-17	3.0343e-15	37.1748
Muscle_only	C5	GOBP	1072	GOBP_CELL_PROJECTION_ASSEMBLY	601	622	0.966	209	6081	29854	7.802e-17	3.29024e-15	37.0896
Muscle_only	C5	GOCC	8825	GOCC_SOMATODENDRITIC_COMPARTMENT	821	839	0.979	267	6081	29854	8.36019e-17	3.51057e-15	37.0205
Muscle_only	C5	GOBP	3337	GOBP_NEGATIVE_REGULATION_OF_GENE_EXPRESSION	1265	1621	0.78	379	6081	29854	9.03312e-17	3.777e-15	36.943
Muscle_only	C5	GOBP	6126	GOBP_REGULATION_OF_INTRACELLULAR_TRANSPORT	331	335	0.988	133	6081	29854	1.04267e-16	4.34121e-15	36.7996
Muscle_only	CELLMARKER	CELLMARKER	16188	Gonadal Endothelial Cell Fetal Gonad	464	466	0.996	171	6081	29854	1.10673e-16	1.93621e-14	36.7399
Muscle_only	CELLMARKER	CELLMARKER	16598	Oogenesis Phase Fetal Germ Cell Fetal Gonad	842	855	0.985	272	6081	29854	1.11149e-16	1.93621e-14	36.7357
Muscle_only	C5	GOBP	6601	GOBP_REGULATION_OF_RESPONSE_TO_STRESS	1422	1503	0.946	417	6081	29854	1.21052e-16	5.01883e-15	36.6503
Muscle_only	C5	GOMF	10314	GOMF_PROTEIN_DIMERIZATION_ACTIVITY	1039	1096	0.948	322	6081	29854	1.28509e-16	5.30559e-15	36.5905
Muscle_only	C5	GOBP	922	GOBP_CELLULAR_RESPONSE_TO_HORMONE_STIMULUS	585	612	0.956	204	6081	29854	1.31096e-16	5.38974e-15	36.5706
Muscle_only	C5	GOBP	6690	GOBP_REGULATION_OF_SUPRAMOLECULAR_FIBER_ORGANIZATION	380	389	0.977	147	6081	29854	1.32997e-16	5.4451e-15	36.5562
Muscle_only	C2	REACTOME	12333	REACTOME_CELL_CYCLE	683	692	0.987	230	6081	29854	1.51561e-16	2.75921e-14	36.4255
Muscle_only	C5	GOBP	2133	GOBP_HETEROCYCLE_CATABOLIC_PROCESS	491	545	0.901	178	6081	29854	1.68535e-16	6.87147e-15	36.3194
Muscle_only	C5	GOCC	8465	GOCC_MICROTUBULE	448	467	0.959	166	6081	29854	1.73092e-16	7.02809e-15	36.2927
Muscle_only	C5	GOBP	766	GOBP_CARBOHYDRATE_METABOLIC_PROCESS	554	569	0.974	195	6081	29854	2.08385e-16	8.42629e-15	36.1071
Muscle_only	C5	GOBP	4125	GOBP_PATTERN_SPECIFICATION_PROCESS	460	475	0.968	169	6081	29854	2.33887e-16	9.41872e-15	35.9917
Muscle_only	C5	GOBP	2098	GOBP_HEART_PROCESS	244	256	0.953	106	6081	29854	2.39137e-16	9.59086e-15	35.9695
Muscle_only	C5	GOMF	9259	GOMF_CELL_ADHESION_MOLECULE_BINDING	551	558	0.987	194	6081	29854	2.40626e-16	9.61135e-15	35.9633
Muscle_only	C5	GOBP	6511	GOBP_REGULATION_OF_PROTEIN_CONTAINING_COMPLEX_ASSEMBLY	407	421	0.967	154	6081	29854	2.54147e-16	1.01103e-14	35.9086
Muscle_only	C2	REACTOME	13794	REACTOME_VESICLE_MEDIATED_TRANSPORT	709	724	0.979	236	6081	29854	2.77111e-16	4.79263e-14	35.8221
Muscle_only	C5	GOBP	3958	GOBP_NUCLEOBASE_CONTAINING_COMPOUND_TRANSPORT	219	225	0.973	98	6081	29854	2.99853e-16	1.18805e-14	35.7432
Muscle_only	C5	GOCC	8566	GOCC_NUCLEAR_OUTER_MEMBRANE_ENDOPLASMIC_RETICULUM...(08566)	1170	1212	0.965	353	6081	29854	3.52809e-16	1.39225e-14	35.5806
Muscle_only	C2	REACTOME	12325	REACTOME_CELLULAR_RESPONSES_TO_STIMULI	818	826	0.99	264	6081	29854	3.59504e-16	5.92155e-14	35.5618
Muscle_only	C5	GOBP	5468	GOBP_PURINE_CONTAINING_COMPOUND_METABOLIC_PROCESS	481	493	0.976	174	6081	29854	4.65396e-16	1.82919e-14	35.3036
Muscle_only	C5	GOBP	7199	GOBP_RNA_LOCALIZATION	192	197	0.975	89	6081	29854	4.8304e-16	1.89098e-14	35.2664
Muscle_only	C5	GOMF	10324	GOMF_PROTEIN_HOMODIMERIZATION_ACTIVITY	697	716	0.973	232	6081	29854	4.98608e-16	1.94418e-14	35.2347
Muscle_only	C5	GOBP	4535	GOBP_POSITIVE_REGULATION_OF_DNA_METABOLIC_PROCESS	296	298	0.993	121	6081	29854	5.39232e-16	2.09427e-14	35.1564
Muscle_only	C5	GOBP	4703	GOBP_POSITIVE_REGULATION_OF_INTRACELLULAR_SIGNAL_TRANSDUCTION	974	1017	0.958	303	6081	29854	6.02551e-16	2.33097e-14	35.0454
Muscle_only	C5	GOBP	2097	GOBP_HEART_MORPHOGENESIS	260	265	0.981	110	6081	29854	6.45971e-16	2.48914e-14	34.9758
Muscle_only	C2	REACTOME	12363	REACTOME_CLASS_I_MHC_MEDIATED_ANTIGEN_PROCESSING_PRESENTATION	377	381	0.99	144	6081	29854	9.43671e-16	1.48371e-13	34.5968
Muscle_only	C5	GOCC	8486	GOCC_MITOCHONDRIAL_PROTEIN_CONTAINING_COMPLEX	298	300	0.993	121	6081	29854	9.82765e-16	3.77213e-14	34.5562
Muscle_only	C5	GOBP	7668	GOBP_TRANSMEMBRANE_RECEPTOR_PROTEIN_TYROSINE...(07668)	614	638	0.962	209	6081	29854	1.0423e-15	3.98508e-14	34.4973
Muscle_only	C5	GOBP	7477	GOBP_STRIATED_MUSCLE_TISSUE_DEVELOPMENT	255	265	0.962	108	6081	29854	1.08115e-15	4.11759e-14	34.4608
Muscle_only	C5	GOMF	10614	GOMF_TRANSCRIPTION_COACTIVATOR_ACTIVITY	265	280	0.946	111	6081	29854	1.11919e-15	4.24602e-14	34.4262
Muscle_only	C5	GOBP	1038	GOBP_CELL_CYCLE_PHASE_TRANSITION	540	574	0.941	189	6081	29854	1.14509e-15	4.32755e-14	34.4033
Muscle_only	C5	GOCC	8843	GOCC_SPINDLE	424	431	0.984	157	6081	29854	1.21601e-15	4.57798e-14	34.3432
Muscle_only	C5	GOBP	2595	GOBP_MACROAUTOPHAGY	330	335	0.985	130	6081	29854	1.44624e-15	5.42394e-14	34.1698
Muscle_only	C5	GOBP	1739	GOBP_ESTABLISHMENT_OF_RNA_LOCALIZATION	155	160	0.969	76	6081	29854	1.45605e-15	5.43996e-14	34.1631
Muscle_only	C5	GOMF	9582	GOMF_GTPASE_BINDING	313	315	0.994	125	6081	29854	1.49434e-15	5.56187e-14	34.1371
Muscle_only	C5	GOBP	1733	GOBP_ESTABLISHMENT_OF_PROTEIN_LOCALIZATION_TO_MEMBRANE	276	279	0.989	114	6081	29854	1.54676e-15	5.73525e-14	34.1026
Muscle_only	C2	WP	14418	WP_MAPK_SIGNALING_PATHWAY	243	247	0.984	104	6081	29854	1.55733e-15	2.34208e-13	34.0958
Muscle_only	C5	GOCC	8669	GOCC_POSTSYNAPSE	639	648	0.986	215	6081	29854	1.64861e-15	6.08994e-14	34.0388
Muscle_only	C2	WP	14042	WP_ANGIOPOIETIN_LIKE_PROTEIN_8_REGULATORY_PATHWAY	129	132	0.977	67	6081	29854	1.75945e-15	2.5358e-13	33.9738
Muscle_only	C5	GOBP	6181	GOBP_REGULATION_OF_LOCOMOTION	1038	1142	0.909	317	6081	29854	2.04024e-15	7.50839e-14	33.8257
Muscle_only	C5	GOBP	813	GOBP_CARDIOCYTE_DIFFERENTIATION	159	166	0.958	77	6081	29854	2.2677e-15	8.31435e-14	33.72
Muscle_only	C5	GOBP	7230	GOBP_SARCOMERE_ORGANIZATION	45	45	1	34	6081	29854	2.70736e-15	9.8894e-14	33.5428
Muscle_only	C5	GOBP	4507	GOBP_POSITIVE_REGULATION_OF_CYTOSKELETON_ORGANIZATION	184	184	1	85	6081	29854	2.7963e-15	1.01765e-13	33.5105
Muscle_only	C5	GOBP	7338	GOBP_SKELETAL_SYSTEM_DEVELOPMENT	519	529	0.981	182	6081	29854	3.13807e-15	1.13781e-13	33.3952
Muscle_only	C5	GOBP	1607	GOBP_ENDOMEMBRANE_SYSTEM_ORGANIZATION	586	604	0.97	200	6081	29854	3.18979e-15	1.15231e-13	33.3788
Muscle_only	C5	GOBP	7670	GOBP_TRANSMEMBRANE_TRANSPORT	1501	1573	0.954	429	6081	29854	4.27795e-15	1.53975e-13	33.0853
Muscle_only	CELLMARKER	CELLMARKER	16730	Sertoli Cell Fetal Gonad	437	449	0.973	159	6081	29854	4.76901e-15	6.92302e-13	32.9766
Muscle_only	C5	GOCC	8779	GOCC_SARCOLEMMA	140	141	0.993	70	6081	29854	5.29879e-15	1.90022e-13	32.8713
Muscle_only	C5	GOBP	7830	GOBP_VASCULATURE_DEVELOPMENT	763	832	0.917	245	6081	29854	8.07242e-15	2.88435e-13	32.4503
Muscle_only	C5	GOBP	6457	GOBP_REGULATION_OF_PHOSPHORYLATION	1016	1052	0.966	309	6081	29854	8.46034e-15	3.012e-13	32.4034
Muscle_only	C5	GOBP	2989	GOBP_MRNA_TRANSPORT	121	126	0.96	63	6081	29854	1.03658e-14	3.67121e-13	32.2003
Muscle_only	C5	GOCC	8665	GOCC_POLYMERIC_CYTOSKELETAL_FIBER	749	791	0.947	241	6081	29854	1.03867e-14	3.67121e-13	32.1983
Muscle_only	C2	REACTOME	12335	REACTOME_CELL_CYCLE_MITOTIC	551	560	0.984	189	6081	29854	1.06764e-14	1.47718e-12	32.1707
Muscle_only	C5	GOBP	5796	GOBP_REGULATION_OF_CELL_PROJECTION_ORGANIZATION	673	692	0.973	221	6081	29854	1.2551e-14	4.4203e-13	32.009
Muscle_only	C5	GOBP	962	GOBP_CELLULAR_RESPONSE_TO_OXYGEN_CONTAINING_COMPOUND	1238	1299	0.953	363	6081	29854	1.29951e-14	4.56034e-13	31.9742
Muscle_only	C5	GOBP	2514	GOBP_LOCOMOTION	1222	1335	0.915	359	6081	29854	1.35984e-14	4.75509e-13	31.9288
Muscle_only	C5	GOBP	5587	GOBP_REGULATION_OF_ACTIN_FILAMENT_BASED_PROCESS	370	380	0.974	139	6081	29854	1.38394e-14	4.82219e-13	31.9113
Muscle_only	C2	REACTOME	13535	REACTOME_SIGNALING_BY_RECEPTOR_TYROSINE_KINASES	519	524	0.99	180	6081	29854	1.4444e-14	1.92161e-12	31.8685
Muscle_only	C5	GOBP	3180	GOBP_NEGATIVE_REGULATION_OF_CELLULAR_CATABOLIC_PROCESS	201	209	0.962	89	6081	29854	1.47065e-14	5.10622e-13	31.8505
Muscle_only	C5	GOBP	6042	GOBP_REGULATION_OF_GROWTH	602	619	0.973	202	6081	29854	1.60462e-14	5.55175e-13	31.7633
Muscle_only	C5	GOBP	4957	GOBP_POSITIVE_REGULATION_OF_PROTEIN_LOCALIZATION	468	475	0.985	166	6081	29854	1.6418e-14	5.66047e-13	31.7404
Muscle_only	C5	GOBP	2372	GOBP_IN_UTERO_EMBRYONIC_DEVELOPMENT	389	394	0.987	144	6081	29854	1.86905e-14	6.42143e-13	31.6108
Muscle_only	C5	GOMF	9076	GOMF_AMINOACYLTRANSFERASE_ACTIVITY	476	494	0.964	168	6081	29854	1.89346e-14	6.48262e-13	31.5978
Muscle_only	C5	GOBP	6324	GOBP_REGULATION_OF_MUSCLE_SYSTEM_PROCESS	231	247	0.935	98	6081	29854	1.96687e-14	6.71056e-13	31.5598
Muscle_only	C5	GOBP	3008	GOBP_MUSCLE_ADAPTATION	111	118	0.941	59	6081	29854	2.14781e-14	7.30254e-13	31.4717
Muscle_only	C5	GOBP	2956	GOBP_MONOSACCHARIDE_METABOLIC_PROCESS	255	261	0.977	105	6081	29854	2.53882e-14	8.60224e-13	31.3045
Muscle_only	C5	GOBP	6648	GOBP_REGULATION_OF_SMALL_GTPASE_MEDIATED_SIGNAL_TRANSDUCTION	289	296	0.976	115	6081	29854	2.6879e-14	9.07606e-13	31.2474
Muscle_only	C5	GOMF	10175	GOMF_PHOSPHATASE_BINDING	184	189	0.974	83	6081	29854	3.13649e-14	1.05545e-12	31.0931
Muscle_only	C5	GOCC	8564	GOCC_NUCLEAR_MEMBRANE	307	311	0.987	120	6081	29854	3.38386e-14	1.13481e-12	31.0172
Muscle_only	C2	REACTOME	12889	REACTOME_MAPK_FAMILY_SIGNALING_CASCADES	321	327	0.982	124	6081	29854	3.51089e-14	4.49784e-12	30.9803
Muscle_only	C5	GOBP	1685	GOBP_EPITHELIAL_TUBE_MORPHOGENESIS	328	334	0.982	126	6081	29854	3.54054e-14	1.18331e-12	30.9719
Muscle_only	C5	GOBP	1026	GOBP_CELL_CELL_SIGNALING_BY_WNT	450	462	0.974	160	6081	29854	3.85685e-14	1.28466e-12	30.8863
Muscle_only	C2	REACTOME	13286	REACTOME_REGULATION_OF_HSF1_MEDIATED_HEAT_SHOCK_RESPONSE	82	82	1	48	6081	29854	4.17867e-14	5.16215e-12	30.8062
Muscle_only	C5	GOBP	1980	GOBP_GLUCOSE_METABOLIC_PROCESS	188	193	0.974	84	6081	29854	4.27711e-14	1.41983e-12	30.7829
Muscle_only	C5	GOBP	2618	GOBP_MAINTENANCE_OF_CELL_NUMBER	185	187	0.989	83	6081	29854	4.55814e-14	1.50802e-12	30.7193
Muscle_only	CELLMARKER	CELLMARKER	15774	B Cell Kidney	654	667	0.981	214	6081	29854	4.95432e-14	6.16459e-12	30.6359
Muscle_only	C2	REACTOME	12356	REACTOME_CILIUM_ASSEMBLY	198	201	0.985	87	6081	29854	4.97837e-14	5.93799e-12	30.6311
Muscle_only	C5	GOBP	793	GOBP_CARDIAC_MUSCLE_CONTRACTION	133	139	0.957	66	6081	29854	4.99558e-14	1.6472e-12	30.6276
Muscle_only	C5	GOBP	418	GOBP_AMEBOIDAL_TYPE_CELL_MIGRATION	455	500	0.91	161	6081	29854	5.14624e-14	1.6912e-12	30.5979
Muscle_only	C5	GOCC	8090	GOCC_CHROMOSOMAL_REGION	394	399	0.987	144	6081	29854	6.07733e-14	1.99053e-12	30.4316
Muscle_only	C5	GOBP	6720	GOBP_REGULATION_OF_SYSTEM_PROCESS	534	561	0.952	182	6081	29854	6.4678e-14	2.11138e-12	30.3694
Muscle_only	C5	GOBP	5408	GOBP_PROTEIN_POLYMERIZATION	282	287	0.983	112	6081	29854	6.7629e-14	2.2004e-12	30.3247
Muscle_only	C5	GOBP	4059	GOBP_ORGANIC_CYCLIC_COMPOUND_CATABOLIC_PROCESS	538	592	0.909	183	6081	29854	6.78823e-14	2.20136e-12	30.321
Muscle_only	C2	REACTOME	12981	REACTOME_MUSCLE_CONTRACTION	199	203	0.98	87	6081	29854	7.0871e-14	8.17143e-12	30.2779
Muscle_only	C5	GOBP	7055	GOBP_RESPONSE_TO_OXYGEN_LEVELS	331	343	0.965	126	6081	29854	7.70055e-14	2.489e-12	30.1949
Muscle_only	C5	GOBP	1498	GOBP_DNA_TEMPLATED_TRANSCRIPTION_ELONGATION	134	135	0.993	66	6081	29854	7.89125e-14	2.54227e-12	30.1704
Muscle_only	C5	GOMF	9580	GOMF_GTPASE_ACTIVATOR_ACTIVITY	269	274	0.982	108	6081	29854	8.10775e-14	2.60349e-12	30.1434
Muscle_only	CELLMARKER	CELLMARKER	16264	Leydig Cell Fetal Gonad	381	383	0.995	140	6081	29854	8.35376e-14	9.09515e-12	30.1135
Muscle_only	C5	GOBP	2759	GOBP_MESENCHYME_DEVELOPMENT	307	328	0.936	119	6081	29854	8.61949e-14	2.7588e-12	30.0822
Muscle_only	C2	WP	14353	WP_INSULIN_SIGNALING	159	160	0.994	74	6081	29854	1.06022e-13	1.183e-11	29.8751
Muscle_only	C5	GOCC	8932	GOCC_UBIQUITIN_LIGASE_COMPLEX	308	314	0.981	119	6081	29854	1.12508e-13	3.58931e-12	29.8157
Muscle_only	C2	REACTOME	12221	REACTOME_ANTIVIRAL_MECHANISM_BY_IFN_STIMULATED_GENES	150	152	0.987	71	6081	29854	1.16521e-13	1.25952e-11	29.7807
Muscle_only	C5	GOBP	3492	GOBP_NEGATIVE_REGULATION_OF_MOLECULAR_FUNCTION	733	792	0.926	233	6081	29854	1.22737e-13	3.90297e-12	29.7287
Muscle_only	C5	GOMF	9136	GOMF_ATP_DEPENDENT_ACTIVITY	564	576	0.979	189	6081	29854	1.28903e-13	4.08581e-12	29.6797
Muscle_only	C5	GOBP	6317	GOBP_REGULATION_OF_MULTICELLULAR_ORGANISMAL_DEVELOPMENT	1402	1484	0.945	398	6081	29854	1.31194e-13	4.14505e-12	29.6621
Muscle_only	C5	GOCC	7993	GOCC_AXON	637	648	0.983	208	6081	29854	1.41451e-13	4.45479e-12	29.5868
Muscle_only	C5	GOBP	6255	GOBP_REGULATION_OF_MICROTUBULE_BASED_PROCESS	254	258	0.984	103	6081	29854	1.42948e-13	4.48755e-12	29.5763
Muscle_only	C5	GOCC	8062	GOCC_CELL_CELL_JUNCTION	497	513	0.969	171	6081	29854	1.4532e-13	4.54037e-12	29.5598
Muscle_only	C5	GOBP	1071	GOBP_CELL_PART_MORPHOGENESIS	668	680	0.982	216	6081	29854	1.45554e-13	4.54037e-12	29.5582
Muscle_only	C5	GOBP	1046	GOBP_CELL_DIVISION	626	639	0.98	205	6081	29854	1.548e-13	4.81349e-12	29.4966
Muscle_only	C5	GOBP	788	GOBP_CARDIAC_MUSCLE_CELL_DIFFERENTIATION	124	131	0.947	62	6081	29854	1.86115e-13	5.76898e-12	29.3124
Muscle_only	C5	GOMF	10701	GOMF_UBIQUITIN_LIKE_PROTEIN_PEPTIDASE_ACTIVITY	107	132	0.811	56	6081	29854	2.3087e-13	7.13374e-12	29.0969
Muscle_only	C5	GOBP	1518	GOBP_DOUBLE_STRAND_BREAK_REPAIR	304	307	0.99	117	6081	29854	2.46115e-13	7.56345e-12	29.033
Muscle_only	C5	GOCC	8003	GOCC_A_BAND	34	34	1	27	6081	29854	2.46316e-13	7.56345e-12	29.0322
Muscle_only	C2	REACTOME	12915	REACTOME_METABOLISM_OF_LIPIDS	726	746	0.973	230	6081	29854	2.60711e-13	2.73272e-11	28.9754
Muscle_only	C5	GOBP	4150	GOBP_PEPTIDYL_LYSINE_MODIFICATION	216	219	0.986	91	6081	29854	2.69583e-13	8.25209e-12	28.9419
Muscle_only	C5	GOBP	907	GOBP_CELLULAR_RESPONSE_TO_EXTERNAL_STIMULUS	336	345	0.974	126	6081	29854	2.71004e-13	8.26984e-12	28.9366
Muscle_only	C5	GOBP	6512	GOBP_REGULATION_OF_PROTEIN_CONTAINING_COMPLEX_DISASSEMBLY	122	123	0.992	61	6081	29854	2.90446e-13	8.83567e-12	28.8674
Muscle_only	C2	WP	14477	WP_MRNA_PROCESSING	125	126	0.992	62	6081	29854	2.96074e-13	3.01211e-11	28.8482
Muscle_only	C5	GOMF	10618	GOMF_TRANSCRIPTION_COREPRESSOR_ACTIVITY	184	194	0.948	81	6081	29854	3.22514e-13	9.78094e-12	28.7626
Muscle_only	C5	GOBP	7325	GOBP_SKELETAL_MUSCLE_CELL_DIFFERENTIATION	72	73	0.986	43	6081	29854	3.314e-13	1.00195e-11	28.7355
Muscle_only	C5	GOBP	7049	GOBP_RESPONSE_TO_ORGANIC_CYCLIC_COMPOUND	878	913	0.962	268	6081	29854	3.37916e-13	1.01852e-11	28.716
Muscle_only	C5	GOBP	5717	GOBP_REGULATION_OF_CARBOHYDRATE_METABOLIC_PROCESS	181	188	0.963	80	6081	29854	3.46772e-13	1.04201e-11	28.6901
Muscle_only	C5	GOCC	8848	GOCC_SPLICEOSOMAL_COMPLEX	194	204	0.951	84	6081	29854	3.6191e-13	1.08418e-11	28.6474
Muscle_only	C5	GOBP	4409	GOBP_POSITIVE_REGULATION_OF_CATALYTIC_ACTIVITY	903	939	0.962	274	6081	29854	3.88351e-13	1.15986e-11	28.5769
Muscle_only	C5	GOMF	9247	GOMF_CATALYTIC_ACTIVITY_ACTING_ON_DNA	244	248	0.984	99	6081	29854	4.04466e-13	1.20433e-11	28.5362
Muscle_only	C5	GOCC	8063	GOCC_CELL_CORTEX	303	305	0.993	116	6081	29854	4.71916e-13	1.40092e-11	28.382
Muscle_only	C5	GOBP	7162	GOBP_RIBONUCLEOPROTEIN_COMPLEX_BIOGENESIS	492	502	0.98	168	6081	29854	4.93937e-13	1.45919e-11	28.3364
Muscle_only	C5	GOBP	4453	GOBP_POSITIVE_REGULATION_OF_CELL_POPULATION_PROLIFERATION	1202	1286	0.935	347	6081	29854	4.94516e-13	1.45919e-11	28.3352
Muscle_only	C5	GOBP	3271	GOBP_NEGATIVE_REGULATION_OF_DEVELOPMENTAL_PROCESS	921	1004	0.917	278	6081	29854	5.08099e-13	1.49478e-11	28.3081
Muscle_only	C5	GOBP	6755	GOBP_REGULATION_OF_TRANSFERASE_ACTIVITY	676	699	0.967	216	6081	29854	5.47012e-13	1.60446e-11	28.2343
Muscle_only	C5	GOCC	8765	GOCC_RNA_POLYMERASE_II_TRANSCRIPTION_REGULATOR_COMPLEX	235	254	0.925	96	6081	29854	5.62791e-13	1.64583e-11	28.2059
Muscle_only	C5	GOBP	1053	GOBP_CELL_GROWTH	489	500	0.978	167	6081	29854	5.71029e-13	1.66497e-11	28.1913
Muscle_only	C5	GOBP	6991	GOBP_RESPONSE_TO_INSULIN	259	271	0.956	103	6081	29854	6.10466e-13	1.77469e-11	28.1246
Muscle_only	C5	GOCC	8248	GOCC_ENDOSOME	1028	1054	0.975	304	6081	29854	6.48244e-13	1.87895e-11	28.0645
Muscle_only	C5	GOCC	8780	GOCC_SARCOPLASM	92	93	0.989	50	6081	29854	6.55052e-13	1.8931e-11	28.0541
Muscle_only	C5	GOBP	908	GOBP_CELLULAR_RESPONSE_TO_EXTRACELLULAR_STIMULUS	273	280	0.975	107	6081	29854	6.5876e-13	1.89823e-11	28.0484
Muscle_only	C5	GOBP	6551	GOBP_REGULATION_OF_PROTEIN_STABILITY	322	327	0.985	121	6081	29854	6.76407e-13	1.94339e-11	28.022
Muscle_only	C5	GOBP	540	GOBP_APOPTOTIC_SIGNALING_PATHWAY	604	622	0.971	197	6081	29854	7.02494e-13	2.01245e-11	27.9841
Muscle_only	C5	GOBP	3937	GOBP_NUCLEAR_EXPORT	164	168	0.976	74	6081	29854	7.41595e-13	2.11829e-11	27.93
Muscle_only	C5	GOCC	8750	GOCC_RIBONUCLEOPROTEIN_COMPLEX	904	1169	0.773	273	6081	29854	7.77991e-13	2.21581e-11	27.8821
Muscle_only	C5	GOBP	4161	GOBP_PEPTIDYL_SERINE_MODIFICATION	302	308	0.981	115	6081	29854	9.00098e-13	2.55617e-11	27.7363
Muscle_only	C2	WP	14242	WP_FOCAL_ADHESION_PI3K_AKT_MTOR_SIGNALING_PATHWAY	295	302	0.977	113	6081	29854	9.00808e-13	8.86453e-11	27.7355
Muscle_only	C5	GOBP	870	GOBP_CELLULAR_RESPIRATION	240	243	0.988	97	6081	29854	9.14744e-13	2.59028e-11	27.7201
Muscle_only	C2	REACTOME	13586	REACTOME_SUMOYLATION	187	189	0.989	81	6081	29854	9.22588e-13	8.86453e-11	27.7116
Muscle_only	C5	GOMF	9011	GOMF_ACTIN_FILAMENT_BINDING	210	211	0.995	88	6081	29854	9.47301e-13	2.67476e-11	27.6852
Muscle_only	C5	GOBP	862	GOBP_CELLULAR_LIPID_METABOLIC_PROCESS	962	1005	0.957	287	6081	29854	9.56739e-13	2.69367e-11	27.6752
Muscle_only	C5	GOBP	6052	GOBP_REGULATION_OF_HEART_CONTRACTION	197	209	0.943	84	6081	29854	9.97986e-13	2.80178e-11	27.633
Muscle_only	C5	GOBP	1487	GOBP_DNA_REPLICATION	278	279	0.996	108	6081	29854	1.00198e-12	2.80496e-11	27.629
Muscle_only	C5	GOBP	5556	GOBP_RAS_PROTEIN_SIGNAL_TRANSDUCTION	331	342	0.968	123	6081	29854	1.07859e-12	3.01087e-11	27.5554
Muscle_only	C5	GOMF	9681	GOMF_HYDROLASE_ACTIVITY_ACTING_ON_ACID_ANHYDRIDES	783	810	0.967	242	6081	29854	1.15708e-12	3.22081e-11	27.4851
Muscle_only	C2	WP	14183	WP_EGF_EGFR_SIGNALING_PATHWAY	159	159	1	72	6081	29854	1.21446e-12	1.13535e-10	27.4367
Muscle_only	C2	REACTOME	12962	REACTOME_MITOTIC_PROMETAPHASE	201	203	0.99	85	6081	29854	1.26492e-12	1.15141e-10	27.396
Muscle_only	C5	GOBP	7174	GOBP_RIBOSE_PHOSPHATE_METABOLIC_PROCESS	386	394	0.98	138	6081	29854	1.34711e-12	3.73917e-11	27.3331
Muscle_only	C5	GOBP	3214	GOBP_NEGATIVE_REGULATION_OF_CELL_POPULATION_PROLIFERATION	892	957	0.932	269	6081	29854	1.36216e-12	3.77031e-11	27.3219
Muscle_only	C5	GOBP	1343	GOBP_DENDRITE_DEVELOPMENT	228	233	0.979	93	6081	29854	1.42662e-12	3.93762e-11	27.2757
Muscle_only	C5	GOBP	4933	GOBP_POSITIVE_REGULATION_OF_PROGRAMMED_CELL_DEATH	524	563	0.931	175	6081	29854	1.43432e-12	3.94779e-11	27.2703
Muscle_only	C5	GOBP	1085	GOBP_CELL_SUBSTRATE_JUNCTION_ORGANIZATION	102	102	1	53	6081	29854	1.45758e-12	4.0006e-11	27.2542
Muscle_only	C5	GOBP	5267	GOBP_PROTEIN_ACYLATION	141	147	0.959	66	6081	29854	1.5987e-12	4.37572e-11	27.1618
Muscle_only	C5	GOBP	5393	GOBP_PROTEIN_MODIFICATION_BY_SMALL_PROTEIN_REMOVAL	111	134	0.828	56	6081	29854	1.67742e-12	4.57842e-11	27.1138
Muscle_only	C5	GOBP	491	GOBP_ANTERIOR_POSTERIOR_PATTERN_SPECIFICATION	212	219	0.968	88	6081	29854	1.78372e-12	4.85509e-11	27.0523
Muscle_only	C5	GOBP	5622	GOBP_REGULATION_OF_ANATOMICAL_STRUCTURE_SIZE	495	511	0.969	167	6081	29854	1.80827e-12	4.9083e-11	27.0387
Muscle_only	C5	GOCC	8943	GOCC_VESICLE_MEMBRANE	1210	1233	0.981	346	6081	29854	2.0479e-12	5.54344e-11	26.9142
Muscle_only	C5	GOMF	9398	GOMF_DNA_BINDING_TRANSCRIPTION_ACTIVATOR_ACTIVITY	462	473	0.977	158	6081	29854	2.1042e-12	5.6802e-11	26.8871
Muscle_only	C5	GOBP	1725	GOBP_ESTABLISHMENT_OF_ORGANELLE_LOCALIZATION	466	473	0.985	159	6081	29854	2.21317e-12	5.95798e-11	26.8366
Muscle_only	C5	GOBP	4823	GOBP_POSITIVE_REGULATION_OF_MULTICELLULAR...(04823)	1606	1684	0.954	440	6081	29854	2.32581e-12	6.2441e-11	26.787
Muscle_only	C5	GOBP	930	GOBP_CELLULAR_RESPONSE_TO_INSULIN_STIMULUS	200	208	0.962	84	6081	29854	2.66096e-12	7.12441e-11	26.6523
Muscle_only	C5	GOCC	8093	GOCC_CHROMOSOME_CENTROMERIC_REGION	254	258	0.984	100	6081	29854	2.68706e-12	7.17475e-11	26.6426
Muscle_only	C5	GOBP	6314	GOBP_REGULATION_OF_MRNA_PROCESSING	121	128	0.945	59	6081	29854	2.77819e-12	7.39796e-11	26.6092
Muscle_only	C5	GOBP	7672	GOBP_TRANSPORT_ALONG_MICROTUBULE	171	174	0.983	75	6081	29854	2.9824e-12	7.92029e-11	26.5383
Muscle_only	C5	GOBP	2944	GOBP_MONOCARBOXYLIC_ACID_METABOLIC_PROCESS	601	632	0.951	194	6081	29854	3.01058e-12	7.97358e-11	26.5289
Muscle_only	C2	REACTOME	13752	REACTOME_TRANSPORT_OF_MATURE_TRANSCRIPT_TO_CYTOPLASM	81	84	0.964	45	6081	29854	3.29197e-12	2.91973e-10	26.4395
Muscle_only	C5	GOBP	6320	GOBP_REGULATION_OF_MUSCLE_CELL_DIFFERENTIATION	146	163	0.896	67	6081	29854	3.40563e-12	8.99561e-11	26.4056
Muscle_only	CELLMARKER	CELLMARKER	15761	Astrocyte Embryonic Prefrontal Cortex	336	343	0.98	123	6081	29854	3.53436e-12	3.42047e-10	26.3685
Muscle_only	C2	REACTOME	12229	REACTOME_APOPTOSIS	178	179	0.994	77	6081	29854	3.60364e-12	3.07794e-10	26.3491
Muscle_only	C2	REACTOME	12986	REACTOME_M_PHASE	409	416	0.983	143	6081	29854	3.64833e-12	3.07794e-10	26.3368
Muscle_only	C5	GOBP	2662	GOBP_MAPK_CASCADE	744	779	0.955	230	6081	29854	4.10326e-12	1.08093e-10	26.2192
Muscle_only	C5	GOBP	1187	GOBP_CILIUM_ORGANIZATION	417	432	0.965	145	6081	29854	4.13451e-12	1.08625e-10	26.2117
Muscle_only	C5	GOBP	4441	GOBP_POSITIVE_REGULATION_OF_CELL_DIFFERENTIATION	844	891	0.947	255	6081	29854	4.23751e-12	1.11034e-10	26.187
Muscle_only	MITOCARTA	MITOCARTA	11448	Metals and cofactors	122	122	1	59	6081	29854	4.31457e-12	2.50245e-10	26.169
Muscle_only	C5	GOBP	6953	GOBP_RESPONSE_TO_EXTRACELLULAR_STIMULUS	504	524	0.962	168	6081	29854	4.77152e-12	1.24694e-10	26.0684
Muscle_only	C5	GOMF	9906	GOMF_MICROTUBULE_BINDING	270	275	0.982	104	6081	29854	4.81529e-12	1.25504e-10	26.0592
Muscle_only	C5	GOBP	6408	GOBP_REGULATION_OF_ORGANELLE_ASSEMBLY	239	242	0.988	95	6081	29854	4.893e-12	1.27192e-10	26.0432
Muscle_only	C5	GOMF	10540	GOMF_STRUCTURAL_CONSTITUENT_OF_MUSCLE	41	42	0.976	29	6081	29854	4.99428e-12	1.29482e-10	26.0227
Muscle_only	C5	GOBP	5678	GOBP_REGULATION_OF_BLOOD_CIRCULATION	246	259	0.95	97	6081	29854	5.10166e-12	1.31918e-10	26.0015
Muscle_only	C5	GOBP	4918	GOBP_POSITIVE_REGULATION_OF_PHOSPHORUS_METABOLIC_PROCESS	706	730	0.967	220	6081	29854	5.17211e-12	1.33389e-10	25.9877
Muscle_only	C5	GOBP	6649	GOBP_REGULATION_OF_SMALL_MOLECULE_METABOLIC_PROCESS	327	338	0.967	120	6081	29854	5.34097e-12	1.37383e-10	25.9556
Muscle_only	C5	GOBP	7061	GOBP_RESPONSE_TO_PEPTIDE_HORMONE	415	432	0.961	144	6081	29854	5.85482e-12	1.50207e-10	25.8638
Muscle_only	C2	WP	14062	WP_A_NETWORK_MAP_OF_MACROPHAGE_STIMULATING_PROTEIN_MSP_SIGNALING	82	82	1	45	6081	29854	5.8562e-12	4.823e-10	25.8635
Muscle_only	C5	GOBP	3081	GOBP_NCRNA_TRANSCRIPTION	135	136	0.993	63	6081	29854	5.99713e-12	1.53458e-10	25.8397
Muscle_only	C5	GOBP	3198	GOBP_NEGATIVE_REGULATION_OF_CELL_CYCLE	382	407	0.939	135	6081	29854	6.08569e-12	1.55319e-10	25.8251
Muscle_only	C5	GOBP	6285	GOBP_REGULATION_OF_MITOTIC_CELL_CYCLE	494	523	0.945	165	6081	29854	6.1441e-12	1.56404e-10	25.8155
Muscle_only	MITOCARTA	MITOCARTA	11461	OXPHOS	167	169	0.988	73	6081	29854	7.03742e-12	2.72113e-10	25.6798
Muscle_only	C5	GOBP	7629	GOBP_TOR_SIGNALING	161	166	0.97	71	6081	29854	8.18133e-12	2.07726e-10	25.5292
Muscle_only	C5	GOBP	954	GOBP_CELLULAR_RESPONSE_TO_NITROGEN_COMPOUND	662	695	0.953	208	6081	29854	8.48466e-12	2.14872e-10	25.4928
Muscle_only	C5	GOMF	9631	GOMF_HISTONE_BINDING	241	252	0.956	95	6081	29854	8.58175e-12	2.16772e-10	25.4814
Muscle_only	C5	GOBP	7606	GOBP_TISSUE_MIGRATION	340	382	0.89	123	6081	29854	8.85686e-12	2.23148e-10	25.4498
Muscle_only	C5	GOBP	5750	GOBP_REGULATION_OF_CELLULAR_COMPONENT_SIZE	362	370	0.978	129	6081	29854	9.26367e-12	2.328e-10	25.4049
Muscle_only	C5	GOBP	2815	GOBP_MICROTUBULE_BASED_TRANSPORT	211	215	0.981	86	6081	29854	1.02238e-11	2.56274e-10	25.3063
Muscle_only	C5	GOBP	1068	GOBP_CELL_MORPHOGENESIS_INVOLVED_IN_NEURON...(01068)	562	575	0.977	182	6081	29854	1.03639e-11	2.59123e-10	25.2927
Muscle_only	C5	GOBP	2229	GOBP_IMPORT_INTO_NUCLEUS	165	166	0.994	72	6081	29854	1.08047e-11	2.6946e-10	25.251
Muscle_only	C5	GOMF	10699	GOMF_UBIQUITIN_LIKE_PROTEIN_LIGASE_ACTIVITY	352	368	0.957	126	6081	29854	1.13639e-11	2.82687e-10	25.2006
Muscle_only	C5	GOBP	7193	GOBP_RNA_CATABOLIC_PROCESS	320	368	0.87	117	6081	29854	1.28753e-11	3.19477e-10	25.0757
Muscle_only	C5	GOBP	1746	GOBP_ESTABLISHMENT_OR_MAINTENANCE_OF_CELL_POLARITY	229	230	0.996	91	6081	29854	1.38527e-11	3.42863e-10	25.0025
Muscle_only	C5	GOBP	5118	GOBP_POSITIVE_REGULATION_OF_TRANSPORT	869	894	0.972	259	6081	29854	1.39958e-11	3.45535e-10	24.9923
Muscle_only	C5	GOMF	9384	GOMF_DEUBIQUITINASE_ACTIVITY	95	120	0.792	49	6081	29854	1.42831e-11	3.51743e-10	24.9719
Muscle_only	C5	GOCC	8751	GOCC_RIBONUCLEOPROTEIN_GRANULE	264	270	0.978	101	6081	29854	1.54971e-11	3.80686e-10	24.8904
Muscle_only	C5	GOBP	6547	GOBP_REGULATION_OF_PROTEIN_POLYMERIZATION	199	204	0.975	82	6081	29854	1.57255e-11	3.85333e-10	24.8757
Muscle_only	C5	GOBP	3046	GOBP_MYOBLAST_DIFFERENTIATION	110	110	1	54	6081	29854	1.64321e-11	4.01645e-10	24.8318
Muscle_only	C5	GOBP	5780	GOBP_REGULATION_OF_CELL_CYCLE_PHASE_TRANSITION	424	456	0.93	145	6081	29854	1.6796e-11	4.09523e-10	24.8099
Muscle_only	C5	GOBP	2941	GOBP_MONOATOMIC_ION_TRANSPORT	1217	1270	0.958	343	6081	29854	1.82356e-11	4.43522e-10	24.7276
Muscle_only	C2	REACTOME	12745	REACTOME_HIV_INFECTION	230	231	0.996	91	6081	29854	1.83668e-11	1.47746e-09	24.7205
Muscle_only	C5	GOMF	9248	GOMF_CATALYTIC_ACTIVITY_ACTING_ON_RNA	395	404	0.978	137	6081	29854	1.96392e-11	4.7648e-10	24.6535
Muscle_only	C5	GOBP	2748	GOBP_MESENCHYMAL_CELL_DIFFERENTIATION	251	264	0.951	97	6081	29854	1.98724e-11	4.8095e-10	24.6417
Muscle_only	C2	REACTOME	13207	REACTOME_PROGRAMMED_CELL_DEATH	210	211	0.995	85	6081	29854	2.07365e-11	1.63017e-09	24.5991
Muscle_only	C5	GOBP	2938	GOBP_MONOATOMIC_CATION_TRANSPORT	1011	1055	0.958	293	6081	29854	2.11295e-11	5.10119e-10	24.5804
Muscle_only	C2	REACTOME	12961	REACTOME_MITOTIC_METAPHASE_AND_ANAPHASE	234	236	0.992	92	6081	29854	2.15069e-11	1.65316e-09	24.5626
Muscle_only	C5	GOBP	6508	GOBP_REGULATION_OF_PROTEIN_CATABOLIC_PROCESS	355	364	0.975	126	6081	29854	2.18584e-11	5.26422e-10	24.5464
Muscle_only	C5	GOBP	1238	GOBP_CONNECTIVE_TISSUE_DEVELOPMENT	283	286	0.99	106	6081	29854	2.20756e-11	5.30354e-10	24.5365
Muscle_only	C5	GOBP	3503	GOBP_NEGATIVE_REGULATION_OF_MRNA_METABOLIC_PROCESS	93	98	0.949	48	6081	29854	2.22929e-11	5.34268e-10	24.5268
Muscle_only	C5	GOBP	326	GOBP_ACTIN_MEDIATED_CELL_CONTRACTION	102	105	0.971	51	6081	29854	2.49782e-11	5.97168e-10	24.413
Muscle_only	C5	GOBP	6257	GOBP_REGULATION_OF_MICROTUBULE_CYTOSKELETON_ORGANIZATION	161	162	0.994	70	6081	29854	2.54418e-11	6.06774e-10	24.3946
Muscle_only	C5	GOBP	7470	GOBP_STRIATED_MUSCLE_ADAPTATION	50	55	0.909	32	6081	29854	2.55112e-11	6.06956e-10	24.3919
Muscle_only	C2	REACTOME	13315	REACTOME_REGULATION_OF_TP53_ACTIVITY	158	160	0.988	69	6081	29854	2.75476e-11	2.07146e-09	24.3151
Muscle_only	C5	GOBP	1316	GOBP_CYTOSKELETON_DEPENDENT_INTRACELLULAR_TRANSPORT	211	214	0.986	85	6081	29854	2.78284e-11	6.60488e-10	24.305
Muscle_only	C5	GOBP	1499	GOBP_DNA_TEMPLATED_TRANSCRIPTION_INITIATION	139	154	0.903	63	6081	29854	2.87808e-11	6.81447e-10	24.2713
Muscle_only	C2	REACTOME	13583	REACTOME_STRIATED_MUSCLE_CONTRACTION	36	36	1	26	6081	29854	2.99779e-11	2.20625e-09	24.2306
Muscle_only	C5	GOBP	2481	GOBP_LIPID_BIOSYNTHETIC_PROCESS	714	743	0.961	219	6081	29854	3.02179e-11	7.13609e-10	24.2226
Muscle_only	C5	GOBP	1854	GOBP_FOCAL_ADHESION_ASSEMBLY	85	85	1	45	6081	29854	3.02844e-11	7.13609e-10	24.2204
Muscle_only	C5	GOBP	2825	GOBP_MICROTUBULE_POLYMERIZATION_OR...(02825)	136	136	1	62	6081	29854	3.0392e-11	7.14431e-10	24.2168
Muscle_only	C5	GOBP	4434	GOBP_POSITIVE_REGULATION_OF_CELL_CYCLE	313	334	0.937	114	6081	29854	3.09564e-11	7.25961e-10	24.1984
Muscle_only	C5	GOBP	321	GOBP_ACTIN_FILAMENT_BUNDLE_ORGANIZATION	165	167	0.988	71	6081	29854	3.29889e-11	7.71783e-10	24.1348
Muscle_only	C5	GOBP	318	GOBP_ACTIN_FILAMENT_BASED_MOVEMENT	130	133	0.977	60	6081	29854	3.34853e-11	7.81537e-10	24.1199
Muscle_only	C2	REACTOME	12334	REACTOME_CELL_CYCLE_CHECKPOINTS	285	291	0.979	106	6081	29854	3.59924e-11	2.5937e-09	24.0477
Muscle_only	C5	GOBP	5898	GOBP_REGULATION_OF_DNA_REPAIR	212	215	0.986	85	6081	29854	3.72277e-11	8.66823e-10	24.014
Muscle_only	C5	GOBP	2978	GOBP_MRNA_CATABOLIC_PROCESS	264	312	0.846	100	6081	29854	3.80816e-11	8.8461e-10	23.9913
Muscle_only	C5	GOBP	3626	GOBP_NEGATIVE_REGULATION_OF_PROTEIN_MODIFICATION_PROCESS	417	437	0.954	142	6081	29854	3.82767e-11	8.87045e-10	23.9862
Muscle_only	C5	GOCC	8651	GOCC_PLASMA_MEMBRANE_REGION	1262	1307	0.966	352	6081	29854	3.98778e-11	9.21975e-10	23.9452
Muscle_only	C5	GOMF	9401	GOMF_DNA_BINDING_TRANSCRIPTION_REPRESSOR_ACTIVITY	325	334	0.973	117	6081	29854	4.02486e-11	9.28362e-10	23.9359
Muscle_only	C5	GOBP	2597	GOBP_MACROMOLECULE_DEACYLATION	69	70	0.986	39	6081	29854	4.42845e-11	1.01906e-09	23.8404
Muscle_only	CELLMARKER	CELLMARKER	16246	Ionocyte Cell Lung	293	294	0.997	108	6081	29854	4.43028e-11	3.85877e-09	23.84
Muscle_only	C2	WP	14080	WP_BRAIN_DERIVED_NEUROTROPHIC_FACTOR_BDNF...(14080)	137	137	1	62	6081	29854	4.45215e-11	3.14286e-09	23.835
Muscle_only	C5	GOBP	757	GOBP_CARBOHYDRATE_BIOSYNTHETIC_PROCESS	206	214	0.963	83	6081	29854	4.68281e-11	1.07508e-09	23.7845
Muscle_only	C5	GOBP	5111	GOBP_POSITIVE_REGULATION_OF_TRANSLATION	134	141	0.95	61	6081	29854	4.70618e-11	1.07542e-09	23.7796
Muscle_only	C5	GOBP	6004	GOBP_REGULATION_OF_GENERATION_OF_PRECURSOR...(06004)	134	139	0.964	61	6081	29854	4.70618e-11	1.07542e-09	23.7796
Muscle_only	C5	GOCC	8601	GOCC_OUTER_MEMBRANE	244	248	0.984	94	6081	29854	4.93679e-11	1.1255e-09	23.7317
Muscle_only	C5	GOBP	6515	GOBP_REGULATION_OF_PROTEIN_DEPOLYMERIZATION	86	86	1	45	6081	29854	5.09969e-11	1.15994e-09	23.6993
Muscle_only	C5	GOBP	968	GOBP_CELLULAR_RESPONSE_TO_PEPTIDE_HORMONE_STIMULUS	301	312	0.965	110	6081	29854	5.38173e-11	1.22127e-09	23.6454
Muscle_only	C5	GOMF	9613	GOMF_HEAT_SHOCK_PROTEIN_BINDING	125	128	0.977	58	6081	29854	5.42303e-11	1.22704e-09	23.6378
Muscle_only	C5	GOBP	774	GOBP_CARDIAC_CELL_DEVELOPMENT	89	93	0.957	46	6081	29854	5.43216e-11	1.22704e-09	23.6361
Muscle_only	C5	GOBP	4045	GOBP_ORGANELLE_DISASSEMBLY	144	146	0.986	64	6081	29854	5.68938e-11	1.2822e-09	23.5898
Muscle_only	C2	REACTOME	12960	REACTOME_MITOTIC_G2_G2_M_PHASES	200	200	1	81	6081	29854	5.87001e-11	4.06087e-09	23.5586
Muscle_only	C5	GOCC	8527	GOCC_M_BAND	22	22	1	19	6081	29854	5.87516e-11	1.32104e-09	23.5577
Muscle_only	C5	GOBP	2890	GOBP_MITOTIC_CELL_CYCLE_PHASE_TRANSITION	442	470	0.94	148	6081	29854	6.03705e-11	1.35434e-09	23.5305
Muscle_only	C5	GOBP	7261	GOBP_SENSORY_ORGAN_DEVELOPMENT	573	588	0.974	182	6081	29854	6.31363e-11	1.41316e-09	23.4857
Muscle_only	C5	GOBP	2823	GOBP_MICROTUBULE_ORGANIZING_CENTER_ORGANIZATION	154	155	0.994	67	6081	29854	6.49035e-11	1.44941e-09	23.4581
Muscle_only	C5	GOCC	8545	GOCC_NEURON_TO_NEURON_SYNAPSE	357	362	0.986	125	6081	29854	7.27619e-11	1.62122e-09	23.3438
Muscle_only	C2	WP	14118	WP_CILIARY_LANDSCAPE	211	215	0.981	84	6081	29854	7.42888e-11	5.03853e-09	23.3231
Muscle_only	C5	GOCC	8294	GOCC_FIBRILLAR_CENTER	148	150	0.987	65	6081	29854	7.58508e-11	1.68622e-09	23.3023
Muscle_only	C5	GOBP	664	GOBP_BLOOD_VESSEL_MORPHOGENESIS	645	709	0.91	200	6081	29854	7.69797e-11	1.70746e-09	23.2875
Muscle_only	C5	GOBP	4333	GOBP_POSITIVE_REGULATION_OF_AMIDE_METABOLIC_PROCESS	161	169	0.953	69	6081	29854	7.7174e-11	1.70791e-09	23.285
Muscle_only	C5	GOMF	9924	GOMF_MODIFICATION_DEPENDENT_PROTEIN_BINDING	181	184	0.984	75	6081	29854	8.27737e-11	1.82772e-09	23.2149
Muscle_only	C5	GOBP	4541	GOBP_POSITIVE_REGULATION_OF_DNA_TEMPLATED...(04541)	62	62	1	36	6081	29854	8.58427e-11	1.89123e-09	23.1785
Muscle_only	C5	GOBP	6485	GOBP_REGULATION_OF_POST_TRANSLATIONAL_PROTEIN_MODIFICATION	278	284	0.979	103	6081	29854	8.75154e-11	1.92377e-09	23.1592
Muscle_only	C2	REACTOME	13722	REACTOME_TRANSCRIPTIONAL_REGULATION_BY_RUNX2	120	120	1	56	6081	29854	8.75651e-11	5.82476e-09	23.1586
Muscle_only	C5	GOBP	7159	GOBP_RHYTHMIC_PROCESS	289	297	0.973	106	6081	29854	9.3353e-11	2.04751e-09	23.0946
Muscle_only	C2	REACTOME	13221	REACTOME_PTEN_REGULATION	139	139	1	62	6081	29854	9.38619e-11	6.12582e-09	23.0892
Muscle_only	C5	GOBP	7645	GOBP_TRANSCRIPTION_INITIATION_AT_RNA_POLYMERASE_II_PROMOTER	99	112	0.884	49	6081	29854	9.68507e-11	2.1195e-09	23.0579
Muscle_only	CELLMARKER	CELLMARKER	16448	Multilymphoid Progenitor Cell Umbilical Cord Blood	529	537	0.985	170	6081	29854	9.71725e-11	7.69429e-09	23.0545
Muscle_only	C5	GOBP	5903	GOBP_REGULATION_OF_DNA_TEMPLATED_TRANSCRIPTION_ELONGATION	105	105	1	51	6081	29854	9.75441e-11	2.12993e-09	23.0507
Muscle_only	C5	GOCC	8137	GOCC_CONDENSED_CHROMOSOME	275	282	0.975	102	6081	29854	1.00224e-10	2.18359e-09	23.0236
Muscle_only	C5	GOCC	8899	GOCC_TRANSFERASE_COMPLEX_TRANSFERRING_PHOSPHORUS...(08899)	286	306	0.935	105	6081	29854	1.07094e-10	2.32812e-09	22.9573
Muscle_only	C5	GOBP	5823	GOBP_REGULATION_OF_CHROMOSOME_ORGANIZATION	247	247	1	94	6081	29854	1.0767e-10	2.33546e-09	22.952
Muscle_only	C5	GOBP	2800	GOBP_METHYLATION	279	282	0.989	103	6081	29854	1.11151e-10	2.40565e-09	22.9201
Muscle_only	C5	GOBP	7060	GOBP_RESPONSE_TO_PEPTIDE	499	521	0.958	162	6081	29854	1.13108e-10	2.44263e-09	22.9027
Muscle_only	C5	GOBP	6123	GOBP_REGULATION_OF_INTRACELLULAR_PROTEIN_TRANSPORT	223	225	0.991	87	6081	29854	1.19e-10	2.56395e-09	22.8519
Muscle_only	C5	GOMF	10241	GOMF_PHOSPHORIC_ESTER_HYDROLASE_ACTIVITY	352	365	0.964	123	6081	29854	1.19248e-10	2.56395e-09	22.8498
Muscle_only	C2	REACTOME	13462	REACTOME_SEPARATION_OF_SISTER_CHROMATIDS	189	191	0.99	77	6081	29854	1.23315e-10	7.89904e-09	22.8163
Muscle_only	C5	GOCC	8138	GOCC_CONDENSED_CHROMOSOME_CENTROMERIC_REGION	179	182	0.984	74	6081	29854	1.25349e-10	2.68926e-09	22.7999
Muscle_only	C5	GOBP	3257	GOBP_NEGATIVE_REGULATION_OF_CYTOSKELETON_ORGANIZATION	156	163	0.957	67	6081	29854	1.28832e-10	2.75795e-09	22.7725
Muscle_only	C5	GOBP	392	GOBP_AEROBIC_RESPIRATION	196	197	0.995	79	6081	29854	1.32626e-10	2.833e-09	22.7435
Muscle_only	C5	GOBP	2995	GOBP_MULTICELLULAR_ORGANISMAL_LEVEL_HOMEOSTASIS	789	815	0.968	235	6081	29854	1.33007e-10	2.83499e-09	22.7406
Muscle_only	C5	GOMF	10343	GOMF_PROTEIN_PHOSPHATASE_BINDING	140	142	0.986	62	6081	29854	1.35114e-10	2.87367e-09	22.7249
Muscle_only	C5	GOBP	3980	GOBP_NUCLEOSIDE_PHOSPHATE_BIOSYNTHETIC_PROCESS	291	297	0.98	106	6081	29854	1.48551e-10	3.15261e-09	22.6301
Muscle_only	C5	GOBP	5590	GOBP_REGULATION_OF_ACTIN_FILAMENT_ORGANIZATION	266	273	0.974	99	6081	29854	1.50348e-10	3.18387e-09	22.6181
Muscle_only	C5	GOBP	5206	GOBP_POST_GOLGI_VESICLE_MEDIATED_TRANSPORT	103	103	1	50	6081	29854	1.52237e-10	3.21694e-09	22.6056
Muscle_only	C2	REACTOME	13716	REACTOME_TRANSCRIPTIONAL_ACTIVATION_OF...(13716)	55	55	1	33	6081	29854	1.55146e-10	9.75727e-09	22.5867
Muscle_only	C2	REACTOME	12847	REACTOME_ISG15_ANTIVIRAL_MECHANISM	74	75	0.987	40	6081	29854	1.61445e-10	9.9721e-09	22.5469
Muscle_only	C5	GOBP	4360	GOBP_POSITIVE_REGULATION_OF_AUTOPHAGY	147	150	0.98	64	6081	29854	1.65631e-10	3.49246e-09	22.5213
Muscle_only	C5	GOBP	5787	GOBP_REGULATION_OF_CELL_GROWTH	410	420	0.976	138	6081	29854	1.77369e-10	3.73198e-09	22.4528
Muscle_only	C5	GOBP	7512	GOBP_SYNAPSE_ORGANIZATION	471	483	0.975	154	6081	29854	1.81403e-10	3.80868e-09	22.4303
Muscle_only	C5	GOBP	5904	GOBP_REGULATION_OF_DNA_TEMPLATED_TRANSCRIPTION_INITIATION	80	80	1	42	6081	29854	1.93603e-10	4.05617e-09	22.3652
Muscle_only	C5	GOBP	2275	GOBP_INSULIN_RECEPTOR_SIGNALING_PATHWAY	119	127	0.937	55	6081	29854	2.03042e-10	4.24488e-09	22.3176
Muscle_only	C5	GOMF	9148	GOMF_ATP_HYDROLYSIS_ACTIVITY	407	416	0.978	137	6081	29854	2.05041e-10	4.27756e-09	22.3078
Muscle_only	C2	WP	14685	WP_STRIATED_MUSCLE_CONTRACTION_PATHWAY	38	38	1	26	6081	29854	2.07022e-10	1.2563e-08	22.2982
Muscle_only	C5	GOBP	5288	GOBP_PROTEIN_DEPOLYMERIZATION	116	116	1	54	6081	29854	2.1154e-10	4.4038e-09	22.2766
Muscle_only	C5	GOMF	10234	GOMF_PHOSPHOLIPID_BINDING	476	486	0.979	155	6081	29854	2.21568e-10	4.60281e-09	22.2303
Muscle_only	C2	PID	11640	PID_MTOR_4PATHWAY	69	69	1	38	6081	29854	2.21944e-10	1.32363e-08	22.2286
Muscle_only	C5	GOCC	8679	GOCC_POSTSYNAPTIC_SPECIALIZATION	344	346	0.994	120	6081	29854	2.25357e-10	4.67164e-09	22.2133
Muscle_only	C2	WP	14202	WP_ERBB_SIGNALING_PATHWAY	89	90	0.989	45	6081	29854	2.26303e-10	1.32675e-08	22.2091
Muscle_only	C5	GOBP	6557	GOBP_REGULATION_OF_PROTEOLYSIS	593	619	0.958	185	6081	29854	2.27445e-10	4.70499e-09	22.2041
Muscle_only	C2	REACTOME	13352	REACTOME_RHOD_GTPASE_CYCLE	53	53	1	32	6081	29854	2.33659e-10	1.34704e-08	22.1772
Muscle_only	C5	GOBP	5380	GOBP_PROTEIN_LOCALIZATION_TO_PLASMA_MEMBRANE	279	291	0.959	102	6081	29854	2.58185e-10	5.32968e-09	22.0773
Muscle_only	C5	GOBP	5345	GOBP_PROTEIN_LOCALIZATION_TO_CELL_PERIPHERY	341	354	0.963	119	6081	29854	2.60065e-10	5.35723e-09	22.0701
Muscle_only	C5	GOBP	4580	GOBP_POSITIVE_REGULATION_OF_ESTABLISHMENT_OF...(04580)	319	323	0.988	113	6081	29854	2.63567e-10	5.418e-09	22.0567
Muscle_only	C5	GOCC	7954	GOCC_ADHERENS_JUNCTION	185	188	0.984	75	6081	29854	2.79712e-10	5.73788e-09	21.9973
Muscle_only	C5	GOBP	1462	GOBP_DNA_BIOSYNTHETIC_PROCESS	192	193	0.995	77	6081	29854	2.98755e-10	6.11577e-09	21.9314
Muscle_only	C5	GOBP	967	GOBP_CELLULAR_RESPONSE_TO_PEPTIDE	364	379	0.96	125	6081	29854	3.01771e-10	6.16466e-09	21.9214
Muscle_only	C5	GOBP	5880	GOBP_REGULATION_OF_DEVELOPMENTAL_GROWTH	316	328	0.963	112	6081	29854	3.03745e-10	6.19211e-09	21.9148
Muscle_only	C5	GOBP	1054	GOBP_CELL_JUNCTION_ASSEMBLY	432	447	0.966	143	6081	29854	3.10406e-10	6.3148e-09	21.8931
Muscle_only	C5	GOMF	9209	GOMF_CALMODULIN_BINDING	199	204	0.975	79	6081	29854	3.1465e-10	6.38791e-09	21.8796
Muscle_only	CELLMARKER	CELLMARKER	16642	Plasmacytoid Dendritic Cell Blood	331	338	0.979	116	6081	29854	3.24525e-10	2.35551e-08	21.8487
Muscle_only	C5	GOCC	7950	GOCC_ACTIN_FILAMENT	114	118	0.966	53	6081	29854	3.28764e-10	6.66069e-09	21.8357
Muscle_only	C5	GOBP	5423	GOBP_PROTEIN_STABILIZATION	213	217	0.982	83	6081	29854	3.36422e-10	6.80182e-09	21.8127
Muscle_only	C5	GOBP	6250	GOBP_REGULATION_OF_METAL_ION_TRANSPORT	376	398	0.945	128	6081	29854	3.52094e-10	7.10406e-09	21.7671
Muscle_only	C5	GOBP	5265	GOBP_PROTEIN_ACETYLATION	102	106	0.962	49	6081	29854	3.67058e-10	7.3908e-09	21.7255
Muscle_only	C5	GOMF	9670	GOMF_HISTONE_MODIFYING_ACTIVITY	203	207	0.981	80	6081	29854	3.69471e-10	7.42418e-09	21.7189
Muscle_only	C5	GOBP	6315	GOBP_REGULATION_OF_MRNA_SPLICING_VIA_SPLICEOSOME	99	106	0.934	48	6081	29854	3.70914e-10	7.43796e-09	21.7151
Muscle_only	C5	GOBP	2880	GOBP_MITOCHONDRIAL_TRANSPORT	186	189	0.984	75	6081	29854	3.75752e-10	7.51963e-09	21.7021
Muscle_only	C5	GOBP	4919	GOBP_POSITIVE_REGULATION_OF_PHOSPHORYLATION	644	663	0.971	197	6081	29854	3.77568e-10	7.54061e-09	21.6973
Muscle_only	C5	GOMF	9807	GOMF_LIPID_BINDING	830	852	0.974	243	6081	29854	3.92513e-10	7.82318e-09	21.6585
Muscle_only	C2	WP	14030	WP_ALZHEIMER_39_S_DISEASE	256	261	0.981	95	6081	29854	4.18823e-10	2.37493e-08	21.5936
Muscle_only	C5	GOBP	5885	GOBP_REGULATION_OF_DNA_BIOSYNTHETIC_PROCESS	121	121	1	55	6081	29854	4.42406e-10	8.79976e-09	21.5388
Muscle_only	C5	GOMF	8956	GOMF_14_3_3_PROTEIN_BINDING	32	32	1	23	6081	29854	4.95946e-10	9.84479e-09	21.4246
Muscle_only	C5	GOMF	9930	GOMF_MOLECULAR_FUNCTION_ACTIVATOR_ACTIVITY	1072	1116	0.961	301	6081	29854	5.00742e-10	9.91994e-09	21.4149
Muscle_only	C5	GOCC	8074	GOCC_CENTRIOLAR_SATELLITE	112	118	0.949	52	6081	29854	5.10915e-10	1.01011e-08	21.3948
Muscle_only	C5	GOBP	6150	GOBP_REGULATION_OF_KINASE_ACTIVITY	567	585	0.969	177	6081	29854	5.24917e-10	1.03571e-08	21.3678
Muscle_only	C5	GOBP	1712	GOBP_ESTABLISHMENT_OF_CELL_POLARITY	157	158	0.994	66	6081	29854	5.29218e-10	1.0421e-08	21.3596
Muscle_only	C5	GOMF	10655	GOMF_TRANSMEMBRANE_TRANSPORTER_BINDING	128	133	0.962	57	6081	29854	5.68652e-10	1.11751e-08	21.2878
Muscle_only	C5	GOBP	2940	GOBP_MONOATOMIC_ION_TRANSMEMBRANE_TRANSPORT	994	1040	0.956	282	6081	29854	5.73111e-10	1.12403e-08	21.2799
Muscle_only	C5	GOBP	5795	GOBP_REGULATION_OF_CELL_PROJECTION_ASSEMBLY	222	230	0.965	85	6081	29854	5.7901e-10	1.13318e-08	21.2697
Muscle_only	C5	GOBP	5280	GOBP_PROTEIN_DEACETYLATION	57	58	0.983	33	6081	29854	5.80083e-10	1.13318e-08	21.2679
Muscle_only	C2	REACTOME	12321	REACTOME_CDC42_GTPASE_CYCLE	154	155	0.994	65	6081	29854	5.82812e-10	3.25153e-08	21.2632
Muscle_only	C5	GOCC	8250	GOCC_ENDOSOME_MEMBRANE	552	561	0.984	173	6081	29854	5.8732e-10	1.14504e-08	21.2555
Muscle_only	C5	GOCC	8415	GOCC_LAMELLIPODIUM	198	201	0.985	78	6081	29854	6.21768e-10	1.2098e-08	21.1985
Muscle_only	C5	GOBP	759	GOBP_CARBOHYDRATE_DERIVATIVE_BIOSYNTHETIC_PROCESS	636	653	0.974	194	6081	29854	6.63091e-10	1.28765e-08	21.1341
Muscle_only	C2	WP	14031	WP_ALZHEIMER_39_S_DISEASE_AND_MIRNA_EFFECTS	258	266	0.97	95	6081	29854	6.75323e-10	3.70784e-08	21.1158
Muscle_only	C5	GOBP	4617	GOBP_POSITIVE_REGULATION_OF_GENE_EXPRESSION	1134	1200	0.945	315	6081	29854	7.07047e-10	1.3703e-08	21.0699
Muscle_only	MITOCARTA	MITOCARTA	11449	Mitochondrial central dogma	230	231	0.996	87	6081	29854	7.44921e-10	2.16027e-08	21.0177
Muscle_only	C2	WP	14196	WP_ENERGY_METABOLISM	47	48	0.979	29	6081	29854	7.83845e-10	4.23644e-08	20.9668
Muscle_only	C5	GOMF	10319	GOMF_PROTEIN_FOLDING_CHAPERONE_BINDING	129	133	0.97	57	6081	29854	8.17416e-10	1.58109e-08	20.9249
Muscle_only	C2	REACTOME	13240	REACTOME_RAC1_GTPASE_CYCLE	182	184	0.989	73	6081	29854	8.46846e-10	4.50652e-08	20.8895
Muscle_only	C2	REACTOME	12924	REACTOME_METABOLISM_OF_WATER_SOLUBLE_VITAMINS_AND_COFACTORS	126	127	0.992	56	6081	29854	8.7723e-10	4.59748e-08	20.8543
Muscle_only	C5	GOBP	6319	GOBP_REGULATION_OF_MUSCLE_ADAPTATION	86	93	0.925	43	6081	29854	8.88222e-10	1.71467e-08	20.8418
Muscle_only	C5	GOBP	2824	GOBP_MICROTUBULE_POLYMERIZATION	95	95	1	46	6081	29854	9.04068e-10	1.74184e-08	20.8241
Muscle_only	C5	GOCC	8938	GOCC_VACUOLE	837	853	0.981	243	6081	29854	9.24733e-10	1.77817e-08	20.8015
Muscle_only	C5	GOBP	1137	GOBP_CHEMICAL_HOMEOSTASIS	982	1037	0.947	278	6081	29854	9.59651e-10	1.84171e-08	20.7645
Muscle_only	C5	GOCC	8567	GOCC_NUCLEAR_PERIPHERY	149	150	0.993	63	6081	29854	9.76736e-10	1.87084e-08	20.7468
Muscle_only	C5	GOCC	8076	GOCC_CENTRIOLE	156	157	0.994	65	6081	29854	1.10677e-09	2.11578e-08	20.6218
Muscle_only	C5	GOBP	958	GOBP_CELLULAR_RESPONSE_TO_ORGANIC_CYCLIC_COMPOUND	529	550	0.962	166	6081	29854	1.17278e-09	2.23762e-08	20.5639
Muscle_only	C5	GOBP	2937	GOBP_MONOATOMIC_CATION_TRANSMEMBRANE_TRANSPORT	827	865	0.956	240	6081	29854	1.22199e-09	2.32699e-08	20.5228
Muscle_only	C2	PID	11639	PID_MET_PATHWAY	78	79	0.987	40	6081	29854	1.2995e-09	6.70891e-08	20.4613
Muscle_only	C2	BIOCARTA	166	BIOCARTA_MAPK_PATHWAY	81	81	1	41	6081	29854	1.35213e-09	6.87796e-08	20.4216
Muscle_only	C5	GOBP	1179	GOBP_CHROMOSOME_SEGREGATION	429	441	0.973	140	6081	29854	1.37873e-09	2.6204e-08	20.4021
Muscle_only	C5	GOBP	7253	GOBP_SELECTIVE_AUTOPHAGY	96	97	0.99	46	6081	29854	1.39377e-09	2.64385e-08	20.3913
Muscle_only	C5	GOBP	6748	GOBP_REGULATION_OF_TRANSCRIPTION_ELONGATION_BY_RNA_POLYMERASE_II	87	87	1	43	6081	29854	1.41058e-09	2.66685e-08	20.3793
Muscle_only	C5	GOBP	984	GOBP_CELLULAR_RESPONSE_TO_STEROID_HORMONE_STIMULUS	201	208	0.966	78	6081	29854	1.41132e-09	2.66685e-08	20.3787
Muscle_only	C5	GOBP	6836	GOBP_REGULATION_OF_WNT_SIGNALING_PATHWAY	331	339	0.976	114	6081	29854	1.47329e-09	2.77861e-08	20.3358
Muscle_only	C2	REACTOME	12468	REACTOME_DEUBIQUITINATION	269	299	0.9	97	6081	29854	1.62171e-09	8.1297e-08	20.2398
Muscle_only	C5	GOMF	9775	GOMF_KINASE_REGULATOR_ACTIVITY	251	256	0.98	92	6081	29854	1.63163e-09	3.07133e-08	20.2337
Muscle_only	C5	GOBP	5369	GOBP_PROTEIN_LOCALIZATION_TO_MITOCHONDRION	131	131	1	57	6081	29854	1.65889e-09	3.11074e-08	20.2171
Muscle_only	C5	GOBP	5910	GOBP_REGULATION_OF_DOUBLE_STRAND_BREAK_REPAIR	131	133	0.985	57	6081	29854	1.65889e-09	3.11074e-08	20.2171
Muscle_only	C2	REACTOME	13015	REACTOME_NERVOUS_SYSTEM_DEVELOPMENT	575	580	0.991	177	6081	29854	1.72378e-09	8.51793e-08	20.1787
Muscle_only	C5	GOMF	10208	GOMF_PHOSPHATIDYLINOSITOL_BINDING	273	276	0.989	98	6081	29854	1.76255e-09	3.29882e-08	20.1565
Muscle_only	C2	REACTOME	12259	REACTOME_AUTOPHAGY	151	151	1	63	6081	29854	1.85912e-09	9.05731e-08	20.1032
Muscle_only	C5	GOBP	7346	GOBP_SMALL_MOLECULE_BIOSYNTHETIC_PROCESS	584	608	0.961	179	6081	29854	2.00696e-09	3.74457e-08	20.0266
Muscle_only	C5	GOCC	8099	GOCC_CILIARY_BASAL_BODY	168	171	0.982	68	6081	29854	2.00833e-09	3.74457e-08	20.026
Muscle_only	C2	REACTOME	13588	REACTOME_SUMOYLATION_OF_DNA_DAMAGE_RESPONSE_AND...(13588)	76	77	0.987	39	6081	29854	2.03206e-09	9.76237e-08	20.0142
Muscle_only	C5	GOBP	1622	GOBP_ENDOSOMAL_TRANSPORT	252	256	0.984	92	6081	29854	2.05952e-09	3.82196e-08	20.0008
Muscle_only	C5	GOBP	3713	GOBP_NEGATIVE_REGULATION_OF_SUPRAMOLECULAR_FIBER_ORGANIZATION	158	167	0.946	65	6081	29854	2.06414e-09	3.82196e-08	19.9986
Muscle_only	C5	GOBP	3842	GOBP_NEUROMUSCULAR_PROCESS	158	163	0.969	65	6081	29854	2.06414e-09	3.82196e-08	19.9986
Muscle_only	C5	GOBP	3841	GOBP_NEUROMUSCULAR_JUNCTION_DEVELOPMENT	51	52	0.981	30	6081	29854	2.0654e-09	3.82196e-08	19.9979
Muscle_only	C5	GOBP	7245	GOBP_SECOND_MESSENGER_MEDIATED_SIGNALING	292	310	0.942	103	6081	29854	2.07207e-09	3.8271e-08	19.9947
Muscle_only	C5	GOMF	10696	GOMF_UBIQUITIN_LIKE_PROTEIN_BINDING	122	122	1	54	6081	29854	2.08577e-09	3.84518e-08	19.9881
Muscle_only	C5	GOBP	7627	GOBP_TORC1_SIGNALING	97	98	0.99	46	6081	29854	2.12861e-09	3.9168e-08	19.9678
Muscle_only	C5	GOMF	10657	GOMF_TRANSPORTER_ACTIVITY	1196	1240	0.965	327	6081	29854	2.19626e-09	4.03373e-08	19.9365
Muscle_only	C2	WP	14123	WP_CLEAR_CELL_RENAL_CELL_CARCINOMA_PATHWAYS	85	85	1	42	6081	29854	2.20558e-09	1.04508e-07	19.9323
Muscle_only	C5	GOBP	6558	GOBP_REGULATION_OF_PROTEOLYSIS_INVOLVED_IN_PROTEIN...(06558)	231	236	0.979	86	6081	29854	2.29411e-09	4.19851e-08	19.8929
Muscle_only	C5	GOBP	4928	GOBP_POSITIVE_REGULATION_OF_POST_TRANSLATIONAL...(04928)	155	158	0.981	64	6081	29854	2.29452e-09	4.19851e-08	19.8927
Muscle_only	C2	REACTOME	12416	REACTOME_CYTOKINE_SIGNALING_IN_IMMUNE_SYSTEM	775	792	0.979	226	6081	29854	2.34748e-09	1.09729e-07	19.8699
Muscle_only	C5	GOBP	3202	GOBP_NEGATIVE_REGULATION_OF_CELL_CYCLE_PROCESS	300	320	0.938	105	6081	29854	2.37275e-09	4.32587e-08	19.8592
Muscle_only	C5	GOBP	4943	GOBP_POSITIVE_REGULATION_OF_PROTEIN_CONTAINING...(04943)	196	199	0.985	76	6081	29854	2.37293e-09	4.32587e-08	19.8591
Muscle_only	C5	GOBP	6619	GOBP_REGULATION_OF_RNA_SPLICING	172	180	0.956	69	6081	29854	2.40185e-09	4.37049e-08	19.847
Muscle_only	C5	GOMF	9345	GOMF_CYSTEINE_TYPE_PEPTIDASE_ACTIVITY	162	190	0.853	66	6081	29854	2.50966e-09	4.5582e-08	19.8031
Muscle_only	C5	GOBP	6563	GOBP_REGULATION_OF_RAS_PROTEIN_SIGNAL_TRANSDUCTION	179	184	0.973	71	6081	29854	2.52821e-09	4.58344e-08	19.7958
Muscle_only	C2	REACTOME	12733	REACTOME_HEDGEHOG_OFF_STATE	113	113	1	51	6081	29854	2.54164e-09	1.15908e-07	19.7905
Muscle_only	C2	WP	14704	WP_TGF_BETA_SIGNALING_PATHWAY	129	132	0.977	56	6081	29854	2.54669e-09	1.15908e-07	19.7885
Muscle_only	C5	GOBP	1662	GOBP_EPIGENETIC_REGULATION_OF_GENE_EXPRESSION	221	229	0.965	83	6081	29854	2.68266e-09	4.85449e-08	19.7365
Muscle_only	C5	GOBP	751	GOBP_CANONICAL_WNT_SIGNALING_PATHWAY	308	316	0.975	107	6081	29854	2.69166e-09	4.85892e-08	19.7331
Muscle_only	C5	GOBP	1681	GOBP_EPITHELIAL_TO_MESENCHYMAL_TRANSITION	169	180	0.939	68	6081	29854	2.69501e-09	4.85892e-08	19.7319
Muscle_only	C5	GOCC	8167	GOCC_CULLIN_RING_UBIQUITIN_LIGASE_COMPLEX	176	182	0.967	70	6081	29854	2.84739e-09	5.12425e-08	19.6769
Muscle_only	C5	GOMF	9014	GOMF_ACTIVE_TRANSMEMBRANE_TRANSPORTER_ACTIVITY	449	456	0.985	144	6081	29854	2.97469e-09	5.34356e-08	19.6331
Muscle_only	C2	WP	14391	WP_LEPTIN_SIGNALING_PATHWAY	71	71	1	37	6081	29854	3.00672e-09	1.35068e-07	19.6224
Muscle_only	C5	GOCC	8781	GOCC_SARCOPLASMIC_RETICULUM	74	75	0.987	38	6081	29854	3.17822e-09	5.69876e-08	19.5669
Muscle_only	C5	GOBP	6261	GOBP_REGULATION_OF_MICROTUBULE_POLYMERIZATION_OR...(06261)	95	95	1	45	6081	29854	3.3184e-09	5.93928e-08	19.5238
Muscle_only	C2	REACTOME	13215	REACTOME_PROTEIN_LOCALIZATION	163	164	0.994	66	6081	29854	3.38244e-09	1.49998e-07	19.5047
Muscle_only	C5	GOCC	8182	GOCC_CYTOPLASMIC_STRESS_GRANULE	86	89	0.966	42	6081	29854	3.46306e-09	6.18691e-08	19.4811
Muscle_only	C5	GOBP	7323	GOBP_SKELETAL_MUSCLE_ADAPTATION	25	25	1	19	6081	29854	3.55656e-09	6.34243e-08	19.4545
Muscle_only	C5	GOBP	3055	GOBP_MYOTUBE_DIFFERENTIATION	130	132	0.985	56	6081	29854	3.59008e-09	6.37905e-08	19.4451
Muscle_only	C5	GOBP	5428	GOBP_PROTEIN_TARGETING_TO_MEMBRANE	130	133	0.977	56	6081	29854	3.59008e-09	6.37905e-08	19.4451
Muscle_only	C5	GOBP	5577	GOBP_RECOMBINATIONAL_REPAIR	177	179	0.989	70	6081	29854	3.77722e-09	6.69945e-08	19.3943
Muscle_only	C5	GOBP	7339	GOBP_SKELETAL_SYSTEM_MORPHOGENESIS	226	229	0.987	84	6081	29854	3.83122e-09	6.78299e-08	19.3801
Muscle_only	C2	REACTOME	13505	REACTOME_SIGNALING_BY_HEDGEHOG	150	150	1	62	6081	29854	3.85956e-09	1.6899e-07	19.3727
Muscle_only	C5	GOBP	7086	GOBP_RESPONSE_TO_STEROID_HORMONE	321	330	0.973	110	6081	29854	3.90063e-09	6.89346e-08	19.3621
Muscle_only	C5	GOMF	10408	GOMF_RIBONUCLEOPROTEIN_COMPLEX_BINDING	167	168	0.994	67	6081	29854	4.04608e-09	7.13766e-08	19.3255
Muscle_only	C5	GOBP	5942	GOBP_REGULATION_OF_EPITHELIAL_CELL_MIGRATION	255	296	0.861	92	6081	29854	4.08656e-09	7.19615e-08	19.3156
Muscle_only	C5	GOBP	6205	GOBP_REGULATION_OF_MACROAUTOPHAGY	157	159	0.987	64	6081	29854	4.22597e-09	7.42833e-08	19.282
Muscle_only	C5	GOBP	2980	GOBP_MRNA_EXPORT_FROM_NUCLEUS	66	70	0.943	35	6081	29854	4.36452e-09	7.65818e-08	19.2498
Muscle_only	C5	GOCC	8775	GOCC_RUFFLE	181	183	0.989	71	6081	29854	4.41762e-09	7.73753e-08	19.2377
Muscle_only	C2	WP	14323	WP_HYPERTROPHY_MODEL	19	20	0.95	16	6081	29854	4.43249e-09	1.9165e-07	19.2343
Muscle_only	C5	GOBP	797	GOBP_CARDIAC_MYOFIBRIL_ASSEMBLY	19	19	1	16	6081	29854	4.43249e-09	7.74975e-08	19.2343
Muscle_only	C5	GOBP	6311	GOBP_REGULATION_OF_MRNA_CATABOLIC_PROCESS	209	254	0.823	79	6081	29854	4.55916e-09	7.95707e-08	19.2061
Muscle_only	C5	GOBP	5268	GOBP_PROTEIN_AUTOPHOSPHORYLATION	195	199	0.98	75	6081	29854	4.58175e-09	7.98232e-08	19.2012
Muscle_only	C5	GOBP	631	GOBP_BEHAVIOR	626	650	0.963	188	6081	29854	4.61358e-09	8.02355e-08	19.1943
Muscle_only	C5	GOBP	1036	GOBP_CELL_CYCLE_G1_S_PHASE_TRANSITION	252	279	0.903	91	6081	29854	4.6997e-09	8.15888e-08	19.1758
Muscle_only	C5	GOBP	3688	GOBP_NEGATIVE_REGULATION_OF_SMALL_GTPASE_MEDIATED...(03688)	55	55	1	31	6081	29854	4.71859e-09	8.17723e-08	19.1718
Muscle_only	C5	GOBP	7184	GOBP_RIBOSOME_BIOGENESIS	322	325	0.991	110	6081	29854	4.74695e-09	8.2119e-08	19.1658
Muscle_only	C2	REACTOME	13593	REACTOME_SUMOYLATION_OF_RNA_BINDING_PROTEINS	47	47	1	28	6081	29854	4.77209e-09	2.03786e-07	19.1605
Muscle_only	C5	GOBP	443	GOBP_AMINO_ACID_METABOLIC_PROCESS	285	292	0.976	100	6081	29854	4.84775e-09	8.37153e-08	19.1448
Muscle_only	C5	GOBP	599	GOBP_AUTOPHAGY_OF_MITOCHONDRION	96	98	0.98	45	6081	29854	5.01662e-09	8.64794e-08	19.1105
Muscle_only	C2	REACTOME	12752	REACTOME_HOST_INTERACTIONS_OF_HIV_FACTORS	131	131	1	56	6081	29854	5.03204e-09	2.12266e-07	19.1074
Muscle_only	C5	GOBP	7019	GOBP_RESPONSE_TO_LIPID	893	924	0.966	253	6081	29854	5.05816e-09	8.70429e-08	19.1023
Muscle_only	C5	GOBP	6321	GOBP_REGULATION_OF_MUSCLE_CONTRACTION	161	170	0.947	65	6081	29854	5.08893e-09	8.73881e-08	19.0962
Muscle_only	C5	GOBP	6989	GOBP_RESPONSE_TO_INORGANIC_SUBSTANCE	519	531	0.977	161	6081	29854	5.09601e-09	8.73881e-08	19.0948
Muscle_only	C5	GOBP	1190	GOBP_CIRCADIAN_RHYTHM	199	204	0.975	76	6081	29854	5.22847e-09	8.94578e-08	19.0691
Muscle_only	C5	GOBP	4001	GOBP_NUCLEUS_ORGANIZATION	141	147	0.959	59	6081	29854	5.24621e-09	8.94578e-08	19.0658
Muscle_only	C5	GOBP	6283	GOBP_REGULATION_OF_MITOCHONDRION_ORGANIZATION	151	152	0.993	62	6081	29854	5.25312e-09	8.94578e-08	19.0644
Muscle_only	C5	GOBP	7716	GOBP_TUBE_FORMATION	151	151	1	62	6081	29854	5.25312e-09	8.94578e-08	19.0644
Muscle_only	C5	GOCC	8936	GOCC_VACUOLAR_MEMBRANE	476	486	0.979	150	6081	29854	5.3111e-09	9.02886e-08	19.0535
Muscle_only	C5	GOBP	4046	GOBP_ORGANELLE_FISSION	480	491	0.978	151	6081	29854	5.37953e-09	9.12941e-08	19.0407
Muscle_only	C5	GOBP	2624	GOBP_MAINTENANCE_OF_LOCATION	334	350	0.954	113	6081	29854	5.48924e-09	9.29953e-08	19.0205
Muscle_only	C5	GOBP	7097	GOBP_RESPONSE_TO_TOPOLOGICALLY_INCORRECT_PROTEIN	158	158	1	64	6081	29854	5.69785e-09	9.63634e-08	18.9832
Muscle_only	C5	GOBP	3987	GOBP_NUCLEOSIDE_TRIPHOSPHATE_METABOLIC_PROCESS	182	184	0.989	71	6081	29854	5.80861e-09	9.80676e-08	18.9639
Muscle_only	C5	GOBP	897	GOBP_CELLULAR_RESPONSE_TO_DECREASED_OXYGEN_LEVELS	148	158	0.937	61	6081	29854	5.8446e-09	9.85061e-08	18.9577
Muscle_only	C2	REACTOME	13757	REACTOME_TRANSPORT_OF_SMALL_MOLECULES	713	726	0.982	209	6081	29854	5.89801e-09	2.45798e-07	18.9487
Muscle_only	C5	GOBP	7275	GOBP_SENSORY_SYSTEM_DEVELOPMENT	392	401	0.978	128	6081	29854	6.59011e-09	1.10881e-07	18.8377
Muscle_only	C5	GOBP	3617	GOBP_NEGATIVE_REGULATION_OF_PROTEIN_LOCALIZATION	207	218	0.95	78	6081	29854	6.69147e-09	1.12394e-07	18.8224
Muscle_only	C2	REACTOME	12953	REACTOME_MITOCHONDRIAL_PROTEIN_IMPORT	64	65	0.985	34	6081	29854	6.81366e-09	2.80577e-07	18.8043
Muscle_only	C5	GOBP	2043	GOBP_GOLGI_ORGANIZATION	152	158	0.962	62	6081	29854	7.11742e-09	1.19344e-07	18.7607
Muscle_only	C5	GOBP	5640	GOBP_REGULATION_OF_APOPTOTIC_SIGNALING_PATHWAY	381	398	0.957	125	6081	29854	7.18387e-09	1.20253e-07	18.7514
Muscle_only	C5	GOBP	1569	GOBP_EMBRYONIC_ORGAN_MORPHOGENESIS	287	295	0.973	100	6081	29854	7.34671e-09	1.2277e-07	18.729
Muscle_only	C2	REACTOME	12214	REACTOME_ANCHORING_OF_THE_BASAL_BODY_TO_THE_PLASMA_MEMBRANE	97	97	1	45	6081	29854	7.51585e-09	3.05851e-07	18.7063
Muscle_only	C5	GOBP	5545	GOBP_PYRUVATE_METABOLIC_PROCESS	116	118	0.983	51	6081	29854	7.62885e-09	1.27268e-07	18.6913
Muscle_only	C2	WP	14241	WP_FOCAL_ADHESION	197	199	0.99	75	6081	29854	7.70496e-09	3.09901e-07	18.6814
Muscle_only	C5	GOBP	6683	GOBP_REGULATION_OF_STRIATED_MUSCLE_CONTRACTION	94	99	0.949	44	6081	29854	7.81243e-09	1.3011e-07	18.6676
Muscle_only	C5	GOBP	7827	GOBP_VASCULAR_PROCESS_IN_CIRCULATORY_SYSTEM	258	269	0.959	92	6081	29854	7.95041e-09	1.32184e-07	18.65
Muscle_only	C5	GOBP	3609	GOBP_NEGATIVE_REGULATION_OF_PROTEIN_CONTAINING...(03609)	139	149	0.933	58	6081	29854	7.97399e-09	1.32352e-07	18.6471
Muscle_only	C2	REACTOME	12800	REACTOME_INTERFERON_SIGNALING	269	274	0.982	95	6081	29854	8.00218e-09	3.18156e-07	18.6436
Muscle_only	C5	GOBP	4975	GOBP_POSITIVE_REGULATION_OF_PROTEIN_POLYMERIZATION	91	91	1	43	6081	29854	8.06621e-09	1.33657e-07	18.6356
Muscle_only	C5	GOBP	4062	GOBP_ORGANIC_HYDROXY_COMPOUND_METABOLIC_PROCESS	546	567	0.963	167	6081	29854	8.12378e-09	1.34384e-07	18.6285
Muscle_only	C2	WP	14374	WP_JOUBERT_SYNDROME	76	76	1	38	6081	29854	8.32377e-09	3.27181e-07	18.6042
Muscle_only	C5	GOBP	574	GOBP_ATP_METABOLIC_PROCESS	136	137	0.993	57	6081	29854	8.81331e-09	1.45545e-07	18.547
Muscle_only	C5	GOBP	4638	GOBP_POSITIVE_REGULATION_OF_GROWTH	244	256	0.953	88	6081	29854	8.95602e-09	1.47654e-07	18.5309
Muscle_only	C5	GOBP	4077	GOBP_OSSIFICATION	417	443	0.941	134	6081	29854	9.04133e-09	1.48811e-07	18.5215
Muscle_only	C5	GOBP	3204	GOBP_NEGATIVE_REGULATION_OF_CELL_DIFFERENTIATION	668	724	0.923	197	6081	29854	9.59467e-09	1.57654e-07	18.4621
Muscle_only	C2	PID	11583	PID_FAK_PATHWAY	59	59	1	32	6081	29854	9.63452e-09	3.74447e-07	18.4579
Muscle_only	C5	GOBP	1617	GOBP_ENDOPLASMIC_RETICULUM_TO_GOLGI_VESICLE...(01617)	133	138	0.964	56	6081	29854	9.72218e-09	1.59483e-07	18.4489
Muscle_only	C5	GOBP	7500	GOBP_SULFUR_COMPOUND_METABOLIC_PROCESS	307	317	0.968	105	6081	29854	9.77299e-09	1.60049e-07	18.4436
Muscle_only	C5	GOBP	7869	GOBP_VESICLE_ORGANIZATION	360	366	0.984	119	6081	29854	1.00757e-08	1.64732e-07	18.4131
Muscle_only	C2	WP	14265	WP_GENES_RELATED_TO_PRIMARY_CILIUM_DEVELOPMENT...(14265)	101	103	0.981	46	6081	29854	1.05984e-08	4.0733e-07	18.3626
Muscle_only	C5	GOBP	6023	GOBP_REGULATION_OF_GLUCOSE_METABOLIC_PROCESS	101	103	0.981	46	6081	29854	1.05984e-08	1.72989e-07	18.3626
Muscle_only	C5	GOBP	3106	GOBP_NEGATIVE_REGULATION_OF_AMIDE_METABOLIC_PROCESS	263	345	0.762	93	6081	29854	1.06347e-08	1.73294e-07	18.3591
Muscle_only	C5	GOBP	7868	GOBP_VESICLE_MEDIATED_TRANSPORT_TO_THE_PLASMA_MEMBRANE	150	151	0.993	61	6081	29854	1.07357e-08	1.74651e-07	18.3497
Muscle_only	C2	REACTOME	13751	REACTOME_TRANSPORT_OF_MATURE_MRNAS_DERIVED_FROM...(13751)	43	43	1	26	6081	29854	1.09173e-08	4.14976e-07	18.3329
Muscle_only	C5	GOCC	8219	GOCC_EARLY_ENDOSOME	426	434	0.982	136	6081	29854	1.10784e-08	1.79928e-07	18.3183
Muscle_only	C5	GOBP	2869	GOBP_MITOCHONDRIAL_RESPIRATORY_CHAIN_COMPLEX_ASSEMBLY	98	101	0.97	45	6081	29854	1.11621e-08	1.80988e-07	18.3107
Muscle_only	C5	GOBP	4439	GOBP_POSITIVE_REGULATION_OF_CELL_CYCLE_PROCESS	245	262	0.935	88	6081	29854	1.12028e-08	1.81348e-07	18.3071
Muscle_only	C5	GOCC	8919	GOCC_T_TUBULE	51	51	1	29	6081	29854	1.12409e-08	1.81666e-07	18.3037
Muscle_only	C5	GOMF	10700	GOMF_UBIQUITIN_LIKE_PROTEIN_LIGASE_BINDING	319	327	0.976	108	6081	29854	1.13202e-08	1.82647e-07	18.2967
Muscle_only	C5	GOBP	3505	GOBP_NEGATIVE_REGULATION_OF_MULTICELLULAR...(03505)	1141	1249	0.914	310	6081	29854	1.15319e-08	1.85759e-07	18.2781
Muscle_only	C5	GOCC	8568	GOCC_NUCLEAR_PORE	95	97	0.979	44	6081	29854	1.16896e-08	1.87991e-07	18.2646
Muscle_only	C2	WP	14261	WP_GASTRIN_SIGNALING_PATHWAY	114	115	0.991	50	6081	29854	1.17459e-08	4.4162e-07	18.2598
Muscle_only	C2	WP	14711	WP_THYROID_HORMONES_PRODUCTION_AND_PERIPHERAL...(14711)	92	93	0.989	43	6081	29854	1.21665e-08	4.52517e-07	18.2246
Muscle_only	C5	GOBP	779	GOBP_CARDIAC_CONDUCTION	92	98	0.939	43	6081	29854	1.21665e-08	1.95341e-07	18.2246
Muscle_only	C5	GOBP	4400	GOBP_POSITIVE_REGULATION_OF_CARBOHYDRATE_METABOLIC_PROCESS	77	81	0.951	38	6081	29854	1.32101e-08	2.11749e-07	18.1423
Muscle_only	C5	GOBP	3610	GOBP_NEGATIVE_REGULATION_OF_PROTEIN_CONTAINING...(03610)	80	80	1	39	6081	29854	1.32382e-08	2.11854e-07	18.1402
Muscle_only	C5	GOMF	10413	GOMF_RIBOSOME_BINDING	108	109	0.991	48	6081	29854	1.36039e-08	2.17353e-07	18.1129
Muscle_only	C5	GOBP	4820	GOBP_POSITIVE_REGULATION_OF_MRNA_METABOLIC_PROCESS	158	205	0.771	63	6081	29854	1.53299e-08	2.44532e-07	17.9935
Muscle_only	C5	GOBP	3080	GOBP_NCRNA_PROCESSING	436	440	0.991	138	6081	29854	1.57785e-08	2.5128e-07	17.9646
Muscle_only	C2	REACTOME	12746	REACTOME_HIV_LIFE_CYCLE	148	149	0.993	60	6081	29854	1.61798e-08	5.86082e-07	17.9395
Muscle_only	C2	REACTOME	13345	REACTOME_RHOA_GTPASE_CYCLE	148	149	0.993	60	6081	29854	1.61798e-08	5.86082e-07	17.9395
Muscle_only	C5	GOBP	5387	GOBP_PROTEIN_MATURATION	523	550	0.951	160	6081	29854	1.62907e-08	2.59017e-07	17.9327
Muscle_only	C2	REACTOME	12977	REACTOME_MTOR_SIGNALLING	41	41	1	25	6081	29854	1.64354e-08	5.86082e-07	17.9238
Muscle_only	C2	REACTOME	13065	REACTOME_NS1_MEDIATED_EFFECTS_ON_HOST_PATHWAYS	41	41	1	25	6081	29854	1.64354e-08	5.86082e-07	17.9238
Muscle_only	C5	GOBP	2954	GOBP_MONOSACCHARIDE_BIOSYNTHETIC_PROCESS	99	102	0.971	45	6081	29854	1.64371e-08	2.60922e-07	17.9237
Muscle_only	C5	GOBP	5100	GOBP_POSITIVE_REGULATION_OF_TRANSCRIPTION...(05100)	49	49	1	28	6081	29854	1.7327e-08	2.74605e-07	17.871
Muscle_only	C5	GOBP	891	GOBP_CELLULAR_RESPONSE_TO_CHEMICAL_STRESS	310	318	0.975	105	6081	29854	1.74767e-08	2.76532e-07	17.8624
Muscle_only	C5	GOBP	2228	GOBP_IMPORT_INTO_CELL	909	936	0.971	254	6081	29854	1.81738e-08	2.87099e-07	17.8233
Muscle_only	C2	REACTOME	12681	REACTOME_GLUCOSE_METABOLISM	93	94	0.989	43	6081	29854	1.81805e-08	6.41699e-07	17.8229
Muscle_only	C5	GOBP	821	GOBP_CARTILAGE_DEVELOPMENT	204	206	0.99	76	6081	29854	1.83561e-08	2.89514e-07	17.8133
Muscle_only	C2	REACTOME	13385	REACTOME_RNA_POLYMERASE_II_TRANSCRIPTION_TERMINATION	66	67	0.985	34	6081	29854	1.90616e-08	6.66001e-07	17.7756
Muscle_only	C5	GOBP	3733	GOBP_NEGATIVE_REGULATION_OF_TOR_SIGNALING	69	73	0.945	35	6081	29854	1.98719e-08	3.12919e-07	17.734
Muscle_only	C5	GOMF	9539	GOMF_GENERAL_TRANSCRIPTION_INITIATION_FACTOR_ACTIVITY	52	55	0.945	29	6081	29854	2.04607e-08	3.21675e-07	17.7048
Muscle_only	C2	WP	14398	WP_LIPID_METABOLISM_PATHWAY	29	29	1	20	6081	29854	2.14203e-08	7.40928e-07	17.6589
Muscle_only	C5	GOCC	8846	GOCC_SPINDLE_POLE	173	176	0.983	67	6081	29854	2.15429e-08	3.38149e-07	17.6532
Muscle_only	C5	GOBP	2842	GOBP_MIRNA_METABOLIC_PROCESS	103	104	0.99	46	6081	29854	2.2502e-08	3.52077e-07	17.6097
Muscle_only	C5	GOBP	5595	GOBP_REGULATION_OF_ACTOMYOSIN_STRUCTURE_ORGANIZATION	103	105	0.981	46	6081	29854	2.2502e-08	3.52077e-07	17.6097
Muscle_only	MITOCARTA	MITOCARTA	11450	Mitochondrial dynamics and surveillance	103	104	0.99	46	6081	29854	2.2502e-08	5.22046e-07	17.6097
Muscle_only	C5	GOBP	7099	GOBP_RESPONSE_TO_TRANSFORMING_GROWTH_FACTOR_BETA	274	297	0.923	95	6081	29854	2.26814e-08	3.54321e-07	17.6017
Muscle_only	C5	GOCC	8383	GOCC_INNER_MITOCHONDRIAL_MEMBRANE_PROTEIN_COMPLEX	156	158	0.987	62	6081	29854	2.29553e-08	3.5803e-07	17.5897
Muscle_only	C5	GOBP	7202	GOBP_RNA_POLYMERASE_II_PREINITIATION_COMPLEX_ASSEMBLY	55	68	0.809	30	6081	29854	2.33653e-08	3.63847e-07	17.572
Muscle_only	C5	GOBP	964	GOBP_CELLULAR_RESPONSE_TO_OXYGEN_LEVELS	163	174	0.937	64	6081	29854	2.38546e-08	3.70879e-07	17.5513
Muscle_only	C2	REACTOME	12367	REACTOME_CLEC7A_DECTIN_1_SIGNALING	100	100	1	45	6081	29854	2.40059e-08	8.22142e-07	17.545
Muscle_only	C5	GOBP	2363	GOBP_INTRINSIC_APOPTOTIC_SIGNALING_PATHWAY	308	319	0.966	104	6081	29854	2.44391e-08	3.78912e-07	17.5271
Muscle_only	C2	REACTOME	12923	REACTOME_METABOLISM_OF_VITAMINS_AND_COFACTORS	191	192	0.995	72	6081	29854	2.4487e-08	8.30397e-07	17.5251
Muscle_only	C5	GOBP	330	GOBP_ACTIN_POLYMERIZATION_OR_DEPOLYMERIZATION	191	196	0.974	72	6081	29854	2.4487e-08	3.78912e-07	17.5251
Muscle_only	C5	GOBP	6501	GOBP_REGULATION_OF_PROTEASOMAL_PROTEIN_CATABOLIC_PROCESS	191	196	0.974	72	6081	29854	2.4487e-08	3.78912e-07	17.5251
Muscle_only	C5	GOBP	1320	GOBP_CYTOSOLIC_TRANSPORT	184	186	0.989	70	6081	29854	2.47278e-08	3.82037e-07	17.5153
Muscle_only	C5	GOBP	7447	GOBP_STEM_CELL_DIFFERENTIATION	245	247	0.992	87	6081	29854	2.49291e-08	3.84542e-07	17.5072
Muscle_only	C5	GOBP	2048	GOBP_GOLGI_TO_PLASMA_MEMBRANE_TRANSPORT	58	58	1	31	6081	29854	2.59398e-08	3.99505e-07	17.4675
Muscle_only	C5	GOBP	3018	GOBP_MUSCLE_HYPERTROPHY	94	104	0.904	43	6081	29854	2.69223e-08	4.13988e-07	17.4303
Muscle_only	C5	GOBP	7466	GOBP_STRESS_FIBER_ASSEMBLY	110	112	0.982	48	6081	29854	2.78126e-08	4.2701e-07	17.3978
Muscle_only	C5	GOBP	4743	GOBP_POSITIVE_REGULATION_OF_LOCOMOTION	571	615	0.928	171	6081	29854	2.80549e-08	4.30059e-07	17.3891
Muscle_only	C2	REACTOME	13319	REACTOME_REGULATION_OF_TP53_ACTIVITY_THROUGH...(13319)	91	92	0.989	42	6081	29854	2.82746e-08	9.49532e-07	17.3813
Muscle_only	C5	GOBP	6301	GOBP_REGULATION_OF_MONOATOMIC_ION_TRANSPORT	543	572	0.949	164	6081	29854	2.8585e-08	4.36964e-07	17.3704
Muscle_only	C5	GOBP	7085	GOBP_RESPONSE_TO_STARVATION	213	217	0.982	78	6081	29854	2.85943e-08	4.36964e-07	17.3701
Muscle_only	C2	REACTOME	12773	REACTOME_INFECTIOUS_DISEASE	1002	1019	0.983	275	6081	29854	2.89915e-08	9.64245e-07	17.3563
Muscle_only	C5	GOBP	7196	GOBP_RNA_EXPORT_FROM_NUCLEUS	88	92	0.957	41	6081	29854	2.95087e-08	4.50236e-07	17.3386
Muscle_only	C5	GOBP	6299	GOBP_REGULATION_OF_MONOATOMIC_CATION_TRANSMEMBRANE_TRANSPORT	294	315	0.933	100	6081	29854	2.97283e-08	4.52883e-07	17.3312
Muscle_only	C5	GOBP	2812	GOBP_MICROTUBULE_BASED_MOVEMENT	405	422	0.96	129	6081	29854	3.0299e-08	4.60864e-07	17.3121
Muscle_only	C5	GOBP	1673	GOBP_EPITHELIAL_CELL_PROLIFERATION	452	491	0.921	141	6081	29854	3.04007e-08	4.61695e-07	17.3088
Muscle_only	C5	GOBP	4705	GOBP_POSITIVE_REGULATION_OF_INTRACELLULAR_TRANSPORT	199	200	0.995	74	6081	29854	3.06798e-08	4.65216e-07	17.2997
Muscle_only	C5	GOBP	7648	GOBP_TRANSCRIPTION_PREINITIATION_COMPLEX_ASSEMBLY	67	82	0.817	34	6081	29854	3.11301e-08	4.71317e-07	17.2851
Muscle_only	C5	GOCC	8390	GOCC_INTERCALATED_DISC	50	50	1	28	6081	29854	3.17133e-08	4.79407e-07	17.2665
Muscle_only	C5	GOBP	416	GOBP_ALTERNATIVE_MRNA_SPLICING_VIA_SPLICEOSOME	70	71	0.986	35	6081	29854	3.19642e-08	4.82458e-07	17.2586
Muscle_only	C2	REACTOME	13310	REACTOME_REGULATION_OF_RUNX2_EXPRESSION_AND_ACTIVITY	73	73	1	36	6081	29854	3.23751e-08	1.06653e-06	17.2459
Muscle_only	C5	GOBP	6332	GOBP_REGULATION_OF_MYOBLAST_DIFFERENTIATION	73	73	1	36	6081	29854	3.23751e-08	4.8791e-07	17.2459
Muscle_only	C5	GOBP	4053	GOBP_ORGANIC_ACID_CATABOLIC_PROCESS	250	253	0.988	88	6081	29854	3.3178e-08	4.99246e-07	17.2214
Muscle_only	C5	GOBP	1684	GOBP_EPITHELIAL_TUBE_FORMATION	137	137	1	56	6081	29854	3.40508e-08	5.11595e-07	17.1954
Muscle_only	C5	GOBP	3173	GOBP_NEGATIVE_REGULATION_OF_CATALYTIC_ACTIVITY	453	481	0.942	141	6081	29854	3.53586e-08	5.30433e-07	17.1577
Muscle_only	C5	GOBP	1496	GOBP_DNA_TEMPLATED_DNA_REPLICATION	161	162	0.994	63	6081	29854	3.55323e-08	5.32226e-07	17.1528
Muscle_only	C2	REACTOME	12794	REACTOME_INTERACTIONS_OF_VPR_WITH_HOST_CELLULAR_PROTEINS	37	37	1	23	6081	29854	3.68e-08	1.20086e-06	17.1178
Muscle_only	C5	GOBP	7079	GOBP_RESPONSE_TO_SALT	356	367	0.97	116	6081	29854	3.74208e-08	5.5966e-07	17.101
Muscle_only	C2	REACTOME	13332	REACTOME_RESOLUTION_OF_SISTER_CHROMATID_COHESION	124	126	0.984	52	6081	29854	3.78885e-08	1.22482e-06	17.0886
Muscle_only	C5	GOBP	1634	GOBP_ENDOTHELIAL_CELL_MIGRATION	247	286	0.864	87	6081	29854	3.82646e-08	5.71411e-07	17.0787
Muscle_only	C5	GOMF	9795	GOMF_LIGASE_ACTIVITY	165	169	0.976	64	6081	29854	4.11372e-08	6.13375e-07	17.0064
Muscle_only	C5	GOBP	6346	GOBP_REGULATION_OF_NCRNA_TRANSCRIPTION	92	93	0.989	42	6081	29854	4.18053e-08	6.22393e-07	16.9902
Muscle_only	C5	GOBP	5714	GOBP_REGULATION_OF_CANONICAL_WNT_SIGNALING_PATHWAY	255	262	0.973	89	6081	29854	4.37132e-08	6.49812e-07	16.9456
Muscle_only	C5	GOBP	5357	GOBP_PROTEIN_LOCALIZATION_TO_CYTOSKELETON	59	59	1	31	6081	29854	4.39921e-08	6.5297e-07	16.9393
Muscle_only	C5	GOBP	7662	GOBP_TRANSLATIONAL_INITIATION	118	123	0.959	50	6081	29854	4.60034e-08	6.81794e-07	16.8946
Muscle_only	C2	WP	14008	WP_7Q11_23_COPY_NUMBER_VARIATION_SYNDROME	105	107	0.981	46	6081	29854	4.63283e-08	1.48379e-06	16.8875
Muscle_only	C2	REACTOME	12240	REACTOME_ASPARAGINE_N_LINKED_GLYCOSYLATION	304	305	0.997	102	6081	29854	4.75776e-08	1.50983e-06	16.8609
Muscle_only	C5	GOMF	9853	GOMF_MAGNESIUM_ION_BINDING	219	224	0.978	79	6081	29854	4.95386e-08	7.33081e-07	16.8205
Muscle_only	C5	GOBP	6974	GOBP_RESPONSE_TO_HEAT	102	104	0.981	45	6081	29854	4.99974e-08	7.37822e-07	16.8113
Muscle_only	C2	WP	14683	WP_STEROL_REGULATORY_ELEMENT_BINDING_PROTEINS...(14683)	68	69	0.986	34	6081	29854	5.00842e-08	1.57492e-06	16.8096
Muscle_only	C5	GOBP	5803	GOBP_REGULATION_OF_CELL_SUBSTRATE_JUNCTION_ORGANIZATION	68	68	1	34	6081	29854	5.00842e-08	7.37822e-07	16.8096
Muscle_only	C5	GOBP	7209	GOBP_RNA_STABILIZATION	68	73	0.932	34	6081	29854	5.00842e-08	7.37822e-07	16.8096
Muscle_only	MITOCARTA	MITOCARTA	11462	OXPHOS assembly factors	68	68	1	34	6081	29854	5.00842e-08	9.68295e-07	16.8096
Muscle_only	C5	GOBP	787	GOBP_CARDIAC_MUSCLE_CELL_CONTRACTION	74	76	0.974	36	6081	29854	5.07009e-08	7.44674e-07	16.7973
Muscle_only	C5	GOBP	4799	GOBP_POSITIVE_REGULATION_OF_MITOCHONDRION_ORGANIZATION	74	75	0.987	36	6081	29854	5.07009e-08	7.44674e-07	16.7973
Muscle_only	C2	REACTOME	12805	REACTOME_INTERLEUKIN_17_SIGNALING	71	71	1	35	6081	29854	5.07039e-08	1.58004e-06	16.7973
Muscle_only	C5	GOBP	2966	GOBP_MORPHOGENESIS_OF_EMBRYONIC_EPITHELIUM	152	152	1	60	6081	29854	5.13165e-08	7.52592e-07	16.7853
Muscle_only	C5	GOBP	7432	GOBP_SPINDLE_ORGANIZATION	212	218	0.972	77	6081	29854	5.21867e-08	7.64212e-07	16.7684
Muscle_only	C5	GOBP	7863	GOBP_VESICLE_LOCALIZATION	216	218	0.991	78	6081	29854	5.69854e-08	8.33243e-07	16.6805
Muscle_only	C5	GOBP	943	GOBP_CELLULAR_RESPONSE_TO_LIPID	589	612	0.962	174	6081	29854	6.03874e-08	8.81674e-07	16.6225
Muscle_only	C2	REACTOME	12964	REACTOME_MITOTIC_SPINDLE_CHECKPOINT	109	111	0.982	47	6081	29854	6.03968e-08	1.86529e-06	16.6223
Muscle_only	C5	GOBP	2818	GOBP_MICROTUBULE_CYTOSKELETON_ORGANIZATION...(02818)	163	165	0.988	63	6081	29854	6.10131e-08	8.8817e-07	16.6122
Muscle_only	C5	GOBP	2861	GOBP_MITOCHONDRIAL_GENE_EXPRESSION	163	163	1	63	6081	29854	6.10131e-08	8.8817e-07	16.6122
Muscle_only	C5	GOBP	5826	GOBP_REGULATION_OF_CILIUM_ASSEMBLY	93	95	0.979	42	6081	29854	6.1261e-08	8.9046e-07	16.6081
Muscle_only	C5	GOBP	5709	GOBP_REGULATION_OF_CALCIUM_ION_TRANSPORT	242	251	0.964	85	6081	29854	6.28902e-08	9.12791e-07	16.5819
Muscle_only	C5	GOMF	9540	GOMF_GENERAL_TRANSCRIPTION_INITIATION_FACTOR_BINDING	54	54	1	29	6081	29854	6.32759e-08	9.17034e-07	16.5758
Muscle_only	C5	GOBP	856	GOBP_CELLULAR_HOMEOSTASIS	787	819	0.961	222	6081	29854	6.36267e-08	9.20615e-07	16.5702
Muscle_only	C5	GOMF	9137	GOMF_ATP_DEPENDENT_ACTIVITY_ACTING_ON_DNA	119	122	0.975	50	6081	29854	6.37104e-08	9.20615e-07	16.5689
Muscle_only	C5	GOBP	6682	GOBP_REGULATION_OF_STRIATED_MUSCLE_CELL...(06682)	90	98	0.918	41	6081	29854	6.49091e-08	9.36559e-07	16.5503
Muscle_only	C5	GOBP	5108	GOBP_POSITIVE_REGULATION_OF_TRANSFERASE_ACTIVITY	406	416	0.976	128	6081	29854	6.60091e-08	9.51035e-07	16.5335
Muscle_only	C5	GOBP	7311	GOBP_SIGNAL_TRANSDUCTION_IN_RESPONSE_TO_DNA_DAMAGE	188	189	0.995	70	6081	29854	6.7229e-08	9.67192e-07	16.5152
Muscle_only	C2	REACTOME	13296	REACTOME_REGULATION_OF_MRNA_STABILITY_BY_PROTEINS...(13296)	87	87	1	40	6081	29854	6.83783e-08	2.0931e-06	16.4982
Muscle_only	C5	GOBP	2016	GOBP_GLYCOLYTIC_PROCESS	87	89	0.978	40	6081	29854	6.83783e-08	9.82289e-07	16.4982
Muscle_only	C5	GOBP	5943	GOBP_REGULATION_OF_EPITHELIAL_CELL_PROLIFERATION	379	416	0.911	121	6081	29854	6.92327e-08	9.92071e-07	16.4858
Muscle_only	C5	GOBP	4569	GOBP_POSITIVE_REGULATION_OF_EPITHELIAL_CELL_MIGRATION	160	177	0.904	62	6081	29854	6.92612e-08	9.92071e-07	16.4854
Muscle_only	C5	GOBP	1372	GOBP_DEPHOSPHORYLATION	291	304	0.957	98	6081	29854	7.04427e-08	1.00753e-06	16.4685
Muscle_only	C5	GOCC	8760	GOCC_RNA_POLYMERASE_COMPLEX	103	118	0.873	45	6081	29854	7.13301e-08	1.01726e-06	16.4559
Muscle_only	C5	GOMF	10689	GOMF_UBIQUITIN_BINDING	103	103	1	45	6081	29854	7.13301e-08	1.01726e-06	16.4559
Muscle_only	C5	GOBP	6361	GOBP_REGULATION_OF_NEURON_PROJECTION_DEVELOPMENT	442	453	0.976	137	6081	29854	7.23881e-08	1.03085e-06	16.4412
Muscle_only	C5	GOBP	3668	GOBP_NEGATIVE_REGULATION_OF_RNA_CATABOLIC_PROCESS	81	86	0.942	38	6081	29854	7.43924e-08	1.05786e-06	16.4139
Muscle_only	C5	GOBP	6878	GOBP_REPRODUCTION	1421	1531	0.928	370	6081	29854	7.46715e-08	1.06029e-06	16.4102
Muscle_only	C5	GOBP	6503	GOBP_REGULATION_OF_PROTEIN_ACETYLATION	38	42	0.905	23	6081	29854	7.51955e-08	1.06619e-06	16.4032
Muscle_only	C5	GOBP	3921	GOBP_NON_MOTILE_CILIUM_ASSEMBLY	63	65	0.969	32	6081	29854	7.64688e-08	1.08268e-06	16.3864
Muscle_only	C5	GOBP	5801	GOBP_REGULATION_OF_CELL_SIZE	185	188	0.984	69	6081	29854	7.69551e-08	1.088e-06	16.38
Muscle_only	C5	GOBP	2349	GOBP_INTRACELLULAR_RECEPTOR_SIGNALING_PATHWAY	341	357	0.955	111	6081	29854	7.71501e-08	1.08919e-06	16.3775
Muscle_only	C5	GOBP	7347	GOBP_SMALL_MOLECULE_CATABOLIC_PROCESS	372	378	0.984	119	6081	29854	7.84447e-08	1.10588e-06	16.3609
Muscle_only	C2	REACTOME	13668	REACTOME_THE_CITRIC_ACID_TCA_CYCLE_AND_RESPIRATORY...(13668)	178	178	1	67	6081	29854	7.85702e-08	2.38398e-06	16.3593
Muscle_only	C5	GOBP	5782	GOBP_REGULATION_OF_CELL_DEVELOPMENT	815	845	0.964	228	6081	29854	8.73509e-08	1.22967e-06	16.2533
Muscle_only	C5	GOBP	2164	GOBP_HISTONE_MODIFICATION	120	120	1	50	6081	29854	8.77069e-08	1.23292e-06	16.2493
Muscle_only	C5	GOCC	8322	GOCC_GLUTAMATERGIC_SYNAPSE	400	408	0.98	126	6081	29854	8.78543e-08	1.23322e-06	16.2476
Muscle_only	MITOCARTA	MITOCARTA	11494	Translation	154	155	0.994	60	6081	29854	8.9076e-08	1.47612e-06	16.2338
Muscle_only	C2	REACTOME	12492	REACTOME_DISORDERS_OF_TRANSMEMBRANE_TRANSPORTERS	175	177	0.989	66	6081	29854	8.9748e-08	2.69946e-06	16.2263
Muscle_only	C5	GOBP	7551	GOBP_TELENCEPHALON_DEVELOPMENT	270	278	0.971	92	6081	29854	9.45952e-08	1.32595e-06	16.1737
Muscle_only	C5	GOBP	3490	GOBP_NEGATIVE_REGULATION_OF_MITOTIC_CELL_CYCLE	233	248	0.94	82	6081	29854	9.65411e-08	1.3513e-06	16.1533
Muscle_only	C2	PID	11567	PID_ECADHERIN_STABILIZATION_PATHWAY	41	41	1	24	6081	29854	9.662e-08	2.88111e-06	16.1525
Muscle_only	C5	GOBP	3947	GOBP_NUCLEAR_TRANSCRIBED_MRNA_CATABOLIC_PROCESS	127	130	0.977	52	6081	29854	9.68205e-08	1.35328e-06	16.1504
Muscle_only	C2	REACTOME	12836	REACTOME_ION_HOMEOSTASIS	52	54	0.963	28	6081	29854	9.88409e-08	2.92214e-06	16.1298
Muscle_only	C5	GOMF	9614	GOMF_HELICASE_ACTIVITY	151	156	0.968	59	6081	29854	1.00909e-07	1.40843e-06	16.109
Muscle_only	C5	GOBP	7308	GOBP_SIGNAL_TRANSDUCTION_BY_P53_CLASS_MEDIATOR	172	176	0.977	65	6081	29854	1.02477e-07	1.42828e-06	16.0936
Muscle_only	C5	GOMF	10627	GOMF_TRANSFERASE_ACTIVITY_TRANSFERRING_ONE_CARBON_GROUPS	226	228	0.991	80	6081	29854	1.03727e-07	1.44365e-06	16.0815
Muscle_only	C5	GOBP	3338	GOBP_NEGATIVE_REGULATION_OF_GENE_EXPRESSION_EPIGENETIC	114	120	0.95	48	6081	29854	1.07144e-07	1.4891e-06	16.0491
Muscle_only	C2	REACTOME	12850	REACTOME_KEAP1_NFE2L2_PATHWAY	124	125	0.992	51	6081	29854	1.07899e-07	3.16292e-06	16.0421
Muscle_only	C5	GOBP	5899	GOBP_REGULATION_OF_DNA_REPLICATION	124	124	1	51	6081	29854	1.07899e-07	1.49749e-06	16.0421
Muscle_only	C5	GOBP	871	GOBP_CELLULAR_RESPONSE_TO_ABIOTIC_STIMULUS	320	336	0.952	105	6081	29854	1.09297e-07	1.51474e-06	16.0292
Muscle_only	C2	REACTOME	13758	REACTOME_TRANSPORT_OF_THE_SLBP_DEPENDANT_MATURE_MRNA	36	36	1	22	6081	29854	1.13401e-07	3.29625e-06	15.9923
Muscle_only	C5	GOBP	4103	GOBP_OXIDATIVE_PHOSPHORYLATION	148	148	1	58	6081	29854	1.14226e-07	1.58082e-06	15.9851
Muscle_only	C5	GOCC	8544	GOCC_NEURON_SPINE	176	176	1	66	6081	29854	1.15209e-07	1.59218e-06	15.9765
Muscle_only	C2	PID	11680	PID_RHOA_PATHWAY	44	45	0.978	25	6081	29854	1.17642e-07	3.37614e-06	15.9556
Muscle_only	C2	REACTOME	12890	REACTOME_MAPK_TARGETS_NUCLEAR_EVENTS_MEDIATED_BY_MAP_KINASES	31	31	1	20	6081	29854	1.18102e-07	3.37614e-06	15.9517
Muscle_only	C5	GOBP	7467	GOBP_STRESS_GRANULE_ASSEMBLY	31	31	1	20	6081	29854	1.18102e-07	1.62987e-06	15.9517
Muscle_only	C5	GOMF	10092	GOMF_OXIDOREDUCTASE_ACTIVITY	722	737	0.98	205	6081	29854	1.19149e-07	1.64201e-06	15.9429
Muscle_only	C2	REACTOME	12638	REACTOME_FOXO_MEDIATED_TRANSCRIPTION	64	66	0.97	32	6081	29854	1.23088e-07	3.47711e-06	15.9104
Muscle_only	C2	REACTOME	13362	REACTOME_RHO_GTPASES_ACTIVATE_FORMINS	138	140	0.986	55	6081	29854	1.24076e-07	3.47711e-06	15.9024
Muscle_only	C2	REACTOME	12187	REACTOME_ADAPTIVE_IMMUNE_SYSTEM	810	829	0.977	226	6081	29854	1.24649e-07	3.47711e-06	15.8978
Muscle_only	C5	GOMF	10575	GOMF_S_ADENOSYLMETHIONINE_DEPENDENT...(10575)	187	188	0.995	69	6081	29854	1.24764e-07	1.71699e-06	15.8968
Muscle_only	C5	GOCC	8068	GOCC_CELL_PROJECTION_MEMBRANE	340	353	0.963	110	6081	29854	1.25305e-07	1.72203e-06	15.8925
Muscle_only	C2	WP	14039	WP_ANDROGEN_RECEPTOR_NETWORK_IN_PROSTATE_CANCER	108	109	0.991	46	6081	29854	1.29646e-07	3.55909e-06	15.8585
Muscle_only	C2	WP	14708	WP_THERMOGENESIS	108	108	1	46	6081	29854	1.29646e-07	3.55909e-06	15.8585
Muscle_only	C5	GOBP	5738	GOBP_REGULATION_OF_CATION_CHANNEL_ACTIVITY	108	123	0.878	46	6081	29854	1.29646e-07	1.77671e-06	15.8585
Muscle_only	C5	GOBP	6396	GOBP_REGULATION_OF_NUCLEOCYTOPLASMIC_TRANSPORT	108	109	0.991	46	6081	29854	1.29646e-07	1.77671e-06	15.8585
Muscle_only	C5	GOBP	2964	GOBP_MORPHOGENESIS_OF_A_BRANCHING_STRUCTURE	198	203	0.975	72	6081	29854	1.31688e-07	1.80218e-06	15.8428
Muscle_only	C5	GOMF	10487	GOMF_SINGLE_STRANDED_DNA_BINDING	118	119	0.992	49	6081	29854	1.33294e-07	1.82162e-06	15.8307
Muscle_only	C5	GOMF	10037	GOMF_NUCLEASE_ACTIVITY	209	215	0.972	75	6081	29854	1.36001e-07	1.85603e-06	15.8106
Muscle_only	C2	REACTOME	13691	REACTOME_TOLL_LIKE_RECEPTOR_9_TLR9_CASCADE	105	106	0.991	45	6081	29854	1.42032e-07	3.86842e-06	15.7672
Muscle_only	C5	GOBP	5588	GOBP_REGULATION_OF_ACTIN_FILAMENT_BUNDLE_ASSEMBLY	105	107	0.981	45	6081	29854	1.42032e-07	1.93566e-06	15.7672
Muscle_only	C5	GOBP	4109	GOBP_PALLIUM_DEVELOPMENT	184	191	0.963	68	6081	29854	1.4306e-07	1.94696e-06	15.76
Muscle_only	C5	GOBP	5626	GOBP_REGULATION_OF_ANIMAL_ORGAN_MORPHOGENESIS	125	126	0.992	51	6081	29854	1.46364e-07	1.98917e-06	15.7372
Muscle_only	C2	REACTOME	13597	REACTOME_SUMOYLATION_OF_UBIQUITINYLATION_PROTEINS	39	39	1	23	6081	29854	1.47857e-07	3.99561e-06	15.727
Muscle_only	C5	GOBP	7516	GOBP_SYNAPTIC_SIGNALING	749	785	0.954	211	6081	29854	1.49264e-07	2.02579e-06	15.7175
Muscle_only	C5	GOBP	7558	GOBP_TELOMERE_MAINTENANCE	156	156	1	60	6081	29854	1.52117e-07	2.06166e-06	15.6986
Muscle_only	C2	REACTOME	13646	REACTOME_S_PHASE	163	163	1	62	6081	29854	1.52174e-07	4.08037e-06	15.6982
Muscle_only	C5	GOBP	7455	GOBP_STEROID_HORMONE_MEDIATED_SIGNALING_PATHWAY	132	138	0.957	53	6081	29854	1.56919e-07	2.1238e-06	15.6675
Muscle_only	C5	GOBP	1484	GOBP_DNA_RECOMBINATION	330	336	0.982	107	6081	29854	1.63232e-07	2.20479e-06	15.6281
Muscle_only	C5	GOBP	1121	GOBP_CEREBRAL_CORTEX_DEVELOPMENT	122	127	0.961	50	6081	29854	1.63351e-07	2.20479e-06	15.6274
Muscle_only	C5	GOBP	5715	GOBP_REGULATION_OF_CARBOHYDRATE_BIOSYNTHETIC_PROCESS	99	105	0.943	43	6081	29854	1.68879e-07	2.27628e-06	15.5941
Muscle_only	C2	REACTOME	12984	REACTOME_MYOGENESIS	29	29	1	19	6081	29854	1.71331e-07	4.55873e-06	15.5797
Muscle_only	C5	GOBP	7092	GOBP_RESPONSE_TO_TEMPERATURE_STIMULUS	167	172	0.971	63	6081	29854	1.71948e-07	2.31447e-06	15.5761
Muscle_only	C2	WP	14668	WP_SMITH_MAGENIS_AND_POTOCKI_LUPSKI_SYNDROME_COPY...(14668)	153	159	0.962	59	6081	29854	1.72931e-07	4.56618e-06	15.5704
Muscle_only	C5	GOBP	3806	GOBP_NEPHRON_DEVELOPMENT	153	157	0.975	59	6081	29854	1.72931e-07	2.32452e-06	15.5704
Muscle_only	C5	GOMF	10491	GOMF_SINGLE_STRANDED_RNA_BINDING	80	88	0.909	37	6081	29854	1.7362e-07	2.33059e-06	15.5664
Muscle_only	C5	GOBP	1497	GOBP_DNA_TEMPLATED_DNA_REPLICATION_MAINTENANCE_OF_FIDELITY	56	56	1	29	6081	29854	1.80055e-07	2.41367e-06	15.53
Muscle_only	C5	GOBP	5708	GOBP_REGULATION_OF_CALCIUM_ION_TRANSMEMBRANE...(05708)	77	81	0.951	36	6081	29854	1.81015e-07	2.42323e-06	15.5247
Muscle_only	C5	GOBP	784	GOBP_CARDIAC_MUSCLE_CELL_ACTION_POTENTIAL	74	76	0.974	35	6081	29854	1.87207e-07	2.50272e-06	15.4911
Muscle_only	C5	GOBP	2998	GOBP_MULTICELLULAR_ORGANISMAL_MOVEMENT	59	60	0.983	30	6081	29854	1.88114e-07	2.51143e-06	15.4862
Muscle_only	C5	GOBP	3278	GOBP_NEGATIVE_REGULATION_OF_DNA_METABOLIC_PROCESS	143	146	0.979	56	6081	29854	1.92647e-07	2.56846e-06	15.4624
Muscle_only	C5	GOBP	4542	GOBP_POSITIVE_REGULATION_OF_DNA_TEMPLATED...(04542)	68	68	1	33	6081	29854	1.94627e-07	2.59133e-06	15.4522
Muscle_only	C5	GOBP	5651	GOBP_REGULATION_OF_ATP_DEPENDENT_ACTIVITY	65	65	1	32	6081	29854	1.95143e-07	2.59469e-06	15.4495
Muscle_only	C5	GOBP	1577	GOBP_EMBRYONIC_SKELETAL_SYSTEM_DEVELOPMENT	126	128	0.984	51	6081	29854	1.97468e-07	2.62205e-06	15.4377
Muscle_only	C5	GOBP	5429	GOBP_PROTEIN_TARGETING_TO_MITOCHONDRION	106	106	1	45	6081	29854	1.98308e-07	2.62966e-06	15.4334
Muscle_only	C2	REACTOME	13293	REACTOME_REGULATION_OF_LIPID_METABOLISM_BY_PPARALPHA	116	118	0.983	48	6081	29854	2.02414e-07	5.30416e-06	15.413
Muscle_only	C5	GOBP	2863	GOBP_MITOCHONDRIAL_MEMBRANE_ORGANIZATION	116	119	0.975	48	6081	29854	2.02414e-07	2.68048e-06	15.413
Muscle_only	C2	WP	14119	WP_CILIOPATHIES	182	184	0.989	67	6081	29854	2.0824e-07	5.41581e-06	15.3846
Muscle_only	C5	GOBP	7465	GOBP_STRESS_ACTIVATED_PROTEIN_KINASE_SIGNALING_CASCADE	233	240	0.971	81	6081	29854	2.08267e-07	2.75429e-06	15.3844
Muscle_only	C5	GOCC	8154	GOCC_CORTICAL_CYTOSKELETON	103	105	0.981	44	6081	29854	2.17626e-07	2.87419e-06	15.3405
Muscle_only	C5	GOBP	1010	GOBP_CELL_ADHESION	1457	1531	0.952	375	6081	29854	2.23837e-07	2.95225e-06	15.3123
Muscle_only	C2	REACTOME	12566	REACTOME_ER_TO_GOLGI_ANTEROGRADE_TRANSPORT	154	155	0.994	59	6081	29854	2.2501e-07	5.80827e-06	15.3071
Muscle_only	C5	GOBP	1416	GOBP_DEVELOPMENTAL_GROWTH_INVOLVED_IN_MORPHOGENESIS	241	244	0.988	83	6081	29854	2.34179e-07	3.08451e-06	15.2672
Muscle_only	C5	GOBP	2599	GOBP_MACROMOLECULE_METHYLATION	208	210	0.99	74	6081	29854	2.4336e-07	3.20114e-06	15.2287
Muscle_only	C5	GOBP	1047	GOBP_CELL_FATE_COMMITMENT	275	286	0.962	92	6081	29854	2.44506e-07	3.21191e-06	15.224
Muscle_only	C5	GOBP	694	GOBP_BRANCHING_MORPHOGENESIS_OF_AN_EPITHELIAL_TUBE	151	156	0.968	58	6081	29854	2.56067e-07	3.3593e-06	15.1778
Muscle_only	C2	WP	14164	WP_DNA_IR_DAMAGE_AND_CELLULAR_RESPONSE_VIA_ATR	81	81	1	37	6081	29854	2.57062e-07	6.58649e-06	15.1739
Muscle_only	C2	REACTOME	12326	REACTOME_CELLULAR_RESPONSE_TO_CHEMICAL_STRESS	212	214	0.991	75	6081	29854	2.62074e-07	6.66554e-06	15.1546
Muscle_only	C5	GOBP	1666	GOBP_EPITHELIAL_CELL_DEVELOPMENT	212	219	0.968	75	6081	29854	2.62074e-07	3.43352e-06	15.1546
Muscle_only	C5	GOBP	5778	GOBP_REGULATION_OF_CELL_CYCLE_G1_S_PHASE_TRANSITION	183	209	0.876	67	6081	29854	2.63585e-07	3.44871e-06	15.1489
Muscle_only	C5	GOBP	6803	GOBP_REGULATION_OF_UBIQUITIN_DEPENDENT_PROTEIN...(06803)	176	180	0.978	65	6081	29854	2.73999e-07	3.5802e-06	15.1101
Muscle_only	C5	GOCC	8158	GOCC_COSTAMERE	18	18	1	14	6081	29854	2.76207e-07	3.60426e-06	15.1021
Muscle_only	C5	GOBP	5789	GOBP_REGULATION_OF_CELL_JUNCTION_ASSEMBLY	205	213	0.962	73	6081	29854	2.80468e-07	3.65295e-06	15.0868
Muscle_only	C5	GOBP	2858	GOBP_MITOCHONDRIAL_FISSION	40	40	1	23	6081	29854	2.80681e-07	3.65295e-06	15.086
Muscle_only	C5	GOBP	4756	GOBP_POSITIVE_REGULATION_OF_MACROAUTOPHAGY	75	75	1	35	6081	29854	2.824e-07	3.66661e-06	15.0799
Muscle_only	C2	REACTOME	13564	REACTOME_SNRNP_ASSEMBLY	54	54	1	28	6081	29854	2.82435e-07	7.13096e-06	15.0798
Muscle_only	C5	GOBP	3799	GOBP_NEGATIVE_REGULATION_OF_WNT_SIGNALING_PATHWAY	169	174	0.971	63	6081	29854	2.82478e-07	3.66661e-06	15.0797
Muscle_only	C5	GOBP	7052	GOBP_RESPONSE_TO_OXIDATIVE_STRESS	392	401	0.978	122	6081	29854	2.86936e-07	3.71958e-06	15.064
Muscle_only	C5	GOBP	3829	GOBP_NEURAL_TUBE_DEVELOPMENT	162	162	1	61	6081	29854	2.88522e-07	3.7352e-06	15.0585
Muscle_only	C5	GOBP	1862	GOBP_FOREBRAIN_DEVELOPMENT	396	408	0.971	123	6081	29854	2.89367e-07	3.74121e-06	15.0556
Muscle_only	C5	GOCC	8061	GOCC_CELL_CELL_CONTACT_ZONE	72	72	1	34	6081	29854	2.92518e-07	3.77203e-06	15.0447
Muscle_only	C5	GOMF	9685	GOMF_HYDROLASE_ACTIVITY_ACTING_ON_CARBON_NITROGEN...(09685)	72	73	0.986	34	6081	29854	2.92518e-07	3.77203e-06	15.0447
Muscle_only	C5	GOMF	10427	GOMF_RNA_POLYMERASE_BINDING	57	57	1	29	6081	29854	2.95229e-07	3.80199e-06	15.0355
Muscle_only	C5	GOBP	1599	GOBP_ENDOCYTOSIS	697	709	0.983	197	6081	29854	2.96781e-07	3.81698e-06	15.0303
Muscle_only	C5	GOMF	9152	GOMF_BASAL_TRANSCRIPTION_MACHINERY_BINDING	60	60	1	30	6081	29854	3.02967e-07	3.89144e-06	15.0096
Muscle_only	C5	GOBP	6769	GOBP_REGULATION_OF_TRANSMEMBRANE_TRANSPORT	553	590	0.937	162	6081	29854	3.04307e-07	3.90355e-06	15.0052
Muscle_only	C2	WP	14447	WP_MICRORNAS_IN_CARDIOMYOCYTE_HYPERTROPHY	91	104	0.875	40	6081	29854	3.05442e-07	7.65596e-06	15.0015
Muscle_only	C5	GOBP	5757	GOBP_REGULATION_OF_CELLULAR_RESPONSE_TO_HEAT	16	16	1	13	6081	29854	3.07679e-07	3.94167e-06	14.9942
Muscle_only	C5	GOBP	4232	GOBP_PHOSPHOLIPID_METABOLIC_PROCESS	365	376	0.971	115	6081	29854	3.09724e-07	3.9627e-06	14.9876
Muscle_only	C5	GOBP	3852	GOBP_NEURON_APOPTOTIC_PROCESS	265	278	0.953	89	6081	29854	3.13718e-07	4.00336e-06	14.9748
Muscle_only	C5	GOMF	10174	GOMF_PHOSPHATASE_ACTIVITY	265	275	0.964	89	6081	29854	3.13718e-07	4.00336e-06	14.9748
Muscle_only	C5	GOBP	5884	GOBP_REGULATION_OF_DNA_BINDING_TRANSCRIPTION...(05884)	377	406	0.929	118	6081	29854	3.21183e-07	4.09331e-06	14.9513
Muscle_only	C5	GOBP	7667	GOBP_TRANSMEMBRANE_RECEPTOR_PROTEIN_SERINE...(07667)	381	415	0.918	119	6081	29854	3.24569e-07	4.13111e-06	14.9408
Muscle_only	C5	GOBP	1083	GOBP_CELL_SUBSTRATE_ADHESION	346	356	0.972	110	6081	29854	3.36495e-07	4.27736e-06	14.9047
Muscle_only	CELLMARKER	CELLMARKER	16695	Regulatory T (Treg) Cell Liver	405	411	0.985	125	6081	29854	3.40365e-07	2.28044e-05	14.8932
Muscle_only	C2	REACTOME	13770	REACTOME_TRNA_PROCESSING	111	111	1	46	6081	29854	3.41447e-07	8.37311e-06	14.8901
Muscle_only	C2	PID	11664	PID_PI3KCI_AKT_PATHWAY	35	35	1	21	6081	29854	3.43736e-07	8.37311e-06	14.8834
Muscle_only	C2	REACTOME	13349	REACTOME_RHOBTB_GTPASE_CYCLE	35	35	1	21	6081	29854	3.43736e-07	8.37311e-06	14.8834
Muscle_only	C2	REACTOME	13594	REACTOME_SUMOYLATION_OF_SUMOYLATION_PROTEINS	35	35	1	21	6081	29854	3.43736e-07	8.37311e-06	14.8834
Muscle_only	C5	GOBP	6862	GOBP_RENAL_SYSTEM_DEVELOPMENT	319	325	0.982	103	6081	29854	3.446e-07	4.37472e-06	14.8809
Muscle_only	C5	GOCC	8337	GOCC_GOLGI_MEMBRANE	661	672	0.984	188	6081	29854	3.45607e-07	4.38185e-06	14.878
Muscle_only	C5	GOMF	10034	GOMF_NUCLEAR_STEROID_RECEPTOR_ACTIVITY	25	25	1	17	6081	29854	3.47134e-07	4.39554e-06	14.8736
Muscle_only	C2	WP	14063	WP_BARDET_BIEDL_SYNDROME	85	88	0.966	38	6081	29854	3.53108e-07	8.54125e-06	14.8565
Muscle_only	C5	GOBP	4546	GOBP_POSITIVE_REGULATION_OF_DOUBLE_STRAND_BREAK_REPAIR	85	86	0.988	38	6081	29854	3.53108e-07	4.46543e-06	14.8565
Muscle_only	C5	GOBP	4538	GOBP_POSITIVE_REGULATION_OF_DNA_REPAIR	128	130	0.985	51	6081	29854	3.53808e-07	4.46853e-06	14.8545
Muscle_only	C5	GOBP	7016	GOBP_RESPONSE_TO_LEUKEMIA_INHIBITORY_FACTOR	98	106	0.925	42	6081	29854	3.65281e-07	4.60751e-06	14.8226
Muscle_only	C5	GOMF	9591	GOMF_GUANYL_NUCLEOTIDE_EXCHANGE_FACTOR_ACTIVITY	221	226	0.978	77	6081	29854	3.70226e-07	4.66389e-06	14.8092
Muscle_only	C2	REACTOME	13590	REACTOME_SUMOYLATION_OF_DNA_REPLICATION_PROTEINS	46	46	1	25	6081	29854	3.76919e-07	8.97504e-06	14.7912
Muscle_only	C2	KEGG_MEDICUS	11113	KEGG_MEDICUS_REFERENCE_NUCLEAR_EXPORT_OF_MRNA	30	30	1	19	6081	29854	3.77639e-07	8.97504e-06	14.7893
Muscle_only	C5	GOBP	6272	GOBP_REGULATION_OF_MITOCHONDRIAL_FISSION	30	30	1	19	6081	29854	3.77639e-07	4.75119e-06	14.7893
Muscle_only	C2	REACTOME	12982	REACTOME_MYD88_INDEPENDENT_TLR4_CASCADE	108	108	1	45	6081	29854	3.78825e-07	8.97504e-06	14.7862
Muscle_only	C2	REACTOME	13779	REACTOME_UB_SPECIFIC_PROCESSING_PROTEASES	192	221	0.869	69	6081	29854	3.9594e-07	9.31671e-06	14.742
Muscle_only	C5	GOBP	6772	GOBP_REGULATION_OF_TRANSPORTER_ACTIVITY	240	271	0.886	82	6081	29854	4.02335e-07	5.05543e-06	14.726
Muscle_only	C2	PID	11589	PID_FOXO_PATHWAY	49	49	1	26	6081	29854	4.1429e-07	9.68263e-06	14.6967
Muscle_only	C2	WP	14335	WP_IL_24_SIGNALING_PATHWAY	229	237	0.966	79	6081	29854	4.17259e-07	9.68658e-06	14.6896
Muscle_only	C2	REACTOME	12422	REACTOME_C_TYPE_LECTIN_RECEPTORS_CLRS	139	140	0.993	54	6081	29854	4.26797e-07	9.84195e-06	14.667
Muscle_only	C5	GOBP	859	GOBP_CELLULAR_KETONE_METABOLIC_PROCESS	218	226	0.965	76	6081	29854	4.27481e-07	5.36453e-06	14.6654
Muscle_only	C2	WP	14081	WP_BREAST_CANCER_PATHWAY	153	154	0.994	58	6081	29854	4.29744e-07	9.84426e-06	14.6601
Muscle_only	C2	PID	11653	PID_P38_ALPHA_BETA_DOWNSTREAM_PATHWAY	38	38	1	22	6081	29854	4.32759e-07	9.84812e-06	14.6531
Muscle_only	C5	GOBP	5435	GOBP_PROTEIN_TRANSMEMBRANE_IMPORT_INTO...(05435)	38	38	1	22	6081	29854	4.32759e-07	5.42384e-06	14.6531
Muscle_only	C5	GOCC	8426	GOCC_LEADING_EDGE_MEMBRANE	178	180	0.989	65	6081	29854	4.39231e-07	5.49794e-06	14.6382
Muscle_only	C5	GOBP	1414	GOBP_DEVELOPMENTAL_CELL_GROWTH	233	239	0.975	80	6081	29854	4.41089e-07	5.51417e-06	14.634
Muscle_only	C5	GOCC	8691	GOCC_PRESYNAPSE	552	564	0.979	161	6081	29854	4.45312e-07	5.55989e-06	14.6245
Muscle_only	C5	GOCC	8811	GOCC_SITE_OF_POLARIZED_GROWTH	171	173	0.988	63	6081	29854	4.57678e-07	5.70703e-06	14.5971
Muscle_only	C5	GOBP	737	GOBP_CALCIUM_ION_TRANSPORT	427	445	0.96	130	6081	29854	4.61995e-07	5.75357e-06	14.5877
Muscle_only	C5	GOBP	739	GOBP_CALCIUM_MEDIATED_SIGNALING	200	210	0.952	71	6081	29854	4.63259e-07	5.75828e-06	14.585
Muscle_only	C5	GOBP	2347	GOBP_INTRACELLULAR_PROTEIN_TRANSMEMBRANE_TRANSPORT	55	55	1	28	6081	29854	4.63546e-07	5.75828e-06	14.5844
Muscle_only	C2	WP	14770	WP_WNT_SIGNALING	112	113	0.991	46	6081	29854	4.65578e-07	1.04863e-05	14.58
Muscle_only	C5	GOMF	9633	GOMF_HISTONE_DEACETYLASE_BINDING	112	127	0.882	46	6081	29854	4.65578e-07	5.77623e-06	14.58
Muscle_only	C2	WP	14037	WP_AMP_ACTIVATED_PROTEIN_KINASE_SIGNALING	67	67	1	32	6081	29854	4.69898e-07	1.04863e-05	14.5708
Muscle_only	C2	WP	14622	WP_RAC1_PAK1_P38_MMP2_PATHWAY	67	68	0.985	32	6081	29854	4.69898e-07	1.04863e-05	14.5708
Muscle_only	C5	GOBP	7640	GOBP_TRANSCRIPTION_BY_RNA_POLYMERASE_III	61	61	1	30	6081	29854	4.80115e-07	5.94907e-06	14.5492
Muscle_only	C2	REACTOME	13547	REACTOME_SIGNALING_BY_WNT	321	330	0.973	103	6081	29854	4.80744e-07	1.05372e-05	14.5479
Muscle_only	C2	WP	14626	WP_RAS_SIGNALING	182	184	0.989	66	6081	29854	4.81254e-07	1.05372e-05	14.5469
Muscle_only	C2	REACTOME	13346	REACTOME_RHOBTB1_GTPASE_CYCLE	23	23	1	16	6081	29854	4.81316e-07	1.05372e-05	14.5467
Muscle_only	C5	GOBP	6286	GOBP_REGULATION_OF_MITOTIC_CELL_CYCLE_PHASE_TRANSITION	329	355	0.927	105	6081	29854	4.99988e-07	6.18751e-06	14.5087
Muscle_only	C2	REACTOME	13695	REACTOME_TP53_REGULATES_METABOLIC_GENES	86	87	0.989	38	6081	29854	5.08816e-07	1.10691e-05	14.4912
Muscle_only	C2	REACTOME	13353	REACTOME_RHOF_GTPASE_CYCLE	41	42	0.976	23	6081	29854	5.15871e-07	1.11387e-05	14.4774
Muscle_only	C5	GOBP	7231	GOBP_SARCOPLASMIC_RETICULUM_CALCIUM_ION_TRANSPORT	41	43	0.953	23	6081	29854	5.15871e-07	6.37603e-06	14.4774
Muscle_only	C2	BIOCARTA	150	BIOCARTA_INTEGRIN_PATHWAY	33	34	0.971	20	6081	29854	5.21674e-07	1.11387e-05	14.4662
Muscle_only	C2	REACTOME	12576	REACTOME_EXPORT_OF_VIRAL_RIBONUCLEOPROTEINS_FROM_NUCLEUS	33	33	1	20	6081	29854	5.21674e-07	1.11387e-05	14.4662
Muscle_only	C5	GOBP	5277	GOBP_PROTEIN_CONTAINING_COMPLEX_LOCALIZATION	186	188	0.989	67	6081	29854	5.24769e-07	6.47786e-06	14.4603
Muscle_only	C5	GOBP	1945	GOBP_GLAND_DEVELOPMENT	428	444	0.964	130	6081	29854	5.3166e-07	6.55469e-06	14.4473
Muscle_only	C5	GOBP	7695	GOBP_TRNA_METABOLIC_PROCESS	197	197	1	70	6081	29854	5.34092e-07	6.57642e-06	14.4427
Muscle_only	C5	GOBP	2398	GOBP_JNK_CASCADE	161	164	0.982	60	6081	29854	5.41705e-07	6.66181e-06	14.4285
Muscle_only	C5	GOBP	331	GOBP_ACTION_POTENTIAL	140	146	0.959	54	6081	29854	5.57924e-07	6.84414e-06	14.399
Muscle_only	C5	GOMF	10056	GOMF_NUCLEOTIDYLTRANSFERASE_ACTIVITY	140	143	0.979	54	6081	29854	5.57924e-07	6.84414e-06	14.399
Muscle_only	C5	GOBP	3445	GOBP_NEGATIVE_REGULATION_OF_LOCOMOTION	365	423	0.863	114	6081	29854	5.6771e-07	6.95551e-06	14.3817
Muscle_only	C2	REACTOME	12502	REACTOME_DNA_REPAIR	326	332	0.982	104	6081	29854	5.77399e-07	1.22529e-05	14.3647
Muscle_only	C5	GOMF	9892	GOMF_METHYLATION_DEPENDENT_PROTEIN_BINDING	80	83	0.964	36	6081	29854	5.84603e-07	7.15355e-06	14.3523
Muscle_only	C5	GOBP	3739	GOBP_NEGATIVE_REGULATION_OF_TRANSFERASE_ACTIVITY	216	226	0.956	75	6081	29854	6.06543e-07	7.4128e-06	14.3155
Muscle_only	C5	GOBP	620	GOBP_AXO_DENDRITIC_TRANSPORT	77	78	0.987	35	6081	29854	6.21318e-07	7.58394e-06	14.2914
Muscle_only	C2	PID	11575	PID_ERBB1_DOWNSTREAM_PATHWAY	103	105	0.981	43	6081	29854	6.38979e-07	1.3477e-05	14.2634
Muscle_only	C5	GOBP	614	GOBP_AXON_DEVELOPMENT	498	513	0.971	147	6081	29854	6.50711e-07	7.91641e-06	14.2452
Muscle_only	C5	GOBP	3664	GOBP_NEGATIVE_REGULATION_OF_RHO_PROTEIN_SIGNAL_TRANSDUCTION	21	21	1	15	6081	29854	6.50973e-07	7.91641e-06	14.2448
Muscle_only	C5	GOBP	4794	GOBP_POSITIVE_REGULATION_OF_MITOCHONDRIAL_FISSION	21	21	1	15	6081	29854	6.50973e-07	7.91641e-06	14.2448
Muscle_only	C5	GOBP	3585	GOBP_NEGATIVE_REGULATION_OF_PHOSPHORUS_METABOLIC_PROCESS	362	377	0.96	113	6081	29854	6.54536e-07	7.94991e-06	14.2393
Muscle_only	C2	REACTOME	12693	REACTOME_GLYCOLYSIS	74	74	1	34	6081	29854	6.56011e-07	1.37524e-05	14.2371
Muscle_only	C2	REACTOME	13073	REACTOME_NUCLEAR_PORE_COMPLEX_NPC_DISASSEMBLY	36	36	1	21	6081	29854	6.66204e-07	1.38819e-05	14.2217
Muscle_only	C5	GOBP	3128	GOBP_NEGATIVE_REGULATION_OF_AUTOPHAGY	90	92	0.978	39	6081	29854	6.68708e-07	8.11201e-06	14.2179
Muscle_only	C5	GOBP	2903	GOBP_MITOTIC_NUCLEAR_DIVISION	273	277	0.986	90	6081	29854	6.76466e-07	8.196e-06	14.2064
Muscle_only	C5	GOBP	7201	GOBP_RNA_MODIFICATION	180	180	1	65	6081	29854	6.9521e-07	8.40984e-06	14.1791
Muscle_only	C2	WP	14725	WP_TRANSLATION_FACTORS	50	50	1	26	6081	29854	6.95827e-07	1.44124e-05	14.1782
Muscle_only	C5	GOBP	6034	GOBP_REGULATION_OF_GLYCOLYTIC_PROCESS	50	52	0.962	26	6081	29854	6.95827e-07	8.40984e-06	14.1782
Muscle_only	C2	REACTOME	13334	REACTOME_RESPIRATORY_ELECTRON_TRANSPORT_ATP...(13334)	127	127	1	50	6081	29854	7.02708e-07	1.44683e-05	14.1683
Muscle_only	C5	GOBP	5673	GOBP_REGULATION_OF_BINDING	258	262	0.985	86	6081	29854	7.03103e-07	8.48734e-06	14.1678
Muscle_only	C5	GOBP	7147	GOBP_RETROGRADE_TRANSPORT_ENDOSOME_TO_GOLGI	100	102	0.98	42	6081	29854	7.0688e-07	8.52246e-06	14.1624
Muscle_only	C5	GOBP	7356	GOBP_SMOOTH_MUSCLE_CELL_DIFFERENTIATION	68	76	0.895	32	6081	29854	7.14583e-07	8.60477e-06	14.1516
Muscle_only	C5	GOBP	5794	GOBP_REGULATION_OF_CELL_MORPHOGENESIS	243	247	0.984	82	6081	29854	7.18069e-07	8.63617e-06	14.1467
Muscle_only	C5	GOBP	1214	GOBP_COGNITION	308	317	0.972	99	6081	29854	7.2575e-07	8.71788e-06	14.1361
Muscle_only	C5	GOBP	3509	GOBP_NEGATIVE_REGULATION_OF_MUSCLE_CELL...(03509)	65	71	0.915	31	6081	29854	7.35676e-07	8.82631e-06	14.1225
Muscle_only	C5	GOMF	9413	GOMF_DNA_NUCLEASE_ACTIVITY	62	63	0.984	30	6081	29854	7.4922e-07	8.97785e-06	14.1042
Muscle_only	C5	GOBP	7173	GOBP_RIBOSE_PHOSPHATE_BIOSYNTHETIC_PROCESS	232	235	0.987	79	6081	29854	7.55677e-07	9.04419e-06	14.0957
Muscle_only	C2	REACTOME	13731	REACTOME_TRANSCRIPTIONAL_REGULATION_OF_WHITE...(13731)	84	84	1	37	6081	29854	7.86193e-07	1.60914e-05	14.0561
Muscle_only	C5	GOBP	1561	GOBP_EMBRYONIC_HEART_TUBE_DEVELOPMENT	84	85	0.988	37	6081	29854	7.86193e-07	9.3913e-06	14.0561
Muscle_only	C5	GOCC	8661	GOCC_PML_BODY	107	110	0.973	44	6081	29854	7.86591e-07	9.3913e-06	14.0556
Muscle_only	C5	GOBP	758	GOBP_CARBOHYDRATE_CATABOLIC_PROCESS	159	163	0.975	59	6081	29854	7.91742e-07	9.44133e-06	14.049
Muscle_only	C5	GOBP	6045	GOBP_REGULATION_OF_GTPASE_ACTIVITY	297	306	0.971	96	6081	29854	8.01406e-07	9.54499e-06	14.0369
Muscle_only	C5	GOBP	6644	GOBP_REGULATION_OF_SKELETAL_MUSCLE_TISSUE_DEVELOPMENT	26	26	1	17	6081	29854	8.11519e-07	9.64092e-06	14.0244
Muscle_only	C5	GOCC	8523	GOCC_MYOFILAMENT	26	26	1	17	6081	29854	8.11519e-07	9.64092e-06	14.0244
Muscle_only	C5	GOBP	5589	GOBP_REGULATION_OF_ACTIN_FILAMENT_LENGTH	152	157	0.968	57	6081	29854	8.12404e-07	9.64092e-06	14.0233
Muscle_only	C5	GOMF	9771	GOMF_KINASE_ACTIVATOR_ACTIVITY	131	133	0.985	51	6081	29854	8.17039e-07	9.68422e-06	14.0176
Muscle_only	C5	GOBP	7371	GOBP_SNRNA_TRANSCRIPTION	19	19	1	14	6081	29854	8.51253e-07	1.00776e-05	13.9766
Muscle_only	C5	GOBP	3463	GOBP_NEGATIVE_REGULATION_OF_MAPK_CASCADE	163	176	0.926	60	6081	29854	8.77377e-07	1.03744e-05	13.9463
Muscle_only	C5	GOBP	1923	GOBP_GASTRULATION	192	197	0.975	68	6081	29854	8.81887e-07	1.04152e-05	13.9412
Muscle_only	C5	GOBP	6093	GOBP_REGULATION_OF_HYDROLASE_ACTIVITY	741	775	0.956	205	6081	29854	9.02917e-07	1.06507e-05	13.9176
Muscle_only	C5	GOBP	4227	GOBP_PHOSPHOLIPID_BIOSYNTHETIC_PROCESS	248	254	0.976	83	6081	29854	9.04115e-07	1.06521e-05	13.9163
Muscle_only	C5	GOBP	4702	GOBP_POSITIVE_REGULATION_OF_INTRACELLULAR_PROTEIN_TRANSPORT	156	157	0.994	58	6081	29854	9.07388e-07	1.06778e-05	13.9127
Muscle_only	C5	GOBP	3054	GOBP_MYOTUBE_CELL_DEVELOPMENT	42	42	1	23	6081	29854	9.20258e-07	1.0807e-05	13.8986
Muscle_only	C5	GOBP	1546	GOBP_ELECTRON_TRANSPORT_CHAIN	174	176	0.989	63	6081	29854	9.20562e-07	1.0807e-05	13.8983
Muscle_only	C5	GOMF	10617	GOMF_TRANSCRIPTION_COREGULATOR_BINDING	111	112	0.991	45	6081	29854	9.53114e-07	1.11758e-05	13.8635
Muscle_only	C2	REACTOME	12328	REACTOME_CELLULAR_RESPONSE_TO_HYPOXIA	75	75	1	34	6081	29854	9.65834e-07	1.96519e-05	13.8503
Muscle_only	C5	GOBP	3627	GOBP_NEGATIVE_REGULATION_OF_PROTEIN_POLYMERIZATION	75	80	0.938	34	6081	29854	9.65834e-07	1.1298e-05	13.8503
Muscle_only	C5	GOCC	8897	GOCC_TRANSCRIPTION_REPRESSOR_COMPLEX	75	77	0.974	34	6081	29854	9.65834e-07	1.1298e-05	13.8503
Muscle_only	C5	GOMF	10214	GOMF_PHOSPHATIDYLINOSITOL_PHOSPHATE_BINDING	178	179	0.994	64	6081	29854	1.0026e-06	1.17141e-05	13.8129
Muscle_only	C2	WP	14513	WP_NONALCOHOLIC_FATTY_LIVER_DISEASE	153	154	0.994	57	6081	29854	1.03961e-06	2.10293e-05	13.7767
Muscle_only	C5	GOBP	5756	GOBP_REGULATION_OF_CELLULAR_RESPONSE_TO_GROWTH...(05756)	322	358	0.899	102	6081	29854	1.06154e-06	1.23879e-05	13.7558
Muscle_only	C2	REACTOME	13306	REACTOME_REGULATION_OF_PTEN_STABILITY_AND_ACTIVITY	69	69	1	32	6081	29854	1.07295e-06	2.15775e-05	13.7451
Muscle_only	C5	GOBP	2181	GOBP_HORMONE_MEDIATED_SIGNALING_PATHWAY	182	193	0.943	65	6081	29854	1.08687e-06	1.26685e-05	13.7322
Muscle_only	C5	GOBP	1772	GOBP_EXPORT_FROM_CELL	866	910	0.952	234	6081	29854	1.11229e-06	1.29495e-05	13.7091
Muscle_only	C2	REACTOME	12459	REACTOME_DEGRADATION_OF_BETA_CATENIN_BY_THE...(12459)	85	85	1	37	6081	29854	1.12003e-06	2.23941e-05	13.7022
Muscle_only	C5	GOBP	6267	GOBP_REGULATION_OF_MIRNA_METABOLIC_PROCESS	85	86	0.988	37	6081	29854	1.12003e-06	1.30168e-05	13.7022
Muscle_only	C5	GOBP	4984	GOBP_POSITIVE_REGULATION_OF_PROTEOLYSIS	338	351	0.963	106	6081	29854	1.12072e-06	1.30168e-05	13.7015
Muscle_only	C5	GOCC	8809	GOCC_SITE_OF_DNA_DAMAGE	115	117	0.983	46	6081	29854	1.13856e-06	1.32084e-05	13.6857
Muscle_only	C5	GOBP	1736	GOBP_ESTABLISHMENT_OF_PROTEIN_LOCALIZATION_TO...(01736)	63	63	1	30	6081	29854	1.15212e-06	1.33499e-05	13.6739
Muscle_only	C5	GOBP	3504	GOBP_NEGATIVE_REGULATION_OF_MRNA_PROCESSING	24	24	1	16	6081	29854	1.16935e-06	1.35177e-05	13.6591
Muscle_only	C5	GOBP	4830	GOBP_POSITIVE_REGULATION_OF_MUSCLE_TISSUE_DEVELOPMENT	24	24	1	16	6081	29854	1.16935e-06	1.35177e-05	13.6591
Muscle_only	CELLMARKER	CELLMARKER	16481	Myoblast Skeletal Muscle	24	24	1	16	6081	29854	1.16935e-06	7.27506e-05	13.6591
Muscle_only	C2	WP	14334	WP_IL_1_SIGNALING_PATHWAY	54	54	1	27	6081	29854	1.17393e-06	2.33369e-05	13.6552
Muscle_only	C5	GOBP	2132	GOBP_HETEROCHROMATIN_ORGANIZATION	95	101	0.941	40	6081	29854	1.19196e-06	1.37628e-05	13.6399
Muscle_only	C5	GOBP	5299	GOBP_PROTEIN_FOLDING	212	223	0.951	73	6081	29854	1.21461e-06	1.40079e-05	13.6211
Muscle_only	C5	GOBP	776	GOBP_CARDIAC_CHAMBER_DEVELOPMENT	168	168	1	61	6081	29854	1.21831e-06	1.40341e-05	13.618
Muscle_only	C5	GOBP	3945	GOBP_NUCLEAR_PORE_ORGANIZATION	15	15	1	12	6081	29854	1.23435e-06	1.42023e-05	13.605
Muscle_only	C2	REACTOME	12793	REACTOME_INTERACTIONS_OF_REV_WITH_HOST_CELLULAR_PROTEINS	37	37	1	21	6081	29854	1.2443e-06	2.45945e-05	13.5969
Muscle_only	C5	GOMF	9367	GOMF_DEACETYLASE_ACTIVITY	37	38	0.974	21	6081	29854	1.2443e-06	1.43e-05	13.5969
Muscle_only	C5	GOBP	960	GOBP_CELLULAR_RESPONSE_TO_OXIDATIVE_STRESS	250	256	0.977	83	6081	29854	1.30588e-06	1.49902e-05	13.5486
Muscle_only	C2	REACTOME	13382	REACTOME_RNA_POLYMERASE_II_PRE_TRANSCRIPTION_EVENTS	79	81	0.975	35	6081	29854	1.31045e-06	2.57549e-05	13.5451
Muscle_only	C5	GOBP	6669	GOBP_REGULATION_OF_STEM_CELL_DIFFERENTIATION	79	79	1	35	6081	29854	1.31045e-06	1.50251e-05	13.5451
Muscle_only	C5	GOBP	4941	GOBP_POSITIVE_REGULATION_OF_PROTEIN_CATABOLIC_PROCESS	205	210	0.976	71	6081	29854	1.32516e-06	1.5176e-05	13.534
Muscle_only	C5	GOBP	4079	GOBP_OSTEOBLAST_DIFFERENTIATION	235	257	0.914	79	6081	29854	1.34185e-06	1.53492e-05	13.5215
Muscle_only	C5	GOBP	7157	GOBP_RHO_PROTEIN_SIGNAL_TRANSDUCTION	133	138	0.964	51	6081	29854	1.39354e-06	1.5922e-05	13.4837
Muscle_only	C5	GOBP	1809	GOBP_FATTY_ACID_METABOLIC_PROCESS	383	401	0.955	117	6081	29854	1.40095e-06	1.59881e-05	13.4784
Muscle_only	C5	GOBP	5660	GOBP_REGULATION_OF_AUTOPHAGY_OF_MITOCHONDRION	40	40	1	22	6081	29854	1.43796e-06	1.6375e-05	13.4523
Muscle_only	C5	GOBP	4479	GOBP_POSITIVE_REGULATION_OF_CHROMOSOME_ORGANIZATION	109	109	1	44	6081	29854	1.43819e-06	1.6375e-05	13.4521
Muscle_only	C5	GOBP	5727	GOBP_REGULATION_OF_CARDIAC_MUSCLE_CONTRACTION	73	78	0.936	33	6081	29854	1.50125e-06	1.70732e-05	13.4092
Muscle_only	C5	GOBP	6936	GOBP_RESPONSE_TO_CYTOKINE	895	948	0.944	240	6081	29854	1.51322e-06	1.71894e-05	13.4013
Muscle_only	C5	GOBP	6098	GOBP_REGULATION_OF_IMMUNE_SYSTEM_PROCESS	1479	1553	0.952	374	6081	29854	1.5154e-06	1.71944e-05	13.3998
Muscle_only	C5	GOBP	7031	GOBP_RESPONSE_TO_METAL_ION	352	359	0.981	109	6081	29854	1.56062e-06	1.76871e-05	13.3704
Muscle_only	C5	GOBP	6889	GOBP_RESPIRATORY_ELECTRON_TRANSPORT_CHAIN	123	124	0.992	48	6081	29854	1.56504e-06	1.77167e-05	13.3676
Muscle_only	C2	REACTOME	13282	REACTOME_REGULATION_OF_GLUCOKINASE_BY_GLUCOKINASE...(13282)	32	32	1	19	6081	29854	1.56931e-06	3.04957e-05	13.3649
Muscle_only	C2	WP	14589	WP_PI3K_AKT_MTOR_SIGNALING_PATHWAY_AND_THERAPEUTIC...(14589)	32	32	1	19	6081	29854	1.56931e-06	3.04957e-05	13.3649
Muscle_only	C5	GOBP	2877	GOBP_MITOCHONDRIAL_TRANSLATION	130	130	1	50	6081	29854	1.58649e-06	1.79182e-05	13.354
Muscle_only	C5	GOBP	2913	GOBP_MITOTIC_SPINDLE_ORGANIZATION	130	132	0.985	50	6081	29854	1.58649e-06	1.79182e-05	13.354
Muscle_only	C5	GOBP	1563	GOBP_EMBRYONIC_HEART_TUBE_MORPHOGENESIS	70	71	0.986	32	6081	29854	1.59152e-06	1.79338e-05	13.3508
Muscle_only	C5	GOBP	6268	GOBP_REGULATION_OF_MIRNA_TRANSCRIPTION	70	71	0.986	32	6081	29854	1.59152e-06	1.79338e-05	13.3508
Muscle_only	C5	GOCC	8783	GOCC_SARCOPLASMIC_RETICULUM_MEMBRANE	43	44	0.977	23	6081	29854	1.59691e-06	1.79739e-05	13.3474
Muscle_only	C2	WP	14665	WP_SMALL_CELL_LUNG_CANCER	96	96	1	40	6081	29854	1.64332e-06	3.17556e-05	13.3188
Muscle_only	C5	GOCC	8856	GOCC_STRIATED_MUSCLE_THIN_FILAMENT	22	22	1	15	6081	29854	1.65822e-06	1.86213e-05	13.3098
Muscle_only	C5	GOMF	10582	GOMF_TAU_PROTEIN_KINASE_ACTIVITY	22	22	1	15	6081	29854	1.65822e-06	1.86213e-05	13.3098
Muscle_only	C5	GOBP	6325	GOBP_REGULATION_OF_MUSCLE_TISSUE_DEVELOPMENT	46	46	1	24	6081	29854	1.71763e-06	1.92253e-05	13.2746
Muscle_only	C5	GOBP	2625	GOBP_MAINTENANCE_OF_LOCATION_IN_CELL	225	237	0.949	76	6081	29854	1.71787e-06	1.92253e-05	13.2744
Muscle_only	C5	GOBP	7321	GOBP_SISTER_CHROMATID_SEGREGATION	225	228	0.987	76	6081	29854	1.71787e-06	1.92253e-05	13.2744
Muscle_only	CELLMARKER	CELLMARKER	16767	Stem Cell Muscle	27	27	1	17	6081	29854	1.77346e-06	0.000102979	13.2426
Muscle_only	C5	GOBP	6539	GOBP_REGULATION_OF_PROTEIN_LOCALIZATION_TO_NUCLEUS	141	143	0.986	53	6081	29854	1.78515e-06	1.99555e-05	13.236
Muscle_only	C5	GOBP	6537	GOBP_REGULATION_OF_PROTEIN_LOCALIZATION_TO_MEMBRANE	177	182	0.973	63	6081	29854	1.79894e-06	2.00868e-05	13.2283
Muscle_only	C5	GOBP	6260	GOBP_REGULATION_OF_MICROTUBULE_POLYMERIZATION	61	61	1	29	6081	29854	1.80487e-06	2.01302e-05	13.225
Muscle_only	C5	GOBP	322	GOBP_ACTIN_FILAMENT_DEPOLYMERIZATION	58	58	1	28	6081	29854	1.84373e-06	2.0517e-05	13.2037
Muscle_only	C5	GOBP	3409	GOBP_NEGATIVE_REGULATION_OF_INTRACELLULAR_TRANSPORT	58	60	0.967	28	6081	29854	1.84373e-06	2.0517e-05	13.2037
Muscle_only	C5	GOBP	6660	GOBP_REGULATION_OF_SODIUM_ION_TRANSPORT	80	85	0.941	35	6081	29854	1.875e-06	2.08414e-05	13.1869
Muscle_only	C5	GOBP	4342	GOBP_POSITIVE_REGULATION_OF_ANIMAL_ORGAN_MORPHOGENESIS	35	35	1	20	6081	29854	1.93022e-06	2.14067e-05	13.1579
Muscle_only	C5	GOMF	9926	GOMF_MODIFIED_AMINO_ACID_TRANSMEMBRANE_TRANSPORTER_ACTIVITY	35	38	0.921	20	6081	29854	1.93022e-06	2.14067e-05	13.1579
Muscle_only	C2	REACTOME	12432	REACTOME_DEATH_RECEPTOR_SIGNALING	152	154	0.987	56	6081	29854	1.93247e-06	3.71357e-05	13.1567
Muscle_only	C5	GOBP	6356	GOBP_REGULATION_OF_NEURON_APOPTOTIC_PROCESS	222	232	0.957	75	6081	29854	1.98692e-06	2.20107e-05	13.1289
Muscle_only	C2	WP	14429	WP_METABOLIC_EPILEPTIC_DISORDERS	90	92	0.978	38	6081	29854	2.01062e-06	3.8424e-05	13.1171
Muscle_only	C5	GOCC	8007	GOCC_BASAL_PART_OF_CELL	295	303	0.974	94	6081	29854	2.07249e-06	2.29328e-05	13.0868
Muscle_only	C2	REACTOME	13760	REACTOME_TRANSPORT_TO_THE_GOLGI_AND_SUBSEQUENT_MODIFICATION	185	186	0.995	65	6081	29854	2.0775e-06	3.9484e-05	13.0843
Muscle_only	C5	GOBP	4522	GOBP_POSITIVE_REGULATION_OF_DEVELOPMENTAL_GROWTH	156	167	0.934	57	6081	29854	2.12984e-06	2.35409e-05	13.0595
Muscle_only	C5	GOBP	6671	GOBP_REGULATION_OF_STEM_CELL_POPULATION_MAINTENANCE	74	74	1	33	6081	29854	2.18156e-06	2.40854e-05	13.0355
Muscle_only	C5	GOCC	8541	GOCC_NEURON_PROJECTION_CYTOPLASM	87	88	0.989	37	6081	29854	2.21421e-06	2.44185e-05	13.0206
Muscle_only	C5	GOCC	8905	GOCC_TRANS_GOLGI_NETWORK	253	261	0.969	83	6081	29854	2.23395e-06	2.46085e-05	13.0117
Muscle_only	C2	REACTOME	12754	REACTOME_HSF1_DEPENDENT_TRANSACTIVATION	38	38	1	21	6081	29854	2.2468e-06	4.24681e-05	13.006
Muscle_only	C5	GOBP	2887	GOBP_MITOPHAGY	38	39	0.974	21	6081	29854	2.2468e-06	2.46947e-05	13.006
Muscle_only	C5	GOMF	9418	GOMF_DNA_SECONDARY_STRUCTURE_BINDING	38	39	0.974	21	6081	29854	2.2468e-06	2.46947e-05	13.006
Muscle_only	C2	REACTOME	13506	REACTOME_SIGNALING_BY_HIPPO	20	20	1	14	6081	29854	2.30193e-06	4.32739e-05	12.9818
Muscle_only	C5	GOBP	5032	GOBP_POSITIVE_REGULATION_OF_SKELETAL_MUSCLE_TISSUE_DEVELOPMENT	20	20	1	14	6081	29854	2.30193e-06	2.52724e-05	12.9818
Muscle_only	C5	GOBP	3971	GOBP_NUCLEOSIDE_BISPHOSPHATE_METABOLIC_PROCESS	121	125	0.968	47	6081	29854	2.33089e-06	2.55617e-05	12.9693
Muscle_only	C5	GOBP	6556	GOBP_REGULATION_OF_PROTEIN_UBIQUITINATION	193	199	0.97	67	6081	29854	2.36211e-06	2.58752e-05	12.956
Muscle_only	C5	GOBP	6300	GOBP_REGULATION_OF_MONOATOMIC_ION_TRANSMEMBRANE_TRANSPORT	427	454	0.941	127	6081	29854	2.37812e-06	2.60216e-05	12.9492
Muscle_only	C5	GOCC	8495	GOCC_MITOTIC_SPINDLE	182	184	0.989	64	6081	29854	2.39842e-06	2.61921e-05	12.9407
Muscle_only	C2	BIOCARTA	119	BIOCARTA_GPCR_PATHWAY	30	30	1	18	6081	29854	2.39903e-06	4.46143e-05	12.9404
Muscle_only	C2	WP	14059	WP_AUTOPHAGY	30	30	1	18	6081	29854	2.39903e-06	4.46143e-05	12.9404
Muscle_only	C5	GOBP	6747	GOBP_REGULATION_OF_TRANSCRIPTION_BY_RNA_POLYMERASE_III	30	30	1	18	6081	29854	2.39903e-06	2.61921e-05	12.9404
Muscle_only	C5	GOBP	7885	GOBP_VIRAL_PROCESS	419	430	0.974	125	6081	29854	2.40242e-06	2.62e-05	12.939
Muscle_only	C5	GOBP	6724	GOBP_REGULATION_OF_TELOMERE_MAINTENANCE	104	104	1	42	6081	29854	2.43496e-06	2.65254e-05	12.9256
Muscle_only	C5	GOBP	4145	GOBP_PEPTIDYL_LYSINE_ACETYLATION	68	68	1	31	6081	29854	2.47894e-06	2.69746e-05	12.9077
Muscle_only	C5	GOCC	8207	GOCC_DISTAL_AXON	269	276	0.975	87	6081	29854	2.49209e-06	2.70877e-05	12.9024
Muscle_only	C2	REACTOME	12515	REACTOME_DOWNSTREAM_SIGNALING_EVENTS_OF_B_CELL_RECEPTOR_BCR	81	81	1	35	6081	29854	2.65746e-06	4.88944e-05	12.8381
Muscle_only	C2	REACTOME	13255	REACTOME_RECRUITMENT_OF_MITOTIC_CENTROSOME...(13255)	81	81	1	35	6081	29854	2.65746e-06	4.88944e-05	12.8381
Muscle_only	C5	GOBP	4440	GOBP_POSITIVE_REGULATION_OF_CELL_DEVELOPMENT	432	446	0.969	128	6081	29854	2.69275e-06	2.92364e-05	12.8249
Muscle_only	C5	GOBP	1816	GOBP_FAT_CELL_DIFFERENTIATION	235	249	0.944	78	6081	29854	2.70426e-06	2.9329e-05	12.8207
Muscle_only	C5	GOBP	750	GOBP_CANONICAL_NF_KAPPAB_SIGNAL_TRANSDUCTION	289	300	0.963	92	6081	29854	2.76475e-06	2.99519e-05	12.7986
Muscle_only	CELLMARKER	CELLMARKER	16041	Endothelial Cell Fetal Gonad	205	207	0.99	70	6081	29854	2.79188e-06	0.000151983	12.7888
Muscle_only	C2	REACTOME	13795	REACTOME_VIRAL_INFECTION_PATHWAYS	812	825	0.984	219	6081	29854	2.79327e-06	5.07622e-05	12.7883
Muscle_only	C2	REACTOME	13357	REACTOME_RHOQ_GTPASE_CYCLE	59	59	1	28	6081	29854	2.8284e-06	5.07622e-05	12.7758
Muscle_only	C2	PID	11634	PID_LKB1_PATHWAY	47	47	1	24	6081	29854	2.83235e-06	5.07622e-05	12.7744
Muscle_only	C2	WP	14364	WP_INTERLEUKIN_1_IL_1_STRUCTURAL_PATHWAY	47	47	1	24	6081	29854	2.83235e-06	5.07622e-05	12.7744
Muscle_only	C2	WP	14772	WP_WNT_SIGNALING_PATHWAY	47	47	1	24	6081	29854	2.83235e-06	5.07622e-05	12.7744
Muscle_only	C5	GOBP	6337	GOBP_REGULATION_OF_MYOTUBE_DIFFERENTIATION	47	49	0.959	24	6081	29854	2.83235e-06	3.06506e-05	12.7744
Muscle_only	C5	GOBP	6553	GOBP_REGULATION_OF_PROTEIN_TARGETING	78	79	0.987	34	6081	29854	2.89389e-06	3.1282e-05	12.7529
Muscle_only	C2	WP	14624	WP_RANKL_RANK_SIGNALING_PATHWAY	50	50	1	25	6081	29854	2.90396e-06	5.17773e-05	12.7494
Muscle_only	C5	GOCC	8716	GOCC_PROTEIN_KINASE_COMPLEX	143	148	0.966	53	6081	29854	2.9201e-06	3.15307e-05	12.7439
Muscle_only	C2	REACTOME	13067	REACTOME_NUCLEAR_ENVELOPE_BREAKDOWN	53	53	1	26	6081	29854	2.92203e-06	5.18323e-05	12.7432
Muscle_only	C2	WP	14086	WP_CAMKK2_PATHWAY	33	33	1	19	6081	29854	2.9911e-06	5.27868e-05	12.7199
Muscle_only	C5	GOBP	310	GOBP_ACETYL_COA_METABOLIC_PROCESS	33	33	1	19	6081	29854	2.9911e-06	3.22619e-05	12.7199
Muscle_only	C5	GOBP	1345	GOBP_DENDRITE_MORPHOGENESIS	136	139	0.978	51	6081	29854	2.99984e-06	3.23207e-05	12.717
Muscle_only	C5	GOBP	3586	GOBP_NEGATIVE_REGULATION_OF_PHOSPHORYLATION	313	327	0.957	98	6081	29854	3.01071e-06	3.24022e-05	12.7133
Muscle_only	C2	WP	14019	WP_ADIPOGENESIS	129	131	0.985	49	6081	29854	3.04481e-06	5.3462e-05	12.7021
Muscle_only	C5	GOBP	7341	GOBP_SKIN_EPIDERMIS_DEVELOPMENT	122	128	0.953	47	6081	29854	3.04734e-06	3.27605e-05	12.7012
Muscle_only	C2	WP	14444	WP_MFAP5_EFFECT_ON_PERMEABILITY_AND_MOTILITY_OF...(14444)	18	18	1	13	6081	29854	3.10368e-06	5.42203e-05	12.6829
Muscle_only	C5	GOBP	5099	GOBP_POSITIVE_REGULATION_OF_TRANSCRIPTION_BY_RNA...(05099)	18	18	1	13	6081	29854	3.10368e-06	3.33298e-05	12.6829
Muscle_only	CELLMARKER	CELLMARKER	16121	Exhausted CD8+ T Cell Liver	255	261	0.977	83	6081	29854	3.1651e-06	0.000162165	12.6633
Muscle_only	C5	GOBP	983	GOBP_CELLULAR_RESPONSE_TO_STARVATION	176	178	0.989	62	6081	29854	3.19647e-06	3.42887e-05	12.6535
Muscle_only	C2	WP	14188	WP_ELECTRON_TRANSPORT_CHAIN_OXPHOS_SYSTEM_IN_MITOCHONDRIA	105	105	1	42	6081	29854	3.26345e-06	5.6725e-05	12.6327
Muscle_only	C5	GOBP	1033	GOBP_CELL_CYCLE_CHECKPOINT_SIGNALING	191	192	0.995	66	6081	29854	3.34758e-06	3.58706e-05	12.6073
Muscle_only	C5	GOBP	4047	GOBP_ORGANELLE_FUSION	158	160	0.988	57	6081	29854	3.37359e-06	3.61099e-05	12.5995
Muscle_only	C5	GOCC	8764	GOCC_RNA_POLYMERASE_II_HOLOENZYME	72	87	0.828	32	6081	29854	3.38241e-06	3.61649e-05	12.5969
Muscle_only	C5	GOBP	3355	GOBP_NEGATIVE_REGULATION_OF_GROWTH	244	247	0.988	80	6081	29854	3.45645e-06	3.69164e-05	12.5753
Muscle_only	C5	GOBP	3985	GOBP_NUCLEOSIDE_TRIPHOSPHATE_BIOSYNTHETIC_PROCESS	126	127	0.992	48	6081	29854	3.47517e-06	3.7076e-05	12.5699
Muscle_only	C2	REACTOME	13651	REACTOME_TCF_DEPENDENT_SIGNALING_IN_RESPONSE_TO_WNT	225	233	0.966	75	6081	29854	3.4869e-06	6.01086e-05	12.5665
Muscle_only	C2	KEGG_MEDICUS	11308	KEGG_MEDICUS_VARIANT_MUTATION_CAUSED_ABERRANT_HTT...(11308)	36	36	1	20	6081	29854	3.51024e-06	6.01086e-05	12.5598
Muscle_only	C2	KEGG_MEDICUS	11363	KEGG_MEDICUS_VARIANT_SCRAPIE_CONFORMATION_PRPSC_TO...(11363)	36	36	1	20	6081	29854	3.51024e-06	6.01086e-05	12.5598
Muscle_only	C5	GOBP	4788	GOBP_POSITIVE_REGULATION_OF_MICROTUBULE...(04788)	36	36	1	20	6081	29854	3.51024e-06	3.73691e-05	12.5598
Muscle_only	C5	GOCC	8162	GOCC_CUL3_RING_UBIQUITIN_LIGASE_COMPLEX	36	36	1	20	6081	29854	3.51024e-06	3.73691e-05	12.5598
Muscle_only	C5	GOBP	1522	GOBP_DOUBLE_STRAND_BREAK_REPAIR_VIA_NONHOMOLOGOUS_END_JOINING	69	69	1	31	6081	29854	3.62593e-06	3.85171e-05	12.5274
Muscle_only	C5	GOBP	3948	GOBP_NUCLEAR_TRANSCRIBED_MRNA_CATABOLIC_PROCESS...(03948)	69	69	1	31	6081	29854	3.62593e-06	3.85171e-05	12.5274
Muscle_only	C5	GOBP	3422	GOBP_NEGATIVE_REGULATION_OF_KINASE_ACTIVITY	184	193	0.953	64	6081	29854	3.64442e-06	3.86717e-05	12.5223
Muscle_only	C5	GOBP	735	GOBP_CALCIUM_ION_TRANSMEMBRANE_TRANSPORT	338	352	0.96	104	6081	29854	3.66731e-06	3.88727e-05	12.5161
Muscle_only	C2	REACTOME	13447	REACTOME_SELECTIVE_AUTOPHAGY	82	82	1	35	6081	29854	3.7321e-06	6.35928e-05	12.4985
Muscle_only	C5	GOBP	7297	GOBP_SEXUAL_REPRODUCTION	992	1078	0.92	260	6081	29854	3.8367e-06	4.05678e-05	12.4709
Muscle_only	C5	GOBP	4985	GOBP_POSITIVE_REGULATION_OF_PROTEOLYSIS_INVOLVED...(04985)	137	140	0.979	51	6081	29854	3.83961e-06	4.05678e-05	12.4701
Muscle_only	C5	GOMF	9682	GOMF_HYDROLASE_ACTIVITY_ACTING_ON_CARBON_NITROGEN...(09682)	137	138	0.993	51	6081	29854	3.83961e-06	4.05678e-05	12.4701
Muscle_only	C5	GOBP	991	GOBP_CELLULAR_RESPONSE_TO_TOPOLOGICALLY_INCORRECT_PROTEIN	109	109	1	43	6081	29854	3.84567e-06	4.05882e-05	12.4686
Muscle_only	C5	GOBP	919	GOBP_CELLULAR_RESPONSE_TO_HEAT	66	67	0.985	30	6081	29854	3.86118e-06	4.06167e-05	12.4645
Muscle_only	MITOCARTA	MITOCARTA	11405	Complex I	66	66	1	30	6081	29854	3.86118e-06	4.98144e-05	12.4645
Muscle_only	C2	REACTOME	13737	REACTOME_TRANSLATION	295	295	1	93	6081	29854	3.8626e-06	6.54937e-05	12.4642
Muscle_only	C5	GOBP	2156	GOBP_HISTONE_DEACETYLATION	23	23	1	15	6081	29854	3.86491e-06	4.06167e-05	12.4636
Muscle_only	C5	GOBP	4938	GOBP_POSITIVE_REGULATION_OF_PROTEIN_ACETYLATION	23	25	0.92	15	6081	29854	3.86491e-06	4.06167e-05	12.4636
Muscle_only	C5	GOMF	10335	GOMF_PROTEIN_LYSINE_DEACETYLASE_ACTIVITY	23	23	1	15	6081	29854	3.86491e-06	4.06167e-05	12.4636
Muscle_only	MITOCARTA	MITOCARTA	11420	Fe-S cluster biosynthesis	23	23	1	15	6081	29854	3.86491e-06	4.98144e-05	12.4636
Muscle_only	C5	GOMF	9710	GOMF_INORGANIC_MOLECULAR_ENTITY_TRANSMEMBRANE...(09710)	667	690	0.967	184	6081	29854	3.88017e-06	4.07335e-05	12.4596
Muscle_only	C5	GOBP	2117	GOBP_HEMOPOIESIS	923	950	0.972	244	6081	29854	3.89058e-06	4.07992e-05	12.457
Muscle_only	C5	GOBP	7195	GOBP_RNA_DESTABILIZATION	130	170	0.765	49	6081	29854	3.92701e-06	4.11373e-05	12.4476
Muscle_only	C5	GOMF	10439	GOMF_RNA_POLYMERASE_II_GENERAL_TRANSCRIPTION...(10439)	39	40	0.975	21	6081	29854	3.93303e-06	4.11565e-05	12.4461
Muscle_only	C5	GOBP	3865	GOBP_NEURON_PROJECTION_EXTENSION	177	179	0.989	62	6081	29854	3.94992e-06	4.12892e-05	12.4418
Muscle_only	C5	GOBP	3311	GOBP_NEGATIVE_REGULATION_OF_ESTABLISHMENT_OF...(03311)	123	133	0.925	47	6081	29854	3.96402e-06	4.13926e-05	12.4383
Muscle_only	C5	GOCC	8423	GOCC_LATE_ENDOSOME	307	315	0.975	96	6081	29854	4.00596e-06	4.17862e-05	12.4277
Muscle_only	C5	GOMF	9764	GOMF_K48_LINKED_DEUBIQUITINASE_ACTIVITY	16	18	0.889	12	6081	29854	4.01437e-06	4.18295e-05	12.4256
Muscle_only	C2	REACTOME	13372	REACTOME_RHO_GTPASE_EFFECTORS	315	323	0.975	98	6081	29854	4.08447e-06	6.89179e-05	12.4083
Muscle_only	C5	GOBP	5119	GOBP_POSITIVE_REGULATION_OF_TRANSPORTER_ACTIVITY	89	94	0.947	37	6081	29854	4.23432e-06	4.40279e-05	12.3723
Muscle_only	C5	GOCC	8045	GOCC_CATALYTIC_STEP_2_SPLICEOSOME	89	91	0.978	37	6081	29854	4.23432e-06	4.40279e-05	12.3723
Muscle_only	C2	REACTOME	13391	REACTOME_RND2_GTPASE_CYCLE	42	43	0.977	22	6081	29854	4.24956e-06	7.10107e-05	12.3687
Muscle_only	C2	WP	14433	WP_METABOLIC_REPROGRAMMING_IN_PANCREATIC_CANCER	42	42	1	22	6081	29854	4.24956e-06	7.10107e-05	12.3687
Muscle_only	C5	GOBP	3057	GOBP_NADH_DEHYDROGENASE_COMPLEX_ASSEMBLY	60	60	1	28	6081	29854	4.27507e-06	4.43578e-05	12.3627
Muscle_only	C5	GOCC	8704	GOCC_PROTEASOME_COMPLEX	60	60	1	28	6081	29854	4.27507e-06	4.43578e-05	12.3627
Muscle_only	C2	WP	14120	WP_CIRCADIAN_RHYTHM_GENES	196	201	0.975	67	6081	29854	4.31865e-06	7.18183e-05	12.3526
Muscle_only	C2	WP	14056	WP_ATM_SIGNALING_IN_DEVELOPMENT_AND_DISEASE	45	45	1	23	6081	29854	4.46009e-06	7.38156e-05	12.3203
Muscle_only	C5	GOBP	2820	GOBP_MICROTUBULE_NUCLEATION	45	45	1	23	6081	29854	4.46009e-06	4.61314e-05	12.3203
Muscle_only	C5	GOBP	3732	GOBP_NEGATIVE_REGULATION_OF_TORC1_SIGNALING	45	46	0.978	23	6081	29854	4.46009e-06	4.61314e-05	12.3203
Muscle_only	C5	GOMF	10160	GOMF_PEPTIDE_LYSINE_N_ACETYLTRANSFERASE_ACTIVITY	45	49	0.918	23	6081	29854	4.46009e-06	4.61314e-05	12.3203
Muscle_only	C2	WP	14165	WP_DNA_IR_DOUBLE_STRAND_BREAKS_AND_CELLULAR...(14165)	54	55	0.982	26	6081	29854	4.54526e-06	7.48195e-05	12.3014
Muscle_only	C2	BIOCARTA	184	BIOCARTA_NFAT_PATHWAY	51	51	1	25	6081	29854	4.59574e-06	7.48195e-05	12.2904
Muscle_only	C2	PID	11537	PID_AR_TF_PATHWAY	51	53	0.962	25	6081	29854	4.59574e-06	7.48195e-05	12.2904
Muscle_only	C5	GOBP	1420	GOBP_DEVELOPMENTAL_PROCESS_INVOLVED_IN_REPRODUCTION	925	1000	0.925	244	6081	29854	4.60582e-06	4.75887e-05	12.2882
Muscle_only	C2	REACTOME	12955	REACTOME_MITOCHONDRIAL_TRANSLATION	96	96	1	39	6081	29854	4.62737e-06	7.48195e-05	12.2835
Muscle_only	C2	REACTOME	12403	REACTOME_CRISTAE_FORMATION	31	31	1	18	6081	29854	4.6289e-06	7.48195e-05	12.2832
Muscle_only	C5	GOBP	542	GOBP_APPENDAGE_MORPHOGENESIS	145	146	0.993	53	6081	29854	4.70012e-06	4.84611e-05	12.2679
Muscle_only	C5	GOBP	3000	GOBP_MULTICELLULAR_ORGANISM_GROWTH	145	147	0.986	53	6081	29854	4.70012e-06	4.84611e-05	12.2679
Muscle_only	C5	GOBP	4811	GOBP_POSITIVE_REGULATION_OF_MONOATOMIC_ION_TRANSPORT	204	214	0.953	69	6081	29854	4.76105e-06	4.90378e-05	12.255
Muscle_only	C5	GOBP	5409	GOBP_PROTEIN_POLYUBIQUITINATION	223	226	0.987	74	6081	29854	4.84496e-06	4.98499e-05	12.2376
Muscle_only	C2	WP	14606	WP_PROLACTIN_SIGNALING_PATHWAY	73	74	0.986	32	6081	29854	4.85063e-06	7.80388e-05	12.2364
Muscle_only	C5	GOCC	8115	GOCC_CLATHRIN_COATED_PIT	73	75	0.973	32	6081	29854	4.85063e-06	4.9856e-05	12.2364
Muscle_only	C5	GOBP	4720	GOBP_POSITIVE_REGULATION_OF_KINASE_ACTIVITY	332	339	0.979	102	6081	29854	4.86277e-06	4.99285e-05	12.2339
Muscle_only	C5	GOBP	6637	GOBP_REGULATION_OF_SKELETAL_MUSCLE_ADAPTATION	14	14	1	11	6081	29854	4.87864e-06	4.9987e-05	12.2306
Muscle_only	C5	GOMF	9959	GOMF_MUSCLE_ALPHA_ACTININ_BINDING	14	15	0.933	11	6081	29854	4.87864e-06	4.9987e-05	12.2306
Muscle_only	C2	REACTOME	12133	REACTOME_ABC_FAMILY_PROTEINS_MEDIATED_TRANSPORT	103	103	1	41	6081	29854	4.90693e-06	7.85791e-05	12.2249
Muscle_only	C5	GOBP	5707	GOBP_REGULATION_OF_CALCIUM_ION_TRANSMEMBRANE_TRANSPORT	167	174	0.96	59	6081	29854	4.91722e-06	5.0309e-05	12.2228
Muscle_only	C5	GOBP	6550	GOBP_REGULATION_OF_PROTEIN_SERINE_THREONINE_KINASE_ACTIVITY	277	289	0.958	88	6081	29854	4.92031e-06	5.0309e-05	12.2221
Muscle_only	C5	GOBP	5831	GOBP_REGULATION_OF_CIRCADIAN_RHYTHM	110	114	0.965	43	6081	29854	5.07713e-06	5.18585e-05	12.1908
Muscle_only	C5	GOBP	6234	GOBP_REGULATION_OF_MEMBRANE_POTENTIAL	429	440	0.975	126	6081	29854	5.17772e-06	5.28001e-05	12.1711
Muscle_only	C5	GOBP	1353	GOBP_DENDRITIC_SPINE_DEVELOPMENT	93	95	0.979	38	6081	29854	5.18007e-06	5.28001e-05	12.1707
Muscle_only	C5	GOBP	7855	GOBP_VESICLE_BUDDING_FROM_MEMBRANE	83	84	0.988	35	6081	29854	5.19514e-06	5.28989e-05	12.1678
Muscle_only	C2	REACTOME	12910	REACTOME_METABOLISM_OF_CARBOHYDRATES	293	297	0.987	92	6081	29854	5.21204e-06	8.30804e-05	12.1645
Muscle_only	C5	GOBP	3170	GOBP_NEGATIVE_REGULATION_OF_CARDIOCYTE...(03170)	12	14	0.857	10	6081	29854	5.36142e-06	5.44791e-05	12.1363
Muscle_only	C5	GOCC	8570	GOCC_NUCLEAR_PORE_NUCLEAR_BASKET	12	12	1	10	6081	29854	5.36142e-06	5.44791e-05	12.1363
Muscle_only	C2	REACTOME	13072	REACTOME_NUCLEAR_IMPORT_OF_REV_PROTEIN	34	34	1	19	6081	29854	5.4832e-06	8.70017e-05	12.1138
Muscle_only	C5	GOCC	8469	GOCC_MICROTUBULE_END	34	34	1	19	6081	29854	5.4832e-06	5.5659e-05	12.1138
Muscle_only	C2	REACTOME	13433	REACTOME_SARS_COV_2_HOST_INTERACTIONS	201	204	0.985	68	6081	29854	5.50843e-06	8.70031e-05	12.1092
Muscle_only	MITOCARTA	MITOCARTA	11463	OXPHOS subunits	100	102	0.98	40	6081	29854	5.53165e-06	6.41671e-05	12.105
Muscle_only	C2	REACTOME	12384	REACTOME_CONSTITUTIVE_SIGNALING_BY_AKT1_E17K_IN_CANCER	26	26	1	16	6081	29854	5.54238e-06	8.71413e-05	12.1031
Muscle_only	C5	GOBP	1189	GOBP_CIRCADIAN_REGULATION_OF_GENE_EXPRESSION	67	70	0.957	30	6081	29854	5.63408e-06	5.70726e-05	12.0867
Muscle_only	C5	GOBP	5436	GOBP_PROTEIN_TRANSMEMBRANE_TRANSPORT	67	67	1	30	6081	29854	5.63408e-06	5.70726e-05	12.0867
Muscle_only	C5	GOCC	8107	GOCC_CILIUM	709	764	0.928	193	6081	29854	5.71278e-06	5.78103e-05	12.0728
Muscle_only	C5	GOBP	4971	GOBP_POSITIVE_REGULATION_OF_PROTEIN_MODIFICATION...(04971)	128	131	0.977	48	6081	29854	5.7741e-06	5.83707e-05	12.0621
Muscle_only	C2	REACTOME	12809	REACTOME_INTERLEUKIN_1_SIGNALING	114	114	1	44	6081	29854	5.85964e-06	9.12995e-05	12.0474
Muscle_only	C2	WP	14189	WP_EMBRYONIC_STEM_CELL_PLURIPOTENCY_PATHWAYS	114	116	0.983	44	6081	29854	5.85964e-06	9.12995e-05	12.0474
Muscle_only	C5	GOMF	10459	GOMF_SECONDARY_ACTIVE_TRANSMEMBRANE_TRANSPORTER_ACTIVITY	282	288	0.979	89	6081	29854	5.85981e-06	5.9124e-05	12.0474
Muscle_only	C5	GOMF	9444	GOMF_ENDONUCLEASE_ACTIVITY	121	124	0.976	46	6081	29854	5.86066e-06	5.9124e-05	12.0472
Muscle_only	C2	WP	14628	WP_REGULATION_OF_ACTIN_CYTOSKELETON	146	150	0.973	53	6081	29854	5.92809e-06	9.19518e-05	12.0358
Muscle_only	C5	GOBP	5932	GOBP_REGULATION_OF_ENDOTHELIAL_CELL_MIGRATION	194	232	0.836	66	6081	29854	6.07724e-06	6.11896e-05	12.011
Muscle_only	C5	GOBP	5449	GOBP_PROTON_TRANSMEMBRANE_TRANSPORT	157	160	0.981	56	6081	29854	6.07786e-06	6.11896e-05	12.0109
Muscle_only	C5	GOBP	1059	GOBP_CELL_MATRIX_ADHESION	232	239	0.971	76	6081	29854	6.18882e-06	6.21793e-05	11.9928
Muscle_only	C5	GOBP	5420	GOBP_PROTEIN_RNA_COMPLEX_ORGANIZATION	232	241	0.963	76	6081	29854	6.18882e-06	6.21793e-05	11.9928
Muscle_only	C2	WP	14174	WP_DYRK1A_INVOLVEMENT_REGARDING_CELL_PROLIFERATION...(14174)	61	62	0.984	28	6081	29854	6.371e-06	9.83808e-05	11.9638
Muscle_only	C5	GOBP	5716	GOBP_REGULATION_OF_CARBOHYDRATE_CATABOLIC_PROCESS	61	63	0.968	28	6081	29854	6.371e-06	6.39443e-05	11.9638
Muscle_only	C5	GOBP	6172	GOBP_REGULATION_OF_LIPID_METABOLIC_PROCESS	322	342	0.942	99	6081	29854	6.41892e-06	6.43595e-05	11.9563
Muscle_only	C2	REACTOME	13302	REACTOME_REGULATION_OF_PLK1_ACTIVITY_AT_G2_M_TRANSITION	87	87	1	36	6081	29854	6.44955e-06	9.87776e-05	11.9515
Muscle_only	C2	REACTOME	12351	REACTOME_CHROMATIN_MODIFYING_ENZYMES	267	272	0.982	85	6081	29854	6.45381e-06	9.87776e-05	11.9508
Muscle_only	C5	GOCC	8329	GOCC_GOLGI_APPARATUS_SUBCOMPARTMENT	370	384	0.964	111	6081	29854	6.46353e-06	6.47407e-05	11.9493
Muscle_only	C5	GOBP	5768	GOBP_REGULATION_OF_CELL_ADHESION	766	804	0.953	206	6081	29854	6.6631e-06	6.66259e-05	11.9189
Muscle_only	C5	GOBP	410	GOBP_ALPHA_AMINO_ACID_METABOLIC_PROCESS	202	208	0.971	68	6081	29854	6.6653e-06	6.66259e-05	11.9186
Muscle_only	C5	GOBP	1031	GOBP_CELL_COMMUNICATION_INVOLVED_IN_CARDIAC_CONDUCTION	58	60	0.967	27	6081	29854	6.69001e-06	6.66766e-05	11.9149
Muscle_only	C5	GOBP	5586	GOBP_REGULATION_OF_ACTIN_FILAMENT_BASED_MOVEMENT	40	41	0.976	21	6081	29854	6.69073e-06	6.66766e-05	11.9148
Muscle_only	C5	GOMF	9164	GOMF_BETA_TUBULIN_BINDING	40	40	1	21	6081	29854	6.69073e-06	6.66766e-05	11.9148
Muscle_only	C2	WP	14428	WP_MESODERMAL_COMMITMENT_PATHWAY	143	147	0.973	52	6081	29854	6.82285e-06	0.000103966	11.8952
Muscle_only	C5	GOBP	4068	GOBP_ORGANOPHOSPHATE_CATABOLIC_PROCESS	143	147	0.973	52	6081	29854	6.82285e-06	6.79243e-05	11.8952
Muscle_only	C2	REACTOME	12257	REACTOME_AUF1_HNRNP_D0_BINDS_AND_DESTABILIZES_MRNA	55	55	1	26	6081	29854	6.95369e-06	0.000105034	11.8762
Muscle_only	C2	REACTOME	13356	REACTOME_RHOJ_GTPASE_CYCLE	55	55	1	26	6081	29854	6.95369e-06	0.000105034	11.8762
Muscle_only	C2	REACTOME	12166	REACTOME_ACTIVATION_OF_NMDA_RECEPTORS_AND...(12166)	94	94	1	38	6081	29854	6.99703e-06	0.000105229	11.87
Muscle_only	C5	GOBP	4626	GOBP_POSITIVE_REGULATION_OF_GLUCOSE_METABOLIC_PROCESS	43	45	0.956	22	6081	29854	7.02852e-06	6.97599e-05	11.8655
Muscle_only	C5	GOBP	5394	GOBP_PROTEIN_MONOUBIQUITINATION	43	43	1	22	6081	29854	7.02852e-06	6.97599e-05	11.8655
Muscle_only	C5	GOMF	10581	GOMF_TAU_PROTEIN_BINDING	43	43	1	22	6081	29854	7.02852e-06	6.97599e-05	11.8655
Muscle_only	C2	REACTOME	13434	REACTOME_SARS_COV_2_INFECTION	295	299	0.987	92	6081	29854	7.09026e-06	0.00010617	11.8568
Muscle_only	C5	GOMF	10550	GOMF_STRUCTURAL_MOLECULE_ACTIVITY	771	809	0.953	207	6081	29854	7.11731e-06	7.05698e-05	11.853
Muscle_only	C5	GOBP	3163	GOBP_NEGATIVE_REGULATION_OF_CANONICAL_WNT...(03163)	136	140	0.971	50	6081	29854	7.13784e-06	7.06308e-05	11.8501
Muscle_only	C5	GOMF	10030	GOMF_NUCLEAR_RECEPTOR_BINDING	136	137	0.993	50	6081	29854	7.13784e-06	7.06308e-05	11.8501
Muscle_only	C2	REACTOME	12545	REACTOME_ENERGY_DEPENDENT_REGULATION_OF_MTOR_BY_LKB1_AMPK	29	29	1	17	6081	29854	7.15138e-06	0.000106469	11.8482
Muscle_only	C5	GOBP	7391	GOBP_SOMITE_DEVELOPMENT	84	85	0.988	35	6081	29854	7.17006e-06	7.08071e-05	11.8456
Muscle_only	C5	GOBP	7828	GOBP_VASCULAR_TRANSPORT	84	87	0.966	35	6081	29854	7.17006e-06	7.08071e-05	11.8456
Muscle_only	C2	PID	11522	PID_A6B1_A6B4_INTEGRIN_PATHWAY	46	46	1	23	6081	29854	7.20256e-06	0.000106469	11.8411
Muscle_only	C2	WP	14726	WP_TRANSLATION_INHIBITORS_IN_CHRONICALLY_ACTIVATED_PDGFRA_CELLS	46	46	1	23	6081	29854	7.20256e-06	0.000106469	11.8411
Muscle_only	C5	GOBP	7327	GOBP_SKELETAL_MUSCLE_CONTRACTION	46	46	1	23	6081	29854	7.20256e-06	7.10566e-05	11.8411
Muscle_only	C5	GOBP	6595	GOBP_REGULATION_OF_RESPONSE_TO_EXTERNAL_STIMULUS	1061	1136	0.934	274	6081	29854	7.2755e-06	7.17042e-05	11.831
Muscle_only	C5	GOBP	573	GOBP_ATP_BIOSYNTHETIC_PROCESS	101	102	0.99	40	6081	29854	7.36836e-06	7.24015e-05	11.8183
Muscle_only	C5	GOBP	1614	GOBP_ENDOPLASMIC_RETICULUM_ORGANIZATION	101	101	1	40	6081	29854	7.36836e-06	7.24015e-05	11.8183
Muscle_only	C5	GOBP	6869	GOBP_RENAL_TUBULE_DEVELOPMENT	101	104	0.971	40	6081	29854	7.36836e-06	7.24015e-05	11.8183
Muscle_only	C5	GOBP	4454	GOBP_POSITIVE_REGULATION_OF_CELL_PROJECTION_ORGANIZATION	343	355	0.966	104	6081	29854	7.49151e-06	7.3538e-05	11.8017
Muscle_only	C5	GOBP	4057	GOBP_ORGANIC_ANION_TRANSPORT	428	445	0.962	125	6081	29854	7.59988e-06	7.45273e-05	11.7874
Muscle_only	C2	REACTOME	13693	REACTOME_TOLL_LIKE_RECEPTOR_TLR1_TLR2_CASCADE	115	115	1	44	6081	29854	7.63186e-06	0.000112335	11.7832
Muscle_only	C5	GOBP	1159	GOBP_CHONDROCYTE_DIFFERENTIATION	115	116	0.991	44	6081	29854	7.63186e-06	7.47664e-05	11.7832
Muscle_only	C5	GOBP	2909	GOBP_MITOTIC_SISTER_CHROMATID_SEGREGATION	184	187	0.984	63	6081	29854	7.73048e-06	7.5657e-05	11.7703
Muscle_only	C5	GOBP	1667	GOBP_EPITHELIAL_CELL_DIFFERENTIATION	708	747	0.948	192	6081	29854	7.77508e-06	7.60179e-05	11.7646
Muscle_only	C2	REACTOME	12888	REACTOME_MAPK6_MAPK4_SIGNALING	91	93	0.978	37	6081	29854	7.84863e-06	0.000115036	11.7552
Muscle_only	C5	GOBP	1464	GOBP_DNA_CONFORMATION_CHANGE	91	92	0.989	37	6081	29854	7.84863e-06	7.66113e-05	11.7552
Muscle_only	C5	GOBP	6502	GOBP_REGULATION_OF_PROTEASOMAL_UBIQUITIN_DEPENDENT...(06502)	140	144	0.972	51	6081	29854	7.85138e-06	7.66113e-05	11.7548
Muscle_only	C5	GOBP	7562	GOBP_TELOMERE_MAINTENANCE_VIA_TELOMERE_LENGTHENING	81	81	1	34	6081	29854	7.94859e-06	7.7483e-05	11.7425
Muscle_only	C5	GOBP	1213	GOBP_COENZYME_A_METABOLIC_PROCESS	19	19	1	13	6081	29854	7.98393e-06	7.77503e-05	11.7381
Muscle_only	C2	REACTOME	12469	REACTOME_DEVELOPMENTAL_BIOLOGY	1216	1257	0.967	309	6081	29854	8.09514e-06	0.000118148	11.7242
Muscle_only	C5	GOBP	6347	GOBP_REGULATION_OF_NERVOUS_SYSTEM_DEVELOPMENT	449	466	0.964	130	6081	29854	8.11528e-06	7.89513e-05	11.7218
Muscle_only	C2	WP	14314	WP_HIPPO_SIGNALING_REGULATION_PATHWAYS	98	98	1	39	6081	29854	8.32173e-06	0.000120945	11.6966
Muscle_only	C5	GOBP	1007	GOBP_CELLULAR_SENESCENCE	98	110	0.891	39	6081	29854	8.32173e-06	8.08796e-05	11.6966
Muscle_only	C2	REACTOME	12571	REACTOME_ESTROGEN_DEPENDENT_NUCLEAR_EVENTS...(12571)	24	24	1	15	6081	29854	8.3575e-06	0.000120956	11.6924
Muscle_only	C5	GOBP	3011	GOBP_MUSCLE_CELL_CELLULAR_HOMEOSTASIS	24	24	1	15	6081	29854	8.3575e-06	8.10669e-05	11.6924
Muscle_only	C5	GOCC	8525	GOCC_MYOSIN_FILAMENT	24	24	1	15	6081	29854	8.3575e-06	8.10669e-05	11.6924
Muscle_only	C5	GOBP	6241	GOBP_REGULATION_OF_MESENCHYMAL_CELL_PROLIFERATION	32	32	1	18	6081	29854	8.56266e-06	8.2975e-05	11.6681
Muscle_only	C5	GOBP	6634	GOBP_REGULATION_OF_SIGNAL_TRANSDUCTION_BY_P53...(06634)	105	107	0.981	41	6081	29854	8.59913e-06	8.32464e-05	11.6638
Muscle_only	C2	REACTOME	13239	REACTOME_RAB_REGULATION_OF_TRAFFICKING	119	122	0.975	45	6081	29854	8.65021e-06	0.000124154	11.6579
Muscle_only	C2	WP	14167	WP_DNA_REPAIR_PATHWAYS_FULL_NETWORK	119	120	0.992	45	6081	29854	8.65021e-06	0.000124154	11.6579
Muscle_only	C5	GOBP	7658	GOBP_TRANSFORMING_GROWTH_FACTOR_BETA_RECEPTOR...(07658)	211	233	0.906	70	6081	29854	8.68728e-06	8.40169e-05	11.6537
Muscle_only	C5	GOBP	2631	GOBP_MAINTENANCE_OF_PROTEIN_LOCATION	88	93	0.946	36	6081	29854	8.78625e-06	8.48906e-05	11.6423
Muscle_only	C2	REACTOME	12433	REACTOME_DECTIN_1_MEDIATED_NONCANONICAL_NF_KB_SIGNALING	62	62	1	28	6081	29854	9.36736e-06	0.000133044	11.5783
Muscle_only	C2	WP	14200	WP_EPITHELIAL_TO_MESENCHYMAL_TRANSITION_IN...(14200)	159	161	0.988	56	6081	29854	9.37796e-06	0.000133044	11.5771
Muscle_only	C2	REACTOME	13070	REACTOME_NUCLEAR_EVENTS_MEDIATED_BY_NFE2L2	95	96	0.99	38	6081	29854	9.38497e-06	0.000133044	11.5764
Muscle_only	C2	REACTOME	13163	REACTOME_PKR_MEDIATED_SIGNALING	75	76	0.987	32	6081	29854	9.673e-06	0.000136567	11.5462
Muscle_only	C5	GOBP	5359	GOBP_PROTEIN_LOCALIZATION_TO_ENDOPLASMIC_RETICULUM	75	77	0.974	32	6081	29854	9.673e-06	9.33663e-05	11.5462
Muscle_only	C5	GOBP	4818	GOBP_POSITIVE_REGULATION_OF_MORPHOGENESIS_OF_AN_EPITHELIUM	35	36	0.972	19	6081	29854	9.70235e-06	9.3466e-05	11.5431
Muscle_only	C5	GOMF	9529	GOMF_GAMMA_TUBULIN_BINDING	35	35	1	19	6081	29854	9.70235e-06	9.3466e-05	11.5431
Muscle_only	C5	GOCC	7945	GOCC_ACETYLTRANSFERASE_COMPLEX	102	105	0.971	40	6081	29854	9.75292e-06	9.38611e-05	11.5379
Muscle_only	C2	REACTOME	12411	REACTOME_CYCLIN_A_CDK2_ASSOCIATED_EVENTS_AT_S_PHASE_ENTRY	85	85	1	35	6081	29854	9.8141e-06	0.000137996	11.5317
Muscle_only	C5	GOBP	1641	GOBP_ENERGY_RESERVE_METABOLIC_PROCESS	85	89	0.955	35	6081	29854	9.8141e-06	9.42653e-05	11.5317
Muscle_only	C5	GOBP	3992	GOBP_NUCLEOTIDE_EXCISION_REPAIR	85	87	0.977	35	6081	29854	9.8141e-06	9.42653e-05	11.5317
Muscle_only	C2	REACTOME	13772	REACTOME_TRNA_PROCESSING_IN_THE_NUCLEUS	59	59	1	27	6081	29854	9.94824e-06	0.000139316	11.5181
Muscle_only	C5	GOBP	7913	GOBP_WATER_SOLUBLE_VITAMIN_METABOLIC_PROCESS	59	61	0.967	27	6081	29854	9.94824e-06	9.54603e-05	11.5181
Muscle_only	C5	GOBP	5293	GOBP_PROTEIN_DNA_COMPLEX_ASSEMBLY	212	240	0.883	70	6081	29854	1.04105e-05	9.97983e-05	11.4727
Muscle_only	C2	WP	14466	WP_MITOCHONDRIAL_COMPLEX_I_ASSEMBLY_MODEL_OXPHOS_SYSTEM	56	56	1	26	6081	29854	1.04719e-05	0.000145059	11.4668
Muscle_only	C2	WP	14541	WP_ONCOSTATIN_M_SIGNALING_PATHWAY	56	56	1	26	6081	29854	1.04719e-05	0.000145059	11.4668
Muscle_only	C5	GOBP	6658	GOBP_REGULATION_OF_SODIUM_ION_TRANSMEMBRANE_TRANSPORT	56	60	0.933	26	6081	29854	1.04719e-05	0.00010029	11.4668
Muscle_only	C5	GOBP	3275	GOBP_NEGATIVE_REGULATION_OF_DNA_BIOSYNTHETIC_PROCESS	38	38	1	20	6081	29854	1.05419e-05	0.000100763	11.4602
Muscle_only	C5	GOBP	3484	GOBP_NEGATIVE_REGULATION_OF_MICROTUBULE...(03484)	38	38	1	20	6081	29854	1.05419e-05	0.000100763	11.4602
Muscle_only	C2	REACTOME	13118	REACTOME_PCP_CE_PATHWAY	92	92	1	37	6081	29854	1.05674e-05	0.000145059	11.4577
Muscle_only	C2	REACTOME	12258	REACTOME_AURKA_ACTIVATION_BY_TPX2	72	72	1	31	6081	29854	1.061e-05	0.000145059	11.4537
Muscle_only	C2	REACTOME	13744	REACTOME_TRANSLOCATION_OF_SLC2A4_GLUT4_TO_THE...(13744)	72	72	1	31	6081	29854	1.061e-05	0.000145059	11.4537
Muscle_only	C2	WP	14297	WP_HEAD_AND_NECK_SQUAMOUS_CELL_CARCINOMA	72	74	0.973	31	6081	29854	1.061e-05	0.000145059	11.4537
Muscle_only	C2	PID	11648	PID_NFAT_3PATHWAY	53	53	1	25	6081	29854	1.09098e-05	0.000147988	11.4258
Muscle_only	C2	WP	14526	WP_NRP1_TRIGGERED_SIGNALING_PATHWAYS_IN_PANCREATIC_CANCER	53	53	1	25	6081	29854	1.09098e-05	0.000147988	11.4258
Muscle_only	C2	BIOCARTA	83	BIOCARTA_EGF_PATHWAY	27	27	1	16	6081	29854	1.10244e-05	0.000148044	11.4154
Muscle_only	C2	REACTOME	13179	REACTOME_POSTMITOTIC_NUCLEAR_PORE_COMPLEX_NPC_REFORMATION	27	27	1	16	6081	29854	1.10244e-05	0.000148044	11.4154
Muscle_only	C5	GOBP	6055	GOBP_REGULATION_OF_HEART_RATE	99	102	0.971	39	6081	29854	1.10491e-05	0.000105508	11.4132
Muscle_only	C2	REACTOME	12423	REACTOME_DAG_AND_IP3_SIGNALING	41	41	1	21	6081	29854	1.10851e-05	0.000148044	11.4099
Muscle_only	C2	REACTOME	13378	REACTOME_RNA_POLYMERASE_III_TRANSCRIPTION	41	41	1	21	6081	29854	1.10851e-05	0.000148044	11.4099
Muscle_only	C5	GOMF	9407	GOMF_DNA_ENDONUCLEASE_ACTIVITY	41	41	1	21	6081	29854	1.10851e-05	0.00010575	11.4099
Muscle_only	C2	WP	14691	WP_SYNAPTIC_SIGNALING_PATHWAYS_ASSOCIATED_WITH...(14691)	50	50	1	24	6081	29854	1.12285e-05	0.000149383	11.3971
Muscle_only	C5	GOMF	10161	GOMF_PEPTIDE_N_ACETYLTRANSFERASE_ACTIVITY	50	54	0.926	24	6081	29854	1.12285e-05	0.000107014	11.3971
Muscle_only	C2	REACTOME	13546	REACTOME_SIGNALING_BY_VEGF	106	106	1	41	6081	29854	1.12814e-05	0.000149511	11.3924
Muscle_only	C5	GOBP	533	GOBP_APOPTOTIC_MITOCHONDRIAL_CHANGES	106	109	0.972	41	6081	29854	1.12814e-05	0.000107414	11.3924
Muscle_only	C2	REACTOME	13796	REACTOME_VIRAL_MESSENGER_RNA_SYNTHESIS	44	44	1	22	6081	29854	1.13562e-05	0.000149928	11.3857
Muscle_only	C5	GOBP	2150	GOBP_HIPPO_SIGNALING	44	44	1	22	6081	29854	1.13562e-05	0.000107917	11.3857
Muscle_only	C5	GOBP	2751	GOBP_MESENCHYMAL_CELL_PROLIFERATION	44	44	1	22	6081	29854	1.13562e-05	0.000107917	11.3857
Muscle_only	C5	GOBP	5752	GOBP_REGULATION_OF_CELLULAR_KETONE_METABOLIC_PROCESS	138	144	0.958	50	6081	29854	1.13855e-05	0.000108035	11.3832
Muscle_only	C5	GOBP	721	GOBP_CALCINEURIN_MEDIATED_SIGNALING	47	48	0.979	23	6081	29854	1.13907e-05	0.000108035	11.3827
Muscle_only	C5	GOBP	7563	GOBP_TELOMERE_ORGANIZATION	186	187	0.995	63	6081	29854	1.14293e-05	0.000108297	11.3793
Muscle_only	C2	PID	11712	PID_VEGFR1_2_PATHWAY	69	69	1	30	6081	29854	1.15858e-05	0.000152377	11.3657
Muscle_only	C5	GOBP	3309	GOBP_NEGATIVE_REGULATION_OF_ERK1_AND_ERK2_CASCADE	69	77	0.896	30	6081	29854	1.15858e-05	0.000109674	11.3657
Muscle_only	C5	GOBP	7219	GOBP_RRNA_METABOLIC_PROCESS	263	264	0.996	83	6081	29854	1.18567e-05	0.000112131	11.3426
Muscle_only	C5	GOBP	994	GOBP_CELLULAR_RESPONSE_TO_UNFOLDED_PROTEIN	89	89	1	36	6081	29854	1.18781e-05	0.000112226	11.3408
Muscle_only	C5	GOBP	7029	GOBP_RESPONSE_TO_MECHANICAL_STIMULUS	209	213	0.981	69	6081	29854	1.20485e-05	0.000113726	11.3266
Muscle_only	CELLMARKER	CELLMARKER	16720	Retinoid Acid Signaling-Responsive Fetal Germ Cell Fetal Gonad	209	218	0.959	69	6081	29854	1.20485e-05	0.000583015	11.3266
Muscle_only	C2	REACTOME	13514	REACTOME_SIGNALING_BY_MET	79	79	1	33	6081	29854	1.21512e-05	0.000159208	11.3181
Muscle_only	C5	GOBP	3808	GOBP_NEPHRON_MORPHOGENESIS	79	81	0.975	33	6081	29854	1.21512e-05	0.000114475	11.3181
Muscle_only	C5	GOBP	6760	GOBP_REGULATION_OF_TRANSLATIONAL_INITIATION	79	83	0.952	33	6081	29854	1.21512e-05	0.000114475	11.3181
Muscle_only	C2	REACTOME	12653	REACTOME_G2_M_CHECKPOINTS	164	167	0.982	57	6081	29854	1.23481e-05	0.000161178	11.302
Muscle_only	C5	GOBP	2645	GOBP_MALE_SEX_DIFFERENTIATION	164	174	0.943	57	6081	29854	1.23481e-05	0.000116219	11.302
Muscle_only	MITOCARTA	MITOCARTA	11381	CI assembly factors	22	22	1	14	6081	29854	1.25087e-05	0.00013191	11.2891
Muscle_only	C2	REACTOME	12908	REACTOME_METABOLISM_OF_AMINO_ACIDS_AND_DERIVATIVES	371	374	0.992	110	6081	29854	1.26e-05	0.000163848	11.2818
Muscle_only	C5	GOBP	3807	GOBP_NEPHRON_EPITHELIUM_DEVELOPMENT	117	120	0.975	44	6081	29854	1.2745e-05	0.00011984	11.2704
Muscle_only	CELLMARKER	CELLMARKER	16420	Mitotic Fetal Germ Cell Fetal Gonad	658	665	0.989	179	6081	29854	1.27603e-05	0.000584959	11.2692
Muscle_only	C5	GOBP	400	GOBP_ALCOHOL_METABOLIC_PROCESS	359	373	0.962	107	6081	29854	1.28132e-05	0.000120366	11.265
Muscle_only	C2	REACTOME	12734	REACTOME_HEDGEHOG_ON_STATE	86	86	1	35	6081	29854	1.33258e-05	0.000172511	11.2258
Muscle_only	C5	GOMF	10640	GOMF_TRANSLATION_FACTOR_ACTIVITY_RNA_BINDING	86	86	1	35	6081	29854	1.33258e-05	0.000125062	11.2258
Muscle_only	C2	REACTOME	12861	REACTOME_LAMININ_INTERACTIONS	30	30	1	17	6081	29854	1.3366e-05	0.000172511	11.2228
Muscle_only	C5	GOBP	5327	GOBP_PROTEIN_K63_LINKED_DEUBIQUITINATION	30	31	0.968	17	6081	29854	1.3366e-05	0.000125199	11.2228
Muscle_only	C5	GOBP	6258	GOBP_REGULATION_OF_MICROTUBULE_DEPOLYMERIZATION	30	30	1	17	6081	29854	1.3366e-05	0.000125199	11.2228
Muscle_only	C5	GOBP	4444	GOBP_POSITIVE_REGULATION_OF_CELL_GROWTH	157	163	0.963	55	6081	29854	1.33946e-05	0.000125348	11.2207
Muscle_only	C5	GOBP	1103	GOBP_CENTROSOME_DUPLICATION	76	76	1	32	6081	29854	1.3461e-05	0.00012573	11.2157
Muscle_only	C5	GOCC	8536	GOCC_NEUROMUSCULAR_JUNCTION	76	76	1	32	6081	29854	1.3461e-05	0.00012573	11.2157
Muscle_only	CELLMARKER	CELLMARKER	15758	Astrocyte Brain	202	204	0.99	67	6081	29854	1.34694e-05	0.000586591	11.2151
Muscle_only	C5	GOBP	1441	GOBP_DICARBOXYLIC_ACID_METABOLIC_PROCESS	93	95	0.979	37	6081	29854	1.41269e-05	0.000131699	11.1674
Muscle_only	C5	GOBP	7200	GOBP_RNA_METHYLATION	93	93	1	37	6081	29854	1.41269e-05	0.000131699	11.1674
Muscle_only	C2	REACTOME	13617	REACTOME_SYNTHESIS_OF_DNA	121	121	1	45	6081	29854	1.42485e-05	0.000183218	11.1589
Muscle_only	CELLMARKER	CELLMARKER	16482	Myoblast Undefined	7	7	1	7	6081	29854	1.45082e-05	0.000601743	11.1408
Muscle_only	C5	GOCC	8776	GOCC_RUFFLE_MEMBRANE	100	101	0.99	39	6081	29854	1.45766e-05	0.000135747	11.1361
Muscle_only	C5	GOBP	4936	GOBP_POSITIVE_REGULATION_OF_PROTEASOMAL_PROTEIN...(04936)	114	117	0.974	43	6081	29854	1.45887e-05	0.000135747	11.1353
Muscle_only	C2	REACTOME	12462	REACTOME_DEGRADATION_OF_GLI1_BY_THE_PROTEASOME	60	60	1	27	6081	29854	1.45899e-05	0.000186223	11.1352
Muscle_only	C2	REACTOME	13069	REACTOME_NUCLEAR_EVENTS_KINASE_AND_TRANSCRIPTION...(13069)	60	61	0.984	27	6081	29854	1.45899e-05	0.000186223	11.1352
Muscle_only	C5	GOMF	10209	GOMF_PHOSPHATIDYLINOSITOL_BISPHOSPHATE_BINDING	107	108	0.991	41	6081	29854	1.47146e-05	0.000136789	11.1267
Muscle_only	C5	GOBP	2000	GOBP_GLYCEROLIPID_BIOSYNTHETIC_PROCESS	241	250	0.964	77	6081	29854	1.48162e-05	0.000137603	11.1198
Muscle_only	C2	REACTOME	13351	REACTOME_RHOC_GTPASE_CYCLE	73	74	0.986	31	6081	29854	1.48609e-05	0.000188104	11.1168
Muscle_only	C2	REACTOME	13354	REACTOME_RHOG_GTPASE_CYCLE	73	74	0.986	31	6081	29854	1.48609e-05	0.000188104	11.1168
Muscle_only	C2	REACTOME	12213	REACTOME_ANCHORING_FIBRIL_FORMATION	15	15	1	11	6081	29854	1.49004e-05	0.000188104	11.1141
Muscle_only	C5	GOBP	3151	GOBP_NEGATIVE_REGULATION_OF_CALCINEURIN_MEDIATED_SIGNALING	15	15	1	11	6081	29854	1.49004e-05	0.000138255	11.1141
Muscle_only	MITOCARTA	MITOCARTA	11422	Fission	15	15	1	11	6081	29854	1.49004e-05	0.000144037	11.1141
Muscle_only	C5	GOBP	5287	GOBP_PROTEIN_DEPHOSPHORYLATION	195	204	0.956	65	6081	29854	1.5024e-05	0.00013927	11.1059
Muscle_only	C2	PID	11594	PID_HDAC_CLASSII_PATHWAY	33	34	0.971	18	6081	29854	1.52485e-05	0.000191104	11.091
Muscle_only	C2	WP	13987	WP_13Q12_12_COPY_NUMBER_VARIATION	33	34	0.971	18	6081	29854	1.52485e-05	0.000191104	11.091
Muscle_only	C5	GOBP	5097	GOBP_POSITIVE_REGULATION_OF_TRANSCRIPTION_BY_RNA_POLYMERASE_I	33	35	0.943	18	6081	29854	1.52485e-05	0.000141218	11.091
Muscle_only	C5	GOBP	541	GOBP_APPENDAGE_DEVELOPMENT	180	182	0.989	61	6081	29854	1.5311e-05	0.000141663	11.0869
Muscle_only	C5	GOCC	8461	GOCC_MICROBODY	143	146	0.979	51	6081	29854	1.54862e-05	0.000143149	11.0756
Muscle_only	C2	REACTOME	12461	REACTOME_DEGRADATION_OF_DVL	57	57	1	26	6081	29854	1.5536e-05	0.000194004	11.0723
Muscle_only	C5	GOBP	5116	GOBP_POSITIVE_REGULATION_OF_TRANSMEMBRANE_TRANSPORT	203	217	0.935	67	6081	29854	1.61415e-05	0.000149066	11.0341
Muscle_only	C2	REACTOME	13587	REACTOME_SUMOYLATION_OF_CHROMATIN_ORGANIZATION_PROTEINS	70	71	0.986	30	6081	29854	1.63429e-05	0.00020246	11.0217
Muscle_only	CELLMARKER	CELLMARKER	16211	Homeostatic Chondrocyte Articular Cartilage	70	70	1	30	6081	29854	1.63429e-05	0.000647029	11.0217
Muscle_only	C2	REACTOME	12831	REACTOME_INTRINSIC_PATHWAY_FOR_APOPTOSIS	54	55	0.982	25	6081	29854	1.63965e-05	0.00020246	11.0184
Muscle_only	C2	REACTOME	13009	REACTOME_NEGATIVE_REGULATION_OF_NOTCH4_SIGNALING	54	54	1	25	6081	29854	1.63965e-05	0.00020246	11.0184
Muscle_only	C2	KEGG_MEDICUS	11294	KEGG_MEDICUS_VARIANT_MUTATION_CAUSED_ABERRANT...(11294)	36	36	1	19	6081	29854	1.66229e-05	0.00020246	11.0047
Muscle_only	C2	KEGG_MEDICUS	11322	KEGG_MEDICUS_VARIANT_MUTATION_CAUSED_ABERRANT_SNCA...(11322)	36	36	1	19	6081	29854	1.66229e-05	0.00020246	11.0047
Muscle_only	C2	WP	14219	WP_FACTORS_AND_PATHWAYS_AFFECTING_INSULIN_LIKE...(14219)	36	36	1	19	6081	29854	1.66229e-05	0.00020246	11.0047
Muscle_only	C2	WP	14695	WP_TARGET_OF_RAPAMYCIN_SIGNALING	36	36	1	19	6081	29854	1.66229e-05	0.00020246	11.0047
Muscle_only	C5	GOBP	4219	GOBP_PHOSPHATIDYLINOSITOL_METABOLIC_PROCESS	147	155	0.948	52	6081	29854	1.66875e-05	0.000153964	11.0009
Muscle_only	C5	GOBP	3830	GOBP_NEURAL_TUBE_FORMATION	104	104	1	40	6081	29854	1.6776e-05	0.000154635	10.9956
Muscle_only	C2	PID	11622	PID_INSULIN_GLUCOSE_PATHWAY	25	26	0.962	15	6081	29854	1.69471e-05	0.000204251	10.9854
Muscle_only	C2	REACTOME	12431	REACTOME_DEADENYLATION_OF_MRNA	25	25	1	15	6081	29854	1.69471e-05	0.000204251	10.9854
Muscle_only	C2	WP	14367	WP_INTRAFLAGELLAR_TRANSPORT_PROTEINS_BINDING_TO_DYNEIN	25	27	0.926	15	6081	29854	1.69471e-05	0.000204251	10.9854
Muscle_only	C5	GOBP	5728	GOBP_REGULATION_OF_CARDIAC_MUSCLE_CONTRACTION_BY...(05728)	25	26	0.962	15	6081	29854	1.69471e-05	0.000156066	10.9854
Muscle_only	C2	WP	14591	WP_PI3K_AKT_SIGNALING_PATHWAY	333	339	0.982	100	6081	29854	1.72059e-05	0.00020665	10.9703
Muscle_only	C5	GOBP	2047	GOBP_GOLGI_TO_PLASMA_MEMBRANE_PROTEIN_TRANSPORT	39	39	1	20	6081	29854	1.74986e-05	0.000160994	10.9534
Muscle_only	C5	GOBP	3931	GOBP_NOTCH_SIGNALING_PATHWAY	177	181	0.978	60	6081	29854	1.77232e-05	0.000162907	10.9406
Muscle_only	C5	GOCC	8451	GOCC_MEMBRANE_PROTEIN_COMPLEX	1285	1344	0.956	322	6081	29854	1.78206e-05	0.000163649	10.9352
Muscle_only	C5	GOBP	1037	GOBP_CELL_CYCLE_G2_M_PHASE_TRANSITION	151	155	0.974	53	6081	29854	1.78904e-05	0.000164016	10.9312
Muscle_only	C2	WP	14426	WP_MELANOMA	67	68	0.985	29	6081	29854	1.78939e-05	0.000211957	10.9311
Muscle_only	C5	GOBP	7870	GOBP_VESICLE_TARGETING	67	67	1	29	6081	29854	1.78939e-05	0.000164016	10.9311
Muscle_only	C2	PID	11623	PID_INSULIN_PATHWAY	42	44	0.955	21	6081	29854	1.79206e-05	0.000211957	10.9296
Muscle_only	C2	WP	14227	WP_FAS_LIGAND_PATHWAY_AND_STRESS_INDUCTION_OF_HEAT...(14227)	42	43	0.977	21	6081	29854	1.79206e-05	0.000211957	10.9296
Muscle_only	C5	GOBP	1968	GOBP_GLUCAN_BIOSYNTHETIC_PROCESS	42	46	0.913	21	6081	29854	1.79206e-05	0.000164094	10.9296
Muscle_only	C2	PID	11621	PID_ILK_PATHWAY	45	45	1	22	6081	29854	1.79524e-05	0.000211957	10.9278
Muscle_only	C5	GOBP	654	GOBP_BLASTOCYST_FORMATION	45	45	1	22	6081	29854	1.79524e-05	0.000164094	10.9278
Muscle_only	C5	GOMF	10356	GOMF_PROTEIN_SERINE_THREONINE_TYROSINE_KINASE_ACTIVITY	45	45	1	22	6081	29854	1.79524e-05	0.000164094	10.9278
Muscle_only	C2	REACTOME	13241	REACTOME_RAC2_GTPASE_CYCLE	87	88	0.989	35	6081	29854	1.79541e-05	0.000211957	10.9277
Muscle_only	C5	GOBP	7246	GOBP_SECRETION	925	967	0.957	240	6081	29854	1.87956e-05	0.00017164	10.8819
Muscle_only	C2	WP	14234	WP_FEMALE_STEROID_HORMONES_IN_CARDIOMYOCYTE_ENERGY_METABOLISM	13	13	1	10	6081	29854	1.89526e-05	0.000222697	10.8736
Muscle_only	C5	GOMF	10605	GOMF_TITIN_BINDING	13	13	1	10	6081	29854	1.89526e-05	0.000172914	10.8736
Muscle_only	C2	REACTOME	13529	REACTOME_SIGNALING_BY_NTRKS	133	134	0.993	48	6081	29854	1.89927e-05	0.000222697	10.8715
Muscle_only	C5	GOBP	7813	GOBP_VACUOLE_ORGANIZATION	227	232	0.978	73	6081	29854	1.90157e-05	0.000173328	10.8702
Muscle_only	C5	GOBP	3689	GOBP_NEGATIVE_REGULATION_OF_SMALL_MOLECULE...(03689)	108	115	0.939	41	6081	29854	1.90842e-05	0.000173792	10.8666
Muscle_only	CELLMARKER	CELLMARKER	15811	CD141+CLEC9A+ Dendritic Cell Blood	101	102	0.99	39	6081	29854	1.91108e-05	0.000723718	10.8653
Muscle_only	C5	GOCC	8176	GOCC_CYTOPLASMIC_REGION	274	292	0.938	85	6081	29854	1.9239e-05	0.000175039	10.8586
Muscle_only	C5	GOBP	2006	GOBP_GLYCEROPHOSPHOLIPID_BIOSYNTHETIC_PROCESS	204	210	0.971	67	6081	29854	1.92979e-05	0.000175413	10.8555
Muscle_only	C2	REACTOME	12249	REACTOME_ASYMMETRIC_LOCALIZATION_OF_PCP_PROTEINS	64	64	1	28	6081	29854	1.94944e-05	0.000227808	10.8454
Muscle_only	C2	WP	14182	WP_EGFR_TYROSINE_KINASE_INHIBITOR_RESISTANCE	84	84	1	34	6081	29854	2.01869e-05	0.000235107	10.8105
Muscle_only	C5	GOMF	9159	GOMF_BETA_CATENIN_BINDING	84	86	0.977	34	6081	29854	2.01869e-05	0.000183324	10.8105
Muscle_only	C5	GOBP	1969	GOBP_GLUCAN_METABOLIC_PROCESS	74	78	0.949	31	6081	29854	2.06115e-05	0.000186922	10.7897
Muscle_only	C5	GOBP	7396	GOBP_SPECIFICATION_OF_SYMMETRY	137	143	0.958	49	6081	29854	2.06211e-05	0.000186922	10.7892
Muscle_only	C5	GOBP	6430	GOBP_REGULATION_OF_PEPTIDYL_LYSINE_ACETYLATION	28	28	1	16	6081	29854	2.0851e-05	0.000188831	10.7781
Muscle_only	C5	GOCC	7970	GOCC_APICAL_PART_OF_CELL	453	471	0.962	129	6081	29854	2.09404e-05	0.000189466	10.7738
Muscle_only	C5	GOBP	3091	GOBP_NEGATIVE_REGULATION_OF_ACTIN_FILAMENT...(03091)	61	66	0.924	27	6081	29854	2.11167e-05	0.000190886	10.7654
Muscle_only	C2	KEGG_MEDICUS	11183	KEGG_MEDICUS_REFERENCE_THYROID_HORMONE_SIGNALING_PATHWAY	9	9	1	8	6081	29854	2.17662e-05	0.000250964	10.7352
Muscle_only	C2	REACTOME	12873	REACTOME_LIPOPHAGY	9	9	1	8	6081	29854	2.17662e-05	0.000250964	10.7352
Muscle_only	C2	WP	14074	WP_BIOTIN_METABOLISM_INCLUDING_IMDS	9	9	1	8	6081	29854	2.17662e-05	0.000250964	10.7352
Muscle_only	C5	GOCC	8571	GOCC_NUCLEAR_PORE_OUTER_RING	9	9	1	8	6081	29854	2.17662e-05	0.000196395	10.7352
Muscle_only	C5	GOMF	10212	GOMF_PHOSPHATIDYLINOSITOL_PHOSPHATE_4_PHOSPHATASE_ACTIVITY	9	9	1	8	6081	29854	2.17662e-05	0.000196395	10.7352
Muscle_only	C2	BIOCARTA	82	BIOCARTA_EGFR_SMRTE_PATHWAY	11	11	1	9	6081	29854	2.20605e-05	0.000252673	10.7217
Muscle_only	C2	REACTOME	12288	REACTOME_BIOTIN_TRANSPORT_AND_METABOLISM	11	11	1	9	6081	29854	2.20605e-05	0.000252673	10.7217
Muscle_only	C5	GOBP	6046	GOBP_REGULATION_OF_GTP_BINDING	11	11	1	9	6081	29854	2.20605e-05	0.000198868	10.7217
Muscle_only	C5	GOBP	6921	GOBP_RESPONSE_TO_CALCIUM_ION	141	145	0.972	50	6081	29854	2.22584e-05	0.000200469	10.7128
Muscle_only	C2	WP	13984	WP_10Q11_21Q11_23_COPY_NUMBER_VARIATION_SYNDROME	58	61	0.951	26	6081	29854	2.27234e-05	0.000259407	10.6921
Muscle_only	C5	GOBP	382	GOBP_ADIPOSE_TISSUE_DEVELOPMENT	58	58	1	26	6081	29854	2.27234e-05	0.000204469	10.6921
Muscle_only	C2	REACTOME	13092	REACTOME_ORC1_REMOVAL_FROM_CHROMATIN	71	71	1	30	6081	29854	2.28147e-05	0.000259592	10.6881
Muscle_only	C5	GOMF	9430	GOMF_DOUBLE_STRANDED_RNA_BINDING	71	74	0.959	30	6081	29854	2.28147e-05	0.000205102	10.6881
Muscle_only	C5	GOBP	6891	GOBP_RESPIRATORY_SYSTEM_DEVELOPMENT	209	214	0.977	68	6081	29854	2.36675e-05	0.000212575	10.6514
Muscle_only	C5	GOMF	9270	GOMF_CHANNEL_REGULATOR_ACTIVITY	134	140	0.957	48	6081	29854	2.37934e-05	0.000213511	10.6461
Muscle_only	C2	REACTOME	12267	REACTOME_BETA_CATENIN_INDEPENDENT_WNT_SIGNALING	145	146	0.993	51	6081	29854	2.38964e-05	0.000271009	10.6418
Muscle_only	C2	REACTOME	13444	REACTOME_SCF_BETA_TRCP_MEDIATED_DEGRADATION_OF_EMI1	55	55	1	25	6081	29854	2.42655e-05	0.000274295	10.6265
Muscle_only	C5	GOCC	8261	GOCC_EUCHROMATIN	55	60	0.917	25	6081	29854	2.42655e-05	0.000217254	10.6265
Muscle_only	C5	GOMF	9981	GOMF_NAD_BINDING	55	56	0.982	25	6081	29854	2.42655e-05	0.000217254	10.6265
Muscle_only	C5	GOCC	8058	GOCC_CELL_BODY	542	555	0.977	150	6081	29854	2.42769e-05	0.000217254	10.626
Muscle_only	C2	REACTOME	13256	REACTOME_RECRUITMENT_OF_NUMA_TO_MITOTIC_CENTROSOMES	95	95	1	37	6081	29854	2.47325e-05	0.000277758	10.6074
Muscle_only	C2	REACTOME	13723	REACTOME_TRANSCRIPTIONAL_REGULATION_BY_RUNX3	95	96	0.99	37	6081	29854	2.47325e-05	0.000277758	10.6074
Muscle_only	C5	GOBP	5945	GOBP_REGULATION_OF_EPITHELIAL_TO_MESENCHYMAL_TRANSITION	102	111	0.919	39	6081	29854	2.49038e-05	0.000222661	10.6005
Muscle_only	C2	REACTOME	12391	REACTOME_COPII_MEDIATED_VESICLE_TRANSPORT	68	68	1	29	6081	29854	2.5158e-05	0.000281488	10.5903
Muscle_only	C5	GOBP	5270	GOBP_PROTEIN_AUTOUBIQUITINATION	68	68	1	29	6081	29854	2.5158e-05	0.000224729	10.5903
Muscle_only	C2	PID	11663	PID_PDGFRB_PATHWAY	127	129	0.984	46	6081	29854	2.52273e-05	0.000281488	10.5876
Muscle_only	C5	GOCC	8357	GOCC_HETEROCHROMATIN	78	79	0.987	32	6081	29854	2.5359e-05	0.000226319	10.5824
Muscle_only	C2	REACTOME	12233	REACTOME_APOPTOTIC_EXECUTION_PHASE	52	52	1	24	6081	29854	2.56806e-05	0.000284709	10.5698
Muscle_only	C2	REACTOME	13074	REACTOME_NUCLEAR_RECEPTOR_TRANSCRIPTION_PATHWAY	52	53	0.981	24	6081	29854	2.56806e-05	0.000284709	10.5698
Muscle_only	C5	GOBP	785	GOBP_CARDIAC_MUSCLE_CELL_ACTION_POTENTIAL_INVOLVED...(00785)	52	53	0.981	24	6081	29854	2.56806e-05	0.000228567	10.5698
Muscle_only	C5	GOBP	3164	GOBP_NEGATIVE_REGULATION_OF_CARBOHYDRATE_METABOLIC_PROCESS	52	56	0.929	24	6081	29854	2.56806e-05	0.000228567	10.5698
Muscle_only	C5	GOMF	10029	GOMF_NUCLEAR_RECEPTOR_ACTIVITY	52	52	1	24	6081	29854	2.56806e-05	0.000228567	10.5698
Muscle_only	C2	WP	14663	WP_SILDENAFIL_TREATMENT	23	23	1	14	6081	29854	2.59546e-05	0.000286828	10.5592
Muscle_only	C5	GOBP	928	GOBP_CELLULAR_RESPONSE_TO_INORGANIC_SUBSTANCE	225	229	0.983	72	6081	29854	2.59615e-05	0.000230857	10.5589
Muscle_only	C5	GOBP	3953	GOBP_NUCLEAR_TRANSCRIBED_MRNA_POLY_A_TAIL_SHORTENING	34	34	1	18	6081	29854	2.62345e-05	0.000233075	10.5484
Muscle_only	C5	GOBP	616	GOBP_AXON_EXTENSION	120	121	0.992	44	6081	29854	2.64934e-05	0.000235161	10.5386
Muscle_only	C5	GOBP	5289	GOBP_PROTEIN_DESTABILIZATION	49	49	1	23	6081	29854	2.68918e-05	0.000237839	10.5237
Muscle_only	C5	GOBP	6489	GOBP_REGULATION_OF_POTASSIUM_ION_TRANSMEMBRANE...(06489)	49	57	0.86	23	6081	29854	2.68918e-05	0.000237839	10.5237
Muscle_only	C5	GOMF	9133	GOMF_ATPASE_REGULATOR_ACTIVITY	49	49	1	23	6081	29854	2.68918e-05	0.000237839	10.5237
Muscle_only	C5	GOMF	9677	GOMF_HSP70_PROTEIN_BINDING	49	51	0.961	23	6081	29854	2.68918e-05	0.000237839	10.5237
Muscle_only	MITOCARTA	MITOCARTA	11505	Vitamin metabolism	49	49	1	23	6081	29854	2.68918e-05	0.000239958	10.5237
Muscle_only	C2	BIOCARTA	56	BIOCARTA_CHREBP_PATHWAY	18	19	0.947	12	6081	29854	2.70956e-05	0.000298483	10.5161
Muscle_only	C5	GOBP	7795	GOBP_URETER_DEVELOPMENT	18	18	1	12	6081	29854	2.70956e-05	0.000239426	10.5161
Muscle_only	C5	GOBP	2504	GOBP_LIPOPROTEIN_METABOLIC_PROCESS	131	135	0.97	47	6081	29854	2.74519e-05	0.000242356	10.5031
Muscle_only	C5	GOBP	5037	GOBP_POSITIVE_REGULATION_OF_SMALL_MOLECULE...(05037)	142	147	0.966	50	6081	29854	2.76182e-05	0.000243015	10.497
Muscle_only	C5	GOMF	10424	GOMF_RNA_METHYLTRANSFERASE_ACTIVITY	65	65	1	28	6081	29854	2.76229e-05	0.000243015	10.4969
Muscle_only	C2	REACTOME	12731	REACTOME_HDR_THROUGH_SINGLE_STRAND_ANNEALING_SSA	37	37	1	19	6081	29854	2.76502e-05	0.000302665	10.4959
Muscle_only	C2	WP	14529	WP_NUCLEAR_RECEPTORS	37	38	0.974	19	6081	29854	2.76502e-05	0.000302665	10.4959
Muscle_only	C5	GOBP	1298	GOBP_CYTOCHROME_COMPLEX_ASSEMBLY	37	40	0.925	19	6081	29854	2.76502e-05	0.000243015	10.4959
Muscle_only	C5	GOBP	4180	GOBP_PEROXISOME_ORGANIZATION	37	37	1	19	6081	29854	2.76502e-05	0.000243015	10.4959
Muscle_only	C5	GOCC	8445	GOCC_MEDIATOR_COMPLEX	37	37	1	19	6081	29854	2.76502e-05	0.000243015	10.4959
Muscle_only	C2	PID	11584	PID_FANCONI_PATHWAY	46	47	0.979	22	6081	29854	2.78065e-05	0.000303415	10.4902
Muscle_only	C5	GOBP	4412	GOBP_POSITIVE_REGULATION_OF_CATION_CHANNEL_ACTIVITY	46	49	0.939	22	6081	29854	2.78065e-05	0.00024417	10.4902
Muscle_only	C5	GOBP	3215	GOBP_NEGATIVE_REGULATION_OF_CELL_PROJECTION_ORGANIZATION	187	191	0.979	62	6081	29854	2.80151e-05	0.000245782	10.4828
Muscle_only	C2	REACTOME	13242	REACTOME_RAC3_GTPASE_CYCLE	92	94	0.979	36	6081	29854	2.80922e-05	0.000305569	10.48
Muscle_only	C5	GOBP	1578	GOBP_EMBRYONIC_SKELETAL_SYSTEM_MORPHOGENESIS	92	94	0.979	36	6081	29854	2.80922e-05	0.000246239	10.48
Muscle_only	C5	GOBP	4163	GOBP_PEPTIDYL_THREONINE_MODIFICATION	106	110	0.964	40	6081	29854	2.81877e-05	0.000246636	10.4766
Muscle_only	C5	GOMF	10644	GOMF_TRANSLATION_REGULATOR_ACTIVITY_NUCLEIC_ACID_BINDING	106	111	0.955	40	6081	29854	2.81877e-05	0.000246636	10.4766
Muscle_only	C5	GOBP	6080	GOBP_REGULATION_OF_HISTONE_MODIFICATION	40	40	1	20	6081	29854	2.83065e-05	0.000247455	10.4724
Muscle_only	C2	REACTOME	12749	REACTOME_HOMOLOGOUS_DNA_PAIRING_AND_STRAND_EXCHANGE	43	43	1	21	6081	29854	2.83176e-05	0.000307055	10.472
Muscle_only	C5	GOBP	7440	GOBP_SPROUTING_ANGIOGENESIS	157	193	0.813	54	6081	29854	2.87394e-05	0.000251017	10.4572
Muscle_only	C5	GOBP	661	GOBP_BLOOD_VESSEL_ENDOTHELIAL_CELL_MIGRATION	146	182	0.802	51	6081	29854	2.9521e-05	0.000257385	10.4304
Muscle_only	C5	GOBP	4260	GOBP_PLACENTA_DEVELOPMENT	146	152	0.961	51	6081	29854	2.9521e-05	0.000257385	10.4304
Muscle_only	C5	GOBP	2008	GOBP_GLYCEROPHOSPHOLIPID_METABOLIC_PROCESS	289	298	0.97	88	6081	29854	3.02316e-05	0.000263347	10.4066
Muscle_only	C2	WP	14305	WP_HEPATITIS_B_INFECTION	150	151	0.993	52	6081	29854	3.14057e-05	0.000339476	10.3685
Muscle_only	C5	GOBP	1570	GOBP_EMBRYONIC_PATTERN_SPECIFICATION	72	74	0.973	30	6081	29854	3.15323e-05	0.000274191	10.3645
Muscle_only	C5	GOCC	8153	GOCC_CORTICAL_ACTIN_CYTOSKELETON	72	73	0.986	30	6081	29854	3.15323e-05	0.000274191	10.3645
Muscle_only	C5	GOBP	763	GOBP_CARBOHYDRATE_HOMEOSTASIS	234	254	0.921	74	6081	29854	3.16017e-05	0.00027431	10.3623
Muscle_only	C5	GOBP	4527	GOBP_POSITIVE_REGULATION_OF_DNA_BINDING...(04527)	234	244	0.959	74	6081	29854	3.16017e-05	0.00027431	10.3623
Muscle_only	C2	REACTOME	13333	REACTOME_RESPIRATORY_ELECTRON_TRANSPORT	103	103	1	39	6081	29854	3.22614e-05	0.000347639	10.3416
Muscle_only	C5	GOCC	8454	GOCC_METHYLTRANSFERASE_COMPLEX	96	96	1	37	6081	29854	3.24024e-05	0.000281012	10.3373
Muscle_only	C2	PID	11593	PID_HDAC_CLASSIII_PATHWAY	26	26	1	15	6081	29854	3.24991e-05	0.000348032	10.3343
Muscle_only	C2	WP	13997	WP_1Q21_1_COPY_NUMBER_VARIATION_SYNDROME	26	27	0.963	15	6081	29854	3.24991e-05	0.000348032	10.3343
Muscle_only	C5	GOBP	3702	GOBP_NEGATIVE_REGULATION_OF_STEM_CELL...(03702)	26	26	1	15	6081	29854	3.24991e-05	0.000281601	10.3343
Muscle_only	C5	GOBP	424	GOBP_AMIDE_TRANSPORT	342	357	0.958	101	6081	29854	3.31569e-05	0.000287049	10.3143
Muscle_only	C5	GOBP	5802	GOBP_REGULATION_OF_CELL_SUBSTRATE_ADHESION	211	220	0.959	68	6081	29854	3.32953e-05	0.000287993	10.3101
Muscle_only	C5	GOBP	7350	GOBP_SMOOTHENED_SIGNALING_PATHWAY	143	148	0.966	50	6081	29854	3.41408e-05	0.000295046	10.285
Muscle_only	C2	REACTOME	13673	REACTOME_THE_ROLE_OF_GTSE1_IN_G2_M_PROGRESSION...(13673)	79	79	1	32	6081	29854	3.43515e-05	0.000366735	10.2789
Muscle_only	C5	GOBP	6611	GOBP_REGULATION_OF_RHO_PROTEIN_SIGNAL_TRANSDUCTION	79	84	0.94	32	6081	29854	3.43515e-05	0.000296607	10.2789
Muscle_only	C5	GOBP	3862	GOBP_NEURON_MIGRATION	173	177	0.977	58	6081	29854	3.47991e-05	0.000300165	10.2659
Muscle_only	C5	GOBP	2002	GOBP_GLYCEROLIPID_METABOLIC_PROCESS	375	390	0.962	109	6081	29854	3.48554e-05	0.000300165	10.2643
Muscle_only	C5	GOBP	6351	GOBP_REGULATION_OF_NEUROGENESIS	375	390	0.962	109	6081	29854	3.48554e-05	0.000300165	10.2643
Muscle_only	C2	PID	11554	PID_CDC42_PATHWAY	69	70	0.986	29	6081	29854	3.49978e-05	0.000371342	10.2602
Muscle_only	C2	REACTOME	13735	REACTOME_TRANSCRIPTION_OF_THE_HIV_GENOME	69	70	0.986	29	6081	29854	3.49978e-05	0.000371342	10.2602
Muscle_only	C5	GOBP	4528	GOBP_POSITIVE_REGULATION_OF_DNA_BIOSYNTHETIC_PROCESS	69	69	1	29	6081	29854	3.49978e-05	0.000301128	10.2602
Muscle_only	C5	GOCC	8483	GOCC_MITOCHONDRIAL_LARGE_RIBOSOMAL_SUBUNIT	56	56	1	25	6081	29854	3.53893e-05	0.00030423	10.2491
Muscle_only	C5	GOBP	2426	GOBP_LAMELLIPODIUM_ORGANIZATION	86	91	0.945	34	6081	29854	3.61098e-05	0.000309882	10.2289
Muscle_only	C5	GOMF	10240	GOMF_PHOSPHORIC_DIESTER_HYDROLASE_ACTIVITY	86	89	0.966	34	6081	29854	3.61098e-05	0.000309882	10.2289
Muscle_only	C2	REACTOME	12959	REACTOME_MITOTIC_G1_PHASE_AND_G1_S_TRANSITION	147	149	0.987	51	6081	29854	3.63388e-05	0.000384391	10.2226
Muscle_only	C5	GOBP	2410	GOBP_KIDNEY_EPITHELIUM_DEVELOPMENT	147	150	0.98	51	6081	29854	3.63388e-05	0.000311575	10.2226
Muscle_only	C5	GOBP	7076	GOBP_RESPONSE_TO_REACTIVE_OXYGEN_SPECIES	200	205	0.976	65	6081	29854	3.66923e-05	0.000314332	10.2129
Muscle_only	C5	GOBP	5581	GOBP_REGENERATION	181	191	0.948	60	6081	29854	3.75711e-05	0.00032158	10.1893
Muscle_only	C2	BIOCARTA	277	BIOCARTA_TNFR1_PATHWAY	29	29	1	16	6081	29854	3.7712e-05	0.00039291	10.1855
Muscle_only	C2	PID	11545	PID_BARD1_PATHWAY	29	29	1	16	6081	29854	3.7712e-05	0.00039291	10.1855
Muscle_only	C2	PID	11555	PID_CDC42_REG_PATHWAY	29	30	0.967	16	6081	29854	3.7712e-05	0.00039291	10.1855
Muscle_only	C2	PID	11606	PID_IGF1_PATHWAY	29	29	1	16	6081	29854	3.7712e-05	0.00039291	10.1855
Muscle_only	C2	WP	14225	WP_FAMILIAL_PARTIAL_LIPODYSTROPHY	29	30	0.967	16	6081	29854	3.7712e-05	0.00039291	10.1855
Muscle_only	C5	GOBP	6581	GOBP_REGULATION_OF_RELEASE_OF_SEQUESTERED_CALCIUM...(06581)	29	31	0.935	16	6081	29854	3.7712e-05	0.000322225	10.1855
Muscle_only	C5	GOMF	9920	GOMF_MITOGEN_ACTIVATED_PROTEIN_KINASE_BINDING	29	29	1	16	6081	29854	3.7712e-05	0.000322225	10.1855
Muscle_only	C2	WP	14381	WP_KIT_RECEPTOR_SIGNALING_PATHWAY	53	53	1	24	6081	29854	3.79048e-05	0.000393731	10.1804
Muscle_only	C5	GOBP	5610	GOBP_REGULATION_OF_ALTERNATIVE_MRNA_SPLICING_VIA_SPLICEOSOME	53	54	0.981	24	6081	29854	3.79048e-05	0.00032359	10.1804
Muscle_only	C5	GOBP	4056	GOBP_ORGANIC_ACID_TRANSPORT	339	354	0.958	100	6081	29854	3.79892e-05	0.000324029	10.1782
Muscle_only	C2	REACTOME	12486	REACTOME_DISEASES_OF_METABOLISM	247	250	0.988	77	6081	29854	3.8308e-05	0.000396728	10.1699
Muscle_only	C5	GOBP	360	GOBP_ADAPTIVE_THERMOGENESIS	166	168	0.988	56	6081	29854	3.86161e-05	0.000329091	10.1618
Muscle_only	C5	GOBP	5759	GOBP_REGULATION_OF_CELLULAR_RESPONSE_TO_INSULIN_STIMULUS	66	72	0.917	28	6081	29854	3.87017e-05	0.000329249	10.1596
Muscle_only	C5	GOMF	10295	GOMF_PROMOTER_SPECIFIC_CHROMATIN_BINDING	66	66	1	28	6081	29854	3.87017e-05	0.000329249	10.1596
Muscle_only	C5	GOBP	7372	GOBP_SNRNA_TRANSCRIPTION_BY_RNA_POLYMERASE_II	16	16	1	11	6081	29854	3.88497e-05	0.000330223	10.1558
Muscle_only	C5	GOBP	6945	GOBP_RESPONSE_TO_ENDOPLASMIC_RETICULUM_STRESS	263	265	0.992	81	6081	29854	3.94455e-05	0.000334738	10.1406
Muscle_only	C5	GOMF	10368	GOMF_PROTON_TRANSMEMBRANE_TRANSPORTER_ACTIVITY	140	143	0.979	49	6081	29854	3.9485e-05	0.000334738	10.1396
Muscle_only	C2	BIOCARTA	149	BIOCARTA_INSULIN_PATHWAY	21	21	1	13	6081	29854	3.95513e-05	0.000407166	10.1379
Muscle_only	C2	PID	11662	PID_PDGFRA_PATHWAY	21	22	0.955	13	6081	29854	3.95513e-05	0.000407166	10.1379
Muscle_only	C5	GOBP	298	GOBP_3_UTR_MEDIATED_MRNA_STABILIZATION	21	25	0.84	13	6081	29854	3.95513e-05	0.000334738	10.1379
Muscle_only	C5	GOBP	3159	GOBP_NEGATIVE_REGULATION_OF_CALCIUM_MEDIATED_SIGNALING	21	21	1	13	6081	29854	3.95513e-05	0.000334738	10.1379
Muscle_only	C5	GOMF	9909	GOMF_MICROTUBULE_PLUS_END_BINDING	21	21	1	13	6081	29854	3.95513e-05	0.000334738	10.1379
Muscle_only	C5	GOMF	9023	GOMF_ACYLTRANSFERASE_ACTIVITY_TRANSFERRING_GROUPS...(09023)	216	227	0.952	69	6081	29854	4.01463e-05	0.000339482	10.123
Muscle_only	C5	GOBP	2973	GOBP_MRNA_3_END_PROCESSING	50	56	0.893	23	6081	29854	4.02346e-05	0.000339935	10.1208
Muscle_only	C5	GOBP	4000	GOBP_NUCLEUS_LOCALIZATION	32	33	0.97	17	6081	29854	4.14429e-05	0.000349544	10.0912
Muscle_only	C5	GOBP	5858	GOBP_REGULATION_OF_CYTOPLASMIC_TRANSLATION	32	33	0.97	17	6081	29854	4.14429e-05	0.000349544	10.0912
Muscle_only	C2	REACTOME	13148	REACTOME_PI3K_AKT_SIGNALING_IN_CANCER	104	105	0.99	39	6081	29854	4.15526e-05	0.0004265	10.0885
Muscle_only	C5	GOBP	6540	GOBP_REGULATION_OF_PROTEIN_LOCALIZATION_TO_PLASMA_MEMBRANE	104	108	0.963	39	6081	29854	4.15526e-05	0.000350168	10.0885
Muscle_only	C2	KEGG_MEDICUS	11007	KEGG_MEDICUS_REFERENCE_GF_RTK_RAS_ERK_SIGNALING_PATHWAY	90	92	0.978	35	6081	29854	4.20088e-05	0.000429906	10.0776
Muscle_only	C5	GOBP	409	GOBP_ALPHA_AMINO_ACID_CATABOLIC_PROCESS	90	93	0.968	35	6081	29854	4.20088e-05	0.000353709	10.0776
Muscle_only	C5	GOBP	2360	GOBP_INTRACILIARY_TRANSPORT	47	49	0.959	22	6081	29854	4.22524e-05	0.000354545	10.0718
Muscle_only	C5	GOBP	2918	GOBP_MODIFIED_AMINO_ACID_TRANSPORT	47	50	0.94	22	6081	29854	4.22524e-05	0.000354545	10.0718
Muscle_only	C5	GOCC	8104	GOCC_CILIARY_TIP	47	48	0.979	22	6081	29854	4.22524e-05	0.000354545	10.0718
Muscle_only	C5	GOMF	10619	GOMF_TRANSCRIPTION_COREPRESSOR_BINDING	47	47	1	22	6081	29854	4.22524e-05	0.000354545	10.0718
Muscle_only	C2	WP	14003	WP_3Q29_COPY_NUMBER_VARIATION_SYNDROME	63	64	0.984	27	6081	29854	4.26183e-05	0.000434857	10.0632
Muscle_only	C5	GOBP	6529	GOBP_REGULATION_OF_PROTEIN_LOCALIZATION_TO_CELL_PERIPHERY	133	137	0.971	47	6081	29854	4.26392e-05	0.000356876	10.0627
Muscle_only	C5	GOMF	9103	GOMF_ANTIPORTER_ACTIVITY	133	137	0.971	47	6081	29854	4.26392e-05	0.000356876	10.0627
Muscle_only	C5	GOMF	9576	GOMF_GROWTH_FACTOR_BINDING	133	136	0.978	47	6081	29854	4.26392e-05	0.000356876	10.0627
Muscle_only	C2	WP	14116	WP_CHROMOSOMAL_AND_MICROSATELLITE_INSTABILITY_IN...(14116)	73	73	1	30	6081	29854	4.31635e-05	0.000439125	10.0505
Muscle_only	C5	GOCC	8106	GOCC_CILIARY_TRANSITION_ZONE	73	73	1	30	6081	29854	4.31635e-05	0.000360957	10.0505
Muscle_only	C2	REACTOME	12829	REACTOME_INTRA_GOLGI_AND_RETROGRADE_GOLGI_TO_ER_TRAFFIC	201	203	0.99	65	6081	29854	4.35527e-05	0.000441785	10.0415
Muscle_only	C5	GOBP	5368	GOBP_PROTEIN_LOCALIZATION_TO_MICROTUBULE...(05368)	35	35	1	18	6081	29854	4.37392e-05	0.00036515	10.0373
Muscle_only	C5	GOBP	6852	GOBP_RELEASE_OF_SEQUESTERED_CALCIUM_ION_INTO...(06852)	35	37	0.946	18	6081	29854	4.37392e-05	0.00036515	10.0373
Muscle_only	C2	WP	14503	WP_NEURODEGENERATION_WITH_BRAIN_IRON_ACCUMULATION...(14503)	44	44	1	21	6081	29854	4.38041e-05	0.000443036	10.0358
Muscle_only	C5	GOBP	3090	GOBP_NEGATIVE_REGULATION_OF_ACTIN_FILAMENT...(03090)	44	44	1	21	6081	29854	4.38041e-05	0.000365381	10.0358
Muscle_only	C5	GOMF	10428	GOMF_RNA_POLYMERASE_CORE_ENZYME_BINDING	41	41	1	20	6081	29854	4.47078e-05	0.000372603	10.0154
Muscle_only	C2	REACTOME	12552	REACTOME_EPIGENETIC_REGULATION_OF_GENE_EXPRESSION	182	187	0.973	60	6081	29854	4.50283e-05	0.00045409	10.0082
Muscle_only	C2	WP	14192	WP_ENDODERM_DIFFERENTIATION	137	143	0.958	48	6081	29854	4.56676e-05	0.000459198	9.99412
Muscle_only	C5	GOBP	5711	GOBP_REGULATION_OF_CALCIUM_MEDIATED_SIGNALING	80	83	0.964	32	6081	29854	4.6145e-05	0.000384255	9.98372
Muscle_only	C5	GOBP	805	GOBP_CARDIAC_SEPTUM_DEVELOPMENT	108	108	1	40	6081	29854	4.63179e-05	0.000385368	9.97998
Muscle_only	C5	GOBP	3207	GOBP_NEGATIVE_REGULATION_OF_CELL_GROWTH	186	189	0.984	61	6081	29854	4.64759e-05	0.000386356	9.97658
Muscle_only	C5	GOBP	4071	GOBP_ORGAN_GROWTH	167	177	0.944	56	6081	29854	4.66884e-05	0.000387794	9.97202
Muscle_only	C5	GOBP	2939	GOBP_MONOATOMIC_ION_HOMEOSTASIS	591	611	0.967	160	6081	29854	4.68196e-05	0.000388555	9.96921
Muscle_only	C5	GOBP	7118	GOBP_RESPONSE_TO_WOUNDING	536	560	0.957	147	6081	29854	4.73285e-05	0.000392447	9.9584
Muscle_only	C5	GOBP	4964	GOBP_POSITIVE_REGULATION_OF_PROTEIN_LOCALIZATION_TO_MEMBRANE	101	104	0.971	38	6081	29854	4.76328e-05	0.000394637	9.95199
Muscle_only	C5	GOBP	861	GOBP_CELLULAR_LIPID_CATABOLIC_PROCESS	221	224	0.987	70	6081	29854	4.80405e-05	0.000397267	9.94347
Muscle_only	C5	GOBP	2930	GOBP_MOLTING_CYCLE_PROCESS	94	96	0.979	36	6081	29854	4.81824e-05	0.000397267	9.94052
Muscle_only	C5	GOBP	3236	GOBP_NEGATIVE_REGULATION_OF_CHROMOSOME_ORGANIZATION	94	94	1	36	6081	29854	4.81824e-05	0.000397267	9.94052
Muscle_only	C5	GOBP	7189	GOBP_RNA_3_END_PROCESSING	94	102	0.922	36	6081	29854	4.81824e-05	0.000397267	9.94052
Muscle_only	C5	GOBP	5082	GOBP_POSITIVE_REGULATION_OF_TELOMERE_MAINTENANCE	70	70	1	29	6081	29854	4.81928e-05	0.000397267	9.9403
Muscle_only	C5	GOBP	7211	GOBP_RNA_TEMPLATED_DNA_BIOSYNTHETIC_PROCESS	70	70	1	29	6081	29854	4.81928e-05	0.000397267	9.9403
Muscle_only	C2	REACTOME	12859	REACTOME_L1CAM_INTERACTIONS	119	121	0.983	43	6081	29854	4.86031e-05	0.000487299	9.93182
Muscle_only	C5	GOBP	598	GOBP_AUTOPHAGOSOME_ORGANIZATION	119	121	0.983	43	6081	29854	4.86031e-05	0.000399407	9.93182
Muscle_only	C5	GOBP	5791	GOBP_REGULATION_OF_CELL_MATRIX_ADHESION	119	125	0.952	43	6081	29854	4.86031e-05	0.000399407	9.93182
Muscle_only	C5	GOMF	10474	GOMF_SH3_DOMAIN_BINDING	119	122	0.975	43	6081	29854	4.86031e-05	0.000399407	9.93182
Muscle_only	C5	GOBP	6773	GOBP_REGULATION_OF_TRANS_SYNAPTIC_SIGNALING	469	490	0.957	131	6081	29854	4.8615e-05	0.000399407	9.93158
Muscle_only	C2	REACTOME	12976	REACTOME_MTORC1_MEDIATED_SIGNALLING	24	24	1	14	6081	29854	5.05907e-05	0.000504303	9.89174
Muscle_only	C2	WP	14588	WP_PHYSIOLOGICAL_AND_PATHOLOGICAL_HYPERTROPHY_OF_THE_HEART	24	24	1	14	6081	29854	5.05907e-05	0.000504303	9.89174
Muscle_only	C2	REACTOME	12379	REACTOME_COMPLEX_I_BIOGENESIS	57	57	1	25	6081	29854	5.08997e-05	0.000505926	9.88565
Muscle_only	C5	GOBP	3969	GOBP_NUCLEOSIDE_BISPHOSPHATE_BIOSYNTHETIC_PROCESS	57	58	0.983	25	6081	29854	5.08997e-05	0.000417828	9.88565
Muscle_only	C5	GOBP	3935	GOBP_NUCLEAR_CHROMOSOME_SEGREGATION	309	315	0.981	92	6081	29854	5.19159e-05	0.000425815	9.86588
Muscle_only	C2	REACTOME	13432	REACTOME_SARS_COV_2_ACTIVATES_MODULATES_INNATE_AND...(13432)	123	126	0.976	44	6081	29854	5.27874e-05	0.000523185	9.84924
Muscle_only	C5	GOBP	1475	GOBP_DNA_INTEGRITY_CHECKPOINT_SIGNALING	134	135	0.993	47	6081	29854	5.28202e-05	0.00043287	9.84862
Muscle_only	C5	GOBP	6768	GOBP_REGULATION_OF_TRANSMEMBRANE_RECEPTOR_PROTEIN...(06768)	273	299	0.913	83	6081	29854	5.29827e-05	0.00043384	9.84554
Muscle_only	C5	GOCC	8903	GOCC_TRANSPORT_VESICLE	424	433	0.979	120	6081	29854	5.32882e-05	0.000435978	9.8398
Muscle_only	C2	REACTOME	13692	REACTOME_TOLL_LIKE_RECEPTOR_CASCADES	164	166	0.988	55	6081	29854	5.40872e-05	0.000531992	9.82491
Muscle_only	C2	REACTOME	12308	REACTOME_CARNITINE_METABOLISM	14	14	1	10	6081	29854	5.41374e-05	0.000531992	9.82399
Muscle_only	C2	WP	14013	WP_ABNORMAL_CALCIUM_HANDLING_AND_ITS_EFFECTS_ON...(14013)	14	14	1	10	6081	29854	5.41374e-05	0.000531992	9.82399
Muscle_only	C5	GOBP	7110	GOBP_RESPONSE_TO_VIRUS	420	439	0.957	119	6081	29854	5.41945e-05	0.000442543	9.82293
Muscle_only	C5	GOBP	4888	GOBP_POSITIVE_REGULATION_OF_ORGANELLE_ASSEMBLY	84	84	1	33	6081	29854	5.42257e-05	0.000442543	9.82236
Muscle_only	C5	GOCC	8810	GOCC_SITE_OF_DOUBLE_STRAND_BREAK	84	85	0.988	33	6081	29854	5.42257e-05	0.000442543	9.82236
Muscle_only	C5	GOBP	4304	GOBP_POLYSACCHARIDE_METABOLIC_PROCESS	98	102	0.961	37	6081	29854	5.45741e-05	0.000444648	9.81595
Muscle_only	C5	GOMF	10478	GOMF_SIGNALING_ADAPTOR_ACTIVITY	98	98	1	37	6081	29854	5.45741e-05	0.000444648	9.81595
Muscle_only	C5	GOBP	2720	GOBP_MEMBRANE_DOCKING	91	92	0.989	35	6081	29854	5.49926e-05	0.000446576	9.80831
Muscle_only	C5	GOBP	4966	GOBP_POSITIVE_REGULATION_OF_PROTEIN_LOCALIZATION_TO_NUCLEUS	91	93	0.978	35	6081	29854	5.49926e-05	0.000446576	9.80831
Muscle_only	C5	GOCC	8925	GOCC_U2_TYPE_SPLICEOSOMAL_COMPLEX	91	92	0.989	35	6081	29854	5.49926e-05	0.000446576	9.80831
Muscle_only	C5	GOMF	10063	GOMF_N_ACYLTRANSFERASE_ACTIVITY	91	96	0.948	35	6081	29854	5.49926e-05	0.000446576	9.80831
Muscle_only	C5	GOBP	3016	GOBP_MUSCLE_CELL_PROLIFERATION	218	247	0.883	69	6081	29854	5.55298e-05	0.000450566	9.79859
Muscle_only	C5	GOBP	7074	GOBP_RESPONSE_TO_RADIATION	412	429	0.96	117	6081	29854	5.60172e-05	0.000454146	9.78985
Muscle_only	C5	GOBP	6357	GOBP_REGULATION_OF_NEURON_DIFFERENTIATION	191	198	0.965	62	6081	29854	5.69208e-05	0.000461091	9.77385
Muscle_only	C2	REACTOME	12303	REACTOME_CARDIAC_CONDUCTION	127	130	0.977	45	6081	29854	5.69591e-05	0.000558135	9.77318
Muscle_only	C5	GOBP	2141	GOBP_HINDBRAIN_DEVELOPMENT	153	157	0.975	52	6081	29854	5.72959e-05	0.000463748	9.76728
Muscle_only	C5	GOBP	3607	GOBP_NEGATIVE_REGULATION_OF_PROTEIN_CATABOLIC_PROCESS	109	113	0.965	40	6081	29854	5.88994e-05	0.000476333	9.73968
Muscle_only	C5	GOBP	2736	GOBP_MEMBRANE_REPOLARIZATION	51	54	0.944	23	6081	29854	5.9218e-05	0.000476776	9.73429
Muscle_only	C5	GOBP	5059	GOBP_POSITIVE_REGULATION_OF_STRESS_FIBER_ASSEMBLY	51	51	1	23	6081	29854	5.9218e-05	0.000476776	9.73429
Muscle_only	C5	GOBP	6021	GOBP_REGULATION_OF_GLUCONEOGENESIS	51	53	0.962	23	6081	29854	5.9218e-05	0.000476776	9.73429
Muscle_only	C5	GOBP	6308	GOBP_REGULATION_OF_MORPHOGENESIS_OF_A_BRANCHING_STRUCTURE	51	52	0.981	23	6081	29854	5.9218e-05	0.000476776	9.73429
Muscle_only	C2	BIOCARTA	96	BIOCARTA_ERK_PATHWAY	27	27	1	15	6081	29854	5.93423e-05	0.000578046	9.73219
Muscle_only	C2	WP	14237	WP_FGFR3_SIGNALING_IN_CHONDROCYTE_PROLIFERATION...(14237)	27	27	1	15	6081	29854	5.93423e-05	0.000578046	9.73219
Muscle_only	C5	GOBP	1924	GOBP_GASTRULATION_WITH_MOUTH_FORMING_SECOND	27	28	0.964	15	6081	29854	5.93423e-05	0.000476776	9.73219
Muscle_only	C5	GOBP	3669	GOBP_NEGATIVE_REGULATION_OF_RNA_SPLICING	27	27	1	15	6081	29854	5.93423e-05	0.000476776	9.73219
Muscle_only	C5	GOBP	6030	GOBP_REGULATION_OF_GLYCOGEN_BIOSYNTHETIC_PROCESS	27	31	0.871	15	6081	29854	5.93423e-05	0.000476776	9.73219
Muscle_only	C5	GOMF	9210	GOMF_CALMODULIN_DEPENDENT_PROTEIN_KINASE_ACTIVITY	27	27	1	15	6081	29854	5.93423e-05	0.000476776	9.73219
Muscle_only	C2	PID	11595	PID_HDAC_CLASSI_PATHWAY	64	66	0.97	27	6081	29854	5.94925e-05	0.000578046	9.72966
Muscle_only	C5	GOCC	8032	GOCC_CAJAL_BODY	64	81	0.79	27	6081	29854	5.94925e-05	0.000477592	9.72966
Muscle_only	C5	GOBP	5367	GOBP_PROTEIN_LOCALIZATION_TO_MICROTUBULE	19	19	1	12	6081	29854	5.98585e-05	0.000480139	9.72353
Muscle_only	C5	GOBP	7262	GOBP_SENSORY_ORGAN_MORPHOGENESIS	270	277	0.975	82	6081	29854	6.09809e-05	0.000488742	9.70495
Muscle_only	C5	GOBP	575	GOBP_ATP_SYNTHESIS_COUPLED_ELECTRON_TRANSPORT	102	102	1	38	6081	29854	6.11282e-05	0.000489524	9.70254
Muscle_only	C2	PID	11690	PID_SMAD2_3NUCLEAR_PATHWAY	81	82	0.988	32	6081	29854	6.14878e-05	0.00059576	9.69667
Muscle_only	C2	REACTOME	13143	REACTOME_PHOSPHOLIPID_METABOLISM	207	211	0.981	66	6081	29854	6.21059e-05	0.000600068	9.68667
Muscle_only	C2	REACTOME	12226	REACTOME_APC_C_MEDIATED_DEGRADATION_OF_CELL_CYCLE_PROTEINS	88	88	1	34	6081	29854	6.27095e-05	0.000602534	9.677
Muscle_only	C2	WP	14032	WP_AMINO_ACID_METABOLISM	88	91	0.967	34	6081	29854	6.27095e-05	0.000602534	9.677
Muscle_only	C5	GOBP	5061	GOBP_POSITIVE_REGULATION_OF_STRIATED_MUSCLE_CELL...(05061)	48	53	0.906	22	6081	29854	6.30579e-05	0.000504566	9.67146
Muscle_only	C5	GOBP	5149	GOBP_POSITIVE_REGULATION_OF_UBIQUITIN_DEPENDENT...(05149)	113	115	0.983	41	6081	29854	6.46294e-05	0.00051672	9.64684
Muscle_only	C2	REACTOME	13316	REACTOME_REGULATION_OF_TP53_ACTIVITY_THROUGH_ACETYLATION	30	30	1	16	6081	29854	6.55361e-05	0.000626201	9.63291
Muscle_only	C5	GOBP	2385	GOBP_IRON_SULFUR_CLUSTER_ASSEMBLY	30	30	1	16	6081	29854	6.55361e-05	0.000523543	9.63291
Muscle_only	C2	REACTOME	13303	REACTOME_REGULATION_OF_PTEN_GENE_TRANSCRIPTION	61	61	1	26	6081	29854	6.57141e-05	0.000626201	9.6302
Muscle_only	C5	GOBP	4317	GOBP_POSITIVE_REGULATION_OF_ACTIN_FILAMENT_BUNDLE_ASSEMBLY	61	61	1	26	6081	29854	6.57141e-05	0.000524539	9.6302
Muscle_only	C2	WP	14517	WP_NON_SMALL_CELL_LUNG_CANCER	71	72	0.986	29	6081	29854	6.57158e-05	0.000626201	9.63017
Muscle_only	C5	GOBP	1336	GOBP_DEFENSE_RESPONSE_TO_SYMBIONT	323	338	0.956	95	6081	29854	6.59423e-05	0.000525933	9.62673
Muscle_only	C2	WP	14450	WP_MICROTUBULE_CYTOSKELETON_REGULATION	45	46	0.978	21	6081	29854	6.64243e-05	0.000631213	9.61945
Muscle_only	C5	GOBP	6946	GOBP_RESPONSE_TO_EPIDERMAL_GROWTH_FACTOR	45	46	0.978	21	6081	29854	6.64243e-05	0.000529347	9.61945
Muscle_only	C5	GOBP	5185	GOBP_POSTSYNAPSE_ORGANIZATION	192	196	0.98	62	6081	29854	6.75365e-05	0.000537339	9.60284
Muscle_only	C5	GOCC	8221	GOCC_EARLY_ENDOSOME_MEMBRANE	192	196	0.98	62	6081	29854	6.75365e-05	0.000537339	9.60284
Muscle_only	C5	GOBP	4982	GOBP_POSITIVE_REGULATION_OF_PROTEIN_UBIQUITINATION	106	109	0.972	39	6081	29854	6.77909e-05	0.000538927	9.59908
Muscle_only	C5	GOBP	5362	GOBP_PROTEIN_LOCALIZATION_TO_EXTRACELLULAR_REGION	356	377	0.944	103	6081	29854	6.8614e-05	0.000545029	9.58701
Muscle_only	C2	REACTOME	12635	REACTOME_FORMATION_OF_WDR5_CONTAINING_HISTONE...(12635)	42	42	1	20	6081	29854	6.90599e-05	0.000645877	9.58054
Muscle_only	C2	REACTOME	13563	REACTOME_SMOOTH_MUSCLE_CONTRACTION	42	43	0.977	20	6081	29854	6.90599e-05	0.000645877	9.58054
Muscle_only	C5	GOBP	1743	GOBP_ESTABLISHMENT_OF_SPINDLE_ORIENTATION	42	42	1	20	6081	29854	6.90599e-05	0.00054806	9.58054
Muscle_only	C5	GOBP	7005	GOBP_RESPONSE_TO_IONIZING_RADIATION	139	139	1	48	6081	29854	6.91808e-05	0.00054806	9.57879
Muscle_only	C2	BIOCARTA	31	BIOCARTA_BCR_PATHWAY	33	33	1	17	6081	29854	6.92745e-05	0.000645877	9.57743
Muscle_only	C2	BIOCARTA	171	BIOCARTA_MET_PATHWAY	33	33	1	17	6081	29854	6.92745e-05	0.000645877	9.57743
Muscle_only	C2	REACTOME	13243	REACTOME_RAF_ACTIVATION	33	34	0.971	17	6081	29854	6.92745e-05	0.000645877	9.57743
Muscle_only	C2	WP	14095	WP_CARDIOMYOCYTE_SIGNALING_PATHWAYS_CONVERGING_ON_TITIN	33	33	1	17	6081	29854	6.92745e-05	0.000645877	9.57743
Muscle_only	C2	WP	14416	WP_MAPK_CASCADE	33	33	1	17	6081	29854	6.92745e-05	0.000645877	9.57743
Muscle_only	C5	GOBP	1417	GOBP_DEVELOPMENTAL_INDUCTION	33	34	0.971	17	6081	29854	6.92745e-05	0.00054806	9.57743
Muscle_only	C5	GOBP	2860	GOBP_MITOCHONDRIAL_FUSION	33	33	1	17	6081	29854	6.92745e-05	0.00054806	9.57743
Muscle_only	C5	GOMF	10642	GOMF_TRANSLATION_INITIATION_FACTOR_BINDING	33	33	1	17	6081	29854	6.92745e-05	0.00054806	9.57743
Muscle_only	C5	GOBP	6880	GOBP_REPRODUCTIVE_SYSTEM_DEVELOPMENT	291	309	0.942	87	6081	29854	6.93702e-05	0.000548376	9.57605
Muscle_only	C2	REACTOME	12135	REACTOME_ABC_TRANSPORTER_DISORDERS	78	78	1	31	6081	29854	6.96172e-05	0.000647328	9.5725
Muscle_only	C5	GOBP	1992	GOBP_GLUTAMINE_FAMILY_AMINO_ACID_METABOLIC_PROCESS	78	80	0.975	31	6081	29854	6.96172e-05	0.000549886	9.5725
Muscle_only	C5	GOMF	10713	GOMF_UNFOLDED_PROTEIN_BINDING	117	122	0.959	42	6081	29854	7.0371e-05	0.000555394	9.56173
Muscle_only	C2	BIOCARTA	103	BIOCARTA_FCER1_PATHWAY	39	39	1	19	6081	29854	7.06555e-05	0.000649993	9.55769
Muscle_only	C2	KEGG_MEDICUS	10859	KEGG_MEDICUS_REFERENCE_26S_PROTEASOME_MEDIATED...(10859)	39	39	1	19	6081	29854	7.06555e-05	0.000649993	9.55769
Muscle_only	C2	PID	11679	PID_RET_PATHWAY	39	39	1	19	6081	29854	7.06555e-05	0.000649993	9.55769
Muscle_only	C2	REACTOME	12429	REACTOME_DEACTIVATION_OF_THE_BETA_CATENIN...(12429)	39	42	0.929	19	6081	29854	7.06555e-05	0.000649993	9.55769
Muscle_only	C5	GOBP	4765	GOBP_POSITIVE_REGULATION_OF_MAPK_CASCADE	460	480	0.958	128	6081	29854	7.07257e-05	0.000557745	9.5567
Muscle_only	C2	WP	14322	WP_HOST_PATHOGEN_INTERACTION_OF_HUMAN...(14322)	36	36	1	18	6081	29854	7.08554e-05	0.000650103	9.55487
Muscle_only	C5	GOBP	2646	GOBP_MALONYL_COA_METABOLIC_PROCESS	6	6	1	6	6081	29854	7.12823e-05	0.000560336	9.54886
Muscle_only	C5	GOBP	3047	GOBP_MYOBLAST_FATE_COMMITMENT	6	6	1	6	6081	29854	7.12823e-05	0.000560336	9.54886
Muscle_only	C5	GOCC	8133	GOCC_COLLAGEN_TYPE_IV_TRIMER	6	6	1	6	6081	29854	7.12823e-05	0.000560336	9.54886
Muscle_only	C5	GOCC	8576	GOCC_NUCLEAR_STRESS_GRANULE	6	6	1	6	6081	29854	7.12823e-05	0.000560336	9.54886
Muscle_only	C2	REACTOME	13604	REACTOME_SWITCHING_OF_ORIGINS_TO_A_POST...(13604)	92	92	1	35	6081	29854	7.15104e-05	0.000654377	9.54567
Muscle_only	C5	GOBP	7589	GOBP_THIOESTER_METABOLIC_PROCESS	92	96	0.958	35	6081	29854	7.15104e-05	0.000561231	9.54567
Muscle_only	C5	GOMF	9002	GOMF_ACETYLTRANSFERASE_ACTIVITY	92	97	0.948	35	6081	29854	7.15104e-05	0.000561231	9.54567
Muscle_only	C2	REACTOME	13294	REACTOME_REGULATION_OF_LOCALIZATION_OF_FOXO...(13294)	12	12	1	9	6081	29854	7.21577e-05	0.000658558	9.53666
Muscle_only	C5	GOBP	4894	GOBP_POSITIVE_REGULATION_OF_OSTEOBLAST_PROLIFERATION	12	13	0.923	9	6081	29854	7.21577e-05	0.000565408	9.53666
Muscle_only	C5	GOMF	9673	GOMF_HMG_BOX_DOMAIN_BINDING	12	13	0.923	9	6081	29854	7.21577e-05	0.000565408	9.53666
Muscle_only	C5	GOBP	7320	GOBP_SISTER_CHROMATID_COHESION	58	59	0.983	25	6081	29854	7.22454e-05	0.000565644	9.53544
Muscle_only	C5	GOBP	3748	GOBP_NEGATIVE_REGULATION_OF_TRANSPORT	431	472	0.913	121	6081	29854	7.27564e-05	0.000569191	9.52839
Muscle_only	C2	REACTOME	13308	REACTOME_REGULATION_OF_RAS_BY_GAPS	68	68	1	28	6081	29854	7.35785e-05	0.000669758	9.51716
Muscle_only	C5	GOBP	441	GOBP_AMINO_ACID_CATABOLIC_PROCESS	110	113	0.973	40	6081	29854	7.45116e-05	0.000582459	9.50456
Muscle_only	C5	GOBP	2650	GOBP_MAMMARY_GLAND_DEVELOPMENT	132	133	0.992	46	6081	29854	7.54371e-05	0.000589225	9.49221
Muscle_only	C5	GOBP	2494	GOBP_LIPID_MODIFICATION	185	193	0.959	60	6081	29854	7.63083e-05	0.000595556	9.48073
Muscle_only	C2	BIOCARTA	180	BIOCARTA_MTOR_PATHWAY	22	22	1	13	6081	29854	7.86127e-05	0.000711546	9.45098
Muscle_only	C2	REACTOME	12558	REACTOME_ERK_MAPK_TARGETS	22	22	1	13	6081	29854	7.86127e-05	0.000711546	9.45098
Muscle_only	C5	GOBP	6334	GOBP_REGULATION_OF_MYOBLAST_PROLIFERATION	22	25	0.88	13	6081	29854	7.86127e-05	0.000612667	9.45098
Muscle_only	C5	GOBP	5448	GOBP_PROTON_MOTIVE_FORCE_DRIVEN_ATP_SYNTHESIS	75	76	0.987	30	6081	29854	7.86877e-05	0.000612667	9.45002
Muscle_only	C5	GOMF	9774	GOMF_KINASE_INHIBITOR_ACTIVITY	75	76	0.987	30	6081	29854	7.86877e-05	0.000612667	9.45002
Muscle_only	C2	REACTOME	13478	REACTOME_SIGNALING_BY_ALK_IN_CANCER	55	55	1	24	6081	29854	7.89921e-05	0.000711546	9.44616
Muscle_only	C2	REACTOME	13569	REACTOME_SOMITOGENESIS	55	55	1	24	6081	29854	7.89921e-05	0.000711546	9.44616
Muscle_only	C5	GOBP	1703	GOBP_ERYTHROCYTE_HOMEOSTASIS	136	141	0.965	47	6081	29854	8.01118e-05	0.000623261	9.43209
Muscle_only	C5	GOBP	4051	GOBP_ORGANELLE_TRANSPORT_ALONG_MICROTUBULE	89	89	1	34	6081	29854	8.17736e-05	0.000635184	9.41156
Muscle_only	C5	GOCC	8591	GOCC_ORGANELLAR_RIBOSOME	89	89	1	34	6081	29854	8.17736e-05	0.000635184	9.41156
Muscle_only	C5	GOBP	607	GOBP_AXONAL_TRANSPORT	65	66	0.985	27	6081	29854	8.21366e-05	0.0006375	9.40713
Muscle_only	C2	REACTOME	12828	REACTOME_INTRAFLAGELLAR_TRANSPORT	52	54	0.963	23	6081	29854	8.58166e-05	0.000771012	9.3633
Muscle_only	C5	GOBP	4854	GOBP_POSITIVE_REGULATION_OF_NEURON_APOPTOTIC_PROCESS	52	56	0.929	23	6081	29854	8.58166e-05	0.000665536	9.3633
Muscle_only	C5	GOBP	7904	GOBP_VITAMIN_METABOLIC_PROCESS	107	110	0.973	39	6081	29854	8.58913e-05	0.00066559	9.36243
Muscle_only	C5	GOBP	1636	GOBP_ENDOTHELIAL_CELL_PROLIFERATION	178	209	0.852	58	6081	29854	8.60748e-05	0.000666486	9.36029
Muscle_only	C5	GOBP	4669	GOBP_POSITIVE_REGULATION_OF_HYDROLASE_ACTIVITY	479	502	0.954	132	6081	29854	8.85933e-05	0.000685447	9.33145
Muscle_only	C2	REACTOME	12168	REACTOME_ACTIVATION_OF_PPARGC1A_PGC_1ALPHA_BY...(12168)	10	10	1	8	6081	29854	8.92005e-05	0.000799338	9.32462
Muscle_only	C5	GOBP	3009	GOBP_MUSCLE_ATROPHY	10	10	1	8	6081	29854	8.92005e-05	0.000689602	9.32462
Muscle_only	C5	GOMF	10293	GOMF_PROLINE_RICH_REGION_BINDING	17	17	1	11	6081	29854	8.97224e-05	0.000693091	9.31879
Muscle_only	C2	WP	14773	WP_WNT_SIGNALING_PATHWAY_AND_PLURIPOTENCY	100	101	0.99	37	6081	29854	8.97296e-05	0.000802002	9.31871
Muscle_only	C5	GOMF	10287	GOMF_PRIMARY_ACTIVE_TRANSMEMBRANE_TRANSPORTER_ACTIVITY	163	164	0.994	54	6081	29854	9.08343e-05	0.000701129	9.30647
Muscle_only	C5	GOBP	4302	GOBP_POLYSACCHARIDE_BIOSYNTHETIC_PROCESS	62	66	0.939	26	6081	29854	9.13773e-05	0.000703662	9.30051
Muscle_only	C5	GOBP	4789	GOBP_POSITIVE_REGULATION_OF_MIRNA_METABOLIC_PROCESS	62	63	0.984	26	6081	29854	9.13773e-05	0.000703662	9.30051
Muscle_only	C5	GOCC	7997	GOCC_AXON_CYTOPLASM	62	63	0.984	26	6081	29854	9.13773e-05	0.000703662	9.30051
Muscle_only	C2	PID	11641	PID_MYC_ACTIV_PATHWAY	79	79	1	31	6081	29854	9.23929e-05	0.00082064	9.28946
Muscle_only	C2	REACTOME	12407	REACTOME_CROSS_PRESENTATION_OF_SOLUBLE_EXOGENOUS...(12407)	49	50	0.98	22	6081	29854	9.25267e-05	0.00082064	9.28801
Muscle_only	C2	REACTOME	13342	REACTOME_RETROGRADE_TRANSPORT_AT_THE_TRANS_GOLGI_NETWORK	49	49	1	22	6081	29854	9.25267e-05	0.00082064	9.28801
Muscle_only	C5	GOBP	1098	GOBP_CENTRIOLE_ASSEMBLY	49	49	1	22	6081	29854	9.25267e-05	0.000710287	9.28801
Muscle_only	C5	GOBP	2988	GOBP_MRNA_TRANSCRIPTION	49	50	0.98	22	6081	29854	9.25267e-05	0.000710287	9.28801
Muscle_only	C5	GOBP	6722	GOBP_REGULATION_OF_TELOMERASE_ACTIVITY	49	49	1	22	6081	29854	9.25267e-05	0.000710287	9.28801
Muscle_only	C5	GOMF	10332	GOMF_PROTEIN_KINASE_C_BINDING	49	51	0.961	22	6081	29854	9.25267e-05	0.000710287	9.28801
Muscle_only	C5	GOBP	3955	GOBP_NUCLEIC_ACID_PHOSPHODIESTER_BOND_HYDROLYSIS	25	25	1	14	6081	29854	9.34097e-05	0.000713366	9.27852
Muscle_only	C5	GOBP	4939	GOBP_POSITIVE_REGULATION_OF_PROTEIN...(04939)	25	26	0.962	14	6081	29854	9.34097e-05	0.000713366	9.27852
Muscle_only	C5	GOBP	6622	GOBP_REGULATION_OF_RYANODINE_SENSITIVE_CALCIUM...(06622)	25	26	0.962	14	6081	29854	9.34097e-05	0.000713366	9.27852
Muscle_only	C5	GOBP	7041	GOBP_RESPONSE_TO_MUSCLE_STRETCH	25	25	1	14	6081	29854	9.34097e-05	0.000713366	9.27852
Muscle_only	C5	GOMF	9012	GOMF_ACTIN_MONOMER_BINDING	25	29	0.862	14	6081	29854	9.34097e-05	0.000713366	9.27852
Muscle_only	C5	GOBP	1571	GOBP_EMBRYONIC_PLACENTA_DEVELOPMENT	86	89	0.966	33	6081	29854	9.3436e-05	0.000713366	9.27823
Muscle_only	C5	GOBP	6845	GOBP_REGULATORY_NCRNA_PROCESSING	86	87	0.989	33	6081	29854	9.3436e-05	0.000713366	9.27823
Muscle_only	MITOCARTA	MITOCARTA	11473	Protein import, sorting and homeostasis	86	86	1	33	6081	29854	9.3436e-05	0.000773338	9.27823
Muscle_only	C2	REACTOME	13012	REACTOME_NEGATIVE_REGULATION_OF_THE_PI3K_AKT_NETWORK	111	113	0.982	40	6081	29854	9.3787e-05	0.000829691	9.27448
Muscle_only	C5	GOBP	7451	GOBP_STEM_CELL_PROLIFERATION	111	125	0.888	40	6081	29854	9.3787e-05	0.00071549	9.27448
Muscle_only	C2	REACTOME	12453	REACTOME_DEFECTS_IN_BIOTIN_BTN_METABOLISM	8	8	1	7	6081	29854	9.5398e-05	0.000837517	9.25745
Muscle_only	C2	WP	14354	WP_INSULIN_SIGNALING_IN_ADIPOCYTES_DIABETIC_CONDITION	8	8	1	7	6081	29854	9.5398e-05	0.000837517	9.25745
Muscle_only	C2	WP	14355	WP_INSULIN_SIGNALING_IN_ADIPOCYTES_NORMAL_CONDITION	8	8	1	7	6081	29854	9.5398e-05	0.000837517	9.25745
Muscle_only	C5	GOBP	2547	GOBP_LYMPHATIC_ENDOTHELIAL_CELL_DIFFERENTIATION	8	8	1	7	6081	29854	9.5398e-05	0.000724966	9.25745
Muscle_only	C5	GOBP	5356	GOBP_PROTEIN_LOCALIZATION_TO_CYTOPLASMIC_STRESS_GRANULE	8	8	1	7	6081	29854	9.5398e-05	0.000724966	9.25745
Muscle_only	C5	GOBP	6681	GOBP_REGULATION_OF_STRESS_GRANULE_ASSEMBLY	8	8	1	7	6081	29854	9.5398e-05	0.000724966	9.25745
Muscle_only	C5	GOCC	8350	GOCC_H3_HISTONE_ACETYLTRANSFERASE_COMPLEX	8	8	1	7	6081	29854	9.5398e-05	0.000724966	9.25745
Muscle_only	C5	GOMF	10504	GOMF_SODIUM_CHANNEL_INHIBITOR_ACTIVITY	8	8	1	7	6081	29854	9.5398e-05	0.000724966	9.25745
Muscle_only	CELLMARKER	CELLMARKER	16483	Myocyte Undefined	8	8	1	7	6081	29854	9.5398e-05	0.0034444	9.25745
Muscle_only	C5	GOBP	6697	GOBP_REGULATION_OF_SYNAPTIC_PLASTICITY	198	214	0.925	63	6081	29854	9.61198e-05	0.000729887	9.24992
Muscle_only	C5	GOBP	2492	GOBP_LIPID_LOCALIZATION	480	503	0.954	132	6081	29854	9.7961e-05	0.000743293	9.23094
Muscle_only	C2	WP	14177	WP_ECTODERM_DIFFERENTIATION	137	142	0.965	47	6081	29854	9.80994e-05	0.000859052	9.22953
Muscle_only	C5	GOBP	2819	GOBP_MICROTUBULE_DEPOLYMERIZATION	46	46	1	21	6081	29854	9.88633e-05	0.000748406	9.22177
Muscle_only	C5	GOBP	6746	GOBP_REGULATION_OF_TRANSCRIPTION_BY_RNA_POLYMERASE_I	46	48	0.958	21	6081	29854	9.88633e-05	0.000748406	9.22177
Muscle_only	C5	GOCC	8886	GOCC_TRANSCRIPTION_ELONGATION_FACTOR_COMPLEX	46	48	0.958	21	6081	29854	9.88633e-05	0.000748406	9.22177
Muscle_only	CELLMARKER	CELLMARKER	16019	Embryonic Stem Cell Undefined	46	48	0.958	21	6081	29854	9.88633e-05	0.0034444	9.22177
Muscle_only	C5	GOBP	338	GOBP_ACTIVATION_OF_GTPASE_ACTIVITY	104	107	0.972	38	6081	29854	9.89914e-05	0.000748798	9.22048
Muscle_only	C5	GOBP	4570	GOBP_POSITIVE_REGULATION_OF_EPITHELIAL_CELL_PROLIFERATION	206	218	0.945	65	6081	29854	9.91616e-05	0.000749509	9.21876
Muscle_only	C5	GOBP	2962	GOBP_MORPHOGENESIS_OF_AN_EPITHELIAL_SHEET	59	61	0.967	25	6081	29854	0.000101258	0.000764177	9.19784
Muscle_only	C5	GOMF	9410	GOMF_DNA_HELICASE_ACTIVITY	59	60	0.983	25	6081	29854	0.000101258	0.000764177	9.19784
Muscle_only	C5	GOBP	653	GOBP_BLASTOCYST_DEVELOPMENT	115	116	0.991	41	6081	29854	0.000101638	0.000765481	9.19409
Muscle_only	C5	GOBP	3270	GOBP_NEGATIVE_REGULATION_OF_DEVELOPMENTAL_GROWTH	115	115	1	41	6081	29854	0.000101638	0.000765481	9.19409
Muscle_only	C5	GOBP	1535	GOBP_EAR_DEVELOPMENT	214	221	0.968	67	6081	29854	0.000101664	0.000765481	9.19384
Muscle_only	C5	GOBP	2412	GOBP_KIDNEY_MORPHOGENESIS	97	99	0.98	36	6081	29854	0.000103184	0.000776329	9.179
Muscle_only	C2	BIOCARTA	205	BIOCARTA_PDGF_PATHWAY	28	28	1	15	6081	29854	0.000103755	0.000904005	9.17347
Muscle_only	C2	REACTOME	12641	REACTOME_FOXO_MEDIATED_TRANSCRIPTION_OF_OXIDATIVE...(12641)	28	30	0.933	15	6081	29854	0.000103755	0.000904005	9.17347
Muscle_only	C5	GOBP	6888	GOBP_RESPIRATORY_CHAIN_COMPLEX_IV_ASSEMBLY	28	30	0.933	15	6081	29854	0.000103755	0.000779434	9.17347
Muscle_only	C5	GOMF	10340	GOMF_PROTEIN_PHOSPHATASE_2A_BINDING	28	29	0.966	15	6081	29854	0.000103755	0.000779434	9.17347
Muscle_only	C5	GOBP	4837	GOBP_POSITIVE_REGULATION_OF_MYOBLAST...(04837)	43	43	1	20	6081	29854	0.000104488	0.000784338	9.16644
Muscle_only	MITOCARTA	MITOCARTA	11520	mtRNA metabolism	76	76	1	30	6081	29854	0.000104862	0.000773338	9.16286
Muscle_only	C5	GOBP	4640	GOBP_POSITIVE_REGULATION_OF_GTPASE_ACTIVITY	230	238	0.966	71	6081	29854	0.000105143	0.000788649	9.16019
Muscle_only	MITOCARTA	MITOCARTA	11452	Mitochondrial ribosome	83	83	1	32	6081	29854	0.000106667	0.000773338	9.1458
Muscle_only	C2	REACTOME	13508	REACTOME_SIGNALING_BY_INTERLEUKINS	464	474	0.979	128	6081	29854	0.000106782	0.000928036	9.14472
Muscle_only	C5	GOBP	5964	GOBP_REGULATION_OF_EXTENT_OF_CELL_GROWTH	108	109	0.991	39	6081	29854	0.000108259	0.000811404	9.13099
Muscle_only	C2	KEGG_MEDICUS	11358	KEGG_MEDICUS_VARIANT_MUTATION_INACTIVATED_UBQLN2...(11358)	40	40	1	19	6081	29854	0.000108971	0.000939979	9.12443
Muscle_only	C2	KEGG_MEDICUS	11359	KEGG_MEDICUS_VARIANT_MUTATION_INACTIVATED_VCP_TO...(11359)	40	40	1	19	6081	29854	0.000108971	0.000939979	9.12443
Muscle_only	C2	WP	14278	WP_GLYCOGEN_SYNTHESIS_AND_DEGRADATION	40	40	1	19	6081	29854	0.000108971	0.000939979	9.12443
Muscle_only	C5	GOBP	1724	GOBP_ESTABLISHMENT_OF_MITOTIC_SPINDLE_LOCALIZATION	40	40	1	19	6081	29854	0.000108971	0.000813641	9.12443
Muscle_only	C5	GOBP	2630	GOBP_MAINTENANCE_OF_PROTEIN_LOCALIZATION_IN_ORGANELLE	40	41	0.976	19	6081	29854	0.000108971	0.000813641	9.12443
Muscle_only	C5	GOBP	5702	GOBP_REGULATION_OF_CALCINEURIN_MEDIATED_SIGNALING	40	41	0.976	19	6081	29854	0.000108971	0.000813641	9.12443
Muscle_only	C5	GOBP	6060	GOBP_REGULATION_OF_HEMATOPOIETIC_PROGENITOR_CELL...(06060)	40	40	1	19	6081	29854	0.000108971	0.000813641	9.12443
Muscle_only	C5	GOBP	6505	GOBP_REGULATION_OF_PROTEIN_AUTOPHOSPHORYLATION	40	41	0.976	19	6081	29854	0.000108971	0.000813641	9.12443
Muscle_only	C2	WP	14352	WP_INITIATION_OF_TRANSCRIPTION_AND_TRANSLATION...(14352)	31	32	0.969	16	6081	29854	0.000109868	0.000945354	9.11623
Muscle_only	C5	GOBP	4460	GOBP_POSITIVE_REGULATION_OF_CELL_SUBSTRATE...(04460)	31	31	1	16	6081	29854	0.000109868	0.00081909	9.11623
Muscle_only	C5	GOBP	5046	GOBP_POSITIVE_REGULATION_OF_SODIUM_ION_TRANSPORT	31	32	0.969	16	6081	29854	0.000109868	0.00081909	9.11623
Muscle_only	C2	REACTOME	13577	REACTOME_STABILIZATION_OF_P53	56	57	0.982	24	6081	29854	0.000111694	0.000949867	9.09975
Muscle_only	C5	GOBP	1041	GOBP_CELL_DIFFERENTIATION_INVOLVED_IN_KIDNEY_DEVELOPMENT	56	57	0.982	24	6081	29854	0.000111694	0.000832075	9.09975
Muscle_only	C2	REACTOME	13360	REACTOME_RHOV_GTPASE_CYCLE	37	37	1	18	6081	29854	0.000111787	0.000949867	9.09892
Muscle_only	C2	WP	14340	WP_IL_5_SIGNALING_PATHWAY	37	37	1	18	6081	29854	0.000111787	0.000949867	9.09892
Muscle_only	C2	WP	14587	WP_PHYSICO_CHEMICAL_FEATURES_AND_TOXICITY...(14587)	66	66	1	27	6081	29854	0.000112207	0.000949867	9.09517
Muscle_only	C5	GOBP	2771	GOBP_MESONEPHRIC_TUBULE_MORPHOGENESIS	66	68	0.971	27	6081	29854	0.000112207	0.000833536	9.09517
Muscle_only	C2	REACTOME	13548	REACTOME_SIGNALING_BY_WNT_IN_CANCER	34	34	1	17	6081	29854	0.000112314	0.000949867	9.09421
Muscle_only	C2	WP	14307	WP_HEPATOCYTE_GROWTH_FACTOR_RECEPTOR_SIGNALING	34	34	1	17	6081	29854	0.000112314	0.000949867	9.09421
Muscle_only	C2	WP	14394	WP_LEUKOCYTE_INTRINSIC_HIPPO_PATHWAY_FUNCTIONS	34	35	0.971	17	6081	29854	0.000112314	0.000949867	9.09421
Muscle_only	C5	GOBP	5976	GOBP_REGULATION_OF_FATTY_ACID_OXIDATION	34	34	1	17	6081	29854	0.000112314	0.000833536	9.09421
Muscle_only	C5	GOBP	6513	GOBP_REGULATION_OF_PROTEIN_DEACETYLATION	34	35	0.971	17	6081	29854	0.000112314	0.000833536	9.09421
Muscle_only	C5	GOBP	7840	GOBP_VENTRICULAR_CARDIAC_MUSCLE_CELL_ACTION_POTENTIAL	34	35	0.971	17	6081	29854	0.000112314	0.000833536	9.09421
Muscle_only	C5	GOMF	9009	GOMF_ACTININ_BINDING	34	36	0.944	17	6081	29854	0.000112314	0.000833536	9.09421
Muscle_only	C5	GOBP	2437	GOBP_LEARNING	149	150	0.993	50	6081	29854	0.000113047	0.000838336	9.08771
Muscle_only	C5	GOBP	7698	GOBP_TRNA_PROCESSING	134	134	1	46	6081	29854	0.000113666	0.000842292	9.08225
Muscle_only	C2	REACTOME	12394	REACTOME_COPI_MEDIATED_ANTEROGRADE_TRANSPORT	101	102	0.99	37	6081	29854	0.000114067	0.000962335	9.07873
Muscle_only	C5	GOBP	7251	GOBP_SEGMENTATION	101	103	0.981	37	6081	29854	0.000114067	0.000842723	9.07873
Muscle_only	C5	GOBP	7882	GOBP_VIRAL_GENE_EXPRESSION	101	101	1	37	6081	29854	0.000114067	0.000842723	9.07873
Muscle_only	C5	GOCC	8744	GOCC_RESPIRASOME	101	102	0.99	37	6081	29854	0.000114067	0.000842723	9.07873
Muscle_only	C5	GOMF	10177	GOMF_PHOSPHATASE_REGULATOR_ACTIVITY	101	104	0.971	37	6081	29854	0.000114067	0.000842723	9.07873
Muscle_only	C2	WP	14161	WP_DISTURBED_PATHWAYS_IN_DUCHENNE_MUSCULAR_DYSTROPHY	73	74	0.986	29	6081	29854	0.000118828	0.00100007	9.03783
Muscle_only	C5	GOBP	1467	GOBP_DNA_DAMAGE_RESPONSE_SIGNAL_TRANSDUCTION_BY...(01467)	73	73	1	29	6081	29854	0.000118828	0.000876582	9.03783
Muscle_only	C5	GOBP	4827	GOBP_POSITIVE_REGULATION_OF_MUSCLE_CELL...(04827)	73	83	0.88	29	6081	29854	0.000118828	0.000876582	9.03783
Muscle_only	C2	WP	14563	WP_PANCREATIC_ADENOCARCINOMA_PATHWAY	87	89	0.978	33	6081	29854	0.000121351	0.001018	9.01682
Muscle_only	C5	GOBP	762	GOBP_CARBOHYDRATE_DERIVATIVE_TRANSPORT	87	88	0.989	33	6081	29854	0.000121351	0.00089452	9.01682
Muscle_only	C5	GOBP	3021	GOBP_MUSCLE_ORGAN_MORPHOGENESIS	80	82	0.976	31	6081	29854	0.000121652	0.00089526	9.01435
Muscle_only	C2	BIOCARTA	22	BIOCARTA_ATM_PATHWAY	20	20	1	12	6081	29854	0.000121842	0.001018	9.01278
Muscle_only	C2	PID	11715	PID_WNT_CANONICAL_PATHWAY	20	20	1	12	6081	29854	0.000121842	0.001018	9.01278
Muscle_only	C5	GOBP	629	GOBP_BASIC_AMINO_ACID_TRANSPORT	20	22	0.909	12	6081	29854	0.000121842	0.00089526	9.01278
Muscle_only	C5	GOBP	4308	GOBP_PORE_COMPLEX_ASSEMBLY	20	20	1	12	6081	29854	0.000121842	0.00089526	9.01278
Muscle_only	C5	GOBP	5692	GOBP_REGULATION_OF_BRANCHING_INVOLVED_IN_URETERIC...(05692)	20	21	0.952	12	6081	29854	0.000121842	0.00089526	9.01278
Muscle_only	C5	GOBP	4852	GOBP_POSITIVE_REGULATION_OF_NEUROGENESIS	231	242	0.955	71	6081	29854	0.000121907	0.00089526	9.01225
Muscle_only	C2	REACTOME	12430	REACTOME_DEADENYLATION_DEPENDENT_MRNA_DECAY	53	56	0.946	23	6081	29854	0.000122549	0.00101898	9.007
Muscle_only	C2	REACTOME	12719	REACTOME_G_PROTEIN_MEDIATED_EVENTS	53	54	0.981	23	6081	29854	0.000122549	0.00101898	9.007
Muscle_only	C5	GOBP	650	GOBP_BIOLOGICAL_PROCESS_INVOLVED_IN_INTRASPECIES...(00650)	53	54	0.981	23	6081	29854	0.000122549	0.000899303	9.007
Muscle_only	C5	GOBP	808	GOBP_CARDIAC_VENTRICLE_DEVELOPMENT	127	127	1	44	6081	29854	0.000124473	0.000912057	8.99142
Muscle_only	C5	GOCC	8603	GOCC_OXIDOREDUCTASE_COMPLEX	127	128	0.992	44	6081	29854	0.000124473	0.000912057	8.99142
Muscle_only	C2	WP	14193	WP_ENDOMETRIAL_CANCER	63	63	1	26	6081	29854	0.00012564	0.00104218	8.98209
Muscle_only	C5	GOBP	3821	GOBP_NEURAL_NUCLEUS_DEVELOPMENT	63	67	0.94	26	6081	29854	0.00012564	0.000917875	8.98209
Muscle_only	C5	GOBP	4220	GOBP_PHOSPHATIDYLINOSITOL_PHOSPHATE_BIOSYNTHETIC_PROCESS	63	66	0.955	26	6081	29854	0.00012564	0.000917875	8.98209
Muscle_only	C5	GOBP	6322	GOBP_REGULATION_OF_MUSCLE_HYPERTROPHY	63	70	0.9	26	6081	29854	0.00012564	0.000917875	8.98209
Muscle_only	C5	GOMF	9456	GOMF_ENZYME_SUBSTRATE_ADAPTOR_ACTIVITY	63	65	0.969	26	6081	29854	0.00012564	0.000917875	8.98209
Muscle_only	C5	GOBP	4562	GOBP_POSITIVE_REGULATION_OF_ENDOTHELIAL_CELL_MIGRATION	116	131	0.885	41	6081	29854	0.00012656	0.000922538	8.97479
Muscle_only	C5	GOCC	8613	GOCC_PEPTIDASE_COMPLEX	116	120	0.967	41	6081	29854	0.00012656	0.000922538	8.97479
Muscle_only	C5	GOMF	9442	GOMF_ELECTRON_TRANSFER_ACTIVITY	116	117	0.991	41	6081	29854	0.00012656	0.000922538	8.97479
Muscle_only	C5	GOBP	2169	GOBP_HOMEOSTASIS_OF_NUMBER_OF_CELLS	304	317	0.959	89	6081	29854	0.000131034	0.000953886	8.94005
Muscle_only	C5	GOBP	6932	GOBP_RESPONSE_TO_CORTICOSTEROID	146	149	0.98	49	6081	29854	0.000131055	0.000953886	8.93989
Muscle_only	C5	GOBP	6141	GOBP_REGULATION_OF_JNK_CASCADE	131	133	0.985	45	6081	29854	0.000131718	0.000957999	8.93485
Muscle_only	C2	REACTOME	13483	REACTOME_SIGNALING_BY_CTNNB1_PHOSPHO_SITE_MUTANTS	15	15	1	10	6081	29854	0.000132611	0.00109738	8.92809
Muscle_only	C5	GOCC	8766	GOCC_RNA_POLYMERASE_II_TRANSCRIPTION_REPRESSOR_COMPLEX	15	15	1	10	6081	29854	0.000132611	0.000962363	8.92809
Muscle_only	C5	GOMF	9766	GOMF_K63_LINKED_DEUBIQUITINASE_ACTIVITY	15	15	1	10	6081	29854	0.000132611	0.000962363	8.92809
Muscle_only	C5	GOMF	9854	GOMF_MAGNESIUM_ION_TRANSMEMBRANE_TRANSPORTER_ACTIVITY	15	16	0.938	10	6081	29854	0.000132611	0.000962363	8.92809
Muscle_only	C5	GOMF	10327	GOMF_PROTEIN_KINASE_A_BINDING	50	52	0.962	22	6081	29854	0.000133613	0.000968918	8.92056
Muscle_only	C5	GOMF	9944	GOMF_MONOATOMIC_ION_TRANSMEMBRANE_TRANSPORTER_ACTIVITY	702	726	0.967	183	6081	29854	0.00013401	0.000971077	8.9176
Muscle_only	C5	GOBP	7639	GOBP_TRANSCRIPTION_BY_RNA_POLYMERASE_I	70	72	0.972	28	6081	29854	0.000134415	0.000972581	8.91458
Muscle_only	C5	GOCC	8378	GOCC_INCLUSION_BODY	70	71	0.986	28	6081	29854	0.000134415	0.000972581	8.91458
Muscle_only	C5	GOBP	1547	GOBP_EMBRYONIC_APPENDAGE_MORPHOGENESIS	120	120	1	42	6081	29854	0.000135485	0.000979598	8.90665
Muscle_only	C2	REACTOME	13445	REACTOME_SCF_SKP2_MEDIATED_DEGRADATION_OF_P27_P21	60	60	1	25	6081	29854	0.000140224	0.0011576	8.87227
Muscle_only	C2	WP	14482	WP_MYOMETRIAL_RELAXATION_AND_CONTRACTION_PATHWAYS	154	156	0.987	51	6081	29854	0.000141454	0.00116497	8.86354
Muscle_only	C5	GOBP	6549	GOBP_REGULATION_OF_PROTEIN_SECRETION	252	266	0.947	76	6081	29854	0.000141555	0.00102273	8.86282
Muscle_only	C5	GOCC	8010	GOCC_BASOLATERAL_PLASMA_MEMBRANE	244	251	0.972	74	6081	29854	0.00014175	0.00102339	8.86144
Muscle_only	C2	WP	14638	WP_RETT_SYNDROME_CAUSING_GENES	47	48	0.979	21	6081	29854	0.000144587	0.00118795	8.84163
Muscle_only	C5	GOBP	2843	GOBP_MIRNA_PROCESSING	47	47	1	21	6081	29854	0.000144587	0.00104311	8.84163
Muscle_only	C2	BIOCARTA	118	BIOCARTA_GLEEVEC_PATHWAY	23	23	1	13	6081	29854	0.000147068	0.00120262	8.82461
Muscle_only	C2	BIOCARTA	134	BIOCARTA_IGF1R_PATHWAY	23	23	1	13	6081	29854	0.000147068	0.00120262	8.82461
Muscle_only	C5	GOBP	2635	GOBP_MAINTENANCE_OF_PROTEIN_LOCATION_IN_NUCLEUS	23	23	1	13	6081	29854	0.000147068	0.00106023	8.82461
Muscle_only	C5	GOBP	7811	GOBP_VACUOLAR_TRANSPORT	166	170	0.976	54	6081	29854	0.000155058	0.00111701	8.77171
Muscle_only	C2	REACTOME	12626	REACTOME_FORMATION_OF_RNA_POL_II_ELONGATION_COMPLEX	57	58	0.983	24	6081	29854	0.000155908	0.0012719	8.76624
Muscle_only	C5	GOBP	1558	GOBP_EMBRYONIC_DIGIT_MORPHOGENESIS	57	57	1	24	6081	29854	0.000155908	0.00112149	8.76624
Muscle_only	C5	GOCC	8944	GOCC_VESICLE_TETHERING_COMPLEX	57	57	1	24	6081	29854	0.000155908	0.00112149	8.76624
Muscle_only	C2	WP	14715	WP_TNF_ALPHA_SIGNALING_PATHWAY	88	89	0.989	33	6081	29854	0.000156536	0.00127402	8.76223
Muscle_only	C5	GOBP	4802	GOBP_POSITIVE_REGULATION_OF_MITOTIC_CELL_CYCLE	117	128	0.914	41	6081	29854	0.000156873	0.00112678	8.76008
Muscle_only	C5	GOBP	6955	GOBP_RESPONSE_TO_FIBROBLAST_GROWTH_FACTOR	117	123	0.951	41	6081	29854	0.000156873	0.00112678	8.76008
Muscle_only	C2	REACTOME	12225	REACTOME_APC_C_CDH1_MEDIATED_DEGRADATION_OF_CDC20...(12225)	74	74	1	29	6081	29854	0.000157681	0.00128032	8.75494
Muscle_only	C2	REACTOME	13089	REACTOME_ONCOGENIC_MAPK_SIGNALING	81	82	0.988	31	6081	29854	0.000158954	0.00128463	8.7469
Muscle_only	C2	WP	14270	WP_GLIOBLASTOMA_SIGNALING_PATHWAYS	81	82	0.988	31	6081	29854	0.000158954	0.00128463	8.7469
Muscle_only	C5	GOBP	2263	GOBP_INORGANIC_ION_HOMEOSTASIS	519	538	0.965	140	6081	29854	0.000159919	0.00114782	8.74084
Muscle_only	C5	GOBP	4060	GOBP_ORGANIC_HYDROXY_COMPOUND_BIOSYNTHETIC_PROCESS	241	251	0.96	73	6081	29854	0.000163196	0.00116963	8.72056
Muscle_only	C5	GOBP	7381	GOBP_SODIUM_ION_TRANSPORT	241	248	0.972	73	6081	29854	0.000163196	0.00116963	8.72056
Muscle_only	C2	REACTOME	12807	REACTOME_INTERLEUKIN_1_FAMILY_SIGNALING	151	152	0.993	50	6081	29854	0.000164003	0.00131388	8.71563
Muscle_only	C2	KEGG_MEDICUS	11327	KEGG_MEDICUS_VARIANT_MUTATION_CAUSED_ABERRANT_SOD1...(11327)	41	41	1	19	6081	29854	0.000164471	0.00131388	8.71277
Muscle_only	C2	PID	11697	PID_TCPTP_PATHWAY	41	42	0.976	19	6081	29854	0.000164471	0.00131388	8.71277
Muscle_only	C2	REACTOME	12937	REACTOME_MET_PROMOTES_CELL_MOTILITY	41	41	1	19	6081	29854	0.000164471	0.00131388	8.71277
Muscle_only	C5	GOBP	4355	GOBP_POSITIVE_REGULATION_OF_ATP_DEPENDENT_ACTIVITY	41	41	1	19	6081	29854	0.000164471	0.00117449	8.71277
Muscle_only	C2	PID	11657	PID_P38_MKK3_6PATHWAY	26	26	1	14	6081	29854	0.000164472	0.00131388	8.71277
Muscle_only	C5	GOBP	1976	GOBP_GLUCOSE_CATABOLIC_PROCESS	26	27	0.963	14	6081	29854	0.000164472	0.00117449	8.71277
Muscle_only	C5	GOBP	4488	GOBP_POSITIVE_REGULATION_OF_COLLAGEN_METABOLIC_PROCESS	26	27	0.963	14	6081	29854	0.000164472	0.00117449	8.71277
Muscle_only	C5	GOBP	5415	GOBP_PROTEIN_REFOLDING	26	27	0.963	14	6081	29854	0.000164472	0.00117449	8.71277
Muscle_only	C5	GOCC	8151	GOCC_CORE_MEDIATOR_COMPLEX	26	26	1	14	6081	29854	0.000164472	0.00117449	8.71277
Muscle_only	C5	GOBP	5784	GOBP_REGULATION_OF_CELL_DIVISION	178	186	0.957	57	6081	29854	0.000166176	0.0011858	8.70246
Muscle_only	MITOCARTA	MITOCARTA	11441	Lipid metabolism	121	123	0.984	42	6081	29854	0.000167063	0.00113996	8.69714
Muscle_only	C5	GOBP	3491	GOBP_NEGATIVE_REGULATION_OF_MITOTIC_CELL_CYCLE...(03491)	182	196	0.929	58	6081	29854	0.00016933	0.00120743	8.68366
Muscle_only	C2	REACTOME	13079	REACTOME_NUCLEOTIDE_EXCISION_REPAIR	110	110	1	39	6081	29854	0.000169402	0.00135014	8.68324
Muscle_only	C5	GOBP	7136	GOBP_RETINA_DEVELOPMENT_IN_CAMERA_TYPE_EYE	155	159	0.975	51	6081	29854	0.000169556	0.00120817	8.68232
Muscle_only	C5	GOBP	6307	GOBP_REGULATION_OF_MORPHOGENESIS_OF_AN_EPITHELIUM	64	65	0.985	26	6081	29854	0.000170899	0.00121685	8.67443
Muscle_only	C2	WP	14716	WP_TNF_RELATED_WEAK_INDUCER_OF_APOPTOSIS_TWEAK...(14716)	38	38	1	18	6081	29854	0.000172112	0.00136605	8.66737
Muscle_only	C5	GOBP	790	GOBP_CARDIAC_MUSCLE_CELL_MEMBRANE_REPOLARIZATION	38	39	0.974	18	6081	29854	0.000172112	0.00122371	8.66737
Muscle_only	C5	GOBP	4539	GOBP_POSITIVE_REGULATION_OF_DNA_REPLICATION	38	38	1	18	6081	29854	0.000172112	0.00122371	8.66737
Muscle_only	C2	KEGG_MEDICUS	11166	KEGG_MEDICUS_REFERENCE_RTK_PLCG_ITPR_SIGNALING_PATHWAY	54	55	0.982	23	6081	29854	0.000172583	0.00136605	8.66463
Muscle_only	C2	WP	14093	WP_CARDIAC_HYPERTROPHIC_RESPONSE	54	55	0.982	23	6081	29854	0.000172583	0.00136605	8.66463
Muscle_only	C5	GOBP	2334	GOBP_INTRACELLULAR_ESTROGEN_RECEPTOR_SIGNALING_PATHWAY	54	54	1	23	6081	29854	0.000172583	0.00122529	8.66463
Muscle_only	C5	GOBP	5807	GOBP_REGULATION_OF_CENTROSOME_CYCLE	54	54	1	23	6081	29854	0.000172583	0.00122529	8.66463
Muscle_only	C2	WP	14083	WP_B_CELL_RECEPTOR_SIGNALING_PATHWAY	92	92	1	34	6081	29854	0.000174268	0.00137193	8.65492
Muscle_only	C5	GOBP	3630	GOBP_NEGATIVE_REGULATION_OF_PROTEIN_SERINE...(03630)	92	100	0.92	34	6081	29854	0.000174268	0.00123547	8.65492
Muscle_only	C5	GOCC	8862	GOCC_SWI_SNF_SUPERFAMILY_TYPE_COMPLEX	92	92	1	34	6081	29854	0.000174268	0.00123547	8.65492
Muscle_only	C2	REACTOME	13200	REACTOME_PROCESSING_OF_CAPPED_INTRONLESS_PRE_MRNA	29	29	1	15	6081	29854	0.000174516	0.00137193	8.65349
Muscle_only	C2	WP	14572	WP_PDGFR_BETA_PATHWAY	29	29	1	15	6081	29854	0.000174516	0.00137193	8.65349
Muscle_only	C5	GOMF	9931	GOMF_MOLECULAR_FUNCTION_INHIBITOR_ACTIVITY	469	495	0.947	128	6081	29854	0.000175519	0.00124344	8.64776
Muscle_only	C2	PID	11577	PID_ERBB1_RECEPTOR_PROXIMAL_PATHWAY	35	35	1	17	6081	29854	0.00017708	0.00138893	8.63891
Muscle_only	C5	GOBP	6473	GOBP_REGULATION_OF_POLYSACCHARIDE_BIOSYNTHETIC_PROCESS	35	39	0.897	17	6081	29854	0.00017708	0.00125342	8.63891
Muscle_only	C5	GOMF	9828	GOMF_LYASE_ACTIVITY	194	200	0.97	61	6081	29854	0.000177183	0.00125342	8.63833
Muscle_only	C5	GOBP	1029	GOBP_CELL_COMMUNICATION_BY_ELECTRICAL_COUPLING	32	34	0.941	16	6081	29854	0.000178292	0.00125945	8.63209
Muscle_only	C5	GOBP	7873	GOBP_VESICLE_TETHERING	32	32	1	16	6081	29854	0.000178292	0.00125945	8.63209
Muscle_only	C2	WP	14602	WP_PRIMARY_FOCAL_SEGMENTAL_GLOMERULOSCLEROSIS_FSGS	71	72	0.986	28	6081	29854	0.00017915	0.00140199	8.62729
Muscle_only	C2	WP	14494	WP_NCRNAS_INVOLVED_IN_WNT_SIGNALING_IN...(14494)	85	88	0.966	32	6081	29854	0.000179694	0.00140307	8.62425
Muscle_only	C5	GOBP	3981	GOBP_NUCLEOSIDE_PHOSPHATE_CATABOLIC_PROCESS	85	88	0.966	32	6081	29854	0.000179694	0.00126844	8.62425
Muscle_only	C5	GOMF	10493	GOMF_SMAD_BINDING	78	79	0.987	30	6081	29854	0.000181693	0.00128163	8.61319
Muscle_only	C5	GOBP	3119	GOBP_NEGATIVE_REGULATION_OF_APOPTOTIC_SIGNALING_PATHWAY	234	243	0.963	71	6081	29854	0.000187906	0.00132328	8.57957
Muscle_only	C2	REACTOME	12405	REACTOME_CROSSLINKING_OF_COLLAGEN_FIBRILS	18	18	1	11	6081	29854	0.000188136	0.00146239	8.57835
Muscle_only	C2	WP	14005	WP_4_HYDROXYTAMOXIFEN_DEXAMETHASONE_AND_RETINOIC...(14005)	18	18	1	11	6081	29854	0.000188136	0.00146239	8.57835
Muscle_only	C5	GOBP	1550	GOBP_EMBRYONIC_BRAIN_DEVELOPMENT	18	18	1	11	6081	29854	0.000188136	0.00132328	8.57835
Muscle_only	C5	GOBP	2757	GOBP_MESENCHYMAL_TO_EPITHELIAL_TRANSITION	18	19	0.947	11	6081	29854	0.000188136	0.00132328	8.57835
Muscle_only	C5	GOBP	3350	GOBP_NEGATIVE_REGULATION_OF_GLYCOLYTIC_PROCESS	18	18	1	11	6081	29854	0.000188136	0.00132328	8.57835
Muscle_only	C2	REACTOME	12483	REACTOME_DISEASES_OF_DNA_REPAIR	51	51	1	22	6081	29854	0.000190051	0.00147396	8.56822
Muscle_only	C5	GOBP	4791	GOBP_POSITIVE_REGULATION_OF_MIRNA_TRANSCRIPTION	51	52	0.981	22	6081	29854	0.000190051	0.00133379	8.56822
Muscle_only	C5	GOBP	5955	GOBP_REGULATION_OF_ESTABLISHMENT_OF_PROTEIN...(05955)	51	51	1	22	6081	29854	0.000190051	0.00133379	8.56822
Muscle_only	C5	GOMF	10641	GOMF_TRANSLATION_INITIATION_FACTOR_ACTIVITY	51	51	1	22	6081	29854	0.000190051	0.00133379	8.56822
Muscle_only	C5	GOBP	7105	GOBP_RESPONSE_TO_UV	148	153	0.967	49	6081	29854	0.000190173	0.00133379	8.56758
Muscle_only	C2	WP	14504	WP_NEUROINFLAMMATION	13	13	1	9	6081	29854	0.000191869	0.00148217	8.5587
Muscle_only	C5	GOBP	5372	GOBP_PROTEIN_LOCALIZATION_TO_NUCLEAR_ENVELOPE	13	13	1	9	6081	29854	0.000191869	0.00134261	8.5587
Muscle_only	C5	GOBP	7090	GOBP_RESPONSE_TO_STIMULUS_INVOLVED_IN_REGULATION...(07090)	13	13	1	9	6081	29854	0.000191869	0.00134261	8.5587
Muscle_only	C2	REACTOME	12438	REACTOME_DEFECTIVE_CFTR_CAUSES_CYSTIC_FIBROSIS	61	61	1	25	6081	29854	0.000191966	0.00148217	8.55819
Muscle_only	C5	GOBP	6726	GOBP_REGULATION_OF_TELOMERE_MAINTENANCE_VIA...(06726)	61	61	1	25	6081	29854	0.000191966	0.00134261	8.55819
Muscle_only	C5	GOBP	5869	GOBP_REGULATION_OF_DENDRITE_DEVELOPMENT	96	99	0.97	35	6081	29854	0.000191976	0.00134261	8.55814
Muscle_only	C5	GOBP	2722	GOBP_MEMBRANE_FUSION	175	183	0.956	56	6081	29854	0.000192415	0.00134471	8.55586
Muscle_only	C5	GOBP	1225	GOBP_COLUMNAR_CUBOIDAL_EPITHELIAL_CELL...(01225)	118	123	0.959	41	6081	29854	0.000193577	0.00135187	8.54984
Muscle_only	C5	GOBP	6431	GOBP_REGULATION_OF_PEPTIDYL_SERINE_PHOSPHORYLATION	133	138	0.964	45	6081	29854	0.000195626	0.00136522	8.5393
Muscle_only	C5	GOBP	6127	GOBP_REGULATION_OF_INTRINSIC_APOPTOTIC_SIGNALING_PATHWAY	179	190	0.942	57	6081	29854	0.000196003	0.00136688	8.53738
Muscle_only	C5	GOBP	769	GOBP_CARBOHYDRATE_TRANSPORT	152	159	0.956	50	6081	29854	0.000196589	0.00136999	8.53439
Muscle_only	C5	GOBP	2831	GOBP_MIDBRAIN_DEVELOPMENT	89	91	0.978	33	6081	29854	0.000200592	0.0013969	8.51424
Muscle_only	MITOCARTA	MITOCARTA	11375	Amino acid metabolism	89	90	0.989	33	6081	29854	0.000200592	0.00129271	8.51424
Muscle_only	C5	GOBP	1698	GOBP_ERK1_AND_ERK2_CASCADE	324	345	0.939	93	6081	29854	0.000203118	0.00141348	8.50172
Muscle_only	C5	GOBP	1620	GOBP_ENDOPLASMIC_RETICULUM_UNFOLDED_PROTEIN_RESPONSE	75	75	1	29	6081	29854	0.000207481	0.00144282	8.48047
Muscle_only	C2	PID	11533	PID_ARF6_TRAFFICKING_PATHWAY	48	49	0.98	21	6081	29854	0.000207999	0.00160238	8.47798
Muscle_only	C5	GOBP	561	GOBP_ASPARTATE_FAMILY_AMINO_ACID_METABOLIC_PROCESS	48	48	1	21	6081	29854	0.000207999	0.0014454	8.47798
Muscle_only	C2	WP	14357	WP_INTEGRIN_MEDIATED_CELL_ADHESION	100	102	0.98	36	6081	29854	0.00020952	0.00161051	8.47069
Muscle_only	C5	GOBP	5115	GOBP_POSITIVE_REGULATION_OF_TRANSMEMBRANE_RECEPTOR...(05115)	100	104	0.962	36	6081	29854	0.00020952	0.00145494	8.47069
Muscle_only	C5	GOBP	6815	GOBP_REGULATION_OF_VASCULATURE_DEVELOPMENT	312	356	0.876	90	6081	29854	0.000211623	0.00146851	8.4607
Muscle_only	C5	GOMF	10360	GOMF_PROTEIN_TYROSINE_KINASE_ACTIVITY	141	142	0.993	47	6081	29854	0.000212683	0.00147482	8.45571
Muscle_only	C5	GOBP	2318	GOBP_INTERNAL_PROTEIN_AMINO_ACID_ACETYLATION	58	58	1	24	6081	29854	0.000214965	0.00148854	8.44504
Muscle_only	C5	GOBP	7825	GOBP_VASCULAR_ENDOTHELIAL_GROWTH_FACTOR_RECEPTOR...(07825)	58	61	0.951	24	6081	29854	0.000214965	0.00148854	8.44504
Muscle_only	C5	GOBP	1422	GOBP_DEVELOPMENT_OF_PRIMARY_SEXUAL_CHARACTERISTICS	219	238	0.92	67	6081	29854	0.000215522	0.00149135	8.44245
Muscle_only	C5	GOCC	7986	GOCC_ATPASE_COMPLEX	145	146	0.993	48	6081	29854	0.000220552	0.00152508	8.41938
Muscle_only	C5	GOCC	8449	GOCC_MEMBRANE_COAT	93	94	0.989	34	6081	29854	0.000221453	0.00153023	8.4153
Muscle_only	C2	REACTOME	13439	REACTOME_SARS_COV_INFECTIONS	463	471	0.983	126	6081	29854	0.000223115	0.00171121	8.40782
Muscle_only	C5	GOBP	4810	GOBP_POSITIVE_REGULATION_OF_MONOATOMIC_ION...(04810)	149	158	0.943	49	6081	29854	0.000227965	0.00157413	8.38632
Muscle_only	C2	REACTOME	12732	REACTOME_HEDGEHOG_LIGAND_BIOGENESIS	65	65	1	26	6081	29854	0.000230075	0.00176039	8.37711
Muscle_only	C5	GOMF	10061	GOMF_N_ACETYLTRANSFERASE_ACTIVITY	65	70	0.929	26	6081	29854	0.000230075	0.00158647	8.37711
Muscle_only	C5	GOMF	10142	GOMF_P53_BINDING	65	66	0.985	26	6081	29854	0.000230075	0.00158647	8.37711
Muscle_only	C2	BIOCARTA	135	BIOCARTA_IGF1_PATHWAY	21	21	1	12	6081	29854	0.000231563	0.00176039	8.37066
Muscle_only	C2	PID	11656	PID_P38_MK2_PATHWAY	21	21	1	12	6081	29854	0.000231563	0.00176039	8.37066
Muscle_only	C2	REACTOME	13696	REACTOME_TP53_REGULATES_TRANSCRIPTION_OF...(13696)	21	21	1	12	6081	29854	0.000231563	0.00176039	8.37066
Muscle_only	C5	GOBP	2885	GOBP_MITOCHONDRION_MORPHOGENESIS	21	21	1	12	6081	29854	0.000231563	0.00159337	8.37066
Muscle_only	C5	GOBP	4030	GOBP_OLIGOSACCHARIDE_LIPID_INTERMEDIATE...(04030)	21	21	1	12	6081	29854	0.000231563	0.00159337	8.37066
Muscle_only	C5	GOBP	5729	GOBP_REGULATION_OF_CARDIAC_MUSCLE_CONTRACTION_BY...(05729)	21	22	0.955	12	6081	29854	0.000231563	0.00159337	8.37066
Muscle_only	C5	GOBP	7608	GOBP_TISSUE_REGENERATION	72	75	0.96	28	6081	29854	0.000236664	0.00162734	8.34887
Muscle_only	MITOCARTA	MITOCARTA	11394	Carbohydrate metabolism	72	73	0.986	28	6081	29854	0.000236664	0.0014449	8.34887
Muscle_only	C2	WP	14313	WP_HIPPO_MERLIN_SIGNALING_DYSREGULATION	119	121	0.983	41	6081	29854	0.000237825	0.00180403	8.34398
Muscle_only	C5	GOBP	7733	GOBP_TYPE_I_INTERFERON_PRODUCTION	119	123	0.967	41	6081	29854	0.000237825	0.00163417	8.34398
Muscle_only	C5	GOBP	7299	GOBP_SEX_DIFFERENTIATION	268	288	0.931	79	6081	29854	0.000238135	0.00163516	8.34267
Muscle_only	C2	PID	11587	PID_FGF_PATHWAY	55	55	1	23	6081	29854	0.000239852	0.00180751	8.33549
Muscle_only	C2	REACTOME	12458	REACTOME_DEGRADATION_OF_AXIN	55	55	1	23	6081	29854	0.000239852	0.00180751	8.33549
Muscle_only	C2	REACTOME	13271	REACTOME_REGULATION_OF_CHOLESTEROL_BIOSYNTHESIS_BY_SREBP_SREBF	55	55	1	23	6081	29854	0.000239852	0.00180751	8.33549
Muscle_only	C2	REACTOME	13559	REACTOME_SLC_TRANSPORTER_DISORDERS	97	99	0.98	35	6081	29854	0.000242101	0.0018205	8.32615
Muscle_only	C2	REACTOME	12161	REACTOME_ACTIVATION_OF_GENE_EXPRESSION_BY_SREBF_SREBP	42	42	1	19	6081	29854	0.00024329	0.00182546	8.32126
Muscle_only	C5	GOBP	2136	GOBP_HEXOSE_CATABOLIC_PROCESS	42	44	0.955	19	6081	29854	0.00024329	0.00166822	8.32126
Muscle_only	C5	GOBP	7480	GOBP_SUBSTANTIA_NIGRA_DEVELOPMENT	42	44	0.955	19	6081	29854	0.00024329	0.00166822	8.32126
Muscle_only	CELLMARKER	CELLMARKER	16443	Morula Cell (Blastomere) Embryo	108	108	1	38	6081	29854	0.000243626	0.00816146	8.31988
Muscle_only	C5	GOBP	669	GOBP_BONE_DEVELOPMENT	212	214	0.991	65	6081	29854	0.000247748	0.00169761	8.3031
Muscle_only	C5	GOBP	6923	GOBP_RESPONSE_TO_CARBOHYDRATE	216	231	0.935	66	6081	29854	0.0002485	0.00170157	8.30007
Muscle_only	C5	GOBP	2743	GOBP_MEMORY	123	123	1	42	6081	29854	0.000250806	0.00171617	8.29083
Muscle_only	C5	GOBP	2149	GOBP_HIPPOCAMPUS_DEVELOPMENT	90	94	0.957	33	6081	29854	0.000255404	0.00174642	8.27266
Muscle_only	C2	REACTOME	13701	REACTOME_TP53_REGULATES_TRANSCRIPTION_OF_DNA_REPAIR_GENES	62	62	1	25	6081	29854	0.000259932	0.00194611	8.25509
Muscle_only	C5	GOMF	9856	GOMF_MANGANESE_ION_BINDING	62	64	0.969	25	6081	29854	0.000259932	0.00177614	8.25509
Muscle_only	C2	BIOCARTA	86	BIOCARTA_EIF4_PATHWAY	24	24	1	13	6081	29854	0.000261087	0.00194634	8.25066
Muscle_only	C2	BIOCARTA	280	BIOCARTA_TOLL_PATHWAY	24	25	0.96	13	6081	29854	0.000261087	0.00194634	8.25066
Muscle_only	C5	GOBP	3889	GOBP_NEUROTROPHIN_TRK_RECEPTOR_SIGNALING_PATHWAY	24	25	0.96	13	6081	29854	0.000261087	0.00177785	8.25066
Muscle_only	C5	GOCC	8398	GOCC_INTRACILIARY_TRANSPORT_PARTICLE	24	25	0.96	13	6081	29854	0.000261087	0.00177785	8.25066
Muscle_only	C5	GOCC	8473	GOCC_MICROTUBULE_PLUS_END	24	24	1	13	6081	29854	0.000261087	0.00177785	8.25066
Muscle_only	C5	GOMF	9353	GOMF_CYTOSKELETAL_ANCHOR_ACTIVITY	24	24	1	13	6081	29854	0.000261087	0.00177785	8.25066
Muscle_only	C5	GOMF	10542	GOMF_STRUCTURAL_CONSTITUENT_OF_NUCLEAR_PORE	24	25	0.96	13	6081	29854	0.000261087	0.00177785	8.25066
Muscle_only	C5	GOBP	778	GOBP_CARDIAC_CHAMBER_MORPHOGENESIS	127	127	1	43	6081	29854	0.000263224	0.00179116	8.24251
Muscle_only	C2	REACTOME	13158	REACTOME_PI_METABOLISM	83	84	0.988	31	6081	29854	0.000265471	0.00197476	8.234
Muscle_only	C5	GOCC	8236	GOCC_ENDOPEPTIDASE_COMPLEX	83	84	0.988	31	6081	29854	0.000265471	0.0018052	8.234
Muscle_only	C5	GOBP	2272	GOBP_INSULIN_LIKE_GROWTH_FACTOR_RECEPTOR_SIGNALING_PATHWAY	52	52	1	22	6081	29854	0.00026649	0.00180838	8.23017
Muscle_only	C5	GOBP	2873	GOBP_MITOCHONDRIAL_RNA_METABOLIC_PROCESS	52	52	1	22	6081	29854	0.00026649	0.00180838	8.23017
Muscle_only	C5	GOCC	8685	GOCC_PRECATALYTIC_SPLICEOSOME	52	53	0.981	22	6081	29854	0.00026649	0.00180838	8.23017
Muscle_only	C2	BIOCARTA	289	BIOCARTA_VITCB_PATHWAY	11	11	1	8	6081	29854	0.000268241	0.00198257	8.22363
Muscle_only	C2	KEGG_MEDICUS	11205	KEGG_MEDICUS_REFERENCE_TSC1_2_MTORC1_SIGNALING_PATHWAY	11	11	1	8	6081	29854	0.000268241	0.00198257	8.22363
Muscle_only	C2	REACTOME	12366	REACTOME_CLEC7A_DECTIN_1_INDUCES_NFAT_ACTIVATION	11	11	1	8	6081	29854	0.000268241	0.00198257	8.22363
Muscle_only	C5	GOBP	1212	GOBP_COENZYME_A_BIOSYNTHETIC_PROCESS	11	11	1	8	6081	29854	0.000268241	0.00181399	8.22363
Muscle_only	C5	GOBP	1707	GOBP_ER_OVERLOAD_RESPONSE	11	11	1	8	6081	29854	0.000268241	0.00181399	8.22363
Muscle_only	C5	GOBP	2378	GOBP_IRES_DEPENDENT_VIRAL_TRANSLATIONAL_INITIATION	11	11	1	8	6081	29854	0.000268241	0.00181399	8.22363
Muscle_only	C5	GOBP	3943	GOBP_NUCLEAR_PORE_COMPLEX_ASSEMBLY	11	11	1	8	6081	29854	0.000268241	0.00181399	8.22363
Muscle_only	C5	GOBP	6642	GOBP_REGULATION_OF_SKELETAL_MUSCLE_FIBER_DEVELOPMENT	11	11	1	8	6081	29854	0.000268241	0.00181399	8.22363
Muscle_only	C2	REACTOME	12625	REACTOME_FORMATION_OF_PARAXIAL_MESODERM	69	69	1	27	6081	29854	0.000269608	0.0019842	8.21854
Muscle_only	C2	REACTOME	13350	REACTOME_RHOB_GTPASE_CYCLE	69	70	0.986	27	6081	29854	0.000269608	0.0019842	8.21854
Muscle_only	C2	BIOCARTA	199	BIOCARTA_P38MAPK_PATHWAY	36	36	1	17	6081	29854	0.000272123	0.00199846	8.20926
Muscle_only	C5	GOMF	10353	GOMF_PROTEIN_SERINE_THREONINE_KINASE_INHIBITOR_ACTIVITY	36	37	0.973	17	6081	29854	0.000272123	0.00183898	8.20926
Muscle_only	C5	GOBP	978	GOBP_CELLULAR_RESPONSE_TO_REACTIVE_OXYGEN_SPECIES	150	154	0.974	49	6081	29854	0.000272396	0.00183956	8.20825
Muscle_only	C5	GOBP	2943	GOBP_MONOCARBOXYLIC_ACID_CATABOLIC_PROCESS	131	131	1	44	6081	29854	0.000275043	0.00185489	8.19858
Muscle_only	C5	GOMF	9246	GOMF_CATALYTIC_ACTIVITY_ACTING_ON_A_TRNA	131	131	1	44	6081	29854	0.000275043	0.00185489	8.19858
Muscle_only	C5	GOBP	1991	GOBP_GLUTAMINE_FAMILY_AMINO_ACID_CATABOLIC_PROCESS	27	27	1	14	6081	29854	0.000277689	0.00186888	8.18901
Muscle_only	C5	GOCC	8300	GOCC_FILAMENTOUS_ACTIN	27	28	0.964	14	6081	29854	0.000277689	0.00186888	8.18901
Muscle_only	C5	GOMF	9061	GOMF_ALPHA_ACTININ_BINDING	27	28	0.964	14	6081	29854	0.000277689	0.00186888	8.18901
Muscle_only	C5	GOBP	605	GOBP_AXIS_SPECIFICATION	94	98	0.959	34	6081	29854	0.000279729	0.00188132	8.18169
Muscle_only	CELLMARKER	CELLMARKER	16597	Oocyte Embryo	94	94	1	34	6081	29854	0.000279729	0.00902384	8.18169
Muscle_only	C2	BIOCARTA	7	BIOCARTA_AGR_PATHWAY	33	33	1	16	6081	29854	0.000280898	0.00205418	8.17752
Muscle_only	C2	WP	14026	WP_ALPHA_6_BETA_4_SIGNALING_PATHWAY	33	33	1	16	6081	29854	0.000280898	0.00205418	8.17752
Muscle_only	C5	GOBP	2112	GOBP_HEMATOPOIETIC_STEM_CELL_PROLIFERATION	33	36	0.917	16	6081	29854	0.000280898	0.00188146	8.17752
Muscle_only	C5	GOBP	2983	GOBP_MRNA_MODIFICATION	33	33	1	16	6081	29854	0.000280898	0.00188146	8.17752
Muscle_only	C5	GOBP	6147	GOBP_REGULATION_OF_KIDNEY_DEVELOPMENT	33	34	0.971	16	6081	29854	0.000280898	0.00188146	8.17752
Muscle_only	C5	GOBP	6848	GOBP_RELAXATION_OF_MUSCLE	33	34	0.971	16	6081	29854	0.000280898	0.00188146	8.17752
Muscle_only	C5	GOBP	7818	GOBP_VASCULAR_ASSOCIATED_SMOOTH_MUSCLE_CELL...(07818)	33	40	0.825	16	6081	29854	0.000280898	0.00188146	8.17752
Muscle_only	C5	GOCC	8891	GOCC_TRANSCRIPTION_FACTOR_TFIID_COMPLEX	33	46	0.717	16	6081	29854	0.000280898	0.00188146	8.17752
Muscle_only	C2	BIOCARTA	101	BIOCARTA_FAS_PATHWAY	30	30	1	15	6081	29854	0.000283496	0.00206011	8.16831
Muscle_only	C2	PID	11678	PID_RETINOIC_ACID_PATHWAY	30	30	1	15	6081	29854	0.000283496	0.00206011	8.16831
Muscle_only	C2	WP	14209	WP_ETHANOL_EFFECTS_ON_HISTONE_MODIFICATIONS	30	31	0.968	15	6081	29854	0.000283496	0.00206011	8.16831
Muscle_only	C5	GOBP	5732	GOBP_REGULATION_OF_CARDIOCYTE_DIFFERENTIATION	30	33	0.909	15	6081	29854	0.000283496	0.00189757	8.16831
Muscle_only	C2	BIOCARTA	87	BIOCARTA_EIF_PATHWAY	16	16	1	10	6081	29854	0.000288881	0.00208609	8.1495
Muscle_only	C2	WP	14417	WP_MAPK_PATHWAY_IN_CONGENITAL_THYROID_CANCER	16	16	1	10	6081	29854	0.000288881	0.00208609	8.1495
Muscle_only	C2	WP	14698	WP_TCA_CYCLE_AND_DEFICIENCY_OF_PYRUVATE...(14698)	16	16	1	10	6081	29854	0.000288881	0.00208609	8.1495
Muscle_only	C5	GOBP	4902	GOBP_POSITIVE_REGULATION_OF_PEPTIDYL_LYSINE_ACETYLATION	16	16	1	10	6081	29854	0.000288881	0.00192836	8.1495
Muscle_only	C5	GOBP	5774	GOBP_REGULATION_OF_CELL_COMMUNICATION_BY...(05774)	16	16	1	10	6081	29854	0.000288881	0.00192836	8.1495
Muscle_only	C5	GOBP	6284	GOBP_REGULATION_OF_MITOPHAGY	16	16	1	10	6081	29854	0.000288881	0.00192836	8.1495
Muscle_only	C5	GOMF	10300	GOMF_PROTEASOME_BINDING	16	17	0.941	10	6081	29854	0.000288881	0.00192836	8.1495
Muscle_only	C5	GOBP	3135	GOBP_NEGATIVE_REGULATION_OF_BINDING	120	122	0.984	41	6081	29854	0.000290938	0.00194077	8.1424
Muscle_only	C2	KEGG_MEDICUS	11008	KEGG_MEDICUS_REFERENCE_GF_RTK_RAS_PI3K_SIGNALING_PATHWAY	87	89	0.978	32	6081	29854	0.000294495	0.00212221	8.13025
[truncated: 52,013 more rows]

## Sheet: Phospho_ORA_PTMsigDB
contrast	collection	database	set_short	set_size	set_size_DB	size_ratio	set_size_in_input	input_size	background_size	p_value	adj_p_value
Muscle_only	PTMSIGDB	PTMSIGDB_KINASE-iKiP	PTMSIGDB_KINASE-iKiP_MAPK3.ERK1	120	304	0.395	66	3828	15657	6.38736e-13	3.05954e-10
Muscle_only	PTMSIGDB	PTMSIGDB_KINASE-iKiP	PTMSIGDB_KINASE-iKiP_MAPK13	158	413	0.383	76	3828	15657	8.21127e-11	1.9666e-08
Muscle_only	PTMSIGDB	PTMSIGDB_KINASE-PSP	PTMSIGDB_KINASE-PSP_ERK1/MAPK3	67	380	0.176	41	3828	15657	1.72044e-10	2.74696e-08
Muscle_only	PTMSIGDB	PTMSIGDB_KINASE-iKiP	PTMSIGDB_KINASE-iKiP_MAPK9.JNK2	98	258	0.38	53	3828	15657	2.72699e-10	3.26558e-08
Muscle_only	PTMSIGDB	PTMSIGDB_KINASE-iKiP	PTMSIGDB_KINASE-iKiP_MAPK1.ERK2	174	448	0.388	79	3828	15657	1.13258e-09	1.08501e-07
Muscle_only	PTMSIGDB	PTMSIGDB_KINASE-PSP	PTMSIGDB_KINASE-PSP_GSK3B	54	362	0.149	33	3828	15657	1.09185e-08	8.71656e-07
Muscle_only	PTMSIGDB	PTMSIGDB_KINASE-iKiP	PTMSIGDB_KINASE-iKiP_MAPK12	153	430	0.356	69	3828	15657	1.75736e-08	1.20254e-06
Muscle_only	PTMSIGDB	PTMSIGDB_KINASE-PSP	PTMSIGDB_KINASE-PSP_ERK2/MAPK1	79	436	0.181	42	3828	15657	3.69583e-08	2.21288e-06
Muscle_only	PTMSIGDB	PTMSIGDB_PERT-P100-DIA2	PTMSIGDB_PERT-P100-DIA2_TRETINOIN	107	225	0.476	52	3828	15657	4.95664e-08	2.63803e-06
Muscle_only	PTMSIGDB	PTMSIGDB_KINASE-iKiP	PTMSIGDB_KINASE-iKiP_MAPK8.JNK1	136	380	0.358	61	3828	15657	1.47269e-07	7.05421e-06
Muscle_only	PTMSIGDB	PTMSIGDB_PATH-BI	PTMSIGDB_PATH-BI_ISCHEMIA	85	161	0.528	43	3828	15657	1.66889e-07	7.26726e-06
Muscle_only	PTMSIGDB	PTMSIGDB_PERT-P100-DIA2	PTMSIGDB_PERT-P100-DIA2_MOMELOTINIB	85	181	0.47	40	3828	15657	4.66925e-06	0.000186381
Muscle_only	PTMSIGDB	PTMSIGDB_KINASE-iKiP	PTMSIGDB_KINASE-iKiP_MAPK14	112	292	0.384	49	3828	15657	5.6743e-06	0.000209076
Muscle_only	PTMSIGDB	PTMSIGDB_PERT-P100-DIA2	PTMSIGDB_PERT-P100-DIA2_STAUROSPORINE	249	597	0.417	92	3828	15657	6.46135e-06	0.000215535
Muscle_only	PTMSIGDB	PTMSIGDB_KINASE-PSP	PTMSIGDB_KINASE-PSP_CDK2	58	415	0.14	30	3828	15657	6.74952e-06	0.000215535
Muscle_only	PTMSIGDB	PTMSIGDB_KINASE-PSP	PTMSIGDB_KINASE-PSP_P38A/MAPK14	28	215	0.13	17	3828	15657	4.765e-05	0.00142652
Muscle_only	PTMSIGDB	PTMSIGDB_KINASE-PSP	PTMSIGDB_KINASE-PSP_CDK1	99	651	0.152	42	3828	15657	6.19738e-05	0.0017462
Muscle_only	PTMSIGDB	PTMSIGDB_DISEASE-PSP	PTMSIGDB_DISEASE-PSP_PSP	9	14	0.643	8	3828	15657	8.94786e-05	0.00238112
Muscle_only	PTMSIGDB	PTMSIGDB_KINASE-PSP	PTMSIGDB_KINASE-PSP_CDK5	37	155	0.239	20	3828	15657	0.000103559	0.00245506
Muscle_only	PTMSIGDB	PTMSIGDB_KINASE-PSP	PTMSIGDB_KINASE-PSP_P38D/MAPK13	11	19	0.579	9	3828	15657	0.000103887	0.00245506
Muscle_only	PTMSIGDB	PTMSIGDB_PERT-P100-DIA2	PTMSIGDB_PERT-P100-DIA2_TACROLIMUS	89	198	0.449	38	3828	15657	0.000115586	0.00245506
Muscle_only	PTMSIGDB	PTMSIGDB_PERT-P100-DIA2	PTMSIGDB_PERT-P100-DIA2_OLMESARTAN	83	192	0.432	36	3828	15657	0.0001176	0.00245506
Muscle_only	PTMSIGDB	PTMSIGDB_PERT-P100-DIA2	PTMSIGDB_PERT-P100-DIA2_IPI145	80	202	0.396	35	3828	15657	0.000117884	0.00245506
Muscle_only	PTMSIGDB	PTMSIGDB_KINASE-iKiP	PTMSIGDB_KINASE-iKiP_MAPK10.JNK3	72	164	0.439	32	3828	15657	0.000159058	0.00317454
Muscle_only	PTMSIGDB	PTMSIGDB_DISEASE-PSP	PTMSIGDB_DISEASE-PSP_Parkinsons_disease	18	47	0.383	12	3828	15657	0.000182303	0.00349293
Muscle_only	PTMSIGDB	PTMSIGDB_KINASE-PSP	PTMSIGDB_KINASE-PSP_mTOR/MTOR	41	123	0.333	21	3828	15657	0.000192655	0.0035493
Muscle_only	PTMSIGDB	PTMSIGDB_PERT-P100-DIA2	PTMSIGDB_PERT-P100-DIA2_SEMAGACESTAT	82	178	0.461	35	3828	15657	0.000213148	0.0036739
Muscle_only	PTMSIGDB	PTMSIGDB_PERT-P100-DIA2	PTMSIGDB_PERT-P100-DIA2_C646_(CHEMBL1797936)	67	146	0.459	30	3828	15657	0.000214758	0.0036739
Muscle_only	PTMSIGDB	PTMSIGDB_PERT-PSP	PTMSIGDB_PERT-PSP_UV	14	82	0.171	10	3828	15657	0.000278792	0.00460488
Muscle_only	PTMSIGDB	PTMSIGDB_PERT-P100-DIA2	PTMSIGDB_PERT-P100-DIA2_KN-93	65	141	0.461	29	3828	15657	0.000293282	0.00468274
Muscle_only	PTMSIGDB	PTMSIGDB_KINASE-PSP	PTMSIGDB_KINASE-PSP_GSK3A	12	72	0.167	9	3828	15657	0.000324793	0.00501857
Muscle_only	PTMSIGDB	PTMSIGDB_PERT-P100-DIA2	PTMSIGDB_PERT-P100-DIA2_GEFITINIB	93	205	0.454	38	3828	15657	0.000342098	0.00512079
Muscle_only	PTMSIGDB	PTMSIGDB_PERT-P100-DIA2	PTMSIGDB_PERT-P100-DIA2_DOXORUBICIN	106	245	0.433	42	3828	15657	0.000376861	0.0054702
Muscle_only	PTMSIGDB	PTMSIGDB_KINASE-iKiP	PTMSIGDB_KINASE-iKiP_DYRK2	129	402	0.321	49	3828	15657	0.000418669	0.00589831
Muscle_only	PTMSIGDB	PTMSIGDB_PERT-P100-DIA2	PTMSIGDB_PERT-P100-DIA2_VORINOSTAT	220	556	0.396	76	3828	15657	0.000458773	0.00627864
Muscle_only	PTMSIGDB	PTMSIGDB_PERT-P100-DIA2	PTMSIGDB_PERT-P100-DIA2_DMSO	241	588	0.41	82	3828	15657	0.000482472	0.00641957
Muscle_only	PTMSIGDB	PTMSIGDB_KINASE-PSP	PTMSIGDB_KINASE-PSP_p70S6K/RPS6KB1	15	52	0.288	10	3828	15657	0.000652672	0.00833204
Muscle_only	PTMSIGDB	PTMSIGDB_KINASE-iKiP	PTMSIGDB_KINASE-iKiP_NLK	44	131	0.336	21	3828	15657	0.000660997	0.00833204
Muscle_only	PTMSIGDB	PTMSIGDB_PERT-PSP	PTMSIGDB_PERT-PSP_EGF	53	162	0.327	24	3828	15657	0.000732431	0.00873789
Muscle_only	PTMSIGDB	PTMSIGDB_KINASE-iKiP	PTMSIGDB_KINASE-iKiP_MAPKAPK5	59	141	0.418	26	3828	15657	0.000746267	0.00873789
Muscle_only	PTMSIGDB	PTMSIGDB_KINASE-PSP	PTMSIGDB_KINASE-PSP_MAPKAPK2	20	70	0.286	12	3828	15657	0.00074792	0.00873789
Muscle_only	PTMSIGDB	PTMSIGDB_KINASE-PSP	PTMSIGDB_KINASE-PSP_DYRK1A	13	39	0.333	9	3828	15657	0.000825738	0.00941734
Muscle_only	PTMSIGDB	PTMSIGDB_DISEASE-PSP	PTMSIGDB_DISEASE-PSP_Alzheimers_disease	39	130	0.3	19	3828	15657	0.000861695	0.00949166
Muscle_only	PTMSIGDB	PTMSIGDB_KINASE-PSP	PTMSIGDB_KINASE-PSP_MARK1	5	12	0.417	5	3828	15657	0.000871885	0.00949166
Muscle_only	PTMSIGDB	PTMSIGDB_PERT-P100-DIA2	PTMSIGDB_PERT-P100-DIA2_VERAPAMIL	78	169	0.462	32	3828	15657	0.00089575	0.00953476
Muscle_only	PTMSIGDB	PTMSIGDB_PERT-P100-DIA2	PTMSIGDB_PERT-P100-DIA2_CPI-169	91	170	0.535	36	3828	15657	0.000986785	0.0102754
Muscle_only	PTMSIGDB	PTMSIGDB_PERT-PSP	PTMSIGDB_PERT-PSP_OKADAIC_ACID	11	39	0.282	8	3828	15657	0.00100867	0.0102799
Muscle_only	PTMSIGDB	PTMSIGDB_PERT-P100-DIA2	PTMSIGDB_PERT-P100-DIA2_SOTRASTAURIN	82	170	0.482	33	3828	15657	0.00111523	0.0110703
Muscle_only	PTMSIGDB	PTMSIGDB_DISEASE-PSP	PTMSIGDB_DISEASE-PSP_DLB	9	15	0.6	7	3828	15657	0.00115903	0.0110703
Muscle_only	PTMSIGDB	PTMSIGDB_PERT-PSP	PTMSIGDB_PERT-PSP_TORIN1	9	12	0.75	7	3828	15657	0.00115903	0.0110703
Muscle_only	PTMSIGDB	PTMSIGDB_KINASE-PSP	PTMSIGDB_KINASE-PSP_P38B/MAPK11	7	33	0.212	6	3828	15657	0.00117868	0.0110703
Muscle_only	PTMSIGDB	PTMSIGDB_PERT-P100-DIA2	PTMSIGDB_PERT-P100-DIA2_MILRINONE	89	211	0.422	35	3828	15657	0.00130346	0.0120068
Muscle_only	PTMSIGDB	PTMSIGDB_KINASE-iKiP	PTMSIGDB_KINASE-iKiP_MAPKAPK3	52	167	0.311	23	3828	15657	0.00139066	0.0125684
Muscle_only	PTMSIGDB	PTMSIGDB_PERT-P100-DIA2	PTMSIGDB_PERT-P100-DIA2_OKADAIC_ACID	84	185	0.454	33	3828	15657	0.0018013	0.0157291
Muscle_only	PTMSIGDB	PTMSIGDB_PERT-P100-DIA2	PTMSIGDB_PERT-P100-DIA2_VEMURAFENIB	62	150	0.413	26	3828	15657	0.00180606	0.0157291
Muscle_only	PTMSIGDB	PTMSIGDB_PERT-P100-DIA2	PTMSIGDB_PERT-P100-DIA2_KN-62	59	200	0.295	25	3828	15657	0.0018446	0.0157779
Muscle_only	PTMSIGDB	PTMSIGDB_PERT-P100-DIA2	PTMSIGDB_PERT-P100-DIA2_ENDOTHELIN	78	204	0.382	31	3828	15657	0.0019686	0.0165432
Muscle_only	PTMSIGDB	PTMSIGDB_PERT-P100-DIA2	PTMSIGDB_PERT-P100-DIA2_SP600125	72	158	0.456	29	3828	15657	0.00213575	0.0176384
Muscle_only	PTMSIGDB	PTMSIGDB_PERT-P100-DIA2	PTMSIGDB_PERT-P100-DIA2_TAXOL	69	183	0.377	28	3828	15657	0.00221716	0.0180003
Muscle_only	PTMSIGDB	PTMSIGDB_PERT-P100-DIA2	PTMSIGDB_PERT-P100-DIA2_LAPATINIB	85	208	0.409	33	3828	15657	0.00226377	0.0180725
Muscle_only	PTMSIGDB	PTMSIGDB_PERT-P100-DIA2	PTMSIGDB_PERT-P100-DIA2_ROLIPRAM	79	164	0.482	31	3828	15657	0.00249262	0.0195732
Muscle_only	PTMSIGDB	PTMSIGDB_KINASE-iKiP	PTMSIGDB_KINASE-iKiP_CDK2-CCNA2	48	151	0.318	21	3828	15657	0.00260478	0.020124
Muscle_only	PTMSIGDB	PTMSIGDB_PERT-P100-DIA2	PTMSIGDB_PERT-P100-DIA2_FLECAINIDE	89	204	0.436	34	3828	15657	0.00267865	0.0203662
Muscle_only	PTMSIGDB	PTMSIGDB_KINASE-iKiP	PTMSIGDB_KINASE-iKiP_CDK5-CDK5R1p25	73	190	0.384	29	3828	15657	0.00272798	0.0204172
Muscle_only	PTMSIGDB	PTMSIGDB_PERT-PSP	PTMSIGDB_PERT-PSP_SII_ANGIOTENSIN_2	28	33	0.848	14	3828	15657	0.00300657	0.0221013
Muscle_only	PTMSIGDB	PTMSIGDB_PATH-NP	PTMSIGDB_PATH-NP_TWEAK_PATHWAY	10	18	0.556	7	3828	15657	0.00304527	0.0221013
Muscle_only	PTMSIGDB	PTMSIGDB_KINASE-iKiP	PTMSIGDB_KINASE-iKiP_CDK1-CCNB1	93	253	0.368	35	3828	15657	0.003128	0.0223629
Muscle_only	PTMSIGDB	PTMSIGDB_PERT-PSP	PTMSIGDB_PERT-PSP_INSULIN	37	75	0.493	17	3828	15657	0.00350315	0.0246205
Muscle_only	PTMSIGDB	PTMSIGDB_PERT-PSP	PTMSIGDB_PERT-PSP_RAPAMYCIN	15	36	0.417	9	3828	15657	0.00354659	0.0246205
Muscle_only	PTMSIGDB	PTMSIGDB_PERT-PSP	PTMSIGDB_PERT-PSP_PD98059	6	9	0.667	5	3828	15657	0.00416652	0.0285109
Muscle_only	PTMSIGDB	PTMSIGDB_PERT-P100-DIA2	PTMSIGDB_PERT-P100-DIA2_BYL719	59	141	0.418	24	3828	15657	0.00427716	0.0286639
Muscle_only	PTMSIGDB	PTMSIGDB_PERT-P100-DIA2	PTMSIGDB_PERT-P100-DIA2_CRIZOTINIB	88	234	0.376	33	3828	15657	0.00430856	0.0286639
Muscle_only	PTMSIGDB	PTMSIGDB_PERT-P100-DIA2	PTMSIGDB_PERT-P100-DIA2_TBB	69	146	0.473	27	3828	15657	0.00479598	0.0314428
Muscle_only	PTMSIGDB	PTMSIGDB_DISEASE-PSP	PTMSIGDB_DISEASE-PSP_prostate_cancer	13	58	0.224	8	3828	15657	0.00485756	0.0314428
Muscle_only	PTMSIGDB	PTMSIGDB_PERT-P100-DIA2	PTMSIGDB_PERT-P100-DIA2_IMATINIB	66	170	0.388	26	3828	15657	0.00503086	0.0321304
Muscle_only	PTMSIGDB	PTMSIGDB_PERT-P100-DIA2	PTMSIGDB_PERT-P100-DIA2_CARFILZOMIB	79	190	0.416	30	3828	15657	0.0051132	0.0322266
Muscle_only	PTMSIGDB	PTMSIGDB_PERT-P100-DIA2	PTMSIGDB_PERT-P100-DIA2_VERTEPORFIN	86	195	0.441	32	3828	15657	0.00559608	0.034812
Muscle_only	PTMSIGDB	PTMSIGDB_PERT-P100-DIA2	PTMSIGDB_PERT-P100-DIA2_DAUNORUBICIN	100	262	0.382	36	3828	15657	0.00636949	0.038608
Muscle_only	PTMSIGDB	PTMSIGDB_PERT-P100-DIA2	PTMSIGDB_PERT-P100-DIA2_BELINOSTAT	45	111	0.405	19	3828	15657	0.00653573	0.038608
Muscle_only	PTMSIGDB	PTMSIGDB_KINASE-PSP	PTMSIGDB_KINASE-PSP_JNK2/MAPK9	11	62	0.177	7	3828	15657	0.00660931	0.038608
Muscle_only	PTMSIGDB	PTMSIGDB_PATH-NP	PTMSIGDB_PATH-NP_NOTCH_PATHWAY	11	30	0.367	7	3828	15657	0.00660931	0.038608
Muscle_only	PTMSIGDB	PTMSIGDB_PERT-PSP	PTMSIGDB_PERT-PSP_TNF	11	31	0.355	7	3828	15657	0.00660931	0.038608
Muscle_only	PTMSIGDB	PTMSIGDB_PERT-P100-DIA2	PTMSIGDB_PERT-P100-DIA2_JQ1-S	58	131	0.443	23	3828	15657	0.00734427	0.0423844
Muscle_only	PTMSIGDB	PTMSIGDB_PATH-NP	PTMSIGDB_PATH-NP_TSLP_PATHWAY	55	173	0.318	22	3828	15657	0.0076805	0.0434625
Muscle_only	PTMSIGDB	PTMSIGDB_KINASE-iKiP	PTMSIGDB_KINASE-iKiP_MAPK11	81	212	0.382	30	3828	15657	0.00771256	0.0434625
Muscle_only	PTMSIGDB	PTMSIGDB_PERT-P100-DIA2	PTMSIGDB_PERT-P100-DIA2_REGORAFENIB	98	253	0.387	35	3828	15657	0.00813483	0.0453091
Muscle_only	PTMSIGDB	PTMSIGDB_PATH-NP	PTMSIGDB_PATH-NP_OXYTOCIN_PATHWAY	9	25	0.36	6	3828	15657	0.00888164	0.0489001
Muscle_only	PTMSIGDB	PTMSIGDB_DISEASE-PSP	PTMSIGDB_DISEASE-PSP_type_2_diabetes	17	30	0.567	9	3828	15657	0.0106102	0.0577534
Muscle_only	PTMSIGDB	PTMSIGDB_PATH-NP	PTMSIGDB_PATH-NP_AGE_RAGE_PATHWAY	7	27	0.259	5	3828	15657	0.0116361	0.0612495
Muscle_only	PTMSIGDB	PTMSIGDB_PERT-P100-PRM	PTMSIGDB_PERT-P100-PRM_VORINOSTAT	7	8	0.875	5	3828	15657	0.0116361	0.0612495
Muscle_only	PTMSIGDB	PTMSIGDB_PERT-PSP	PTMSIGDB_PERT-PSP_IL_1B	7	12	0.583	5	3828	15657	0.0116361	0.0612495
Muscle_only	PTMSIGDB	PTMSIGDB_KINASE-iKiP	PTMSIGDB_KINASE-iKiP_CDK5-CDK5R1p35	67	186	0.36	25	3828	15657	0.0128277	0.0648781
Muscle_only	PTMSIGDB	PTMSIGDB_PERT-P100-DIA2	PTMSIGDB_PERT-P100-DIA2_BOSUTINIB	111	259	0.429	38	3828	15657	0.0128366	0.0648781
Muscle_only	PTMSIGDB	PTMSIGDB_KINASE-iKiP	PTMSIGDB_KINASE-iKiP_PRKD3	32	112	0.286	14	3828	15657	0.0129555	0.0648781
Muscle_only	PTMSIGDB	PTMSIGDB_PERT-PSP	PTMSIGDB_PERT-PSP_PHORBOL_ESTER	32	109	0.294	14	3828	15657	0.0129555	0.0648781
Muscle_only	PTMSIGDB	PTMSIGDB_KINASE-PSP	PTMSIGDB_KINASE-PSP_CK1D/CSNK1D	5	81	0.062	4	3828	15657	0.0143572	0.0648781
Muscle_only	PTMSIGDB	PTMSIGDB_KINASE-PSP	PTMSIGDB_KINASE-PSP_MKK6/MAP2K6	5	10	0.5	4	3828	15657	0.0143572	0.0648781
Muscle_only	PTMSIGDB	PTMSIGDB_KINASE-PSP	PTMSIGDB_KINASE-PSP_P38G/MAPK12	5	26	0.192	4	3828	15657	0.0143572	0.0648781
Muscle_only	PTMSIGDB	PTMSIGDB_KINASE-PSP	PTMSIGDB_KINASE-PSP_Ret/RET	5	30	0.167	4	3828	15657	0.0143572	0.0648781
Muscle_only	PTMSIGDB	PTMSIGDB_PATH-NP	PTMSIGDB_PATH-NP_TNF_ALPHA_PATHWAY	5	13	0.385	4	3828	15657	0.0143572	0.0648781
Muscle_only	PTMSIGDB	PTMSIGDB_PATH-NP	PTMSIGDB_PATH-NP_TSH_PATHWAY	5	13	0.385	4	3828	15657	0.0143572	0.0648781
Muscle_only	PTMSIGDB	PTMSIGDB_PERT-P100-DIA	PTMSIGDB_PERT-P100-DIA_STAUROSPORINE	5	8	0.625	4	3828	15657	0.0143572	0.0648781
Muscle_only	PTMSIGDB	PTMSIGDB_PERT-P100-PRM	PTMSIGDB_PERT-P100-PRM_KN-93	5	5	1	4	3828	15657	0.0143572	0.0648781
Muscle_only	PTMSIGDB	PTMSIGDB_PERT-PSP	PTMSIGDB_PERT-PSP_ARSENITE	5	9	0.556	4	3828	15657	0.0143572	0.0648781
Muscle_only	PTMSIGDB	PTMSIGDB_PERT-PSP	PTMSIGDB_PERT-PSP_IL_1A	5	10	0.5	4	3828	15657	0.0143572	0.0648781
Muscle_only	PTMSIGDB	PTMSIGDB_PERT-PSP	PTMSIGDB_PERT-PSP_PHORBOL_ESTER_IONOMYCIN	5	9	0.556	4	3828	15657	0.0143572	0.0648781
Muscle_only	PTMSIGDB	PTMSIGDB_PERT-P100-DIA2	PTMSIGDB_PERT-P100-DIA2_CHIR99021	58	148	0.392	22	3828	15657	0.0153755	0.0688306
Muscle_only	PTMSIGDB	PTMSIGDB_PERT-P100-DIA2	PTMSIGDB_PERT-P100-DIA2_GOSSYPETIN	68	155	0.439	25	3828	15657	0.0156784	0.0695366
Muscle_only	PTMSIGDB	PTMSIGDB_PERT-P100-DIA2	PTMSIGDB_PERT-P100-DIA2_CERITINIB	85	215	0.395	30	3828	15657	0.0161842	0.0711212
Muscle_only	PTMSIGDB	PTMSIGDB_PERT-P100-DIA2	PTMSIGDB_PERT-P100-DIA2_UNC-0321	43	84	0.512	17	3828	15657	0.020293	0.088367
Muscle_only	PTMSIGDB	PTMSIGDB_PERT-P100-DIA2	PTMSIGDB_PERT-P100-DIA2_CYCLOSPORINE	104	240	0.433	35	3828	15657	0.021476	0.0926755
Muscle_only	PTMSIGDB	PTMSIGDB_PERT-P100-DIA2	PTMSIGDB_PERT-P100-DIA2_OLAPARIB	50	103	0.485	19	3828	15657	0.0228539	0.0977411
Muscle_only	PTMSIGDB	PTMSIGDB_PERT-P100-DIA2	PTMSIGDB_PERT-P100-DIA2_AXITINIB	112	279	0.401	37	3828	15657	0.0247399	0.103867
Muscle_only	PTMSIGDB	PTMSIGDB_KINASE-iKiP	PTMSIGDB_KINASE-iKiP_MELK	8	25	0.32	5	3828	15657	0.0248076	0.103867
Muscle_only	PTMSIGDB	PTMSIGDB_KINASE-PSP	PTMSIGDB_KINASE-PSP_JNK1/MAPK8	19	159	0.119	9	3828	15657	0.0249368	0.103867
Muscle_only	PTMSIGDB	PTMSIGDB_KINASE-iKiP	PTMSIGDB_KINASE-iKiP_HIPK3	22	37	0.595	10	3828	15657	0.0253503	0.104679
Muscle_only	PTMSIGDB	PTMSIGDB_PERT-P100-DIA2	PTMSIGDB_PERT-P100-DIA2_UNC-0646	64	145	0.441	23	3828	15657	0.0262687	0.107544
Muscle_only	PTMSIGDB	PTMSIGDB_PERT-P100-DIA2	PTMSIGDB_PERT-P100-DIA2_GSK-J4	41	80	0.512	16	3828	15657	0.0272138	0.11047
Muscle_only	PTMSIGDB	PTMSIGDB_PERT-P100-DIA2	PTMSIGDB_PERT-P100-DIA2_IBRUTINIB	82	207	0.396	28	3828	15657	0.0306015	0.123177
Muscle_only	PTMSIGDB	PTMSIGDB_KINASE-PSP	PTMSIGDB_KINASE-PSP_AMPKA1/PRKAA1	32	159	0.201	13	3828	15657	0.0317226	0.126626
Muscle_only	PTMSIGDB	PTMSIGDB_PERT-P100-DIA2	PTMSIGDB_PERT-P100-DIA2_KU-55933	55	110	0.5	20	3828	15657	0.0323257	0.127967
Muscle_only	PTMSIGDB	PTMSIGDB_PERT-P100-DIA2	PTMSIGDB_PERT-P100-DIA2_DINACICLIB	62	151	0.411	22	3828	15657	0.0338336	0.131021
Muscle_only	PTMSIGDB	PTMSIGDB_DISEASE-PSP	PTMSIGDB_DISEASE-PSP_ALS	6	17	0.353	4	3828	15657	0.0347384	0.131021
Muscle_only	PTMSIGDB	PTMSIGDB_KINASE-iKiP	PTMSIGDB_KINASE-iKiP_GRK1	6	25	0.24	4	3828	15657	0.0347384	0.131021
Muscle_only	PTMSIGDB	PTMSIGDB_KINASE-PSP	PTMSIGDB_KINASE-PSP_ULK1	6	71	0.085	4	3828	15657	0.0347384	0.131021
Muscle_only	PTMSIGDB	PTMSIGDB_PERT-PSP	PTMSIGDB_PERT-PSP_H2O2	6	26	0.231	4	3828	15657	0.0347384	0.131021
Muscle_only	PTMSIGDB	PTMSIGDB_PERT-PSP	PTMSIGDB_PERT-PSP_LPS	6	12	0.5	4	3828	15657	0.0347384	0.131021
Muscle_only	PTMSIGDB	PTMSIGDB_KINASE-iKiP	PTMSIGDB_KINASE-iKiP_PRKD1	23	66	0.348	10	3828	15657	0.0352476	0.131903
Muscle_only	PTMSIGDB	PTMSIGDB_PERT-P100-DIA2	PTMSIGDB_PERT-P100-DIA2_BAFILOMYCIN_A1	39	75	0.52	15	3828	15657	0.0364159	0.135219
Muscle_only	PTMSIGDB	PTMSIGDB_PERT-P100-DIA2	PTMSIGDB_PERT-P100-DIA2_SORAFENIB	80	209	0.383	27	3828	15657	0.0384433	0.141649
Muscle_only	PTMSIGDB	PTMSIGDB_PERT-P100-DIA2	PTMSIGDB_PERT-P100-DIA2_BORTEZOMIB	56	141	0.397	20	3828	15657	0.0390548	0.142804
Muscle_only	PTMSIGDB	PTMSIGDB_PERT-P100-DIA2	PTMSIGDB_PERT-P100-DIA2_VANDETANIB	84	213	0.394	28	3828	15657	0.0414237	0.150318
Muscle_only	PTMSIGDB	PTMSIGDB_PATH-NP	PTMSIGDB_PATH-NP_CRH_PATHWAY	9	16	0.562	5	3828	15657	0.0447151	0.15984
Muscle_only	PTMSIGDB	PTMSIGDB_PERT-PSP	PTMSIGDB_PERT-PSP_U0126	9	22	0.409	5	3828	15657	0.0447151	0.15984
Muscle_only	PTMSIGDB	PTMSIGDB_PERT-P100-DIA2	PTMSIGDB_PERT-P100-DIA2_DEXAMETHASONE	50	115	0.435	18	3828	15657	0.0451059	0.160043
Muscle_only	PTMSIGDB	PTMSIGDB_PERT-P100-DIA2	PTMSIGDB_PERT-P100-DIA2_CABOZANTINIB	85	188	0.452	28	3828	15657	0.0477947	0.168336
Muscle_only	PTMSIGDB	PTMSIGDB_PATH-WP	PTMSIGDB_PATH-WP_Translation_inhibitors_in...(15470)	12	18	0.667	6	3828	15657	0.0492016	0.172026
Muscle_only	PTMSIGDB	PTMSIGDB_PATH-NP	PTMSIGDB_PATH-NP_IL33_PATHWAY	18	49	0.367	8	3828	15657	0.0504841	0.175231
Muscle_only	PTMSIGDB	PTMSIGDB_PERT-P100-DIA2	PTMSIGDB_PERT-P100-DIA2_BIX-01338	61	132	0.462	21	3828	15657	0.0514282	0.177224
Muscle_only	PTMSIGDB	PTMSIGDB_PERT-P100-DIA2	PTMSIGDB_PERT-P100-DIA2_CALPAIN_INHIBITOR_II	65	139	0.468	22	3828	15657	0.0559794	0.191529
Muscle_only	PTMSIGDB	PTMSIGDB_PERT-P100-DIA2	PTMSIGDB_PERT-P100-DIA2_TRAMETINIB	108	215	0.502	34	3828	15657	0.0582941	0.197405
Muscle_only	PTMSIGDB	PTMSIGDB_KINASE-iKiP	PTMSIGDB_KINASE-iKiP_RPS6KB1	48	180	0.267	17	3828	15657	0.0585209	0.197405
Muscle_only	PTMSIGDB	PTMSIGDB_PERT-P100-DIA2	PTMSIGDB_PERT-P100-DIA2_NICLOSAMIDE	55	118	0.466	19	3828	15657	0.0598889	0.200607
Muscle_only	PTMSIGDB	PTMSIGDB_PERT-P100-DIA2	PTMSIGDB_PERT-P100-DIA2_RGFP966	80	161	0.497	26	3828	15657	0.0637829	0.210345
Muscle_only	PTMSIGDB	PTMSIGDB_PERT-P100-DIA2	PTMSIGDB_PERT-P100-DIA2_AMIODARONE	109	248	0.44	34	3828	15657	0.0654627	0.210345
Muscle_only	PTMSIGDB	PTMSIGDB_DISEASE-PSP	PTMSIGDB_DISEASE-PSP_clear_cell_kidney_cancer	7	10	0.7	4	3828	15657	0.0655414	0.210345
Muscle_only	PTMSIGDB	PTMSIGDB_KINASE-iKiP	PTMSIGDB_KINASE-iKiP_DYRK1B	7	15	0.467	4	3828	15657	0.0655414	0.210345
Muscle_only	PTMSIGDB	PTMSIGDB_KINASE-PSP	PTMSIGDB_KINASE-PSP_CDK4	7	78	0.09	4	3828	15657	0.0655414	0.210345
Muscle_only	PTMSIGDB	PTMSIGDB_PERT-PSP	PTMSIGDB_PERT-PSP_ANISOMYCIN	7	16	0.438	4	3828	15657	0.0655414	0.210345
Muscle_only	PTMSIGDB	PTMSIGDB_KINASE-PSP	PTMSIGDB_KINASE-PSP_PAK1	22	76	0.289	9	3828	15657	0.0658699	0.210345
Muscle_only	PTMSIGDB	PTMSIGDB_PERT-P100-DIA2	PTMSIGDB_PERT-P100-DIA2_ERLOTINIB	102	224	0.455	32	3828	15657	0.0674252	0.213885
Muscle_only	PTMSIGDB	PTMSIGDB_PERT-P100-DIA2	PTMSIGDB_PERT-P100-DIA2_PRAVASTATIN	77	193	0.399	25	3828	15657	0.0688289	0.216902
Muscle_only	PTMSIGDB	PTMSIGDB_PERT-P100-DIA2	PTMSIGDB_PERT-P100-DIA2_CURCUMIN	56	114	0.491	19	3828	15657	0.0705875	0.220444
Muscle_only	PTMSIGDB	PTMSIGDB_DISEASE-PSP	PTMSIGDB_DISEASE-PSP_ovarian_cancer	16	58	0.276	7	3828	15657	0.0716343	0.220444
Muscle_only	PTMSIGDB	PTMSIGDB_PATH-NP	PTMSIGDB_PATH-NP_KIT_RECEPTOR_PATHWAY	16	46	0.348	7	3828	15657	0.0716343	0.220444
Muscle_only	PTMSIGDB	PTMSIGDB_PERT-PSP	PTMSIGDB_PERT-PSP_SERUM	10	44	0.227	5	3828	15657	0.071794	0.220444
Muscle_only	PTMSIGDB	PTMSIGDB_PERT-P100-DIA2	PTMSIGDB_PERT-P100-DIA2_PONATINIB	99	215	0.46	31	3828	15657	0.0725459	0.221334
Muscle_only	PTMSIGDB	PTMSIGDB_PERT-P100-DIA2	PTMSIGDB_PERT-P100-DIA2_METHYLSTAT	39	95	0.411	14	3828	15657	0.0735197	0.222886
Muscle_only	PTMSIGDB	PTMSIGDB_KINASE-PSP	PTMSIGDB_KINASE-PSP_p90RSK/RPS6KA1	29	73	0.397	11	3828	15657	0.0745687	0.223553
Muscle_only	PTMSIGDB	PTMSIGDB_PERT-P100-DIA2	PTMSIGDB_PERT-P100-DIA2_SCH_900776	92	201	0.458	29	3828	15657	0.0746732	0.223553
Muscle_only	PTMSIGDB	PTMSIGDB_PERT-P100-DIA2	PTMSIGDB_PERT-P100-DIA2_SALERMIDE	53	118	0.449	18	3828	15657	0.0763635	0.22682
Muscle_only	PTMSIGDB	PTMSIGDB_PERT-P100-DIA2	PTMSIGDB_PERT-P100-DIA2_BMS-906024	85	213	0.399	27	3828	15657	0.0767116	0.22682
Muscle_only	PTMSIGDB	PTMSIGDB_KINASE-iKiP	PTMSIGDB_KINASE-iKiP_DYRK1A	78	154	0.506	25	3828	15657	0.0786063	0.230996
Muscle_only	PTMSIGDB	PTMSIGDB_PERT-P100-DIA2	PTMSIGDB_PERT-P100-DIA2_PD-0332991	43	112	0.384	15	3828	15657	0.0818163	0.238963
Muscle_only	PTMSIGDB	PTMSIGDB_KINASE-iKiP	PTMSIGDB_KINASE-iKiP_CAMK2B	50	101	0.495	17	3828	15657	0.0826777	0.240016
Muscle_only	PTMSIGDB	PTMSIGDB_PERT-P100-DIA2	PTMSIGDB_PERT-P100-DIA2_DASATINIB	93	193	0.482	29	3828	15657	0.0840649	0.242573
Muscle_only	PTMSIGDB	PTMSIGDB_PERT-P100-DIA2	PTMSIGDB_PERT-P100-DIA2_LY-294002	75	163	0.46	24	3828	15657	0.0848766	0.243448
Muscle_only	PTMSIGDB	PTMSIGDB_KINASE-iKiP	PTMSIGDB_KINASE-iKiP_ICK	23	96	0.24	9	3828	15657	0.0855557	0.243936
Muscle_only	PTMSIGDB	PTMSIGDB_PERT-P100-DIA2	PTMSIGDB_PERT-P100-DIA2_COMPOUND_E	86	194	0.443	27	3828	15657	0.0867146	0.245777
Muscle_only	PTMSIGDB	PTMSIGDB_PERT-P100-DIA2	PTMSIGDB_PERT-P100-DIA2_VX-970	61	175	0.349	20	3828	15657	0.088337	0.248903
Muscle_only	PTMSIGDB	PTMSIGDB_PERT-P100-DIA2	PTMSIGDB_PERT-P100-DIA2_ISOPROTERENOL	83	185	0.449	26	3828	15657	0.0935042	0.261598
Muscle_only	PTMSIGDB	PTMSIGDB_PATH-WP	PTMSIGDB_PATH-WP_PI3K-Akt_signaling_pathway	17	51	0.333	7	3828	15657	0.0969564	0.261598
Muscle_only	PTMSIGDB	PTMSIGDB_KINASE-iKiP	PTMSIGDB_KINASE-iKiP_MAST2	5	12	0.417	3	3828	15657	0.0977578	0.261598
Muscle_only	PTMSIGDB	PTMSIGDB_KINASE-PSP	PTMSIGDB_KINASE-PSP_CDK6	5	47	0.106	3	3828	15657	0.0977578	0.261598
Muscle_only	PTMSIGDB	PTMSIGDB_PATH-NP	PTMSIGDB_PATH-NP_IL11_PATHWAY	5	15	0.333	3	3828	15657	0.0977578	0.261598
Muscle_only	PTMSIGDB	PTMSIGDB_PATH-NP	PTMSIGDB_PATH-NP_IL6_PATHWAY	5	13	0.385	3	3828	15657	0.0977578	0.261598
Muscle_only	PTMSIGDB	PTMSIGDB_PERT-PSP	PTMSIGDB_PERT-PSP_AMINO_ACIDS	5	8	0.625	3	3828	15657	0.0977578	0.261598
Muscle_only	PTMSIGDB	PTMSIGDB_PERT-PSP	PTMSIGDB_PERT-PSP_IL_2	5	15	0.333	3	3828	15657	0.0977578	0.261598
Muscle_only	PTMSIGDB	PTMSIGDB_PERT-PSP	PTMSIGDB_PERT-PSP_SU11274	5	10	0.5	3	3828	15657	0.0977578	0.261598
Muscle_only	PTMSIGDB	PTMSIGDB_KINASE-iKiP	PTMSIGDB_KINASE-iKiP_RPS6KA1	48	128	0.375	16	3828	15657	0.105128	0.274645
Muscle_only	PTMSIGDB	PTMSIGDB_PERT-P100-DIA2	PTMSIGDB_PERT-P100-DIA2_NILOTINIB	48	118	0.407	16	3828	15657	0.105128	0.274645
Muscle_only	PTMSIGDB	PTMSIGDB_KINASE-PSP	PTMSIGDB_KINASE-PSP_Pim1/PIM1	11	67	0.164	5	3828	15657	0.105899	0.274645
Muscle_only	PTMSIGDB	PTMSIGDB_PERT-PSP	PTMSIGDB_PERT-PSP_THROMBIN	11	21	0.524	5	3828	15657	0.105899	0.274645
Muscle_only	PTMSIGDB	PTMSIGDB_KINASE-iKiP	PTMSIGDB_KINASE-iKiP_DYRK4	121	272	0.445	36	3828	15657	0.106091	0.274645
Muscle_only	PTMSIGDB	PTMSIGDB_PERT-PSP	PTMSIGDB_PERT-PSP_IONIZING_RADIATION	8	83	0.096	4	3828	15657	0.106275	0.274645
Muscle_only	PTMSIGDB	PTMSIGDB_PERT-P100-DIA2	PTMSIGDB_PERT-P100-DIA2_RUXOLITINIB	66	170	0.388	21	3828	15657	0.107242	0.274645
Muscle_only	PTMSIGDB	PTMSIGDB_KINASE-iKiP	PTMSIGDB_KINASE-iKiP_AKT1	24	71	0.338	9	3828	15657	0.108367	0.274645
Muscle_only	PTMSIGDB	PTMSIGDB_PATH-NP	PTMSIGDB_PATH-NP_TIE2_PATHWAY	24	83	0.289	9	3828	15657	0.108367	0.274645
Muscle_only	PTMSIGDB	PTMSIGDB_PERT-PSP	PTMSIGDB_PERT-PSP_NOCODAZOLE	24	111	0.216	9	3828	15657	0.108367	0.274645
Muscle_only	PTMSIGDB	PTMSIGDB_PERT-P100-DIA2	PTMSIGDB_PERT-P100-DIA2_EXIFONE	70	174	0.402	22	3828	15657	0.112552	0.283749
Muscle_only	PTMSIGDB	PTMSIGDB_PERT-P100-DIA2	PTMSIGDB_PERT-P100-DIA2_GELDANAMYCIN	45	111	0.405	15	3828	15657	0.114212	0.286426
Muscle_only	PTMSIGDB	PTMSIGDB_KINASE-PSP	PTMSIGDB_KINASE-PSP_CK2A1/CSNK2A1	56	566	0.099	18	3828	15657	0.119385	0.29784
Muscle_only	PTMSIGDB	PTMSIGDB_PERT-P100-DIA2	PTMSIGDB_PERT-P100-DIA2_PS-1145	78	181	0.431	24	3828	15657	0.122326	0.303597
Muscle_only	PTMSIGDB	PTMSIGDB_KINASE-iKiP	PTMSIGDB_KINASE-iKiP_CDK9-CCNK	64	115	0.557	20	3828	15657	0.131765	0.323669
Muscle_only	PTMSIGDB	PTMSIGDB_PERT-P100-DIA2	PTMSIGDB_PERT-P100-DIA2_EPZ-5676	64	146	0.438	20	3828	15657	0.131765	0.323669
Muscle_only	PTMSIGDB	PTMSIGDB_KINASE-iKiP	PTMSIGDB_KINASE-iKiP_GSK3B	25	87	0.287	9	3828	15657	0.134225	0.32803
Muscle_only	PTMSIGDB	PTMSIGDB_KINASE-iKiP	PTMSIGDB_KINASE-iKiP_CAMK2G	94	212	0.443	28	3828	15657	0.139008	0.337994
Muscle_only	PTMSIGDB	PTMSIGDB_PERT-P100-DIA2	PTMSIGDB_PERT-P100-DIA2_LENALIDOMIDE	83	188	0.441	25	3828	15657	0.141194	0.339859
Muscle_only	PTMSIGDB	PTMSIGDB_PERT-P100-DIA2	PTMSIGDB_PERT-P100-DIA2_ROSCOVITINE	83	169	0.491	25	3828	15657	0.141194	0.339859
Muscle_only	PTMSIGDB	PTMSIGDB_PERT-P100-DIA2	PTMSIGDB_PERT-P100-DIA2_EPZ-5687	43	108	0.398	14	3828	15657	0.144716	0.346594
Muscle_only	PTMSIGDB	PTMSIGDB_PATH-NP	PTMSIGDB_PATH-NP_GLP1_PATHWAY	12	34	0.353	5	3828	15657	0.146397	0.348875
Muscle_only	PTMSIGDB	PTMSIGDB_PERT-P100-DIA2	PTMSIGDB_PERT-P100-DIA2_VU0155056	54	110	0.491	17	3828	15657	0.148065	0.350649
Muscle_only	PTMSIGDB	PTMSIGDB_KINASE-iKiP	PTMSIGDB_KINASE-iKiP_CAMK2D	65	191	0.34	20	3828	15657	0.148605	0.350649
Muscle_only	PTMSIGDB	PTMSIGDB_PERT-P100-DIA2	PTMSIGDB_PERT-P100-DIA2_PD0325901	58	122	0.475	18	3828	15657	0.154738	0.36333
Muscle_only	PTMSIGDB	PTMSIGDB_DISEASE-PSP	PTMSIGDB_DISEASE-PSP_neuroblastoma	6	57	0.105	3	3828	15657	0.160777	0.366725
Muscle_only	PTMSIGDB	PTMSIGDB_KINASE-iKiP	PTMSIGDB_KINASE-iKiP_STK38	6	14	0.429	3	3828	15657	0.160777	0.366725
Muscle_only	PTMSIGDB	PTMSIGDB_KINASE-PSP	PTMSIGDB_KINASE-PSP_PKG1_iso2/PRKG1	6	8	0.75	3	3828	15657	0.160777	0.366725
Muscle_only	PTMSIGDB	PTMSIGDB_PATH-NP	PTMSIGDB_PATH-NP_FSH_PATHWAY	6	18	0.333	3	3828	15657	0.160777	0.366725
Muscle_only	PTMSIGDB	PTMSIGDB_PATH-NP	PTMSIGDB_PATH-NP_T_CELL_RECEPTOR_PATHWAY	6	42	0.143	3	3828	15657	0.160777	0.366725
Muscle_only	PTMSIGDB	PTMSIGDB_PERT-PSP	PTMSIGDB_PERT-PSP_VANADATE	6	28	0.214	3	3828	15657	0.160777	0.366725
Muscle_only	PTMSIGDB	PTMSIGDB_KINASE-iKiP	PTMSIGDB_KINASE-iKiP_CAMK2A	66	176	0.375	20	3828	15657	0.166589	0.378181
Muscle_only	PTMSIGDB	PTMSIGDB_PERT-P100-DIA2	PTMSIGDB_PERT-P100-DIA2_BMS-345541	55	124	0.444	17	3828	15657	0.167912	0.379387
Muscle_only	PTMSIGDB	PTMSIGDB_KINASE-iKiP	PTMSIGDB_KINASE-iKiP_CDK7-CCNH-MNAT1	16	33	0.485	6	3828	15657	0.175261	0.392291
Muscle_only	PTMSIGDB	PTMSIGDB_KINASE-iKiP	PTMSIGDB_KINASE-iKiP_MKNK2	16	66	0.242	6	3828	15657	0.175261	0.392291
Muscle_only	PTMSIGDB	PTMSIGDB_KINASE-iKiP	PTMSIGDB_KINASE-iKiP_MAPKAPK2	74	159	0.465	22	3828	15657	0.176785	0.393861
Muscle_only	PTMSIGDB	PTMSIGDB_KINASE-iKiP	PTMSIGDB_KINASE-iKiP_RPS6KA6	41	108	0.38	13	3828	15657	0.182114	0.403854
Muscle_only	PTMSIGDB	PTMSIGDB_PERT-P100-DIA2	PTMSIGDB_PERT-P100-DIA2_ETOPOSIDE	56	117	0.479	17	3828	15657	0.189065	0.417338
Muscle_only	PTMSIGDB	PTMSIGDB_PERT-P100-DIA2	PTMSIGDB_PERT-P100-DIA2_UNC1215	45	113	0.398	14	3828	15657	0.190693	0.418688
Muscle_only	PTMSIGDB	PTMSIGDB_KINASE-iKiP	PTMSIGDB_KINASE-iKiP_AMPKA2	13	41	0.317	5	3828	15657	0.192299	0.418688
Muscle_only	PTMSIGDB	PTMSIGDB_KINASE-PSP	PTMSIGDB_KINASE-PSP_TBK1	13	77	0.169	5	3828	15657	0.192299	0.418688
Muscle_only	PTMSIGDB	PTMSIGDB_PATH-NP	PTMSIGDB_PATH-NP_LEPTIN_PATHWAY	27	41	0.659	9	3828	15657	0.194329	0.419631
Muscle_only	PTMSIGDB	PTMSIGDB_PERT-P100-DIA2	PTMSIGDB_PERT-P100-DIA2_CI-994	60	153	0.392	18	3828	15657	0.195143	0.419631
Muscle_only	PTMSIGDB	PTMSIGDB_PERT-P100-DIA2	PTMSIGDB_PERT-P100-DIA2_SMER-3	75	157	0.478	22	3828	15657	0.195361	0.419631
Muscle_only	PTMSIGDB	PTMSIGDB_KINASE-PSP	PTMSIGDB_KINASE-PSP_SGK1	20	52	0.385	7	3828	15657	0.197074	0.421421
Muscle_only	PTMSIGDB	PTMSIGDB_KINASE-iKiP	PTMSIGDB_KINASE-iKiP_CDK9-CCNT1	38	105	0.362	12	3828	15657	0.19907	0.423799
Muscle_only	PTMSIGDB	PTMSIGDB_KINASE-iKiP	PTMSIGDB_KINASE-iKiP_MAPK7.ERK5	31	115	0.27	10	3828	15657	0.207175	0.4391
Muscle_only	PTMSIGDB	PTMSIGDB_KINASE-iKiP	PTMSIGDB_KINASE-iKiP_ROCK2	10	33	0.303	4	3828	15657	0.211343	0.445961
Muscle_only	PTMSIGDB	PTMSIGDB_KINASE-iKiP	PTMSIGDB_KINASE-iKiP_RPS6KA3	24	59	0.407	8	3828	15657	0.214189	0.449986
Muscle_only	PTMSIGDB	PTMSIGDB_PERT-P100-DIA2	PTMSIGDB_PERT-P100-DIA2_EPZ004777	61	126	0.484	18	3828	15657	0.217084	0.4521
Muscle_only	PTMSIGDB	PTMSIGDB_PERT-P100-DIA2	PTMSIGDB_PERT-P100-DIA2_RESVERATROL	61	130	0.469	18	3828	15657	0.217084	0.4521
Muscle_only	PTMSIGDB	PTMSIGDB_PERT-P100-DIA2	PTMSIGDB_PERT-P100-DIA2_EX527	65	148	0.439	19	3828	15657	0.222223	0.460799
Muscle_only	PTMSIGDB	PTMSIGDB_PERT-P100-DIA2	PTMSIGDB_PERT-P100-DIA2_GSK1210151A	69	148	0.466	20	3828	15657	0.226925	0.468521
Muscle_only	PTMSIGDB	PTMSIGDB_KINASE-iKiP	PTMSIGDB_KINASE-iKiP_HIPK2	28	53	0.528	9	3828	15657	0.228012	0.468746
Muscle_only	PTMSIGDB	PTMSIGDB_KINASE-iKiP	PTMSIGDB_KINASE-iKiP_PIM2	7	27	0.259	3	3828	15657	0.232204	0.469307
Muscle_only	PTMSIGDB	PTMSIGDB_KINASE-iKiP	PTMSIGDB_KINASE-iKiP_PKN1	7	28	0.25	3	3828	15657	0.232204	0.469307
Muscle_only	PTMSIGDB	PTMSIGDB_KINASE-PSP	PTMSIGDB_KINASE-PSP_LRRK2	7	85	0.082	3	3828	15657	0.232204	0.469307
Muscle_only	PTMSIGDB	PTMSIGDB_PERT-PSP	PTMSIGDB_PERT-PSP_VIRUS_INFECTION	7	28	0.25	3	3828	15657	0.232204	0.469307
Muscle_only	PTMSIGDB	PTMSIGDB_PERT-P100-DIA2	PTMSIGDB_PERT-P100-DIA2_OSI-027	58	131	0.443	17	3828	15657	0.234958	0.472878
Muscle_only	PTMSIGDB	PTMSIGDB_KINASE-iKiP	PTMSIGDB_KINASE-iKiP_CDC2-CCNB1	32	86	0.372	10	3828	15657	0.239427	0.479857
Muscle_only	PTMSIGDB	PTMSIGDB_KINASE-iKiP	PTMSIGDB_KINASE-iKiP_CDK6-CCND1	14	28	0.5	5	3828	15657	0.2424	0.481783
Muscle_only	PTMSIGDB	PTMSIGDB_KINASE-iKiP	PTMSIGDB_KINASE-iKiP_MAP3K2	14	40	0.35	5	3828	15657	0.2424	0.481783
Muscle_only	PTMSIGDB	PTMSIGDB_KINASE-PSP	PTMSIGDB_KINASE-PSP_PKACA/PRKACA	93	591	0.157	26	3828	15657	0.248399	0.488347
Muscle_only	PTMSIGDB	PTMSIGDB_KINASE-iKiP	PTMSIGDB_KINASE-iKiP_CSNK2A1.CK2A1	51	100	0.51	15	3828	15657	0.248898	0.488347
Muscle_only	PTMSIGDB	PTMSIGDB_KINASE-iKiP	PTMSIGDB_KINASE-iKiP_AKT2	25	70	0.357	8	3828	15657	0.25182	0.488347
Muscle_only	PTMSIGDB	PTMSIGDB_KINASE-iKiP	PTMSIGDB_KINASE-iKiP_PIM3	25	96	0.26	8	3828	15657	0.25182	0.488347
Muscle_only	PTMSIGDB	PTMSIGDB_KINASE-iKiP	PTMSIGDB_KINASE-iKiP_SGK2	25	63	0.397	8	3828	15657	0.25182	0.488347
Muscle_only	PTMSIGDB	PTMSIGDB_KINASE-PSP	PTMSIGDB_KINASE-PSP_PLK1	25	299	0.084	8	3828	15657	0.25182	0.488347
Muscle_only	PTMSIGDB	PTMSIGDB_PATH-NP	PTMSIGDB_PATH-NP_EGFR1_PATHWAY	55	486	0.113	16	3828	15657	0.254489	0.491533
Muscle_only	PTMSIGDB	PTMSIGDB_KINASE-iKiP	PTMSIGDB_KINASE-iKiP_NIM1K	40	185	0.216	12	3828	15657	0.257211	0.494795
Muscle_only	PTMSIGDB	PTMSIGDB_PERT-P100-DIA2	PTMSIGDB_PERT-P100-DIA2_RO4929097	86	198	0.434	24	3828	15657	0.262679	0.503292
Muscle_only	PTMSIGDB	PTMSIGDB_KINASE-iKiP	PTMSIGDB_KINASE-iKiP_MYLK2	11	36	0.306	4	3828	15657	0.271597	0.513443
Muscle_only	PTMSIGDB	PTMSIGDB_KINASE-PSP	PTMSIGDB_KINASE-PSP_MARK2	11	25	0.44	4	3828	15657	0.271597	0.513443
Muscle_only	PTMSIGDB	PTMSIGDB_KINASE-PSP	PTMSIGDB_KINASE-PSP_PKG1/PRKG1	11	48	0.229	4	3828	15657	0.271597	0.513443
Muscle_only	PTMSIGDB	PTMSIGDB_KINASE-iKiP	PTMSIGDB_KINASE-iKiP_HIPK1	33	47	0.702	10	3828	15657	0.273336	0.513443
Muscle_only	PTMSIGDB	PTMSIGDB_KINASE-iKiP	PTMSIGDB_KINASE-iKiP_LATS2	33	94	0.351	10	3828	15657	0.273336	0.513443
Muscle_only	PTMSIGDB	PTMSIGDB_KINASE-iKiP	PTMSIGDB_KINASE-iKiP_MAPK15.ERK7	22	65	0.338	7	3828	15657	0.279317	0.520595
Muscle_only	PTMSIGDB	PTMSIGDB_PERT-PSP	PTMSIGDB_PERT-PSP_ANTI_CD3	22	70	0.314	7	3828	15657	0.279317	0.520595
Muscle_only	PTMSIGDB	PTMSIGDB_KINASE-PSP	PTMSIGDB_KINASE-PSP_Chk1/CHEK1	26	190	0.137	8	3828	15657	0.291312	0.538759
Muscle_only	PTMSIGDB	PTMSIGDB_KINASE-PSP	PTMSIGDB_KINASE-PSP_PKCA/PRKCA	26	461	0.056	8	3828	15657	0.291312	0.538759
Muscle_only	PTMSIGDB	PTMSIGDB_KINASE-PSP	PTMSIGDB_KINASE-PSP_Akt1/AKT1	72	354	0.203	20	3828	15657	0.295353	0.544131
Muscle_only	PTMSIGDB	PTMSIGDB_DISEASE-PSP	PTMSIGDB_DISEASE-PSP_breast_cancer	30	137	0.219	9	3828	15657	0.300828	0.551505
Muscle_only	PTMSIGDB	PTMSIGDB_KINASE-iKiP	PTMSIGDB_KINASE-iKiP_BMPR1A	8	20	0.4	3	3828	15657	0.307761	0.551505
Muscle_only	PTMSIGDB	PTMSIGDB_KINASE-iKiP	PTMSIGDB_KINASE-iKiP_IRAK1	8	69	0.116	3	3828	15657	0.307761	0.551505
Muscle_only	PTMSIGDB	PTMSIGDB_KINASE-iKiP	PTMSIGDB_KINASE-iKiP_STK11	8	30	0.267	3	3828	15657	0.307761	0.551505
Muscle_only	PTMSIGDB	PTMSIGDB_KINASE-PSP	PTMSIGDB_KINASE-PSP_PKCE/PRKCE	8	64	0.125	3	3828	15657	0.307761	0.551505
Muscle_only	PTMSIGDB	PTMSIGDB_PERT-PSP	PTMSIGDB_PERT-PSP_HGF	8	22	0.364	3	3828	15657	0.307761	0.551505
Muscle_only	PTMSIGDB	PTMSIGDB_PERT-PSP	PTMSIGDB_PERT-PSP_LPA	8	16	0.5	3	3828	15657	0.307761	0.551505
Muscle_only	PTMSIGDB	PTMSIGDB_KINASE-iKiP	PTMSIGDB_KINASE-iKiP_CLK1	34	68	0.5	10	3828	15657	0.308566	0.551505
Muscle_only	PTMSIGDB	PTMSIGDB_PATH-NP	PTMSIGDB_PATH-NP_PROLACTIN_PATHWAY	19	167	0.114	6	3828	15657	0.311531	0.554733
Muscle_only	PTMSIGDB	PTMSIGDB_KINASE-iKiP	PTMSIGDB_KINASE-iKiP_PAK1	42	145	0.29	12	3828	15657	0.320376	0.568372
Muscle_only	PTMSIGDB	PTMSIGDB_KINASE-iKiP	PTMSIGDB_KINASE-iKiP_LATS1	12	42	0.286	4	3828	15657	0.334197	0.585281
Muscle_only	PTMSIGDB	PTMSIGDB_KINASE-iKiP	PTMSIGDB_KINASE-iKiP_TSSK1	58	233	0.249	16	3828	15657	0.335367	0.585281
Muscle_only	PTMSIGDB	PTMSIGDB_KINASE-iKiP	PTMSIGDB_KINASE-iKiP_CLK3	16	45	0.356	5	3828	15657	0.350008	0.585281
Muscle_only	PTMSIGDB	PTMSIGDB_KINASE-iKiP	PTMSIGDB_KINASE-iKiP_PRKCB1.PRKCB	16	46	0.348	5	3828	15657	0.350008	0.585281
Muscle_only	PTMSIGDB	PTMSIGDB_PERT-PSP	PTMSIGDB_PERT-PSP_IGF_1	16	36	0.444	5	3828	15657	0.350008	0.585281
Muscle_only	PTMSIGDB	PTMSIGDB_KINASE-iKiP	PTMSIGDB_KINASE-iKiP_DYRK3	106	320	0.331	28	3828	15657	0.353629	0.585281
Muscle_only	PTMSIGDB	PTMSIGDB_DISEASE-PSP	PTMSIGDB_DISEASE-PSP_hepatocellular_carcinoma	5	39	0.128	2	3828	15657	0.355567	0.585281
Muscle_only	PTMSIGDB	PTMSIGDB_DISEASE-PSP	PTMSIGDB_DISEASE-PSP_melanoma_skin_cancer	5	25	0.2	2	3828	15657	0.355567	0.585281
Muscle_only	PTMSIGDB	PTMSIGDB_DISEASE-PSP	PTMSIGDB_DISEASE-PSP_non-small_cell_lung_cancer	5	26	0.192	2	3828	15657	0.355567	0.585281
Muscle_only	PTMSIGDB	PTMSIGDB_DISEASE-PSP	PTMSIGDB_DISEASE-PSP_psoriasis	5	9	0.556	2	3828	15657	0.355567	0.585281
Muscle_only	PTMSIGDB	PTMSIGDB_KINASE-iKiP	PTMSIGDB_KINASE-iKiP_CHEK2	5	34	0.147	2	3828	15657	0.355567	0.585281
Muscle_only	PTMSIGDB	PTMSIGDB_KINASE-iKiP	PTMSIGDB_KINASE-iKiP_EEF2K	5	30	0.167	2	3828	15657	0.355567	0.585281
Muscle_only	PTMSIGDB	PTMSIGDB_KINASE-iKiP	PTMSIGDB_KINASE-iKiP_SPHK2	5	28	0.179	2	3828	15657	0.355567	0.585281
Muscle_only	PTMSIGDB	PTMSIGDB_KINASE-iKiP	PTMSIGDB_KINASE-iKiP_TAOK2	5	63	0.079	2	3828	15657	0.355567	0.585281
Muscle_only	PTMSIGDB	PTMSIGDB_KINASE-PSP	PTMSIGDB_KINASE-PSP_BRAF	5	14	0.357	2	3828	15657	0.355567	0.585281
Muscle_only	PTMSIGDB	PTMSIGDB_KINASE-PSP	PTMSIGDB_KINASE-PSP_EEF2K	5	13	0.385	2	3828	15657	0.355567	0.585281
Muscle_only	PTMSIGDB	PTMSIGDB_KINASE-PSP	PTMSIGDB_KINASE-PSP_PKCB_iso2/PRKCB	5	52	0.096	2	3828	15657	0.355567	0.585281
Muscle_only	PTMSIGDB	PTMSIGDB_KINASE-PSP	PTMSIGDB_KINASE-PSP_PKG2/PRKG2	5	15	0.333	2	3828	15657	0.355567	0.585281
Muscle_only	PTMSIGDB	PTMSIGDB_PERT-P100-PRM	PTMSIGDB_PERT-P100-PRM_LENALIDOMIDE	5	10	0.5	2	3828	15657	0.355567	0.585281
Muscle_only	PTMSIGDB	PTMSIGDB_PERT-P100-PRM	PTMSIGDB_PERT-P100-PRM_LOSMAPIMOD	5	9	0.556	2	3828	15657	0.355567	0.585281
Muscle_only	PTMSIGDB	PTMSIGDB_PERT-PSP	PTMSIGDB_PERT-PSP_GEFITINIB	5	26	0.192	2	3828	15657	0.355567	0.585281
Muscle_only	PTMSIGDB	PTMSIGDB_KINASE-iKiP	PTMSIGDB_KINASE-iKiP_MARK2	51	167	0.305	14	3828	15657	0.359214	0.587247
Muscle_only	PTMSIGDB	PTMSIGDB_PERT-P100-DIA2	PTMSIGDB_PERT-P100-DIA2_BIX-01294	51	118	0.432	14	3828	15657	0.359214	0.587247
Muscle_only	PTMSIGDB	PTMSIGDB_KINASE-iKiP	PTMSIGDB_KINASE-iKiP_CHEK1	20	107	0.187	6	3828	15657	0.360584	0.587482
Muscle_only	PTMSIGDB	PTMSIGDB_PERT-P100-DIA2	PTMSIGDB_PERT-P100-DIA2_AR_A014418	71	159	0.447	19	3828	15657	0.368219	0.597888
Muscle_only	PTMSIGDB	PTMSIGDB_PERT-P100-DIA2	PTMSIGDB_PERT-P100-DIA2_GSK126	83	181	0.459	22	3828	15657	0.371299	0.600851
Muscle_only	PTMSIGDB	PTMSIGDB_PERT-P100-DIA2	PTMSIGDB_PERT-P100-DIA2_TRICHOSTATIN_A	91	194	0.469	24	3828	15657	0.372766	0.601195
Muscle_only	PTMSIGDB	PTMSIGDB_KINASE-iKiP	PTMSIGDB_KINASE-iKiP_MARK3	32	110	0.291	9	3828	15657	0.37816	0.605815
Muscle_only	PTMSIGDB	PTMSIGDB_PERT-P100-DIA2	PTMSIGDB_PERT-P100-DIA2_GINKGETIN	32	81	0.395	9	3828	15657	0.37816	0.605815
Muscle_only	PTMSIGDB	PTMSIGDB_KINASE-PSP	PTMSIGDB_KINASE-PSP_ATM	9	290	0.031	3	3828	15657	0.38388	0.610892
Muscle_only	PTMSIGDB	PTMSIGDB_PERT-PSP	PTMSIGDB_PERT-PSP_LY294002	9	19	0.474	3	3828	15657	0.38388	0.610892
Muscle_only	PTMSIGDB	PTMSIGDB_KINASE-iKiP	PTMSIGDB_KINASE-iKiP_RPS6KA2	52	212	0.245	14	3828	15657	0.389924	0.618385
Muscle_only	PTMSIGDB	PTMSIGDB_PERT-P100-DIA2	PTMSIGDB_PERT-P100-DIA2_DECITABINE	56	150	0.373	15	3828	15657	0.39117	0.618385
Muscle_only	PTMSIGDB	PTMSIGDB_PERT-P100-DIA2	PTMSIGDB_PERT-P100-DIA2_DACTOLISIB	64	160	0.4	17	3828	15657	0.393057	0.619309
Muscle_only	PTMSIGDB	PTMSIGDB_PERT-P100-DIA2	PTMSIGDB_PERT-P100-DIA2_TG101348	72	150	0.48	19	3828	15657	0.394341	0.619309
Muscle_only	PTMSIGDB	PTMSIGDB_KINASE-iKiP	PTMSIGDB_KINASE-iKiP_CDK4-CCND1	13	32	0.406	4	3828	15657	0.397263	0.621859
Muscle_only	PTMSIGDB	PTMSIGDB_KINASE-iKiP	PTMSIGDB_KINASE-iKiP_CDK3-CCNE1	17	73	0.233	5	3828	15657	0.405022	0.631941
Muscle_only	PTMSIGDB	PTMSIGDB_KINASE-PSP	PTMSIGDB_KINASE-PSP_PKCD/PRKCD	21	133	0.158	6	3828	15657	0.410002	0.637632
Muscle_only	PTMSIGDB	PTMSIGDB_KINASE-iKiP	PTMSIGDB_KINASE-iKiP_CDK6-CCND3	29	68	0.426	8	3828	15657	0.415765	0.642214
Muscle_only	PTMSIGDB	PTMSIGDB_PERT-P100-DIA2	PTMSIGDB_PERT-P100-DIA2_PAZOPANIB	93	195	0.477	24	3828	15657	0.419159	0.642214
Muscle_only	PTMSIGDB	PTMSIGDB_KINASE-iKiP	PTMSIGDB_KINASE-iKiP_MARK4	41	173	0.237	11	3828	15657	0.419575	0.642214
Muscle_only	PTMSIGDB	PTMSIGDB_PERT-P100-DIA2	PTMSIGDB_PERT-P100-DIA2_GSK525762A	49	116	0.422	13	3828	15657	0.420606	0.642214
Muscle_only	PTMSIGDB	PTMSIGDB_KINASE-iKiP	PTMSIGDB_KINASE-iKiP_PAK2	53	152	0.349	14	3828	15657	0.420863	0.642214
Muscle_only	PTMSIGDB	PTMSIGDB_KINASE-iKiP	PTMSIGDB_KINASE-iKiP_SIK2	57	195	0.292	15	3828	15657	0.420992	0.642214
Muscle_only	PTMSIGDB	PTMSIGDB_KINASE-iKiP	PTMSIGDB_KINASE-iKiP_CSNK2A2.CK2A2	122	323	0.378	31	3828	15657	0.436657	0.663996
Muscle_only	PTMSIGDB	PTMSIGDB_KINASE-iKiP	PTMSIGDB_KINASE-iKiP_PRKACA	70	190	0.368	18	3828	15657	0.447987	0.668823
Muscle_only	PTMSIGDB	PTMSIGDB_KINASE-iKiP	PTMSIGDB_KINASE-iKiP_CDK2-CCNE1	58	140	0.414	15	3828	15657	0.450862	0.668823
Muscle_only	PTMSIGDB	PTMSIGDB_KINASE-iKiP	PTMSIGDB_KINASE-iKiP_MTOR	6	17	0.353	2	3828	15657	0.452962	0.668823
Muscle_only	PTMSIGDB	PTMSIGDB_KINASE-PSP	PTMSIGDB_KINASE-PSP_ATR	6	117	0.051	2	3828	15657	0.452962	0.668823
Muscle_only	PTMSIGDB	PTMSIGDB_PATH-NP	PTMSIGDB_PATH-NP_GASTRIN_PATHWAY	6	17	0.353	2	3828	15657	0.452962	0.668823
Muscle_only	PTMSIGDB	PTMSIGDB_PATH-WP	PTMSIGDB_PATH-WP_Hepatitis_B_infection	6	15	0.4	2	3828	15657	0.452962	0.668823
Muscle_only	PTMSIGDB	PTMSIGDB_KINASE-iKiP	PTMSIGDB_KINASE-iKiP_SGK1	30	82	0.366	8	3828	15657	0.45756	0.668823
Muscle_only	PTMSIGDB	PTMSIGDB_KINASE-iKiP	PTMSIGDB_KINASE-iKiP_ROCK1	10	39	0.256	3	3828	15657	0.457825	0.668823
Muscle_only	PTMSIGDB	PTMSIGDB_KINASE-iKiP	PTMSIGDB_KINASE-iKiP_SRPK3	10	24	0.417	3	3828	15657	0.457825	0.668823
Muscle_only	PTMSIGDB	PTMSIGDB_KINASE-iKiP	PTMSIGDB_KINASE-iKiP_AURKB	26	128	0.203	7	3828	15657	0.45836	0.668823
Muscle_only	PTMSIGDB	PTMSIGDB_KINASE-iKiP	PTMSIGDB_KINASE-iKiP_BMPR1B	22	91	0.242	6	3828	15657	0.459008	0.668823
Muscle_only	PTMSIGDB	PTMSIGDB_KINASE-iKiP	PTMSIGDB_KINASE-iKiP_PRKD2	22	61	0.361	6	3828	15657	0.459008	0.668823
Muscle_only	PTMSIGDB	PTMSIGDB_PATH-NP	PTMSIGDB_PATH-NP_CCR7_PATHWAY	14	30	0.467	4	3828	15657	0.459207	0.668823
Muscle_only	PTMSIGDB	PTMSIGDB_KINASE-iKiP	PTMSIGDB_KINASE-iKiP_HIPK4	18	55	0.327	5	3828	15657	0.459379	0.668823
Muscle_only	PTMSIGDB	PTMSIGDB_PERT-P100-DIA2	PTMSIGDB_PERT-P100-DIA2_PRI-724	67	151	0.444	17	3828	15657	0.476832	0.692129
Muscle_only	PTMSIGDB	PTMSIGDB_KINASE-iKiP	PTMSIGDB_KINASE-iKiP_PAK3	31	147	0.211	8	3828	15657	0.498749	0.719581
Muscle_only	PTMSIGDB	PTMSIGDB_KINASE-iKiP	PTMSIGDB_KINASE-iKiP_PIM1	31	141	0.22	8	3828	15657	0.498749	0.719581
Muscle_only	PTMSIGDB	PTMSIGDB_KINASE-iKiP	PTMSIGDB_KINASE-iKiP_MATK.CTK	27	83	0.325	7	3828	15657	0.502535	0.722866
Muscle_only	PTMSIGDB	PTMSIGDB_KINASE-iKiP	PTMSIGDB_KINASE-iKiP_AKT3	23	56	0.411	6	3828	15657	0.506925	0.726998
Muscle_only	PTMSIGDB	PTMSIGDB_KINASE-iKiP	PTMSIGDB_KINASE-iKiP_MAP2K4	19	41	0.463	5	3828	15657	0.512182	0.732344
Muscle_only	PTMSIGDB	PTMSIGDB_KINASE-iKiP	PTMSIGDB_KINASE-iKiP_JAK2	11	98	0.112	3	3828	15657	0.52766	0.747779
Muscle_only	PTMSIGDB	PTMSIGDB_KINASE-iKiP	PTMSIGDB_KINASE-iKiP_STK38L	11	25	0.44	3	3828	15657	0.52766	0.747779
Muscle_only	PTMSIGDB	PTMSIGDB_KINASE-PSP	PTMSIGDB_KINASE-PSP_AMPKA2/PRKAA2	11	41	0.268	3	3828	15657	0.52766	0.747779
Muscle_only	PTMSIGDB	PTMSIGDB_KINASE-iKiP	PTMSIGDB_KINASE-iKiP_AMPKA1	36	88	0.409	9	3828	15657	0.533347	0.753608
Muscle_only	PTMSIGDB	PTMSIGDB_KINASE-iKiP	PTMSIGDB_KINASE-iKiP_MAP2K3	7	14	0.5	2	3828	15657	0.541266	0.753681
Muscle_only	PTMSIGDB	PTMSIGDB_KINASE-iKiP	PTMSIGDB_KINASE-iKiP_MLCK	7	8	0.875	2	3828	15657	0.541266	0.753681
Muscle_only	PTMSIGDB	PTMSIGDB_KINASE-PSP	PTMSIGDB_KINASE-PSP_CK1A/CSNK1A1	7	143	0.049	2	3828	15657	0.541266	0.753681
Muscle_only	PTMSIGDB	PTMSIGDB_KINASE-PSP	PTMSIGDB_KINASE-PSP_Cot/MAP3K8	7	23	0.304	2	3828	15657	0.541266	0.753681
Muscle_only	PTMSIGDB	PTMSIGDB_PERT-PSP	PTMSIGDB_PERT-PSP_WORTMANNIN	7	12	0.583	2	3828	15657	0.541266	0.753681
Muscle_only	PTMSIGDB	PTMSIGDB_PERT-P100-DIA2	PTMSIGDB_PERT-P100-DIA2_ZEBULARINE	57	133	0.429	14	3828	15657	0.543163	0.754131
Muscle_only	PTMSIGDB	PTMSIGDB_KINASE-iKiP	PTMSIGDB_KINASE-iKiP_GRK2	28	123	0.228	7	3828	15657	0.545446	0.755112
Muscle_only	PTMSIGDB	PTMSIGDB_KINASE-iKiP	PTMSIGDB_KINASE-iKiP_EIF2AK1	24	64	0.375	6	3828	15657	0.553185	0.763618
Muscle_only	PTMSIGDB	PTMSIGDB_KINASE-iKiP	PTMSIGDB_KINASE-iKiP_CAMK4	20	48	0.417	5	3828	15657	0.562715	0.773461
Muscle_only	PTMSIGDB	PTMSIGDB_KINASE-iKiP	PTMSIGDB_KINASE-iKiP_ERBB2	41	84	0.488	10	3828	15657	0.563544	0.773461
Muscle_only	PTMSIGDB	PTMSIGDB_KINASE-iKiP	PTMSIGDB_KINASE-iKiP_BRSK2	12	32	0.375	3	3828	15657	0.592148	0.803509
Muscle_only	PTMSIGDB	PTMSIGDB_KINASE-iKiP	PTMSIGDB_KINASE-iKiP_CSNK1G3	12	82	0.146	3	3828	15657	0.592148	0.803509
Muscle_only	PTMSIGDB	PTMSIGDB_KINASE-iKiP	PTMSIGDB_KINASE-iKiP_PRKCA	12	73	0.164	3	3828	15657	0.592148	0.803509
Muscle_only	PTMSIGDB	PTMSIGDB_PERT-PSP	PTMSIGDB_PERT-PSP_EXERCISE	12	18	0.667	3	3828	15657	0.592148	0.803509
Muscle_only	PTMSIGDB	PTMSIGDB_PERT-P100-DIA2	PTMSIGDB_PERT-P100-DIA2_SELUMETINIB	84	197	0.426	20	3828	15657	0.596217	0.805977
Muscle_only	PTMSIGDB	PTMSIGDB_KINASE-iKiP	PTMSIGDB_KINASE-iKiP_RPS6KA4.MSK2	25	64	0.391	6	3828	15657	0.597332	0.805977
Muscle_only	PTMSIGDB	PTMSIGDB_KINASE-iKiP	PTMSIGDB_KINASE-iKiP_GRK5	38	169	0.225	9	3828	15657	0.605721	0.815002
Muscle_only	PTMSIGDB	PTMSIGDB_KINASE-iKiP	PTMSIGDB_KINASE-iKiP_STK26	21	149	0.141	5	3828	15657	0.610438	0.819047
Muscle_only	PTMSIGDB	PTMSIGDB_DISEASE-PSP	PTMSIGDB_DISEASE-PSP_lung_cancer	8	47	0.17	2	3828	15657	0.619101	0.826042
Muscle_only	PTMSIGDB	PTMSIGDB_KINASE-iKiP	PTMSIGDB_KINASE-iKiP_MINK1	8	116	0.069	2	3828	15657	0.619101	0.826042
Muscle_only	PTMSIGDB	PTMSIGDB_KINASE-iKiP	PTMSIGDB_KINASE-iKiP_DCLK2	26	86	0.302	6	3828	15657	0.639023	0.850256
Muscle_only	PTMSIGDB	PTMSIGDB_DISEASE-PSP	PTMSIGDB_DISEASE-PSP_HNSCC	13	44	0.295	3	3828	15657	0.650613	0.858523
Muscle_only	PTMSIGDB	PTMSIGDB_KINASE-iKiP	PTMSIGDB_KINASE-iKiP_CAMK1D	13	28	0.464	3	3828	15657	0.650613	0.858523
Muscle_only	PTMSIGDB	PTMSIGDB_KINASE-iKiP	PTMSIGDB_KINASE-iKiP_RIPK5	13	124	0.105	3	3828	15657	0.650613	0.858523
Muscle_only	PTMSIGDB	PTMSIGDB_KINASE-iKiP	PTMSIGDB_KINASE-iKiP_MOK	22	79	0.278	5	3828	15657	0.654976	0.861905
Muscle_only	PTMSIGDB	PTMSIGDB_PERT-P100-DIA2	PTMSIGDB_PERT-P100-DIA2_LOSMAPIMOD	74	179	0.413	17	3828	15657	0.659963	0.866088
Muscle_only	PTMSIGDB	PTMSIGDB_KINASE-iKiP	PTMSIGDB_KINASE-iKiP_PRKCB	53	159	0.333	12	3828	15657	0.671651	0.86739
Muscle_only	PTMSIGDB	PTMSIGDB_PERT-P100-DIA2	PTMSIGDB_PERT-P100-DIA2_TOFACITINIB	53	117	0.453	12	3828	15657	0.671651	0.86739
Muscle_only	PTMSIGDB	PTMSIGDB_PERT-P100-DIA2	PTMSIGDB_PERT-P100-DIA2_SIROLIMUS	40	100	0.4	9	3828	15657	0.672023	0.86739
Muscle_only	PTMSIGDB	PTMSIGDB_KINASE-iKiP	PTMSIGDB_KINASE-iKiP_NUAK2	18	79	0.228	4	3828	15657	0.675328	0.86739
Muscle_only	PTMSIGDB	PTMSIGDB_PERT-P100-DIA2	PTMSIGDB_PERT-P100-DIA2_1271738-62-5	49	101	0.485	11	3828	15657	0.680879	0.86739
Muscle_only	PTMSIGDB	PTMSIGDB_KINASE-iKiP	PTMSIGDB_KINASE-iKiP_SGK3	36	143	0.252	8	3828	15657	0.684045	0.86739
Muscle_only	PTMSIGDB	PTMSIGDB_KINASE-iKiP	PTMSIGDB_KINASE-iKiP_RPS6KA5.MSK1	88	198	0.444	20	3828	15657	0.686145	0.86739
Muscle_only	PTMSIGDB	PTMSIGDB_KINASE-iKiP	PTMSIGDB_KINASE-iKiP_ALK	9	120	0.075	2	3828	15657	0.686307	0.86739
Muscle_only	PTMSIGDB	PTMSIGDB_KINASE-iKiP	PTMSIGDB_KINASE-iKiP_PRKCB2.PRKCB	9	33	0.273	2	3828	15657	0.686307	0.86739
Muscle_only	PTMSIGDB	PTMSIGDB_KINASE-iKiP	PTMSIGDB_KINASE-iKiP_STK24	9	116	0.078	2	3828	15657	0.686307	0.86739
Muscle_only	PTMSIGDB	PTMSIGDB_KINASE-PSP	PTMSIGDB_KINASE-PSP_HIPK2	9	58	0.155	2	3828	15657	0.686307	0.86739
Muscle_only	PTMSIGDB	PTMSIGDB_KINASE-PSP	PTMSIGDB_KINASE-PSP_PDK1/PDPK1	9	30	0.3	2	3828	15657	0.686307	0.86739
Muscle_only	PTMSIGDB	PTMSIGDB_KINASE-PSP	PTMSIGDB_KINASE-PSP_PKCI/PRKCI	9	47	0.191	2	3828	15657	0.686307	0.86739
Muscle_only	PTMSIGDB	PTMSIGDB_PATH-WP	PTMSIGDB_PATH-WP_Non-small_cell_lung_cancer	9	16	0.562	2	3828	15657	0.686307	0.86739
Muscle_only	PTMSIGDB	PTMSIGDB_KINASE-iKiP	PTMSIGDB_KINASE-iKiP_TSSK2	23	73	0.315	5	3828	15657	0.696101	0.875151
Muscle_only	PTMSIGDB	PTMSIGDB_KINASE-iKiP	PTMSIGDB_KINASE-iKiP_ULK3	23	123	0.187	5	3828	15657	0.696101	0.875151
Muscle_only	PTMSIGDB	PTMSIGDB_KINASE-iKiP	PTMSIGDB_KINASE-iKiP_MAP4K2	14	106	0.132	3	3828	15657	0.702815	0.878977
Muscle_only	PTMSIGDB	PTMSIGDB_KINASE-iKiP	PTMSIGDB_KINASE-iKiP_TAOK1	14	72	0.194	3	3828	15657	0.702815	0.878977
Muscle_only	PTMSIGDB	PTMSIGDB_KINASE-iKiP	PTMSIGDB_KINASE-iKiP_AURKC	33	161	0.205	7	3828	15657	0.730237	0.896077
Muscle_only	PTMSIGDB	PTMSIGDB_KINASE-PSP	PTMSIGDB_KINASE-PSP_PKCB/PRKCB	10	64	0.156	2	3828	15657	0.743427	0.896077
Muscle_only	PTMSIGDB	PTMSIGDB_KINASE-iKiP	PTMSIGDB_KINASE-iKiP_MARK1	38	138	0.275	8	3828	15657	0.744712	0.896077
Muscle_only	PTMSIGDB	PTMSIGDB_KINASE-iKiP	PTMSIGDB_KINASE-iKiP_GSK3A	15	31	0.484	3	3828	15657	0.748825	0.896077
Muscle_only	PTMSIGDB	PTMSIGDB_KINASE-iKiP	PTMSIGDB_KINASE-iKiP_MAP2K1	15	26	0.577	3	3828	15657	0.748825	0.896077
Muscle_only	PTMSIGDB	PTMSIGDB_KINASE-iKiP	PTMSIGDB_KINASE-iKiP_ZAK	15	96	0.156	3	3828	15657	0.748825	0.896077
Muscle_only	PTMSIGDB	PTMSIGDB_DISEASE-PSP	PTMSIGDB_DISEASE-PSP_pancreatic_ductal...(14843)	5	36	0.139	1	3828	15657	0.753902	0.896077
Muscle_only	PTMSIGDB	PTMSIGDB_DISEASE-PSP	PTMSIGDB_DISEASE-PSP_schizophrenia	5	7	0.714	1	3828	15657	0.753902	0.896077
Muscle_only	PTMSIGDB	PTMSIGDB_DISEASE-PSP	PTMSIGDB_DISEASE-PSP_SLE	5	9	0.556	1	3828	15657	0.753902	0.896077
Muscle_only	PTMSIGDB	PTMSIGDB_KINASE-iKiP	PTMSIGDB_KINASE-iKiP_IRAK4	5	56	0.089	1	3828	15657	0.753902	0.896077
Muscle_only	PTMSIGDB	PTMSIGDB_KINASE-iKiP	PTMSIGDB_KINASE-iKiP_PAK6	5	22	0.227	1	3828	15657	0.753902	0.896077
Muscle_only	PTMSIGDB	PTMSIGDB_KINASE-iKiP	PTMSIGDB_KINASE-iKiP_RET	5	106	0.047	1	3828	15657	0.753902	0.896077
Muscle_only	PTMSIGDB	PTMSIGDB_KINASE-iKiP	PTMSIGDB_KINASE-iKiP_ROS1	5	76	0.066	1	3828	15657	0.753902	0.896077
Muscle_only	PTMSIGDB	PTMSIGDB_KINASE-iKiP	PTMSIGDB_KINASE-iKiP_STK16	5	20	0.25	1	3828	15657	0.753902	0.896077
Muscle_only	PTMSIGDB	PTMSIGDB_KINASE-PSP	PTMSIGDB_KINASE-PSP_DNAPK/PRKDC	5	136	0.037	1	3828	15657	0.753902	0.896077
Muscle_only	PTMSIGDB	PTMSIGDB_KINASE-PSP	PTMSIGDB_KINASE-PSP_PKCG/PRKCG	5	35	0.143	1	3828	15657	0.753902	0.896077
Muscle_only	PTMSIGDB	PTMSIGDB_PERT-P100-DIA	PTMSIGDB_PERT-P100-DIA_C646_(CHEMBL1797936)	5	6	0.833	1	3828	15657	0.753902	0.896077
Muscle_only	PTMSIGDB	PTMSIGDB_PERT-PSP	PTMSIGDB_PERT-PSP_EPO	5	12	0.417	1	3828	15657	0.753902	0.896077
Muscle_only	PTMSIGDB	PTMSIGDB_PERT-PSP	PTMSIGDB_PERT-PSP_IONOMYCIN	5	8	0.625	1	3828	15657	0.753902	0.896077
Muscle_only	PTMSIGDB	PTMSIGDB_PERT-PSP	PTMSIGDB_PERT-PSP_SPHINGOSINE_1_PHOSPHATE	5	7	0.714	1	3828	15657	0.753902	0.896077
Muscle_only	PTMSIGDB	PTMSIGDB_KINASE-iKiP	PTMSIGDB_KINASE-iKiP_GRK7	20	109	0.183	4	3828	15657	0.757862	0.896336
Muscle_only	PTMSIGDB	PTMSIGDB_KINASE-iKiP	PTMSIGDB_KINASE-iKiP_MAP4K5.KHS1	20	152	0.132	4	3828	15657	0.757862	0.896336
Muscle_only	PTMSIGDB	PTMSIGDB_PERT-P100-DIA2	PTMSIGDB_PERT-P100-DIA2_CC-401	70	154	0.455	15	3828	15657	0.763353	0.900607
Muscle_only	PTMSIGDB	PTMSIGDB_KINASE-iKiP	PTMSIGDB_KINASE-iKiP_CGK2	30	83	0.361	6	3828	15657	0.777783	0.915376
Muscle_only	PTMSIGDB	PTMSIGDB_KINASE-iKiP	PTMSIGDB_KINASE-iKiP_TLK1	16	183	0.087	3	3828	15657	0.788932	0.92007
Muscle_only	PTMSIGDB	PTMSIGDB_DISEASE-PSP	PTMSIGDB_DISEASE-PSP_colorectal_cancer	11	68	0.162	2	3828	15657	0.791375	0.92007
Muscle_only	PTMSIGDB	PTMSIGDB_KINASE-iKiP	PTMSIGDB_KINASE-iKiP_LCK	11	101	0.109	2	3828	15657	0.791375	0.92007
Muscle_only	PTMSIGDB	PTMSIGDB_KINASE-iKiP	PTMSIGDB_KINASE-iKiP_NTRK3	11	165	0.067	2	3828	15657	0.791375	0.92007
Muscle_only	PTMSIGDB	PTMSIGDB_KINASE-iKiP	PTMSIGDB_KINASE-iKiP_PAK5	11	35	0.314	2	3828	15657	0.791375	0.92007
Muscle_only	PTMSIGDB	PTMSIGDB_DISEASE-PSP	PTMSIGDB_DISEASE-PSP_endometrial_cancer	6	20	0.3	1	3828	15657	0.81409	0.932893
Muscle_only	PTMSIGDB	PTMSIGDB_KINASE-iKiP	PTMSIGDB_KINASE-iKiP_BRSK1	6	18	0.333	1	3828	15657	0.81409	0.932893
Muscle_only	PTMSIGDB	PTMSIGDB_KINASE-iKiP	PTMSIGDB_KINASE-iKiP_EGFR	6	91	0.066	1	3828	15657	0.81409	0.932893
Muscle_only	PTMSIGDB	PTMSIGDB_KINASE-iKiP	PTMSIGDB_KINASE-iKiP_LRRK2	6	14	0.429	1	3828	15657	0.81409	0.932893
Muscle_only	PTMSIGDB	PTMSIGDB_KINASE-iKiP	PTMSIGDB_KINASE-iKiP_WNK3	6	36	0.167	1	3828	15657	0.81409	0.932893
Muscle_only	PTMSIGDB	PTMSIGDB_KINASE-PSP	PTMSIGDB_KINASE-PSP_DYRK2	6	46	0.13	1	3828	15657	0.81409	0.932893
Muscle_only	PTMSIGDB	PTMSIGDB_KINASE-iKiP	PTMSIGDB_KINASE-iKiP_TTBK1	41	268	0.153	8	3828	15657	0.819595	0.936959
Muscle_only	PTMSIGDB	PTMSIGDB_KINASE-iKiP	PTMSIGDB_KINASE-iKiP_CHUK.IKKA	17	82	0.207	3	3828	15657	0.823559	0.937018
Muscle_only	PTMSIGDB	PTMSIGDB_KINASE-iKiP	PTMSIGDB_KINASE-iKiP_MAP4K4.HGK	17	152	0.112	3	3828	15657	0.823559	0.937018
Muscle_only	PTMSIGDB	PTMSIGDB_KINASE-iKiP	PTMSIGDB_KINASE-iKiP_ACVR1.ALK2	46	157	0.293	9	3828	15657	0.826624	0.938277
Muscle_only	PTMSIGDB	PTMSIGDB_KINASE-iKiP	PTMSIGDB_KINASE-iKiP_ACVR2A	12	45	0.267	2	3828	15657	0.831221	0.940645
Muscle_only	PTMSIGDB	PTMSIGDB_KINASE-iKiP	PTMSIGDB_KINASE-iKiP_SIK1	61	184	0.332	12	3828	15657	0.846367	0.940645
Muscle_only	PTMSIGDB	PTMSIGDB_KINASE-iKiP	PTMSIGDB_KINASE-iKiP_PHKG2	18	71	0.254	3	3828	15657	0.853205	0.940645
Muscle_only	PTMSIGDB	PTMSIGDB_PERT-P100-DIA2	PTMSIGDB_PERT-P100-DIA2_EVEROLIMUS	38	106	0.358	7	3828	15657	0.855471	0.940645
Muscle_only	PTMSIGDB	PTMSIGDB_KINASE-iKiP	PTMSIGDB_KINASE-iKiP_FER	7	133	0.053	1	3828	15657	0.859561	0.940645
Muscle_only	PTMSIGDB	PTMSIGDB_KINASE-iKiP	PTMSIGDB_KINASE-iKiP_JAK3	7	106	0.066	1	3828	15657	0.859561	0.940645
Muscle_only	PTMSIGDB	PTMSIGDB_KINASE-iKiP	PTMSIGDB_KINASE-iKiP_MAP2K6	7	16	0.438	1	3828	15657	0.859561	0.940645
Muscle_only	PTMSIGDB	PTMSIGDB_KINASE-iKiP	PTMSIGDB_KINASE-iKiP_MAP3K7	7	51	0.137	1	3828	15657	0.859561	0.940645
Muscle_only	PTMSIGDB	PTMSIGDB_KINASE-iKiP	PTMSIGDB_KINASE-iKiP_YES1	7	90	0.078	1	3828	15657	0.859561	0.940645
Muscle_only	PTMSIGDB	PTMSIGDB_KINASE-PSP	PTMSIGDB_KINASE-PSP_RAF1	7	13	0.538	1	3828	15657	0.859561	0.940645
Muscle_only	PTMSIGDB	PTMSIGDB_KINASE-PSP	PTMSIGDB_KINASE-PSP_TAK1/MAP3K7	7	38	0.184	1	3828	15657	0.859561	0.940645
Muscle_only	PTMSIGDB	PTMSIGDB_PERT-P100-PRM	PTMSIGDB_PERT-P100-PRM_DACTOLISIB	7	10	0.7	1	3828	15657	0.859561	0.940645
Muscle_only	PTMSIGDB	PTMSIGDB_PERT-PSP	PTMSIGDB_PERT-PSP_FORSKOLIN	7	20	0.35	1	3828	15657	0.859561	0.940645
Muscle_only	PTMSIGDB	PTMSIGDB_PERT-PSP	PTMSIGDB_PERT-PSP_PDGF	7	33	0.212	1	3828	15657	0.859561	0.940645
Muscle_only	PTMSIGDB	PTMSIGDB_KINASE-iKiP	PTMSIGDB_KINASE-iKiP_DAPK1	13	47	0.277	2	3828	15657	0.864058	0.940645
Muscle_only	PTMSIGDB	PTMSIGDB_KINASE-iKiP	PTMSIGDB_KINASE-iKiP_MAP2K2	13	24	0.542	2	3828	15657	0.864058	0.940645
Muscle_only	PTMSIGDB	PTMSIGDB_KINASE-PSP	PTMSIGDB_KINASE-PSP_ROCK1	13	65	0.2	2	3828	15657	0.864058	0.940645
Muscle_only	PTMSIGDB	PTMSIGDB_KINASE-PSP	PTMSIGDB_KINASE-PSP_RSK2/RPS6KA3	13	51	0.255	2	3828	15657	0.864058	0.940645
Muscle_only	PTMSIGDB	PTMSIGDB_PERT-P100-DIA2	PTMSIGDB_PERT-P100-DIA2_FLAVOPIRIDOL	90	193	0.466	18	3828	15657	0.867325	0.94206
Muscle_only	PTMSIGDB	PTMSIGDB_KINASE-iKiP	PTMSIGDB_KINASE-iKiP_PRKX	29	67	0.433	5	3828	15657	0.871511	0.944466
Muscle_only	PTMSIGDB	PTMSIGDB_KINASE-iKiP	PTMSIGDB_KINASE-iKiP_CSNK1E.CK1E	19	114	0.167	3	3828	15657	0.8784	0.949782
Muscle_only	PTMSIGDB	PTMSIGDB_KINASE-iKiP	PTMSIGDB_KINASE-iKiP_CSNK1G2	30	155	0.194	5	3828	15657	0.890257	0.959004
Muscle_only	PTMSIGDB	PTMSIGDB_KINASE-iKiP	PTMSIGDB_KINASE-iKiP_MAP2K7	14	28	0.5	2	3828	15657	0.890932	0.959004
Muscle_only	PTMSIGDB	PTMSIGDB_KINASE-iKiP	PTMSIGDB_KINASE-iKiP_LIMK1	8	43	0.186	1	3828	15657	0.893912	0.960054
Muscle_only	PTMSIGDB	PTMSIGDB_KINASE-iKiP	PTMSIGDB_KINASE-iKiP_NEK9	26	182	0.143	4	3828	15657	0.910364	0.970516
Muscle_only	PTMSIGDB	PTMSIGDB_KINASE-iKiP	PTMSIGDB_KINASE-iKiP_PIK3R5	15	32	0.469	2	3828	15657	0.912795	0.970516
Muscle_only	PTMSIGDB	PTMSIGDB_KINASE-iKiP	PTMSIGDB_KINASE-iKiP_CSNK1G1	21	129	0.163	3	3828	15657	0.917525	0.970516
Muscle_only	PTMSIGDB	PTMSIGDB_KINASE-PSP	PTMSIGDB_KINASE-PSP_PRKD1	21	77	0.273	3	3828	15657	0.917525	0.970516
Muscle_only	PTMSIGDB	PTMSIGDB_KINASE-iKiP	PTMSIGDB_KINASE-iKiP_LYNB.LYN	9	133	0.068	1	3828	15657	0.919863	0.970516
Muscle_only	PTMSIGDB	PTMSIGDB_KINASE-iKiP	PTMSIGDB_KINASE-iKiP_MAP3K1	9	82	0.11	1	3828	15657	0.919863	0.970516
Muscle_only	PTMSIGDB	PTMSIGDB_KINASE-iKiP	PTMSIGDB_KINASE-iKiP_PKN2	9	23	0.391	1	3828	15657	0.919863	0.970516
Muscle_only	PTMSIGDB	PTMSIGDB_KINASE-iKiP	PTMSIGDB_KINASE-iKiP_STK4	9	136	0.066	1	3828	15657	0.919863	0.970516
Muscle_only	PTMSIGDB	PTMSIGDB_KINASE-iKiP	PTMSIGDB_KINASE-iKiP_CSNK1D.CK1D	43	206	0.209	7	3828	15657	0.928792	0.977783
Muscle_only	PTMSIGDB	PTMSIGDB_PERT-P100-DIA2	PTMSIGDB_PERT-P100-DIA2_MS-275	54	124	0.435	9	3828	15657	0.937448	0.980403
Muscle_only	PTMSIGDB	PTMSIGDB_KINASE-PSP	PTMSIGDB_KINASE-PSP_AurB/AURKB	28	189	0.148	4	3828	15657	0.937555	0.980403
Muscle_only	PTMSIGDB	PTMSIGDB_KINASE-PSP	PTMSIGDB_KINASE-PSP_Akt2/AKT2	10	73	0.137	1	3828	15657	0.939467	0.980403
Muscle_only	PTMSIGDB	PTMSIGDB_KINASE-PSP	PTMSIGDB_KINASE-PSP_PKCZ/PRKCZ	10	93	0.108	1	3828	15657	0.939467	0.980403
Muscle_only	PTMSIGDB	PTMSIGDB_KINASE-iKiP	PTMSIGDB_KINASE-iKiP_PRKG1	34	86	0.395	5	3828	15657	0.943509	0.981635
Muscle_only	PTMSIGDB	PTMSIGDB_KINASE-PSP	PTMSIGDB_KINASE-PSP_CAMK2A	17	140	0.121	2	3828	15657	0.944747	0.981635
Muscle_only	PTMSIGDB	PTMSIGDB_PERT-P100-DIA2	PTMSIGDB_PERT-P100-DIA2_AFURESERTIB	71	161	0.441	12	3828	15657	0.952469	0.985126
Muscle_only	PTMSIGDB	PTMSIGDB_KINASE-iKiP	PTMSIGDB_KINASE-iKiP_DCLK1	11	26	0.423	1	3828	15657	0.954276	0.985126
Muscle_only	PTMSIGDB	PTMSIGDB_KINASE-iKiP	PTMSIGDB_KINASE-iKiP_TLK2	11	125	0.088	1	3828	15657	0.954276	0.985126
Muscle_only	PTMSIGDB	PTMSIGDB_KINASE-iKiP	PTMSIGDB_KINASE-iKiP_AURKA	25	113	0.221	3	3828	15657	0.963503	0.992111
Muscle_only	PTMSIGDB	PTMSIGDB_KINASE-iKiP	PTMSIGDB_KINASE-iKiP_TGFBR1	19	73	0.26	2	3828	15657	0.965342	0.992111
Muscle_only	PTMSIGDB	PTMSIGDB_KINASE-iKiP	PTMSIGDB_KINASE-iKiP_PLK3	48	233	0.206	7	3828	15657	0.967257	0.992111
Muscle_only	PTMSIGDB	PTMSIGDB_KINASE-iKiP	PTMSIGDB_KINASE-iKiP_NEK2	26	197	0.132	3	3828	15657	0.970434	0.992732
Muscle_only	PTMSIGDB	PTMSIGDB_KINASE-iKiP	PTMSIGDB_KINASE-iKiP_PLK1	20	156	0.128	2	3828	15657	0.972639	0.992732
Muscle_only	PTMSIGDB	PTMSIGDB_KINASE-iKiP	PTMSIGDB_KINASE-iKiP_IKBKE.IKKE	39	237	0.165	5	3828	15657	0.976883	0.992732
Muscle_only	PTMSIGDB	PTMSIGDB_KINASE-iKiP	PTMSIGDB_KINASE-iKiP_TBK1	21	157	0.134	2	3828	15657	0.97844	0.992732
Muscle_only	PTMSIGDB	PTMSIGDB_KINASE-iKiP	PTMSIGDB_KINASE-iKiP_STK3	14	149	0.094	1	3828	15657	0.980297	0.992732
Muscle_only	PTMSIGDB	PTMSIGDB_KINASE-iKiP	PTMSIGDB_KINASE-iKiP_TNIK	14	162	0.086	1	3828	15657	0.980297	0.992732
Muscle_only	PTMSIGDB	PTMSIGDB_KINASE-iKiP	PTMSIGDB_KINASE-iKiP_STK25	15	117	0.128	1	3828	15657	0.985118	0.993414
Muscle_only	PTMSIGDB	PTMSIGDB_KINASE-PSP	PTMSIGDB_KINASE-PSP_Src/SRC	15	545	0.028	1	3828	15657	0.985118	0.993414
Muscle_only	PTMSIGDB	PTMSIGDB_KINASE-iKiP	PTMSIGDB_KINASE-iKiP_NEK1	17	140	0.121	1	3828	15657	0.991511	0.99776
Muscle_only	PTMSIGDB	PTMSIGDB_KINASE-iKiP	PTMSIGDB_KINASE-iKiP_NEK6	28	196	0.143	2	3828	15657	0.996102	0.999708
Muscle_only	PTMSIGDB	PTMSIGDB_KINASE-iKiP	PTMSIGDB_KINASE-iKiP_NEK7	32	197	0.162	2	3828	15657	0.99857	0.999708
Muscle_only	PTMSIGDB	PTMSIGDB_KINASE-iKiP	PTMSIGDB_KINASE-iKiP_MAP3K9.MLK1	29	210	0.138	1	3828	15657	0.999708	0.999708
Adipose_only	PTMSIGDB	PTMSIGDB_KINASE-iKiP	PTMSIGDB_KINASE-iKiP_MAP2K2	12	24	0.5	3	229	7217	0.00561004	0.829591
Adipose_only	PTMSIGDB	PTMSIGDB_PERT-P100-DIA2	PTMSIGDB_PERT-P100-DIA2_SORAFENIB	60	209	0.287	6	229	7217	0.011459	0.829591
Adipose_only	PTMSIGDB	PTMSIGDB_PERT-P100-DIA2	PTMSIGDB_PERT-P100-DIA2_LOSMAPIMOD	61	179	0.341	6	229	7217	0.012382	0.829591
Adipose_only	PTMSIGDB	PTMSIGDB_PERT-P100-DIA2	PTMSIGDB_PERT-P100-DIA2_ERLOTINIB	74	224	0.33	6	229	7217	0.0294827	0.8857
Adipose_only	PTMSIGDB	PTMSIGDB_PERT-P100-DIA2	PTMSIGDB_PERT-P100-DIA2_MS-275	38	124	0.306	4	229	7217	0.0313468	0.8857
Adipose_only	PTMSIGDB	PTMSIGDB_KINASE-iKiP	PTMSIGDB_KINASE-iKiP_MAP2K1	10	26	0.385	2	229	7217	0.038138	0.8857
Adipose_only	PTMSIGDB	PTMSIGDB_KINASE-iKiP	PTMSIGDB_KINASE-iKiP_MAP2K7	10	28	0.357	2	229	7217	0.038138	0.8857
Adipose_only	PTMSIGDB	PTMSIGDB_PERT-P100-DIA2	PTMSIGDB_PERT-P100-DIA2_MILRINONE	65	211	0.308	5	229	7217	0.054641	0.8857
Adipose_only	PTMSIGDB	PTMSIGDB_KINASE-iKiP	PTMSIGDB_KINASE-iKiP_CDK5-CDK5R1p35	46	186	0.247	4	229	7217	0.0570827	0.8857
Adipose_only	PTMSIGDB	PTMSIGDB_PERT-P100-DIA2	PTMSIGDB_PERT-P100-DIA2_ISOPROTERENOL	50	185	0.27	4	229	7217	0.0731698	0.8857
Adipose_only	PTMSIGDB	PTMSIGDB_KINASE-iKiP	PTMSIGDB_KINASE-iKiP_MAP2K4	16	41	0.39	2	229	7217	0.0898739	0.8857
Adipose_only	PTMSIGDB	PTMSIGDB_KINASE-iKiP	PTMSIGDB_KINASE-iKiP_PAK2	36	152	0.237	3	229	7217	0.104863	0.8857
Adipose_only	PTMSIGDB	PTMSIGDB_PERT-P100-DIA2	PTMSIGDB_PERT-P100-DIA2_VANDETANIB	57	213	0.268	4	229	7217	0.106185	0.8857
Adipose_only	PTMSIGDB	PTMSIGDB_KINASE-iKiP	PTMSIGDB_KINASE-iKiP_PIM1	19	141	0.135	2	229	7217	0.120488	0.8857
Adipose_only	PTMSIGDB	PTMSIGDB_PERT-P100-DIA2	PTMSIGDB_PERT-P100-DIA2_SMER-3	61	157	0.389	4	229	7217	0.127598	0.8857
Adipose_only	PTMSIGDB	PTMSIGDB_KINASE-iKiP	PTMSIGDB_KINASE-iKiP_PKN1	5	28	0.179	1	229	7217	0.148938	0.8857
Adipose_only	PTMSIGDB	PTMSIGDB_KINASE-iKiP	PTMSIGDB_KINASE-iKiP_PRKCB2.PRKCB	5	33	0.152	1	229	7217	0.148938	0.8857
Adipose_only	PTMSIGDB	PTMSIGDB_PERT-P100-DIA2	PTMSIGDB_PERT-P100-DIA2_REGORAFENIB	65	253	0.257	4	229	7217	0.150656	0.8857
Adipose_only	PTMSIGDB	PTMSIGDB_PERT-P100-DIA2	PTMSIGDB_PERT-P100-DIA2_RGFP966	65	161	0.404	4	229	7217	0.150656	0.8857
Adipose_only	PTMSIGDB	PTMSIGDB_PERT-P100-DIA2	PTMSIGDB_PERT-P100-DIA2_GEFITINIB	69	205	0.337	4	229	7217	0.17517	0.8857
Adipose_only	PTMSIGDB	PTMSIGDB_KINASE-iKiP	PTMSIGDB_KINASE-iKiP_CDK6-CCND1	6	28	0.214	1	229	7217	0.175961	0.8857
Adipose_only	PTMSIGDB	PTMSIGDB_KINASE-iKiP	PTMSIGDB_KINASE-iKiP_CLK2	6	26	0.231	1	229	7217	0.175961	0.8857
Adipose_only	PTMSIGDB	PTMSIGDB_KINASE-iKiP	PTMSIGDB_KINASE-iKiP_NEK4	6	115	0.052	1	229	7217	0.175961	0.8857
Adipose_only	PTMSIGDB	PTMSIGDB_KINASE-iKiP	PTMSIGDB_KINASE-iKiP_TNIK	6	162	0.037	1	229	7217	0.175961	0.8857
Adipose_only	PTMSIGDB	PTMSIGDB_KINASE-PSP	PTMSIGDB_KINASE-PSP_Pim1/PIM1	6	67	0.09	1	229	7217	0.175961	0.8857
Adipose_only	PTMSIGDB	PTMSIGDB_KINASE-PSP	PTMSIGDB_KINASE-PSP_CDK1	71	651	0.109	4	229	7217	0.18791	0.8857
Adipose_only	PTMSIGDB	PTMSIGDB_KINASE-iKiP	PTMSIGDB_KINASE-iKiP_CDK9-CCNK	48	115	0.417	3	229	7217	0.194543	0.8857
Adipose_only	PTMSIGDB	PTMSIGDB_PERT-P100-DIA2	PTMSIGDB_PERT-P100-DIA2_VX-970	48	175	0.274	3	229	7217	0.194543	0.8857
Adipose_only	PTMSIGDB	PTMSIGDB_KINASE-iKiP	PTMSIGDB_KINASE-iKiP_PAK5	7	35	0.2	1	229	7217	0.20213	0.8857
Adipose_only	PTMSIGDB	PTMSIGDB_KINASE-iKiP	PTMSIGDB_KINASE-iKiP_STK38L	7	25	0.28	1	229	7217	0.20213	0.8857
Adipose_only	PTMSIGDB	PTMSIGDB_KINASE-iKiP	PTMSIGDB_KINASE-iKiP_SGK3	27	143	0.189	2	229	7217	0.210722	0.8857
Adipose_only	PTMSIGDB	PTMSIGDB_KINASE-iKiP	PTMSIGDB_KINASE-iKiP_CDK5-CDK5R1p25	50	190	0.263	3	229	7217	0.211004	0.8857
Adipose_only	PTMSIGDB	PTMSIGDB_PERT-P100-DIA2	PTMSIGDB_PERT-P100-DIA2_TRAMETINIB	75	215	0.349	4	229	7217	0.214229	0.8857
Adipose_only	PTMSIGDB	PTMSIGDB_KINASE-iKiP	PTMSIGDB_KINASE-iKiP_NEK6	28	196	0.143	2	229	7217	0.222495	0.8857
Adipose_only	PTMSIGDB	PTMSIGDB_KINASE-iKiP	PTMSIGDB_KINASE-iKiP_MKNK2	8	66	0.121	1	229	7217	0.227472	0.8857
Adipose_only	PTMSIGDB	PTMSIGDB_KINASE-iKiP	PTMSIGDB_KINASE-iKiP_STK33	8	22	0.364	1	229	7217	0.227472	0.8857
Adipose_only	PTMSIGDB	PTMSIGDB_PERT-P100-DIA2	PTMSIGDB_PERT-P100-DIA2_UNC-0321	29	84	0.345	2	229	7217	0.234318	0.8857
Adipose_only	PTMSIGDB	PTMSIGDB_KINASE-iKiP	PTMSIGDB_KINASE-iKiP_PHKG2	9	71	0.127	1	229	7217	0.252012	0.8857
Adipose_only	PTMSIGDB	PTMSIGDB_KINASE-iKiP	PTMSIGDB_KINASE-iKiP_ZAK	9	96	0.094	1	229	7217	0.252012	0.8857
Adipose_only	PTMSIGDB	PTMSIGDB_KINASE-iKiP	PTMSIGDB_KINASE-iKiP_CDK9-CCNT1	31	105	0.295	2	229	7217	0.258057	0.8857
Adipose_only	PTMSIGDB	PTMSIGDB_PERT-P100-DIA2	PTMSIGDB_PERT-P100-DIA2_METHYLSTAT	32	95	0.337	2	229	7217	0.269945	0.8857
Adipose_only	PTMSIGDB	PTMSIGDB_KINASE-iKiP	PTMSIGDB_KINASE-iKiP_ACVR2A	10	45	0.222	1	229	7217	0.275776	0.8857
Adipose_only	PTMSIGDB	PTMSIGDB_PERT-P100-DIA2	PTMSIGDB_PERT-P100-DIA2_AFURESERTIB	58	161	0.36	3	229	7217	0.279278	0.8857
Adipose_only	PTMSIGDB	PTMSIGDB_PERT-P100-DIA2	PTMSIGDB_PERT-P100-DIA2_ROSCOVITINE	59	169	0.349	3	229	7217	0.287989	0.8857
Adipose_only	PTMSIGDB	PTMSIGDB_PERT-P100-DIA2	PTMSIGDB_PERT-P100-DIA2_GSK-J4	35	80	0.438	2	229	7217	0.305539	0.8857
Adipose_only	PTMSIGDB	PTMSIGDB_PERT-P100-DIA2	PTMSIGDB_PERT-P100-DIA2_FLECAINIDE	62	204	0.304	3	229	7217	0.314227	0.8857
Adipose_only	PTMSIGDB	PTMSIGDB_PERT-P100-DIA2	PTMSIGDB_PERT-P100-DIA2_PS-1145	62	181	0.343	3	229	7217	0.314227	0.8857
Adipose_only	PTMSIGDB	PTMSIGDB_KINASE-iKiP	PTMSIGDB_KINASE-iKiP_NIM1K	36	185	0.195	2	229	7217	0.317344	0.8857
Adipose_only	PTMSIGDB	PTMSIGDB_KINASE-iKiP	PTMSIGDB_KINASE-iKiP_MAP3K2	12	40	0.3	1	229	7217	0.321072	0.8857
Adipose_only	PTMSIGDB	PTMSIGDB_KINASE-iKiP	PTMSIGDB_KINASE-iKiP_MAP4K5.KHS1	12	152	0.079	1	229	7217	0.321072	0.8857
Adipose_only	PTMSIGDB	PTMSIGDB_KINASE-iKiP	PTMSIGDB_KINASE-iKiP_DYRK1A	63	154	0.409	3	229	7217	0.322992	0.8857
Adipose_only	PTMSIGDB	PTMSIGDB_PATH-BI	PTMSIGDB_PATH-BI_ISCHEMIA	64	161	0.398	3	229	7217	0.331758	0.8857
Adipose_only	PTMSIGDB	PTMSIGDB_PERT-P100-DIA2	PTMSIGDB_PERT-P100-DIA2_IBRUTINIB	65	207	0.314	3	229	7217	0.340521	0.8857
Adipose_only	PTMSIGDB	PTMSIGDB_PERT-P100-DIA2	PTMSIGDB_PERT-P100-DIA2_PONATINIB	65	215	0.302	3	229	7217	0.340521	0.8857
Adipose_only	PTMSIGDB	PTMSIGDB_KINASE-iKiP	PTMSIGDB_KINASE-iKiP_RIPK5	13	124	0.105	1	229	7217	0.34265	0.8857
Adipose_only	PTMSIGDB	PTMSIGDB_PERT-P100-DIA2	PTMSIGDB_PERT-P100-DIA2_DOXORUBICIN	66	245	0.269	3	229	7217	0.349277	0.8857
Adipose_only	PTMSIGDB	PTMSIGDB_KINASE-iKiP	PTMSIGDB_KINASE-iKiP_DYRK2	96	402	0.239	4	229	7217	0.363272	0.8857
Adipose_only	PTMSIGDB	PTMSIGDB_KINASE-iKiP	PTMSIGDB_KINASE-iKiP_PIM3	14	96	0.146	1	229	7217	0.363546	0.8857
Adipose_only	PTMSIGDB	PTMSIGDB_KINASE-iKiP	PTMSIGDB_KINASE-iKiP_SGK2	14	63	0.222	1	229	7217	0.363546	0.8857
Adipose_only	PTMSIGDB	PTMSIGDB_KINASE-PSP	PTMSIGDB_KINASE-PSP_PKCD/PRKCD	14	133	0.105	1	229	7217	0.363546	0.8857
Adipose_only	PTMSIGDB	PTMSIGDB_PERT-P100-DIA2	PTMSIGDB_PERT-P100-DIA2_NICLOSAMIDE	40	118	0.339	2	229	7217	0.36401	0.8857
Adipose_only	PTMSIGDB	PTMSIGDB_PERT-P100-DIA2	PTMSIGDB_PERT-P100-DIA2_RO4929097	68	198	0.343	3	229	7217	0.366748	0.8857
Adipose_only	PTMSIGDB	PTMSIGDB_KINASE-iKiP	PTMSIGDB_KINASE-iKiP_CDK2-CCNE1	41	140	0.293	2	229	7217	0.375499	0.8857
Adipose_only	PTMSIGDB	PTMSIGDB_PERT-P100-DIA2	PTMSIGDB_PERT-P100-DIA2_KU-55933	41	110	0.373	2	229	7217	0.375499	0.8857
Adipose_only	PTMSIGDB	PTMSIGDB_PERT-P100-DIA2	PTMSIGDB_PERT-P100-DIA2_CERITINIB	70	215	0.326	3	229	7217	0.384141	0.8857
Adipose_only	PTMSIGDB	PTMSIGDB_PERT-P100-DIA2	PTMSIGDB_PERT-P100-DIA2_DAUNORUBICIN	70	262	0.267	3	229	7217	0.384141	0.8857
Adipose_only	PTMSIGDB	PTMSIGDB_KINASE-PSP	PTMSIGDB_KINASE-PSP_CDK2	42	415	0.101	2	229	7217	0.386902	0.8857
Adipose_only	PTMSIGDB	PTMSIGDB_PERT-P100-DIA2	PTMSIGDB_PERT-P100-DIA2_1271738-62-5	42	101	0.416	2	229	7217	0.386902	0.8857
Adipose_only	PTMSIGDB	PTMSIGDB_PERT-P100-DIA2	PTMSIGDB_PERT-P100-DIA2_CHIR99021	44	148	0.297	2	229	7217	0.409429	0.8857
Adipose_only	PTMSIGDB	PTMSIGDB_PERT-P100-DIA2	PTMSIGDB_PERT-P100-DIA2_VORINOSTAT	163	556	0.293	6	229	7217	0.414961	0.8857
Adipose_only	PTMSIGDB	PTMSIGDB_PERT-P100-DIA2	PTMSIGDB_PERT-P100-DIA2_PAZOPANIB	74	195	0.379	3	229	7217	0.418572	0.8857
Adipose_only	PTMSIGDB	PTMSIGDB_PERT-P100-DIA2	PTMSIGDB_PERT-P100-DIA2_DEXAMETHASONE	45	115	0.391	2	229	7217	0.420542	0.8857
Adipose_only	PTMSIGDB	PTMSIGDB_KINASE-iKiP	PTMSIGDB_KINASE-iKiP_AURKA	17	113	0.15	1	229	7217	0.422348	0.8857
Adipose_only	PTMSIGDB	PTMSIGDB_KINASE-iKiP	PTMSIGDB_KINASE-iKiP_MAPK15.ERK7	17	65	0.262	1	229	7217	0.422348	0.8857
Adipose_only	PTMSIGDB	PTMSIGDB_KINASE-iKiP	PTMSIGDB_KINASE-iKiP_MAPK7.ERK5	17	115	0.148	1	229	7217	0.422348	0.8857
Adipose_only	PTMSIGDB	PTMSIGDB_KINASE-iKiP	PTMSIGDB_KINASE-iKiP_NEK9	17	182	0.093	1	229	7217	0.422348	0.8857
Adipose_only	PTMSIGDB	PTMSIGDB_PERT-P100-DIA2	PTMSIGDB_PERT-P100-DIA2_AXITINIB	76	279	0.272	3	229	7217	0.435557	0.8857
Adipose_only	PTMSIGDB	PTMSIGDB_KINASE-iKiP	PTMSIGDB_KINASE-iKiP_AURKC	18	161	0.112	1	229	7217	0.44072	0.8857
Adipose_only	PTMSIGDB	PTMSIGDB_KINASE-iKiP	PTMSIGDB_KINASE-iKiP_CDC2-CCNB1	18	86	0.209	1	229	7217	0.44072	0.8857
Adipose_only	PTMSIGDB	PTMSIGDB_KINASE-iKiP	PTMSIGDB_KINASE-iKiP_MAP3K11.MLK3	18	154	0.117	1	229	7217	0.44072	0.8857
Adipose_only	PTMSIGDB	PTMSIGDB_KINASE-iKiP	PTMSIGDB_KINASE-iKiP_MOK	18	79	0.228	1	229	7217	0.44072	0.8857
Adipose_only	PTMSIGDB	PTMSIGDB_KINASE-iKiP	PTMSIGDB_KINASE-iKiP_RPS6KA4.MSK2	18	64	0.281	1	229	7217	0.44072	0.8857
Adipose_only	PTMSIGDB	PTMSIGDB_PERT-P100-DIA2	PTMSIGDB_PERT-P100-DIA2_CURCUMIN	47	114	0.412	2	229	7217	0.442441	0.8857
Adipose_only	PTMSIGDB	PTMSIGDB_KINASE-iKiP	PTMSIGDB_KINASE-iKiP_TSSK1	48	233	0.206	2	229	7217	0.453219	0.8857
Adipose_only	PTMSIGDB	PTMSIGDB_KINASE-iKiP	PTMSIGDB_KINASE-iKiP_AKT2	19	70	0.271	1	229	7217	0.458511	0.8857
Adipose_only	PTMSIGDB	PTMSIGDB_PATH-NP	PTMSIGDB_PATH-NP_TSLP_PATHWAY	49	173	0.283	2	229	7217	0.463878	0.8857
Adipose_only	PTMSIGDB	PTMSIGDB_PERT-P100-DIA2	PTMSIGDB_PERT-P100-DIA2_DMSO	172	588	0.293	6	229	7217	0.465974	0.8857
Adipose_only	PTMSIGDB	PTMSIGDB_PATH-NP	PTMSIGDB_PATH-NP_EGFR1_PATHWAY	50	486	0.103	2	229	7217	0.474414	0.8857
Adipose_only	PTMSIGDB	PTMSIGDB_PERT-P100-DIA2	PTMSIGDB_PERT-P100-DIA2_BIX-01338	50	132	0.379	2	229	7217	0.474414	0.8857
Adipose_only	PTMSIGDB	PTMSIGDB_PERT-P100-DIA2	PTMSIGDB_PERT-P100-DIA2_KN-93	50	141	0.355	2	229	7217	0.474414	0.8857
Adipose_only	PTMSIGDB	PTMSIGDB_PERT-P100-DIA2	PTMSIGDB_PERT-P100-DIA2_UNC-0646	50	145	0.345	2	229	7217	0.474414	0.8857
Adipose_only	PTMSIGDB	PTMSIGDB_KINASE-iKiP	PTMSIGDB_KINASE-iKiP_AKT1	20	71	0.282	1	229	7217	0.475738	0.8857
Adipose_only	PTMSIGDB	PTMSIGDB_KINASE-iKiP	PTMSIGDB_KINASE-iKiP_NEK2	20	197	0.102	1	229	7217	0.475738	0.8857
Adipose_only	PTMSIGDB	PTMSIGDB_KINASE-iKiP	PTMSIGDB_KINASE-iKiP_PAK3	20	147	0.136	1	229	7217	0.475738	0.8857
Adipose_only	PTMSIGDB	PTMSIGDB_KINASE-iKiP	PTMSIGDB_KINASE-iKiP_PLK1	20	156	0.128	1	229	7217	0.475738	0.8857
Adipose_only	PTMSIGDB	PTMSIGDB_PERT-P100-DIA2	PTMSIGDB_PERT-P100-DIA2_AR_A014418	51	159	0.321	2	229	7217	0.484825	0.8857
Adipose_only	PTMSIGDB	PTMSIGDB_PERT-P100-DIA2	PTMSIGDB_PERT-P100-DIA2_BYL719	51	141	0.362	2	229	7217	0.484825	0.8857
Adipose_only	PTMSIGDB	PTMSIGDB_PERT-P100-DIA2	PTMSIGDB_PERT-P100-DIA2_EX527	51	148	0.345	2	229	7217	0.484825	0.8857
Adipose_only	PTMSIGDB	PTMSIGDB_PERT-P100-DIA2	PTMSIGDB_PERT-P100-DIA2_GOSSYPETIN	51	155	0.329	2	229	7217	0.484825	0.8857
Adipose_only	PTMSIGDB	PTMSIGDB_KINASE-iKiP	PTMSIGDB_KINASE-iKiP_CDK6-CCND3	21	68	0.309	1	229	7217	0.492419	0.8857
Adipose_only	PTMSIGDB	PTMSIGDB_KINASE-iKiP	PTMSIGDB_KINASE-iKiP_TLK1	21	183	0.115	1	229	7217	0.492419	0.8857
Adipose_only	PTMSIGDB	PTMSIGDB_KINASE-PSP	PTMSIGDB_KINASE-PSP_PLK1	21	299	0.07	1	229	7217	0.492419	0.8857
Adipose_only	PTMSIGDB	PTMSIGDB_PERT-P100-DIA2	PTMSIGDB_PERT-P100-DIA2_OLMESARTAN	53	192	0.276	2	229	7217	0.50526	0.8857
Adipose_only	PTMSIGDB	PTMSIGDB_KINASE-iKiP	PTMSIGDB_KINASE-iKiP_CGK2	22	83	0.265	1	229	7217	0.508572	0.8857
Adipose_only	PTMSIGDB	PTMSIGDB_PERT-PSP	PTMSIGDB_PERT-PSP_SII_ANGIOTENSIN_2	22	33	0.667	1	229	7217	0.508572	0.8857
Adipose_only	PTMSIGDB	PTMSIGDB_PERT-P100-DIA2	PTMSIGDB_PERT-P100-DIA2_TBB	54	146	0.37	2	229	7217	0.515279	0.8857
Adipose_only	PTMSIGDB	PTMSIGDB_KINASE-iKiP	PTMSIGDB_KINASE-iKiP_MATK.CTK	23	83	0.277	1	229	7217	0.524213	0.8857
Adipose_only	PTMSIGDB	PTMSIGDB_KINASE-iKiP	PTMSIGDB_KINASE-iKiP_PRKG1	23	86	0.267	1	229	7217	0.524213	0.8857
Adipose_only	PTMSIGDB	PTMSIGDB_PERT-P100-DIA2	PTMSIGDB_PERT-P100-DIA2_CARFILZOMIB	55	190	0.289	2	229	7217	0.525165	0.8857
Adipose_only	PTMSIGDB	PTMSIGDB_PERT-P100-DIA2	PTMSIGDB_PERT-P100-DIA2_GSK1210151A	55	148	0.372	2	229	7217	0.525165	0.8857
Adipose_only	PTMSIGDB	PTMSIGDB_KINASE-iKiP	PTMSIGDB_KINASE-iKiP_DYRK4	88	272	0.324	3	229	7217	0.532896	0.8857
Adipose_only	PTMSIGDB	PTMSIGDB_PERT-P100-DIA2	PTMSIGDB_PERT-P100-DIA2_LAPATINIB	56	208	0.269	2	229	7217	0.534914	0.8857
Adipose_only	PTMSIGDB	PTMSIGDB_KINASE-iKiP	PTMSIGDB_KINASE-iKiP_PRKX	24	67	0.358	1	229	7217	0.539358	0.8857
Adipose_only	PTMSIGDB	PTMSIGDB_PERT-P100-DIA2	PTMSIGDB_PERT-P100-DIA2_CC-401	57	154	0.37	2	229	7217	0.544525	0.8857
Adipose_only	PTMSIGDB	PTMSIGDB_KINASE-iKiP	PTMSIGDB_KINASE-iKiP_MAPK3.ERK1	90	304	0.296	3	229	7217	0.548202	0.8857
Adipose_only	PTMSIGDB	PTMSIGDB_PERT-P100-DIA2	PTMSIGDB_PERT-P100-DIA2_CALPAIN_INHIBITOR_II	58	139	0.417	2	229	7217	0.553998	0.8857
Adipose_only	PTMSIGDB	PTMSIGDB_KINASE-iKiP	PTMSIGDB_KINASE-iKiP_NEK7	25	197	0.127	1	229	7217	0.554024	0.8857
Adipose_only	PTMSIGDB	PTMSIGDB_PERT-P100-DIA2	PTMSIGDB_PERT-P100-DIA2_ENDOTHELIN	59	204	0.289	2	229	7217	0.563332	0.8857
Adipose_only	PTMSIGDB	PTMSIGDB_KINASE-iKiP	PTMSIGDB_KINASE-iKiP_HIPK1	26	47	0.553	1	229	7217	0.568224	0.8857
Adipose_only	PTMSIGDB	PTMSIGDB_KINASE-iKiP	PTMSIGDB_KINASE-iKiP_PAK1	26	145	0.179	1	229	7217	0.568224	0.8857
Adipose_only	PTMSIGDB	PTMSIGDB_KINASE-PSP	PTMSIGDB_KINASE-PSP_PKACA/PRKACA	60	591	0.102	2	229	7217	0.572525	0.8857
Adipose_only	PTMSIGDB	PTMSIGDB_PERT-P100-DIA2	PTMSIGDB_PERT-P100-DIA2_STAUROSPORINE	192	597	0.322	6	229	7217	0.574117	0.8857
Adipose_only	PTMSIGDB	PTMSIGDB_KINASE-iKiP	PTMSIGDB_KINASE-iKiP_MAPK1.ERK2	127	448	0.283	4	229	7217	0.577299	0.8857
Adipose_only	PTMSIGDB	PTMSIGDB_KINASE-iKiP	PTMSIGDB_KINASE-iKiP_CAMK2G	61	212	0.288	2	229	7217	0.581578	0.8857
Adipose_only	PTMSIGDB	PTMSIGDB_KINASE-PSP	PTMSIGDB_KINASE-PSP_ERK2/MAPK1	61	436	0.14	2	229	7217	0.581578	0.8857
Adipose_only	PTMSIGDB	PTMSIGDB_PERT-P100-DIA2	PTMSIGDB_PERT-P100-DIA2_SEMAGACESTAT	61	178	0.343	2	229	7217	0.581578	0.8857
Adipose_only	PTMSIGDB	PTMSIGDB_KINASE-iKiP	PTMSIGDB_KINASE-iKiP_AMPKA1	27	88	0.307	1	229	7217	0.581974	0.8857
Adipose_only	PTMSIGDB	PTMSIGDB_KINASE-iKiP	PTMSIGDB_KINASE-iKiP_CLK1	27	68	0.397	1	229	7217	0.581974	0.8857
Adipose_only	PTMSIGDB	PTMSIGDB_PERT-P100-DIA2	PTMSIGDB_PERT-P100-DIA2_DASATINIB	62	193	0.321	2	229	7217	0.59049	0.8857
Adipose_only	PTMSIGDB	PTMSIGDB_KINASE-iKiP	PTMSIGDB_KINASE-iKiP_RPS6KB1	28	180	0.156	1	229	7217	0.595288	0.8857
Adipose_only	PTMSIGDB	PTMSIGDB_PERT-P100-DIA2	PTMSIGDB_PERT-P100-DIA2_BAFILOMYCIN_A1	28	75	0.373	1	229	7217	0.595288	0.8857
Adipose_only	PTMSIGDB	PTMSIGDB_PERT-P100-DIA2	PTMSIGDB_PERT-P100-DIA2_FLAVOPIRIDOL	64	193	0.332	2	229	7217	0.607889	0.8857
Adipose_only	PTMSIGDB	PTMSIGDB_PERT-P100-DIA2	PTMSIGDB_PERT-P100-DIA2_SCH_900776	64	201	0.318	2	229	7217	0.607889	0.8857
Adipose_only	PTMSIGDB	PTMSIGDB_PERT-P100-DIA2	PTMSIGDB_PERT-P100-DIA2_GINKGETIN	29	81	0.358	1	229	7217	0.60818	0.8857
Adipose_only	PTMSIGDB	PTMSIGDB_PERT-P100-DIA2	PTMSIGDB_PERT-P100-DIA2_GSK126	65	181	0.359	2	229	7217	0.616377	0.8857
Adipose_only	PTMSIGDB	PTMSIGDB_KINASE-iKiP	PTMSIGDB_KINASE-iKiP_NLK	30	131	0.229	1	229	7217	0.620663	0.8857
Adipose_only	PTMSIGDB	PTMSIGDB_KINASE-iKiP	PTMSIGDB_KINASE-iKiP_CDK1-CCNB1	66	253	0.261	2	229	7217	0.624724	0.8857
Adipose_only	PTMSIGDB	PTMSIGDB_PERT-P100-DIA2	PTMSIGDB_PERT-P100-DIA2_BMS-906024	66	213	0.31	2	229	7217	0.624724	0.8857
Adipose_only	PTMSIGDB	PTMSIGDB_PERT-P100-DIA2	PTMSIGDB_PERT-P100-DIA2_IPI145	66	202	0.327	2	229	7217	0.624724	0.8857
Adipose_only	PTMSIGDB	PTMSIGDB_KINASE-iKiP	PTMSIGDB_KINASE-iKiP_CAMK2B	31	101	0.307	1	229	7217	0.63275	0.8857
Adipose_only	PTMSIGDB	PTMSIGDB_KINASE-iKiP	PTMSIGDB_KINASE-iKiP_ERBB2	31	84	0.369	1	229	7217	0.63275	0.8857
Adipose_only	PTMSIGDB	PTMSIGDB_KINASE-iKiP	PTMSIGDB_KINASE-iKiP_GRK5	31	169	0.183	1	229	7217	0.63275	0.8857
Adipose_only	PTMSIGDB	PTMSIGDB_PERT-P100-DIA2	PTMSIGDB_PERT-P100-DIA2_BORTEZOMIB	31	141	0.22	1	229	7217	0.63275	0.8857
Adipose_only	PTMSIGDB	PTMSIGDB_KINASE-iKiP	PTMSIGDB_KINASE-iKiP_ACVR1.ALK2	32	157	0.204	1	229	7217	0.644453	0.8857
Adipose_only	PTMSIGDB	PTMSIGDB_KINASE-iKiP	PTMSIGDB_KINASE-iKiP_MARK1	32	138	0.232	1	229	7217	0.644453	0.8857
Adipose_only	PTMSIGDB	PTMSIGDB_PERT-P100-DIA2	PTMSIGDB_PERT-P100-DIA2_EVEROLIMUS	32	106	0.302	1	229	7217	0.644453	0.8857
Adipose_only	PTMSIGDB	PTMSIGDB_KINASE-iKiP	PTMSIGDB_KINASE-iKiP_RPS6KA6	33	108	0.306	1	229	7217	0.655785	0.8857
Adipose_only	PTMSIGDB	PTMSIGDB_PERT-P100-DIA2	PTMSIGDB_PERT-P100-DIA2_PRAVASTATIN	70	193	0.363	2	229	7217	0.656711	0.8857
Adipose_only	PTMSIGDB	PTMSIGDB_PERT-P100-DIA2	PTMSIGDB_PERT-P100-DIA2_VERTEPORFIN	72	195	0.369	2	229	7217	0.671873	0.8857
Adipose_only	PTMSIGDB	PTMSIGDB_KINASE-iKiP	PTMSIGDB_KINASE-iKiP_TTBK1	35	268	0.131	1	229	7217	0.677381	0.8857
Adipose_only	PTMSIGDB	PTMSIGDB_PERT-P100-DIA2	PTMSIGDB_PERT-P100-DIA2_BIX-01294	35	118	0.297	1	229	7217	0.677381	0.8857
Adipose_only	PTMSIGDB	PTMSIGDB_PERT-P100-DIA2	PTMSIGDB_PERT-P100-DIA2_GSK525762A	35	116	0.302	1	229	7217	0.677381	0.8857
Adipose_only	PTMSIGDB	PTMSIGDB_KINASE-iKiP	PTMSIGDB_KINASE-iKiP_MAPK9.JNK2	73	258	0.283	2	229	7217	0.679249	0.8857
Adipose_only	PTMSIGDB	PTMSIGDB_PERT-P100-DIA2	PTMSIGDB_PERT-P100-DIA2_CYCLOSPORINE	74	240	0.308	2	229	7217	0.68649	0.8857
Adipose_only	PTMSIGDB	PTMSIGDB_KINASE-iKiP	PTMSIGDB_KINASE-iKiP_RPS6KA1	36	128	0.281	1	229	7217	0.687668	0.8857
Adipose_only	PTMSIGDB	PTMSIGDB_KINASE-iKiP	PTMSIGDB_KINASE-iKiP_DYRK3	75	320	0.234	2	229	7217	0.693597	0.8857
Adipose_only	PTMSIGDB	PTMSIGDB_KINASE-iKiP	PTMSIGDB_KINASE-iKiP_CAMK2D	37	191	0.194	1	229	7217	0.697628	0.8857
Adipose_only	PTMSIGDB	PTMSIGDB_KINASE-iKiP	PTMSIGDB_KINASE-iKiP_CDK2-CCNA2	37	151	0.245	1	229	7217	0.697628	0.8857
Adipose_only	PTMSIGDB	PTMSIGDB_KINASE-iKiP	PTMSIGDB_KINASE-iKiP_MAPKAPK3	38	167	0.228	1	229	7217	0.707272	0.8857
Adipose_only	PTMSIGDB	PTMSIGDB_KINASE-iKiP	PTMSIGDB_KINASE-iKiP_PLK3	39	233	0.167	1	229	7217	0.71661	0.8857
Adipose_only	PTMSIGDB	PTMSIGDB_KINASE-iKiP	PTMSIGDB_KINASE-iKiP_SIK1	39	184	0.212	1	229	7217	0.71661	0.8857
Adipose_only	PTMSIGDB	PTMSIGDB_PERT-P100-DIA2	PTMSIGDB_PERT-P100-DIA2_PD-0332991	39	112	0.348	1	229	7217	0.71661	0.8857
Adipose_only	PTMSIGDB	PTMSIGDB_KINASE-iKiP	PTMSIGDB_KINASE-iKiP_MAPK14	79	292	0.271	2	229	7217	0.720709	0.8857
Adipose_only	PTMSIGDB	PTMSIGDB_KINASE-iKiP	PTMSIGDB_KINASE-iKiP_MAPKAPK5	41	141	0.291	1	229	7217	0.734405	0.8857
Adipose_only	PTMSIGDB	PTMSIGDB_PERT-P100-DIA2	PTMSIGDB_PERT-P100-DIA2_KN-62	41	200	0.205	1	229	7217	0.734405	0.8857
Adipose_only	PTMSIGDB	PTMSIGDB_PERT-P100-DIA2	PTMSIGDB_PERT-P100-DIA2_NILOTINIB	42	118	0.356	1	229	7217	0.74288	0.8857
Adipose_only	PTMSIGDB	PTMSIGDB_PERT-P100-DIA2	PTMSIGDB_PERT-P100-DIA2_RESVERATROL	42	130	0.323	1	229	7217	0.74288	0.8857
Adipose_only	PTMSIGDB	PTMSIGDB_PERT-P100-DIA2	PTMSIGDB_PERT-P100-DIA2_AMIODARONE	83	248	0.335	2	229	7217	0.745779	0.8857
Adipose_only	PTMSIGDB	PTMSIGDB_KINASE-iKiP	PTMSIGDB_KINASE-iKiP_CAMK2A	44	176	0.25	1	229	7217	0.759032	0.8857
Adipose_only	PTMSIGDB	PTMSIGDB_KINASE-PSP	PTMSIGDB_KINASE-PSP_CK2A1/CSNK2A1	44	566	0.078	1	229	7217	0.759032	0.8857
Adipose_only	PTMSIGDB	PTMSIGDB_PERT-P100-DIA2	PTMSIGDB_PERT-P100-DIA2_TOFACITINIB	44	117	0.376	1	229	7217	0.759032	0.8857
Adipose_only	PTMSIGDB	PTMSIGDB_PERT-P100-DIA2	PTMSIGDB_PERT-P100-DIA2_VU0155056	44	110	0.4	1	229	7217	0.759032	0.8857
Adipose_only	PTMSIGDB	PTMSIGDB_PERT-P100-DIA2	PTMSIGDB_PERT-P100-DIA2_CI-994	45	153	0.294	1	229	7217	0.766725	0.8857
Adipose_only	PTMSIGDB	PTMSIGDB_PERT-P100-DIA2	PTMSIGDB_PERT-P100-DIA2_IMATINIB	45	170	0.265	1	229	7217	0.766725	0.8857
Adipose_only	PTMSIGDB	PTMSIGDB_PERT-P100-DIA2	PTMSIGDB_PERT-P100-DIA2_BMS-345541	46	124	0.371	1	229	7217	0.774173	0.889194
Adipose_only	PTMSIGDB	PTMSIGDB_PERT-P100-DIA2	PTMSIGDB_PERT-P100-DIA2_TAXOL	47	183	0.257	1	229	7217	0.781385	0.892377
Adipose_only	PTMSIGDB	PTMSIGDB_PERT-P100-DIA2	PTMSIGDB_PERT-P100-DIA2_DECITABINE	48	150	0.32	1	229	7217	0.788367	0.895265
Adipose_only	PTMSIGDB	PTMSIGDB_PERT-P100-DIA2	PTMSIGDB_PERT-P100-DIA2_EPZ-5676	52	146	0.356	1	229	7217	0.814145	0.900749
Adipose_only	PTMSIGDB	PTMSIGDB_PERT-P100-DIA2	PTMSIGDB_PERT-P100-DIA2_VEMURAFENIB	52	150	0.347	1	229	7217	0.814145	0.900749
Adipose_only	PTMSIGDB	PTMSIGDB_PERT-P100-DIA2	PTMSIGDB_PERT-P100-DIA2_VERAPAMIL	52	169	0.308	1	229	7217	0.814145	0.900749
Adipose_only	PTMSIGDB	PTMSIGDB_KINASE-iKiP	PTMSIGDB_KINASE-iKiP_MAPKAPK2	53	159	0.333	1	229	7217	0.820085	0.900749
Adipose_only	PTMSIGDB	PTMSIGDB_KINASE-PSP	PTMSIGDB_KINASE-PSP_ERK1/MAPK3	53	380	0.139	1	229	7217	0.820085	0.900749
Adipose_only	PTMSIGDB	PTMSIGDB_PERT-P100-DIA2	PTMSIGDB_PERT-P100-DIA2_C646_(CHEMBL1797936)	53	146	0.363	1	229	7217	0.820085	0.900749
Adipose_only	PTMSIGDB	PTMSIGDB_PERT-P100-DIA2	PTMSIGDB_PERT-P100-DIA2_PD0325901	54	122	0.443	1	229	7217	0.825836	0.902136
Adipose_only	PTMSIGDB	PTMSIGDB_PERT-P100-DIA2	PTMSIGDB_PERT-P100-DIA2_EXIFONE	55	174	0.316	1	229	7217	0.831404	0.903309
Adipose_only	PTMSIGDB	PTMSIGDB_KINASE-iKiP	PTMSIGDB_KINASE-iKiP_RPS6KA5.MSK1	57	198	0.288	1	229	7217	0.842014	0.905052
Adipose_only	PTMSIGDB	PTMSIGDB_PERT-P100-DIA2	PTMSIGDB_PERT-P100-DIA2_PRI-724	57	151	0.377	1	229	7217	0.842014	0.905052
Adipose_only	PTMSIGDB	PTMSIGDB_PERT-P100-DIA2	PTMSIGDB_PERT-P100-DIA2_LY-294002	58	163	0.356	1	229	7217	0.847067	0.905641
Adipose_only	PTMSIGDB	PTMSIGDB_KINASE-iKiP	PTMSIGDB_KINASE-iKiP_MAPK11	60	212	0.283	1	229	7217	0.856695	0.906293
Adipose_only	PTMSIGDB	PTMSIGDB_PERT-P100-DIA2	PTMSIGDB_PERT-P100-DIA2_CABOZANTINIB	60	188	0.319	1	229	7217	0.856695	0.906293
Adipose_only	PTMSIGDB	PTMSIGDB_PERT-P100-DIA2	PTMSIGDB_PERT-P100-DIA2_TG101348	61	150	0.407	1	229	7217	0.86128	0.906373
Adipose_only	PTMSIGDB	PTMSIGDB_PERT-P100-DIA2	PTMSIGDB_PERT-P100-DIA2_SOTRASTAURIN	63	170	0.371	1	229	7217	0.870017	0.910413
Adipose_only	PTMSIGDB	PTMSIGDB_PERT-P100-DIA2	PTMSIGDB_PERT-P100-DIA2_TACROLIMUS	64	198	0.323	1	229	7217	0.874178	0.910413
Adipose_only	PTMSIGDB	PTMSIGDB_PERT-P100-DIA2	PTMSIGDB_PERT-P100-DIA2_COMPOUND_E	66	194	0.34	1	229	7217	0.882106	0.911208
Adipose_only	PTMSIGDB	PTMSIGDB_PERT-P100-DIA2	PTMSIGDB_PERT-P100-DIA2_LENALIDOMIDE	67	188	0.356	1	229	7217	0.885881	0.911208
Adipose_only	PTMSIGDB	PTMSIGDB_KINASE-iKiP	PTMSIGDB_KINASE-iKiP_MAPK13	117	413	0.283	2	229	7217	0.890826	0.911208
Adipose_only	PTMSIGDB	PTMSIGDB_PERT-P100-DIA2	PTMSIGDB_PERT-P100-DIA2_MOMELOTINIB	69	181	0.381	1	229	7217	0.893075	0.911208
Adipose_only	PTMSIGDB	PTMSIGDB_PERT-P100-DIA2	PTMSIGDB_PERT-P100-DIA2_BOSUTINIB	80	259	0.309	1	229	7217	0.925283	0.939303
Adipose_only	PTMSIGDB	PTMSIGDB_PERT-P100-DIA2	PTMSIGDB_PERT-P100-DIA2_TRETINOIN	83	225	0.369	1	229	7217	0.932248	0.941618
Adipose_only	PTMSIGDB	PTMSIGDB_KINASE-iKiP	PTMSIGDB_KINASE-iKiP_MAPK8.JNK1	109	380	0.287	1	229	7217	0.971036	0.971969
Adipose_Muscle	PTMSIGDB	PTMSIGDB_PERT-P100-DIA2	PTMSIGDB_PERT-P100-DIA2_BYL719	59	141	0.418	4	36	15657	9.78919e-06	0.00145859
Adipose_Muscle	PTMSIGDB	PTMSIGDB_PERT-P100-DIA2	PTMSIGDB_PERT-P100-DIA2_RO4929097	86	198	0.434	4	36	15657	4.37025e-05	0.00325584
Adipose_Muscle	PTMSIGDB	PTMSIGDB_KINASE-iKiP	PTMSIGDB_KINASE-iKiP_MAP2K2	13	24	0.542	2	36	15657	0.000394601	0.0195985
Adipose_Muscle	PTMSIGDB	PTMSIGDB_KINASE-iKiP	PTMSIGDB_KINASE-iKiP_DYRK3	106	320	0.331	3	36	15657	0.00183066	0.0681921
Adipose_Muscle	PTMSIGDB	PTMSIGDB_PERT-P100-DIA2	PTMSIGDB_PERT-P100-DIA2_VU0155056	54	110	0.491	2	36	15657	0.00682357	0.0919667
Adipose_Muscle	PTMSIGDB	PTMSIGDB_PERT-P100-DIA2	PTMSIGDB_PERT-P100-DIA2_CURCUMIN	56	114	0.491	2	36	15657	0.00732223	0.0919667
Adipose_Muscle	PTMSIGDB	PTMSIGDB_PERT-P100-DIA2	PTMSIGDB_PERT-P100-DIA2_VX-970	61	175	0.349	2	36	15657	0.00863875	0.0919667
Adipose_Muscle	PTMSIGDB	PTMSIGDB_PERT-P100-DIA2	PTMSIGDB_PERT-P100-DIA2_TBB	69	146	0.473	2	36	15657	0.0109481	0.0919667
Adipose_Muscle	PTMSIGDB	PTMSIGDB_KINASE-PSP	PTMSIGDB_KINASE-PSP_Ret/RET	5	30	0.167	1	36	15657	0.0114452	0.0919667
Adipose_Muscle	PTMSIGDB	PTMSIGDB_PATH-NP	PTMSIGDB_PATH-NP_TNF_ALPHA_PATHWAY	5	13	0.385	1	36	15657	0.0114452	0.0919667
Adipose_Muscle	PTMSIGDB	PTMSIGDB_PATH-NP	PTMSIGDB_PATH-NP_TSH_PATHWAY	5	13	0.385	1	36	15657	0.0114452	0.0919667
Adipose_Muscle	PTMSIGDB	PTMSIGDB_PERT-PSP	PTMSIGDB_PERT-PSP_SPHINGOSINE_1_PHOSPHATE	5	7	0.714	1	36	15657	0.0114452	0.0919667
Adipose_Muscle	PTMSIGDB	PTMSIGDB_PERT-PSP	PTMSIGDB_PERT-PSP_VEGF	5	25	0.2	1	36	15657	0.0114452	0.0919667
Adipose_Muscle	PTMSIGDB	PTMSIGDB_KINASE-iKiP	PTMSIGDB_KINASE-iKiP_MAPKAPK2	74	159	0.465	2	36	15657	0.0125146	0.0919667
Adipose_Muscle	PTMSIGDB	PTMSIGDB_PERT-P100-DIA2	PTMSIGDB_PERT-P100-DIA2_LOSMAPIMOD	74	179	0.413	2	36	15657	0.0125146	0.0919667
Adipose_Muscle	PTMSIGDB	PTMSIGDB_KINASE-iKiP	PTMSIGDB_KINASE-iKiP_DYRK1A	78	154	0.506	2	36	15657	0.0138343	0.0919667
Adipose_Muscle	PTMSIGDB	PTMSIGDB_PERT-P100-DIA2	PTMSIGDB_PERT-P100-DIA2_ROLIPRAM	79	164	0.482	2	36	15657	0.0141732	0.0919667
Adipose_Muscle	PTMSIGDB	PTMSIGDB_PERT-P100-DIA2	PTMSIGDB_PERT-P100-DIA2_IPI145	80	202	0.396	2	36	15657	0.0145158	0.0919667
Adipose_Muscle	PTMSIGDB	PTMSIGDB_PERT-P100-DIA2	PTMSIGDB_PERT-P100-DIA2_RGFP966	80	161	0.497	2	36	15657	0.0145158	0.0919667
Adipose_Muscle	PTMSIGDB	PTMSIGDB_KINASE-iKiP	PTMSIGDB_KINASE-iKiP_MAPK11	81	212	0.382	2	36	15657	0.014862	0.0919667
Adipose_Muscle	PTMSIGDB	PTMSIGDB_PERT-P100-DIA2	PTMSIGDB_PERT-P100-DIA2_SOTRASTAURIN	82	170	0.482	2	36	15657	0.0152117	0.0919667
Adipose_Muscle	PTMSIGDB	PTMSIGDB_PERT-P100-DIA2	PTMSIGDB_PERT-P100-DIA2_GSK126	83	181	0.459	2	36	15657	0.015565	0.0919667
Adipose_Muscle	PTMSIGDB	PTMSIGDB_PERT-P100-DIA2	PTMSIGDB_PERT-P100-DIA2_OKADAIC_ACID	84	185	0.454	2	36	15657	0.0159218	0.0919667
Adipose_Muscle	PTMSIGDB	PTMSIGDB_KINASE-iKiP	PTMSIGDB_KINASE-iKiP_DYRK1B	7	15	0.467	1	36	15657	0.0159875	0.0919667
Adipose_Muscle	PTMSIGDB	PTMSIGDB_KINASE-iKiP	PTMSIGDB_KINASE-iKiP_MAP2K6	7	16	0.438	1	36	15657	0.0159875	0.0919667
Adipose_Muscle	PTMSIGDB	PTMSIGDB_PERT-P100-DIA2	PTMSIGDB_PERT-P100-DIA2_MOMELOTINIB	85	181	0.47	2	36	15657	0.0162821	0.0919667
Adipose_Muscle	PTMSIGDB	PTMSIGDB_PERT-P100-DIA2	PTMSIGDB_PERT-P100-DIA2_FLAVOPIRIDOL	90	193	0.466	2	36	15657	0.0181358	0.0919667
Adipose_Muscle	PTMSIGDB	PTMSIGDB_KINASE-iKiP	PTMSIGDB_KINASE-iKiP_NUAK1	8	26	0.308	1	36	15657	0.018251	0.0919667
Adipose_Muscle	PTMSIGDB	PTMSIGDB_PERT-PSP	PTMSIGDB_PERT-PSP_HGF	8	22	0.364	1	36	15657	0.018251	0.0919667
Adipose_Muscle	PTMSIGDB	PTMSIGDB_PERT-P100-DIA2	PTMSIGDB_PERT-P100-DIA2_TRICHOSTATIN_A	91	194	0.469	2	36	15657	0.0185168	0.0919667
Adipose_Muscle	PTMSIGDB	PTMSIGDB_PERT-P100-DIA2	PTMSIGDB_PERT-P100-DIA2_STAUROSPORINE	249	597	0.417	3	36	15657	0.0192835	0.092685
Adipose_Muscle	PTMSIGDB	PTMSIGDB_PATH-NP	PTMSIGDB_PATH-NP_CRH_PATHWAY	9	16	0.562	1	36	15657	0.0205095	0.0954974
Adipose_Muscle	PTMSIGDB	PTMSIGDB_KINASE-iKiP	PTMSIGDB_KINASE-iKiP_STK33	11	22	0.5	1	36	15657	0.0250113	0.109836
Adipose_Muscle	PTMSIGDB	PTMSIGDB_PERT-P100-DIA2	PTMSIGDB_PERT-P100-DIA2_TRETINOIN	107	225	0.476	2	36	15657	0.0250632	0.109836
Adipose_Muscle	PTMSIGDB	PTMSIGDB_PERT-P100-DIA2	PTMSIGDB_PERT-P100-DIA2_AMIODARONE	109	248	0.44	2	36	15657	0.0259393	0.110427
Adipose_Muscle	PTMSIGDB	PTMSIGDB_KINASE-iKiP	PTMSIGDB_KINASE-iKiP_MAPK3.ERK1	120	304	0.395	2	36	15657	0.0309757	0.120458
Adipose_Muscle	PTMSIGDB	PTMSIGDB_KINASE-iKiP	PTMSIGDB_KINASE-iKiP_DYRK4	121	272	0.445	2	36	15657	0.0314514	0.120458
Adipose_Muscle	PTMSIGDB	PTMSIGDB_KINASE-iKiP	PTMSIGDB_KINASE-iKiP_MAP2K7	14	28	0.5	1	36	15657	0.0317264	0.120458
Adipose_Muscle	PTMSIGDB	PTMSIGDB_KINASE-iKiP	PTMSIGDB_KINASE-iKiP_MAP3K2	14	40	0.35	1	36	15657	0.0317264	0.120458
Adipose_Muscle	PTMSIGDB	PTMSIGDB_KINASE-iKiP	PTMSIGDB_KINASE-iKiP_PIK3R5	15	32	0.469	1	36	15657	0.0339547	0.120458
Adipose_Muscle	PTMSIGDB	PTMSIGDB_KINASE-PSP	PTMSIGDB_KINASE-PSP_Src/SRC	15	545	0.028	1	36	15657	0.0339547	0.120458
Adipose_Muscle	PTMSIGDB	PTMSIGDB_PERT-PSP	PTMSIGDB_PERT-PSP_RAPAMYCIN	15	36	0.417	1	36	15657	0.0339547	0.120458
Adipose_Muscle	PTMSIGDB	PTMSIGDB_KINASE-PSP	PTMSIGDB_KINASE-PSP_CAMK2A	17	140	0.121	1	36	15657	0.0383964	0.131828
Adipose_Muscle	PTMSIGDB	PTMSIGDB_KINASE-iKiP	PTMSIGDB_KINASE-iKiP_MAPK8.JNK1	136	380	0.358	2	36	15657	0.038929	0.131828
Adipose_Muscle	PTMSIGDB	PTMSIGDB_KINASE-iKiP	PTMSIGDB_KINASE-iKiP_HIPK4	18	55	0.327	1	36	15657	0.0406098	0.134464
Adipose_Muscle	PTMSIGDB	PTMSIGDB_KINASE-iKiP	PTMSIGDB_KINASE-iKiP_MAP2K4	19	41	0.463	1	36	15657	0.0428183	0.138694
Adipose_Muscle	PTMSIGDB	PTMSIGDB_KINASE-iKiP	PTMSIGDB_KINASE-iKiP_PLK1	20	156	0.128	1	36	15657	0.0450218	0.142729
Adipose_Muscle	PTMSIGDB	PTMSIGDB_KINASE-iKiP	PTMSIGDB_KINASE-iKiP_MAPK12	153	430	0.356	2	36	15657	0.0481338	0.147254
Adipose_Muscle	PTMSIGDB	PTMSIGDB_KINASE-iKiP	PTMSIGDB_KINASE-iKiP_MOK	22	79	0.278	1	36	15657	0.049414	0.147254
Adipose_Muscle	PTMSIGDB	PTMSIGDB_PERT-PSP	PTMSIGDB_PERT-PSP_ANTI_CD3	22	70	0.314	1	36	15657	0.049414	0.147254
Adipose_Muscle	PTMSIGDB	PTMSIGDB_KINASE-iKiP	PTMSIGDB_KINASE-iKiP_ICK	23	96	0.24	1	36	15657	0.0516028	0.150761
Adipose_Muscle	PTMSIGDB	PTMSIGDB_KINASE-iKiP	PTMSIGDB_KINASE-iKiP_RPS6KA3	24	59	0.407	1	36	15657	0.0537866	0.151211
Adipose_Muscle	PTMSIGDB	PTMSIGDB_PATH-NP	PTMSIGDB_PATH-NP_TIE2_PATHWAY	24	83	0.289	1	36	15657	0.0537866	0.151211
Adipose_Muscle	PTMSIGDB	PTMSIGDB_KINASE-iKiP	PTMSIGDB_KINASE-iKiP_AKT2	25	70	0.357	1	36	15657	0.0559656	0.154424
Adipose_Muscle	PTMSIGDB	PTMSIGDB_KINASE-iKiP	PTMSIGDB_KINASE-iKiP_MATK.CTK	27	83	0.325	1	36	15657	0.0603089	0.160914
Adipose_Muscle	PTMSIGDB	PTMSIGDB_KINASE-iKiP	PTMSIGDB_KINASE-iKiP_MAPK1.ERK2	174	448	0.388	2	36	15657	0.0604776	0.160914
Adipose_Muscle	PTMSIGDB	PTMSIGDB_KINASE-iKiP	PTMSIGDB_KINASE-iKiP_PRKX	29	67	0.433	1	36	15657	0.0646328	0.168952
Adipose_Muscle	PTMSIGDB	PTMSIGDB_KINASE-iKiP	PTMSIGDB_KINASE-iKiP_SGK1	30	82	0.366	1	36	15657	0.0667874	0.171575
Adipose_Muscle	PTMSIGDB	PTMSIGDB_KINASE-iKiP	PTMSIGDB_KINASE-iKiP_PIM1	31	141	0.22	1	36	15657	0.0689373	0.174096
Adipose_Muscle	PTMSIGDB	PTMSIGDB_KINASE-iKiP	PTMSIGDB_KINASE-iKiP_NEK7	32	197	0.162	1	36	15657	0.0710823	0.176521
Adipose_Muscle	PTMSIGDB	PTMSIGDB_KINASE-iKiP	PTMSIGDB_KINASE-iKiP_HIPK1	33	47	0.702	1	36	15657	0.0732225	0.178855
Adipose_Muscle	PTMSIGDB	PTMSIGDB_KINASE-iKiP	PTMSIGDB_KINASE-iKiP_CDK9-CCNT1	38	105	0.362	1	36	15657	0.083852	0.197584
Adipose_Muscle	PTMSIGDB	PTMSIGDB_KINASE-iKiP	PTMSIGDB_KINASE-iKiP_GRK5	38	169	0.225	1	36	15657	0.083852	0.197584
Adipose_Muscle	PTMSIGDB	PTMSIGDB_PERT-P100-DIA2	PTMSIGDB_PERT-P100-DIA2_SIROLIMUS	40	100	0.4	1	36	15657	0.0880705	0.197584
Adipose_Muscle	PTMSIGDB	PTMSIGDB_KINASE-iKiP	PTMSIGDB_KINASE-iKiP_ERBB2	41	84	0.488	1	36	15657	0.0901726	0.197584
Adipose_Muscle	PTMSIGDB	PTMSIGDB_KINASE-iKiP	PTMSIGDB_KINASE-iKiP_MARK4	41	173	0.237	1	36	15657	0.0901726	0.197584
Adipose_Muscle	PTMSIGDB	PTMSIGDB_KINASE-iKiP	PTMSIGDB_KINASE-iKiP_RPS6KA6	41	108	0.38	1	36	15657	0.0901726	0.197584
Adipose_Muscle	PTMSIGDB	PTMSIGDB_PERT-P100-DIA2	PTMSIGDB_PERT-P100-DIA2_GSK-J4	41	80	0.512	1	36	15657	0.0901726	0.197584
Adipose_Muscle	PTMSIGDB	PTMSIGDB_PERT-P100-DIA2	PTMSIGDB_PERT-P100-DIA2_EPZ-5687	43	108	0.398	1	36	15657	0.0943628	0.199416
Adipose_Muscle	PTMSIGDB	PTMSIGDB_PERT-P100-DIA2	PTMSIGDB_PERT-P100-DIA2_PD-0332991	43	112	0.384	1	36	15657	0.0943628	0.199416
Adipose_Muscle	PTMSIGDB	PTMSIGDB_KINASE-iKiP	PTMSIGDB_KINASE-iKiP_NLK	44	131	0.336	1	36	15657	0.0964509	0.199416
Adipose_Muscle	PTMSIGDB	PTMSIGDB_PERT-P100-DIA2	PTMSIGDB_PERT-P100-DIA2_BELINOSTAT	45	111	0.405	1	36	15657	0.0985343	0.199416
Adipose_Muscle	PTMSIGDB	PTMSIGDB_PERT-P100-DIA2	PTMSIGDB_PERT-P100-DIA2_GELDANAMYCIN	45	111	0.405	1	36	15657	0.0985343	0.199416
Adipose_Muscle	PTMSIGDB	PTMSIGDB_KINASE-iKiP	PTMSIGDB_KINASE-iKiP_PLK3	48	233	0.206	1	36	15657	0.104756	0.199416
Adipose_Muscle	PTMSIGDB	PTMSIGDB_KINASE-iKiP	PTMSIGDB_KINASE-iKiP_RPS6KB1	48	180	0.267	1	36	15657	0.104756	0.199416
Adipose_Muscle	PTMSIGDB	PTMSIGDB_PERT-P100-DIA2	PTMSIGDB_PERT-P100-DIA2_1271738-62-5	49	101	0.485	1	36	15657	0.106821	0.199416
Adipose_Muscle	PTMSIGDB	PTMSIGDB_PERT-P100-DIA2	PTMSIGDB_PERT-P100-DIA2_GSK525762A	49	116	0.422	1	36	15657	0.106821	0.199416
Adipose_Muscle	PTMSIGDB	PTMSIGDB_PERT-P100-DIA2	PTMSIGDB_PERT-P100-DIA2_DEXAMETHASONE	50	115	0.435	1	36	15657	0.108881	0.199416
Adipose_Muscle	PTMSIGDB	PTMSIGDB_KINASE-iKiP	PTMSIGDB_KINASE-iKiP_CSNK2A1.CK2A1	51	100	0.51	1	36	15657	0.110937	0.199416
Adipose_Muscle	PTMSIGDB	PTMSIGDB_PERT-P100-DIA2	PTMSIGDB_PERT-P100-DIA2_BIX-01294	51	118	0.432	1	36	15657	0.110937	0.199416
Adipose_Muscle	PTMSIGDB	PTMSIGDB_KINASE-iKiP	PTMSIGDB_KINASE-iKiP_PRKCB	53	159	0.333	1	36	15657	0.115034	0.199416
Adipose_Muscle	PTMSIGDB	PTMSIGDB_PERT-P100-DIA2	PTMSIGDB_PERT-P100-DIA2_TOFACITINIB	53	117	0.453	1	36	15657	0.115034	0.199416
Adipose_Muscle	PTMSIGDB	PTMSIGDB_PERT-P100-DIA2	PTMSIGDB_PERT-P100-DIA2_MS-275	54	124	0.435	1	36	15657	0.117076	0.199416
Adipose_Muscle	PTMSIGDB	PTMSIGDB_PATH-NP	PTMSIGDB_PATH-NP_EGFR1_PATHWAY	55	486	0.113	1	36	15657	0.119113	0.199416
Adipose_Muscle	PTMSIGDB	PTMSIGDB_PERT-P100-DIA2	PTMSIGDB_PERT-P100-DIA2_BMS-345541	55	124	0.444	1	36	15657	0.119113	0.199416
Adipose_Muscle	PTMSIGDB	PTMSIGDB_PERT-P100-DIA2	PTMSIGDB_PERT-P100-DIA2_KU-55933	55	110	0.5	1	36	15657	0.119113	0.199416
Adipose_Muscle	PTMSIGDB	PTMSIGDB_KINASE-iKiP	PTMSIGDB_KINASE-iKiP_CDK2-CCNE1	58	140	0.414	1	36	15657	0.125197	0.199416
Adipose_Muscle	PTMSIGDB	PTMSIGDB_PERT-P100-DIA2	PTMSIGDB_PERT-P100-DIA2_CHIR99021	58	148	0.392	1	36	15657	0.125197	0.199416
Adipose_Muscle	PTMSIGDB	PTMSIGDB_PERT-P100-DIA2	PTMSIGDB_PERT-P100-DIA2_PD0325901	58	122	0.475	1	36	15657	0.125197	0.199416
Adipose_Muscle	PTMSIGDB	PTMSIGDB_PERT-P100-DIA2	PTMSIGDB_PERT-P100-DIA2_KN-62	59	200	0.295	1	36	15657	0.127216	0.199416
Adipose_Muscle	PTMSIGDB	PTMSIGDB_PERT-P100-DIA2	PTMSIGDB_PERT-P100-DIA2_CI-994	60	153	0.392	1	36	15657	0.12923	0.199416
Adipose_Muscle	PTMSIGDB	PTMSIGDB_KINASE-iKiP	PTMSIGDB_KINASE-iKiP_SIK1	61	184	0.332	1	36	15657	0.13124	0.199416
Adipose_Muscle	PTMSIGDB	PTMSIGDB_PERT-P100-DIA2	PTMSIGDB_PERT-P100-DIA2_BIX-01338	61	132	0.462	1	36	15657	0.13124	0.199416
Adipose_Muscle	PTMSIGDB	PTMSIGDB_PERT-P100-DIA2	PTMSIGDB_PERT-P100-DIA2_EPZ004777	61	126	0.484	1	36	15657	0.13124	0.199416
Adipose_Muscle	PTMSIGDB	PTMSIGDB_PERT-P100-DIA2	PTMSIGDB_PERT-P100-DIA2_DINACICLIB	62	151	0.411	1	36	15657	0.133245	0.199416
Adipose_Muscle	PTMSIGDB	PTMSIGDB_PERT-P100-DIA2	PTMSIGDB_PERT-P100-DIA2_VEMURAFENIB	62	150	0.413	1	36	15657	0.133245	0.199416
Adipose_Muscle	PTMSIGDB	PTMSIGDB_KINASE-iKiP	PTMSIGDB_KINASE-iKiP_CDK9-CCNK	64	115	0.557	1	36	15657	0.137242	0.199416
Adipose_Muscle	PTMSIGDB	PTMSIGDB_PERT-P100-DIA2	PTMSIGDB_PERT-P100-DIA2_EPZ-5676	64	146	0.438	1	36	15657	0.137242	0.199416
Adipose_Muscle	PTMSIGDB	PTMSIGDB_PERT-P100-DIA2	PTMSIGDB_PERT-P100-DIA2_UNC-0646	64	145	0.441	1	36	15657	0.137242	0.199416
Adipose_Muscle	PTMSIGDB	PTMSIGDB_PERT-P100-DIA2	PTMSIGDB_PERT-P100-DIA2_CALPAIN_INHIBITOR_II	65	139	0.468	1	36	15657	0.139234	0.199416
Adipose_Muscle	PTMSIGDB	PTMSIGDB_PERT-P100-DIA2	PTMSIGDB_PERT-P100-DIA2_EX527	65	148	0.439	1	36	15657	0.139234	0.199416
Adipose_Muscle	PTMSIGDB	PTMSIGDB_PERT-P100-DIA2	PTMSIGDB_PERT-P100-DIA2_KN-93	65	141	0.461	1	36	15657	0.139234	0.199416
Adipose_Muscle	PTMSIGDB	PTMSIGDB_PERT-P100-DIA2	PTMSIGDB_PERT-P100-DIA2_RUXOLITINIB	66	170	0.388	1	36	15657	0.141222	0.199416
Adipose_Muscle	PTMSIGDB	PTMSIGDB_KINASE-iKiP	PTMSIGDB_KINASE-iKiP_CDK5-CDK5R1p35	67	186	0.36	1	36	15657	0.143205	0.199416
Adipose_Muscle	PTMSIGDB	PTMSIGDB_KINASE-PSP	PTMSIGDB_KINASE-PSP_ERK1/MAPK3	67	380	0.176	1	36	15657	0.143205	0.199416
Adipose_Muscle	PTMSIGDB	PTMSIGDB_PERT-P100-DIA2	PTMSIGDB_PERT-P100-DIA2_C646_(CHEMBL1797936)	67	146	0.459	1	36	15657	0.143205	0.199416
Adipose_Muscle	PTMSIGDB	PTMSIGDB_PERT-P100-DIA2	PTMSIGDB_PERT-P100-DIA2_PRI-724	67	151	0.444	1	36	15657	0.143205	0.199416
Adipose_Muscle	PTMSIGDB	PTMSIGDB_PERT-P100-DIA2	PTMSIGDB_PERT-P100-DIA2_GSK1210151A	69	148	0.466	1	36	15657	0.147157	0.200043
Adipose_Muscle	PTMSIGDB	PTMSIGDB_PERT-P100-DIA2	PTMSIGDB_PERT-P100-DIA2_CC-401	70	154	0.455	1	36	15657	0.149127	0.200043
Adipose_Muscle	PTMSIGDB	PTMSIGDB_PERT-P100-DIA2	PTMSIGDB_PERT-P100-DIA2_AFURESERTIB	71	161	0.441	1	36	15657	0.151092	0.200043
Adipose_Muscle	PTMSIGDB	PTMSIGDB_PERT-P100-DIA2	PTMSIGDB_PERT-P100-DIA2_AR_A014418	71	159	0.447	1	36	15657	0.151092	0.200043
Adipose_Muscle	PTMSIGDB	PTMSIGDB_KINASE-iKiP	PTMSIGDB_KINASE-iKiP_MAPK10.JNK3	72	164	0.439	1	36	15657	0.153053	0.200043
Adipose_Muscle	PTMSIGDB	PTMSIGDB_PERT-P100-DIA2	PTMSIGDB_PERT-P100-DIA2_SP600125	72	158	0.456	1	36	15657	0.153053	0.200043
Adipose_Muscle	PTMSIGDB	PTMSIGDB_PERT-P100-DIA2	PTMSIGDB_PERT-P100-DIA2_TG101348	72	150	0.48	1	36	15657	0.153053	0.200043
Adipose_Muscle	PTMSIGDB	PTMSIGDB_KINASE-iKiP	PTMSIGDB_KINASE-iKiP_CDK5-CDK5R1p25	73	190	0.384	1	36	15657	0.155009	0.200838
Adipose_Muscle	PTMSIGDB	PTMSIGDB_PERT-P100-DIA2	PTMSIGDB_PERT-P100-DIA2_LY-294002	75	163	0.46	1	36	15657	0.158909	0.202371
Adipose_Muscle	PTMSIGDB	PTMSIGDB_PERT-P100-DIA2	PTMSIGDB_PERT-P100-DIA2_SMER-3	75	157	0.478	1	36	15657	0.158909	0.202371
Adipose_Muscle	PTMSIGDB	PTMSIGDB_PERT-P100-DIA2	PTMSIGDB_PERT-P100-DIA2_PRAVASTATIN	77	193	0.399	1	36	15657	0.162791	0.202624
Adipose_Muscle	PTMSIGDB	PTMSIGDB_PERT-P100-DIA2	PTMSIGDB_PERT-P100-DIA2_PS-1145	78	181	0.431	1	36	15657	0.164725	0.202624
Adipose_Muscle	PTMSIGDB	PTMSIGDB_KINASE-PSP	PTMSIGDB_KINASE-PSP_ERK2/MAPK1	79	436	0.181	1	36	15657	0.166656	0.202624
Adipose_Muscle	PTMSIGDB	PTMSIGDB_PERT-P100-DIA2	PTMSIGDB_PERT-P100-DIA2_SORAFENIB	80	209	0.383	1	36	15657	0.168581	0.202624
Adipose_Muscle	PTMSIGDB	PTMSIGDB_PERT-P100-DIA2	PTMSIGDB_PERT-P100-DIA2_IBRUTINIB	82	207	0.396	1	36	15657	0.17242	0.202624
Adipose_Muscle	PTMSIGDB	PTMSIGDB_PERT-P100-DIA2	PTMSIGDB_PERT-P100-DIA2_SEMAGACESTAT	82	178	0.461	1	36	15657	0.17242	0.202624
Adipose_Muscle	PTMSIGDB	PTMSIGDB_PERT-P100-DIA2	PTMSIGDB_PERT-P100-DIA2_LENALIDOMIDE	83	188	0.441	1	36	15657	0.174333	0.202624
Adipose_Muscle	PTMSIGDB	PTMSIGDB_PERT-P100-DIA2	PTMSIGDB_PERT-P100-DIA2_ROSCOVITINE	83	169	0.491	1	36	15657	0.174333	0.202624
Adipose_Muscle	PTMSIGDB	PTMSIGDB_PERT-P100-DIA2	PTMSIGDB_PERT-P100-DIA2_SELUMETINIB	84	197	0.426	1	36	15657	0.176241	0.202624
Adipose_Muscle	PTMSIGDB	PTMSIGDB_PERT-P100-DIA2	PTMSIGDB_PERT-P100-DIA2_VANDETANIB	84	213	0.394	1	36	15657	0.176241	0.202624
Adipose_Muscle	PTMSIGDB	PTMSIGDB_PERT-P100-DIA2	PTMSIGDB_PERT-P100-DIA2_BMS-906024	85	213	0.399	1	36	15657	0.178146	0.202624
Adipose_Muscle	PTMSIGDB	PTMSIGDB_PERT-P100-DIA2	PTMSIGDB_PERT-P100-DIA2_CABOZANTINIB	85	188	0.452	1	36	15657	0.178146	0.202624
Adipose_Muscle	PTMSIGDB	PTMSIGDB_PERT-P100-DIA2	PTMSIGDB_PERT-P100-DIA2_CERITINIB	85	215	0.395	1	36	15657	0.178146	0.202624
Adipose_Muscle	PTMSIGDB	PTMSIGDB_PERT-P100-DIA2	PTMSIGDB_PERT-P100-DIA2_LAPATINIB	85	208	0.409	1	36	15657	0.178146	0.202624
Adipose_Muscle	PTMSIGDB	PTMSIGDB_PERT-P100-DIA2	PTMSIGDB_PERT-P100-DIA2_VERTEPORFIN	86	195	0.441	1	36	15657	0.180046	0.203233
Adipose_Muscle	PTMSIGDB	PTMSIGDB_PERT-P100-DIA2	PTMSIGDB_PERT-P100-DIA2_CPI-169	91	170	0.535	1	36	15657	0.189482	0.210152
Adipose_Muscle	PTMSIGDB	PTMSIGDB_PERT-P100-DIA2	PTMSIGDB_PERT-P100-DIA2_SCH_900776	92	201	0.458	1	36	15657	0.191356	0.210152
Adipose_Muscle	PTMSIGDB	PTMSIGDB_PERT-P100-DIA2	PTMSIGDB_PERT-P100-DIA2_DASATINIB	93	193	0.482	1	36	15657	0.193227	0.210152
Adipose_Muscle	PTMSIGDB	PTMSIGDB_PERT-P100-DIA2	PTMSIGDB_PERT-P100-DIA2_GEFITINIB	93	205	0.454	1	36	15657	0.193227	0.210152
Adipose_Muscle	PTMSIGDB	PTMSIGDB_PERT-P100-DIA2	PTMSIGDB_PERT-P100-DIA2_PAZOPANIB	93	195	0.477	1	36	15657	0.193227	0.210152
Adipose_Muscle	PTMSIGDB	PTMSIGDB_PERT-P100-DIA2	PTMSIGDB_PERT-P100-DIA2_REGORAFENIB	98	253	0.387	1	36	15657	0.202515	0.217498
Adipose_Muscle	PTMSIGDB	PTMSIGDB_KINASE-PSP	PTMSIGDB_KINASE-PSP_CDK1	99	651	0.152	1	36	15657	0.20436	0.217498
Adipose_Muscle	PTMSIGDB	PTMSIGDB_PERT-P100-DIA2	PTMSIGDB_PERT-P100-DIA2_PONATINIB	99	215	0.46	1	36	15657	0.20436	0.217498
Adipose_Muscle	PTMSIGDB	PTMSIGDB_PERT-P100-DIA2	PTMSIGDB_PERT-P100-DIA2_CYCLOSPORINE	104	240	0.433	1	36	15657	0.213524	0.225639
Adipose_Muscle	PTMSIGDB	PTMSIGDB_PERT-P100-DIA2	PTMSIGDB_PERT-P100-DIA2_DOXORUBICIN	106	245	0.433	1	36	15657	0.217161	0.227866
Adipose_Muscle	PTMSIGDB	PTMSIGDB_PERT-P100-DIA2	PTMSIGDB_PERT-P100-DIA2_BOSUTINIB	111	259	0.429	1	36	15657	0.226182	0.234262
Adipose_Muscle	PTMSIGDB	PTMSIGDB_KINASE-iKiP	PTMSIGDB_KINASE-iKiP_MAPK14	112	292	0.384	1	36	15657	0.227974	0.234262
Adipose_Muscle	PTMSIGDB	PTMSIGDB_PERT-P100-DIA2	PTMSIGDB_PERT-P100-DIA2_AXITINIB	112	279	0.401	1	36	15657	0.227974	0.234262
Adipose_Muscle	PTMSIGDB	PTMSIGDB_KINASE-iKiP	PTMSIGDB_KINASE-iKiP_DYRK2	129	402	0.321	1	36	15657	0.257826	0.263124
Adipose_Muscle	PTMSIGDB	PTMSIGDB_KINASE-iKiP	PTMSIGDB_KINASE-iKiP_MAPK13	158	413	0.383	1	36	15657	0.306181	0.310347
Adipose_Muscle	PTMSIGDB	PTMSIGDB_PERT-P100-DIA2	PTMSIGDB_PERT-P100-DIA2_VORINOSTAT	220	556	0.396	1	36	15657	0.399508	0.402207
Adipose_Muscle	PTMSIGDB	PTMSIGDB_PERT-P100-DIA2	PTMSIGDB_PERT-P100-DIA2_DMSO	241	588	0.41	1	36	15657	0.428258	0.428258
