# Supplementary material for: Multi-Omic, Multi-Tissue Responses to Acute Exercise in Sedentary Adults: Findings from the Molecular Transducers of Physical Activity Consortium
Source: bioRxiv. 2026 Mar 2:2026.02.27.702183. Preprint. [Version 1] doi: 10.64898/2026.02.27.702183 (PMC13184684; doi:10.64898/2026.02.27.702183)
Supplement: Supplement 3 — Table S3. Overrepresentation analysis results from c-means clusters, related to Figure 3 [file media-3.xlsx]

## Sheet: Legend
Table S3: Overrepresentation analysis (ORA) of fuzzy C-means clusters
Table of pathways that were significant with nominal p-value < 0.05 in the ORA analysis using C2, C5 databases.
tissue	tissue(s) in which the term was exclusively significant for
assay	omics assay name
cluster	cluster number
collection	molecular signature collection used for the analysis; Gene sets include C5 (Gene Ontology), C2 (curated pathways/literature), CELLMARKER (cell type markers), and MITOCARTA (mitochondrial genes)
database	molecular signature database; Gene sets from GOBP (biological processes), GOMF (molecular functions), GOCC (cellular components), REACTOME (pathways), CELLMARKER (cell type markers), WP (WikiPathways), MITOCARTA (mitochondrial genes), PID (Pathway Interaction Database), BIOCARTA (biological pathways), and KEGG_MEDICUS (health/disease pathways from KEGG) were included
set	gene set being tested and follows the template [database]_[gene set]
set_short	shorterned version of gene set being tested and follows the template [database]_[gene set]
set_size	number of features in the corresponding set that were present in user-supplied background list
set_size_DB	number of features in the set being tested
size_ratio	ratio of the set_size column to the set_size_DB column
set_size_in_cluster	number of features in the corresponding set that were present in the user-supplied input list
cluster_size	size of the input list
background_size	size of the background list
p_value	two-sided nominal p-value
adj_p_value	adjusted p-value (Benjamini-Hochberg); adjustment was performed within each contrast and collection

## Sheet: fcm_ora_filtered
tissue	assay	cluster	collection	database	set	set_short	set_size	set_size_DB	size_ratio	set_size_in_cluster	cluster_size	background_size	p_value	adj_p_value
adipose	metab	1	REFMET	REFMET	REFMET_Acyl CoAs	Acyl CoAs	34	34	1	7	24	664	9.09923e-05	0.00227481
adipose	metab	2	REFMET	REFMET	REFMET_Acyl carnitines	Acyl carnitines	19	59	0.322	4	25	664	0.00414791	0.103698
adipose	metab	3	REFMET	REFMET	REFMET_O-PC	O-PC	29	86	0.337	14	86	664	2.09386e-06	2.93449e-05
adipose	metab	3	REFMET	REFMET	REFMET_Cer	Cer	22	37	0.595	12	86	664	2.34759e-06	2.93449e-05
adipose	metab	3	REFMET	REFMET	REFMET_O-PE	O-PE	32	81	0.395	9	86	664	0.0150637	0.11216
adipose	metab	3	REFMET	REFMET	REFMET_LPC	LPC	13	50	0.26	5	86	664	0.0179456	0.11216
adipose	metab	4	REFMET	REFMET	REFMET_Pyrimidine rNDP	Pyrimidine rNDP	6	6	1	2	13	664	0.00508383	0.127096
adipose	metab	5	REFMET	REFMET	REFMET_Amino acids	Amino acids	49	89	0.551	11	35	664	1.25939e-05	0.000244952
adipose	metab	5	REFMET	REFMET	REFMET_Acyl carnitines	Acyl carnitines	19	59	0.322	7	35	664	1.95961e-05	0.000244952
adipose	metab	5	REFMET	REFMET	REFMET_Nicotinic acid alkaloids	Nicotinic acid alkaloids	5	9	0.556	2	35	664	0.0244329	0.203607
adipose	metab	5	REFMET	REFMET	REFMET_Purine ribonucleosides	Purine ribonucleosides	6	9	0.667	2	35	664	0.0354432	0.22152
adipose	metab	6	REFMET	REFMET	REFMET_NAE	NAE	6	9	0.667	3	23	664	0.000680713	0.0170178
adipose	metab	6	REFMET	REFMET	REFMET_Dicarboxylic acids	Dicarboxylic acids	8	9	0.889	3	23	664	0.00182058	0.0227573
adipose	metab	7	REFMET	REFMET	REFMET_Unsaturated FA	Unsaturated FA	27	49	0.551	6	30	664	0.000771962	0.019299
adipose	metab	7	REFMET	REFMET	REFMET_O-PC	O-PC	29	86	0.337	5	30	664	0.00736918	0.0921148
adipose	metab	7	REFMET	REFMET	REFMET_SM	SM	32	74	0.432	5	30	664	0.0113414	0.0945119
adipose	metab	8	REFMET	REFMET	REFMET_DG	DG	18	35	0.514	8	28	664	1.14878e-07	2.87195e-06
adipose	metab	9	REFMET	REFMET	REFMET_TG	TG	117	179	0.654	11	23	664	0.000665196	0.0166299
adipose	metab	9	REFMET	REFMET	REFMET_PC	PC	38	99	0.384	4	23	664	0.03679	0.459875
adipose	metab	10	REFMET	REFMET	REFMET_Dicarboxylic acids	Dicarboxylic acids	8	9	0.889	2	20	664	0.0216639	0.341906
adipose	metab	10	REFMET	REFMET	REFMET_Hydroxy FA	Hydroxy FA	9	9	1	2	20	664	0.0273525	0.341906
adipose	metab	13	REFMET	REFMET	REFMET_Acyl CoAs	Acyl CoAs	34	34	1	2	7	664	0.0454829	0.64705
adipose	transcript-rna-seq	1	C2	BIOCARTA	BIOCARTA_IL7_PATHWAY	BIOCARTA_IL7_PATHWAY	16	16	1	4	785	20049	0.00291195	1
adipose	transcript-rna-seq	1	C2	BIOCARTA	BIOCARTA_NKT_PATHWAY	BIOCARTA_NKT_PATHWAY	20	26	0.769	4	785	20049	0.00684576	1
adipose	transcript-rna-seq	1	C2	BIOCARTA	BIOCARTA_AHSP_PATHWAY	BIOCARTA_AHSP_PATHWAY	11	13	0.846	3	785	20049	0.00779438	1
adipose	transcript-rna-seq	1	C2	BIOCARTA	BIOCARTA_NO2IL12_PATHWAY	BIOCARTA_NO2IL12_PATHWAY	14	15	0.933	3	785	20049	0.0157553	1
adipose	transcript-rna-seq	1	C2	BIOCARTA	BIOCARTA_ALTERNATIVE_PATHWAY	BIOCARTA_ALTERNATIVE_PATHWAY	7	9	0.778	2	785	20049	0.0282056	1
adipose	transcript-rna-seq	1	C2	BIOCARTA	BIOCARTA_IFNA_PATHWAY	BIOCARTA_IFNA_PATHWAY	7	9	0.778	2	785	20049	0.0282056	1
adipose	transcript-rna-seq	1	C2	BIOCARTA	BIOCARTA_IL12_PATHWAY	BIOCARTA_IL12_PATHWAY	18	19	0.947	3	785	20049	0.0314609	1
adipose	transcript-rna-seq	1	C2	BIOCARTA	BIOCARTA_STAT3_PATHWAY	BIOCARTA_STAT3_PATHWAY	8	8	1	2	785	20049	0.0366446	1
adipose	transcript-rna-seq	1	C2	BIOCARTA	BIOCARTA_IL22BP_PATHWAY	BIOCARTA_IL22BP_PATHWAY	9	9	1	2	785	20049	0.0459123	1
adipose	transcript-rna-seq	1	C2	KEGG_MEDICUS	KEGG_MEDICUS_REFERENCE_CXCR4_GNAQ_PLCB_G_CALCINEURIN_SIGNALING_PATHWAY	KEGG_MEDICUS_REFERENCE_CXCR4_GNAQ_PLCB_G...(10952)	20	21	0.952	4	785	20049	0.00684576	1
adipose	transcript-rna-seq	1	C2	KEGG_MEDICUS	KEGG_MEDICUS_PATHOGEN_HIV_GP120_TO_CXCR4_GNAQ_PLCB_G_CALCINEURIN	KEGG_MEDICUS_PATHOGEN_HIV_GP120_TO_CXCR4_GNAQ_PLCB_G_CALCINEURIN	16	17	0.941	3	785	20049	0.0228736	1
adipose	transcript-rna-seq	1	C2	KEGG_MEDICUS	KEGG_MEDICUS_REFERENCE_CXCL12_CXCR4_PKC_ERK_SIGNALING_PATHAWAY	KEGG_MEDICUS_REFERENCE_CXCL12_CXCR4_PKC_ERK...(10949)	18	19	0.947	3	785	20049	0.0314609	1
adipose	transcript-rna-seq	1	C2	KEGG_MEDICUS	KEGG_MEDICUS_REFERENCE_TCR_PLCG_ITPR_SIGNALING_PATHWAY	KEGG_MEDICUS_REFERENCE_TCR_PLCG_ITPR_SIGNALING_PATHWAY	19	19	1	3	785	20049	0.0363006	1
adipose	transcript-rna-seq	1	C2	KEGG_MEDICUS	KEGG_MEDICUS_REFERENCE_CA2_ENTRY_LIGAND_GATED_CA2_CHANNEL	KEGG_MEDICUS_REFERENCE_CA2_ENTRY_LIGAND_GATED_CA2_CHANNEL	9	12	0.75	2	785	20049	0.0459123	1
adipose	transcript-rna-seq	1	C2	KEGG_MEDICUS	KEGG_MEDICUS_REFERENCE_CXCR4_GNA12_13_RHO_SIGNALING_PATHWAY	KEGG_MEDICUS_REFERENCE_CXCR4_GNA12_13_RHO...(10950)	9	9	1	2	785	20049	0.0459123	1
adipose	transcript-rna-seq	1	C2	PID	PID_P38_GAMMA_DELTA_PATHWAY	PID_P38_GAMMA_DELTA_PATHWAY	11	11	1	3	785	20049	0.00779438	1
adipose	transcript-rna-seq	1	C2	PID	PID_BCR_5PATHWAY	PID_BCR_5PATHWAY	62	63	0.984	7	785	20049	0.0104177	1
adipose	transcript-rna-seq	1	C2	PID	PID_IL27_PATHWAY	PID_IL27_PATHWAY	20	26	0.769	3	785	20049	0.0414985	1
adipose	transcript-rna-seq	1	C2	REACTOME	REACTOME_ERYTHROCYTES_TAKE_UP_OXYGEN_AND_RELEASE_CARBON_DIOXIDE	REACTOME_ERYTHROCYTES_TAKE_UP_OXYGEN_AND_RELEASE...(12560)	7	9	0.778	3	785	20049	0.0018594	1
adipose	transcript-rna-seq	1	C2	REACTOME	REACTOME_PHASE_3_RAPID_REPOLARISATION	REACTOME_PHASE_3_RAPID_REPOLARISATION	7	9	0.778	3	785	20049	0.0018594	1
adipose	transcript-rna-seq	1	C2	REACTOME	REACTOME_ERYTHROCYTES_TAKE_UP_CARBON_DIOXIDE_AND_RELEASE_OXYGEN	REACTOME_ERYTHROCYTES_TAKE_UP_CARBON_DIOXIDE_AND...(12559)	11	13	0.846	3	785	20049	0.00779438	1
adipose	transcript-rna-seq	1	C2	REACTOME	REACTOME_GP1B_IX_V_ACTIVATION_SIGNALLING	REACTOME_GP1B_IX_V_ACTIVATION_SIGNALLING	11	12	0.917	3	785	20049	0.00779438	1
adipose	transcript-rna-seq	1	C2	REACTOME	REACTOME_PHASE_2_PLATEAU_PHASE	REACTOME_PHASE_2_PLATEAU_PHASE	11	15	0.733	3	785	20049	0.00779438	1
adipose	transcript-rna-seq	1	C2	REACTOME	REACTOME_TRAF6_MEDIATED_NF_KB_ACTIVATION	REACTOME_TRAF6_MEDIATED_NF_KB_ACTIVATION	24	25	0.96	4	785	20049	0.013269	1
adipose	transcript-rna-seq	1	C2	REACTOME	REACTOME_PURINERGIC_SIGNALING_IN_LEISHMANIASIS_INFECTION	REACTOME_PURINERGIC_SIGNALING_IN_LEISHMANIASIS_INFECTION	25	26	0.962	4	785	20049	0.0153177	1
adipose	transcript-rna-seq	1	C2	REACTOME	REACTOME_ACTIVATED_NTRK3_SIGNALS_THROUGH_PI3K	REACTOME_ACTIVATED_NTRK3_SIGNALS_THROUGH_PI3K	6	6	1	2	785	20049	0.0206781	1
adipose	transcript-rna-seq	1	C2	REACTOME	REACTOME_BINDING_AND_UPTAKE_OF_LIGANDS_BY_SCAVENGER_RECEPTORS	REACTOME_BINDING_AND_UPTAKE_OF_LIGANDS_BY...(12280)	73	98	0.745	7	785	20049	0.0239476	1
adipose	transcript-rna-seq	1	C2	REACTOME	REACTOME_CHEMOKINE_RECEPTORS_BIND_CHEMOKINES	REACTOME_CHEMOKINE_RECEPTORS_BIND_CHEMOKINES	43	58	0.741	5	785	20049	0.0255955	1
adipose	transcript-rna-seq	1	C2	REACTOME	REACTOME_RELEASE_OF_APOPTOTIC_FACTORS_FROM_THE_MITOCHONDRIA	REACTOME_RELEASE_OF_APOPTOTIC_FACTORS_FROM_THE_MITOCHONDRIA	7	7	1	2	785	20049	0.0282056	1
adipose	transcript-rna-seq	1	C2	REACTOME	REACTOME_POST_CHAPERONIN_TUBULIN_FOLDING_PATHWAY	REACTOME_POST_CHAPERONIN_TUBULIN_FOLDING_PATHWAY	18	23	0.783	3	785	20049	0.0314609	1
adipose	transcript-rna-seq	1	C2	REACTOME	REACTOME_LATE_ENDOSOMAL_MICROAUTOPHAGY	REACTOME_LATE_ENDOSOMAL_MICROAUTOPHAGY	32	34	0.941	4	785	20049	0.0351534	1
adipose	transcript-rna-seq	1	C2	REACTOME	REACTOME_BH3_ONLY_PROTEINS_ASSOCIATE_WITH_AND_INACTIVATE_ANTI_APOPTOTIC_BCL_2_MEMBERS	REACTOME_BH3_ONLY_PROTEINS_ASSOCIATE_WITH_AND...(12277)	8	9	0.889	2	785	20049	0.0366446	1
adipose	transcript-rna-seq	1	C2	REACTOME	REACTOME_GLYCOSPHINGOLIPID_BIOSYNTHESIS	REACTOME_GLYCOSPHINGOLIPID_BIOSYNTHESIS	8	10	0.8	2	785	20049	0.0366446	1
adipose	transcript-rna-seq	1	C2	REACTOME	REACTOME_INACTIVATION_OF_CDC42_AND_RAC1	REACTOME_INACTIVATION_OF_CDC42_AND_RAC1	8	8	1	2	785	20049	0.0366446	1
adipose	transcript-rna-seq	1	C2	REACTOME	REACTOME_INTERLEUKIN_1_PROCESSING	REACTOME_INTERLEUKIN_1_PROCESSING	8	9	0.889	2	785	20049	0.0366446	1
adipose	transcript-rna-seq	1	C2	REACTOME	REACTOME_SODIUM_CALCIUM_EXCHANGERS	REACTOME_SODIUM_CALCIUM_EXCHANGERS	8	11	0.727	2	785	20049	0.0366446	1
adipose	transcript-rna-seq	1	C2	REACTOME	REACTOME_GPVI_MEDIATED_ACTIVATION_CASCADE	REACTOME_GPVI_MEDIATED_ACTIVATION_CASCADE	33	35	0.943	4	785	20049	0.0388052	1
adipose	transcript-rna-seq	1	C2	REACTOME	REACTOME_PLATELET_AGGREGATION_PLUG_FORMATION	REACTOME_PLATELET_AGGREGATION_PLUG_FORMATION	34	39	0.872	4	785	20049	0.0426655	1
adipose	transcript-rna-seq	1	C2	REACTOME	REACTOME_IMMUNOREGULATORY_INTERACTIONS_BETWEEN_A_LYMPHOID_AND_A_NON_LYMPHOID_CELL	REACTOME_IMMUNOREGULATORY_INTERACTIONS_BETWEEN_A...(12767)	139	191	0.728	10	785	20049	0.0467256	1
adipose	transcript-rna-seq	1	C2	REACTOME	REACTOME_DDX58_IFIH1_MEDIATED_INDUCTION_OF_INTERFERON_ALPHA_BETA	REACTOME_DDX58_IFIH1_MEDIATED_INDUCTION_OF...(12428)	67	82	0.817	6	785	20049	0.0469271	1
adipose	transcript-rna-seq	1	C2	REACTOME	REACTOME_ADAPTIVE_IMMUNE_SYSTEM	REACTOME_ADAPTIVE_IMMUNE_SYSTEM	733	829	0.884	38	785	20049	0.0482556	1
adipose	transcript-rna-seq	1	C2	WP	WP_1P36_COPY_NUMBER_VARIATION_SYNDROME	WP_1P36_COPY_NUMBER_VARIATION_SYNDROME	86	95	0.905	10	785	20049	0.00192816	1
adipose	transcript-rna-seq	1	C2	WP	WP_INTERLEUKIN_1_INDUCED_ACTIVATION_OF_NF_KB	WP_INTERLEUKIN_1_INDUCED_ACTIVATION_OF_NF_KB	9	10	0.9	3	785	20049	0.00420753	1
adipose	transcript-rna-seq	1	C2	WP	WP_HEMATOPOIETIC_STEM_CELL_DIFFERENTIATION	WP_HEMATOPOIETIC_STEM_CELL_DIFFERENTIATION	44	57	0.772	6	785	20049	0.00701427	1
adipose	transcript-rna-seq	1	C2	WP	WP_SELECTIVE_EXPRESSION_OF_CHEMOKINE_RECEPTORS_DURING_T_CELL_POLARIZATION	WP_SELECTIVE_EXPRESSION_OF_CHEMOKINE_RECEPTORS...(14653)	21	29	0.724	4	785	20049	0.00819873	1
adipose	transcript-rna-seq	1	C2	WP	WP_GANGLIO_SERIES_SPHINGOLIPID_METABOLISM	WP_GANGLIO_SERIES_SPHINGOLIPID_METABOLISM	12	13	0.923	3	785	20049	0.0100934	1
adipose	transcript-rna-seq	1	C2	WP	WP_TRYPTOPHAN_CATABOLISM_LEADING_TO_NAD_PRODUCTION	WP_TRYPTOPHAN_CATABOLISM_LEADING_TO_NAD_PRODUCTION	14	16	0.875	3	785	20049	0.0157553	1
adipose	transcript-rna-seq	1	C2	WP	WP_PURINERGIC_SIGNALING	WP_PURINERGIC_SIGNALING	27	33	0.818	4	785	20049	0.0199855	1
adipose	transcript-rna-seq	1	C2	WP	WP_REGULATORY_CIRCUITS_OF_THE_STAT3_SIGNALING_PATHWAY	WP_REGULATORY_CIRCUITS_OF_THE_STAT3_SIGNALING_PATHWAY	72	78	0.923	7	785	20049	0.0223798	1
adipose	transcript-rna-seq	1	C2	WP	WP_NAD_BIOSYNTHESIS_II_FROM_TRYPTOPHAN	WP_NAD_BIOSYNTHESIS_II_FROM_TRYPTOPHAN	7	8	0.875	2	785	20049	0.0282056	1
adipose	transcript-rna-seq	1	C2	WP	WP_TYPE_III_INTERFERON_SIGNALING	WP_TYPE_III_INTERFERON_SIGNALING	7	10	0.7	2	785	20049	0.0282056	1
adipose	transcript-rna-seq	1	C2	WP	WP_MAPK_CASCADE	WP_MAPK_CASCADE	33	33	1	4	785	20049	0.0388052	1
adipose	transcript-rna-seq	1	C2	WP	WP_IL_7_SIGNALING_PATHWAY	WP_IL_7_SIGNALING_PATHWAY	20	20	1	3	785	20049	0.0414985	1
adipose	transcript-rna-seq	1	C2	WP	WP_PHOTODYNAMIC_THERAPY_INDUCED_AP_1_SURVIVAL_SIGNALING	WP_PHOTODYNAMIC_THERAPY_INDUCED_AP_1_SURVIVAL_SIGNALING	49	51	0.961	5	785	20049	0.041963	1
adipose	transcript-rna-seq	1	C2	WP	WP_NON_GENOMIC_ACTIONS_OF_1_25_DIHYDROXYVITAMIN_D3	WP_NON_GENOMIC_ACTIONS_OF_1_25_DIHYDROXYVITAMIN_D3	67	75	0.893	6	785	20049	0.0469271	1
adipose	transcript-rna-seq	1	C5	GOBP	GOBP_CANONICAL_NF_KAPPAB_SIGNAL_TRANSDUCTION	GOBP_CANONICAL_NF_KAPPAB_SIGNAL_TRANSDUCTION	278	300	0.927	27	785	20049	1.42873e-05	0.091359
adipose	transcript-rna-seq	1	C5	GOBP	GOBP_POSITIVE_REGULATION_OF_NF_KAPPAB_TRANSCRIPTION_FACTOR_ACTIVITY	GOBP_POSITIVE_REGULATION_OF_NF_KAPPAB...(04866)	135	151	0.894	17	785	20049	2.15013e-05	0.091359
adipose	transcript-rna-seq	1	C5	GOBP	GOBP_POSITIVE_REGULATION_OF_CANONICAL_NF_KAPPAB_SIGNAL_TRANSDUCTION	GOBP_POSITIVE_REGULATION_OF_CANONICAL_NF_KAPPAB...(04398)	185	196	0.944	20	785	20049	4.0348e-05	0.114293
adipose	transcript-rna-seq	1	C5	GOBP	GOBP_TUMOR_NECROSIS_FACTOR_MEDIATED_SIGNALING_PATHWAY	GOBP_TUMOR_NECROSIS_FACTOR_MEDIATED_SIGNALING_PATHWAY	94	111	0.847	12	785	20049	0.000299685	0.417698
adipose	transcript-rna-seq	1	C5	GOBP	GOBP_DEFENSE_RESPONSE_TO_OTHER_ORGANISM	GOBP_DEFENSE_RESPONSE_TO_OTHER_ORGANISM	909	1235	0.736	57	785	20049	0.000317062	0.417698
adipose	transcript-rna-seq	1	C5	GOBP	GOBP_INTERLEUKIN_12_PRODUCTION	GOBP_INTERLEUKIN_12_PRODUCTION	57	64	0.891	9	785	20049	0.000344067	0.417698
adipose	transcript-rna-seq	1	C5	GOBP	GOBP_NEGATIVE_REGULATION_OF_INTERLEUKIN_12_PRODUCTION	GOBP_NEGATIVE_REGULATION_OF_INTERLEUKIN_12_PRODUCTION	18	19	0.947	5	785	20049	0.000508608	0.464373
adipose	transcript-rna-seq	1	C5	GOBP	GOBP_NITRIC_OXIDE_TRANSPORT	GOBP_NITRIC_OXIDE_TRANSPORT	5	5	1	3	785	20049	0.000563596	0.464373
adipose	transcript-rna-seq	1	C5	GOBP	GOBP_INNATE_IMMUNE_RESPONSE	GOBP_INNATE_IMMUNE_RESPONSE	731	977	0.748	47	785	20049	0.000617062	0.464373
adipose	transcript-rna-seq	1	C5	GOBP	GOBP_REGULATION_OF_TUMOR_NECROSIS_FACTOR_MEDIATED_SIGNALING_PATHWAY	GOBP_REGULATION_OF_TUMOR_NECROSIS_FACTOR_MEDIATED...(06778)	50	60	0.833	8	785	20049	0.000665753	0.464373
adipose	transcript-rna-seq	1	C5	GOBP	GOBP_DEFENSE_RESPONSE	GOBP_DEFENSE_RESPONSE	1365	1855	0.736	77	785	20049	0.000763795	0.464373
adipose	transcript-rna-seq	1	C5	GOBP	GOBP_REGULATION_OF_IMMUNE_RESPONSE	GOBP_REGULATION_OF_IMMUNE_RESPONSE	779	935	0.833	49	785	20049	0.000769734	0.464373
adipose	transcript-rna-seq	1	C5	GOBP	GOBP_CALCIUM_ION_TRANSMEMBRANE_IMPORT_INTO_CYTOSOL	GOBP_CALCIUM_ION_TRANSMEMBRANE_IMPORT_INTO_CYTOSOL	166	205	0.81	16	785	20049	0.000833087	0.464373
adipose	transcript-rna-seq	1	C5	GOBP	GOBP_INTERLEUKIN_10_PRODUCTION	GOBP_INTERLEUKIN_10_PRODUCTION	52	65	0.8	8	785	20049	0.000871186	0.464373
adipose	transcript-rna-seq	1	C5	GOBP	GOBP_ACTIVATION_OF_IMMUNE_RESPONSE	GOBP_ACTIVATION_OF_IMMUNE_RESPONSE	470	547	0.859	33	785	20049	0.000928964	0.464373
adipose	transcript-rna-seq	1	C5	GOBP	GOBP_IMMUNE_RESPONSE_REGULATING_SIGNALING_PATHWAY	GOBP_IMMUNE_RESPONSE_REGULATING_SIGNALING_PATHWAY	437	504	0.867	31	785	20049	0.00111139	0.497085
adipose	transcript-rna-seq	1	C5	GOBP	GOBP_REGULATION_OF_DNA_BINDING_TRANSCRIPTION_FACTOR_ACTIVITY	GOBP_REGULATION_OF_DNA_BINDING_TRANSCRIPTION...(05884)	332	406	0.818	25	785	20049	0.00144634	0.579473
adipose	transcript-rna-seq	1	C5	GOBP	GOBP_CHEMICAL_SYNAPTIC_TRANSMISSION_POSTSYNAPTIC	GOBP_CHEMICAL_SYNAPTIC_TRANSMISSION_POSTSYNAPTIC	83	115	0.722	10	785	20049	0.00147075	0.579473
adipose	transcript-rna-seq	1	C5	GOBP	GOBP_SYNAPTIC_SIGNALING	GOBP_SYNAPTIC_SIGNALING	582	785	0.741	38	785	20049	0.00151455	0.579473
adipose	transcript-rna-seq	1	C5	GOBP	GOBP_MEMBRANE_REPOLARIZATION_DURING_ACTION_POTENTIAL	GOBP_MEMBRANE_REPOLARIZATION_DURING_ACTION_POTENTIAL	23	31	0.742	5	785	20049	0.00169802	0.579473
adipose	transcript-rna-seq	1	C5	GOBP	GOBP_POSITIVE_REGULATION_OF_MONOCYTE_CHEMOTACTIC_PROTEIN_1_PRODUCTION	GOBP_POSITIVE_REGULATION_OF_MONOCYTE_CHEMOTACTIC...(04812)	14	15	0.933	4	785	20049	0.00170473	0.579473
adipose	transcript-rna-seq	1	C5	GOBP	GOBP_POSITIVE_REGULATION_OF_INTERLEUKIN_10_PRODUCTION	GOBP_POSITIVE_REGULATION_OF_INTERLEUKIN_10_PRODUCTION	35	42	0.833	6	785	20049	0.00217106	0.683831
adipose	transcript-rna-seq	1	C5	GOBP	GOBP_REGULATION_OF_CELL_MATURATION	GOBP_REGULATION_OF_CELL_MATURATION	15	21	0.714	4	785	20049	0.00225315	0.683831
adipose	transcript-rna-seq	1	C5	GOBP	GOBP_SUPPRESSION_OF_VIRAL_RELEASE_BY_HOST	GOBP_SUPPRESSION_OF_VIRAL_RELEASE_BY_HOST	15	16	0.938	4	785	20049	0.00225315	0.683831
adipose	transcript-rna-seq	1	C5	GOBP	GOBP_REGULATION_OF_RESPONSE_TO_EXTERNAL_STIMULUS	GOBP_REGULATION_OF_RESPONSE_TO_EXTERNAL_STIMULUS	906	1136	0.798	53	785	20049	0.00236795	0.693891
adipose	transcript-rna-seq	1	C5	GOBP	GOBP_INOSITOL_TRISPHOSPHATE_BIOSYNTHETIC_PROCESS	GOBP_INOSITOL_TRISPHOSPHATE_BIOSYNTHETIC_PROCESS	8	8	1	3	785	20049	0.0028887	0.737189
adipose	transcript-rna-seq	1	C5	GOBP	GOBP_POSITIVE_REGULATION_OF_INTERLEUKIN_12_PRODUCTION	GOBP_POSITIVE_REGULATION_OF_INTERLEUKIN_12_PRODUCTION	37	43	0.86	6	785	20049	0.0029102	0.737189
adipose	transcript-rna-seq	1	C5	GOBP	GOBP_REGULATION_OF_MEMBRANE_POTENTIAL	GOBP_REGULATION_OF_MEMBRANE_POTENTIAL	331	440	0.752	24	785	20049	0.00291586	0.737189
adipose	transcript-rna-seq	1	C5	GOBP	GOBP_SEQUESTERING_OF_CALCIUM_ION	GOBP_SEQUESTERING_OF_CALCIUM_ION	122	143	0.853	12	785	20049	0.00302008	0.737189
adipose	transcript-rna-seq	1	C5	GOBP	GOBP_CYTOKINE_PRODUCTION	GOBP_CYTOKINE_PRODUCTION	667	883	0.755	41	785	20049	0.00303792	0.737189
adipose	transcript-rna-seq	1	C5	GOBP	GOBP_CELL_ACTIVATION	GOBP_CELL_ACTIVATION	941	1109	0.849	54	785	20049	0.00323293	0.737189
adipose	transcript-rna-seq	1	C5	GOBP	GOBP_INFLAMMASOME_MEDIATED_SIGNALING_PATHWAY	GOBP_INFLAMMASOME_MEDIATED_SIGNALING_PATHWAY	38	44	0.864	6	785	20049	0.00334341	0.737189
adipose	transcript-rna-seq	1	C5	GOBP	GOBP_INTERLEUKIN_1_PRODUCTION	GOBP_INTERLEUKIN_1_PRODUCTION	93	131	0.71	10	785	20049	0.00344748	0.737189
adipose	transcript-rna-seq	1	C5	GOBP	GOBP_REGULATION_OF_SYNAPSE_STRUCTURE_OR_ACTIVITY	GOBP_REGULATION_OF_SYNAPSE_STRUCTURE_OR_ACTIVITY	208	250	0.832	17	785	20049	0.00346994	0.737189
adipose	transcript-rna-seq	1	C5	GOBP	GOBP_POSITIVE_REGULATION_OF_DNA_BINDING_TRANSCRIPTION_FACTOR_ACTIVITY	GOBP_POSITIVE_REGULATION_OF_DNA_BINDING...(04527)	209	244	0.857	17	785	20049	0.00364374	0.754134
adipose	transcript-rna-seq	1	C5	GOBP	GOBP_IMMUNE_RESPONSE_REGULATING_CELL_SURFACE_RECEPTOR_SIGNALING_PATHWAY	GOBP_IMMUNE_RESPONSE_REGULATING_CELL_SURFACE...(02216)	300	348	0.862	22	785	20049	0.00372718	0.754134
adipose	transcript-rna-seq	1	C5	GOBP	GOBP_CYTOKINE_MEDIATED_SIGNALING_PATHWAY	GOBP_CYTOKINE_MEDIATED_SIGNALING_PATHWAY	397	512	0.775	27	785	20049	0.00401824	0.781895
adipose	transcript-rna-seq	1	C5	GOBP	GOBP_RESPONSE_TO_ATP	GOBP_RESPONSE_TO_ATP	28	33	0.848	5	785	20049	0.00421964	0.781895
adipose	transcript-rna-seq	1	C5	GOBP	GOBP_MULTICELLULAR_ORGANISMAL_LEVEL_HOMEOSTASIS	GOBP_MULTICELLULAR_ORGANISMAL_LEVEL_HOMEOSTASIS	680	815	0.834	41	785	20049	0.00424509	0.781895
adipose	transcript-rna-seq	1	C5	GOBP	GOBP_CALCIUM_MEDIATED_SIGNALING	GOBP_CALCIUM_MEDIATED_SIGNALING	178	210	0.848	15	785	20049	0.00440615	0.781895
adipose	transcript-rna-seq	1	C5	GOBP	GOBP_DENDRITIC_CELL_CYTOKINE_PRODUCTION	GOBP_DENDRITIC_CELL_CYTOKINE_PRODUCTION	18	19	0.947	4	785	20049	0.00460047	0.781895
adipose	transcript-rna-seq	1	C5	GOBP	GOBP_RESPONSE_TO_VIRUS	GOBP_RESPONSE_TO_VIRUS	363	439	0.827	25	785	20049	0.00470116	0.783342
adipose	transcript-rna-seq	1	C5	GOBP	GOBP_MEMBRANE_REPOLARIZATION_DURING_CARDIAC_MUSCLE_CELL_ACTION_POTENTIAL	GOBP_MEMBRANE_REPOLARIZATION_DURING_CARDIAC_MUSCLE...(02739)	19	25	0.76	4	785	20049	0.00564908	0.870227
adipose	transcript-rna-seq	1	C5	GOBP	GOBP_MONOCYTE_CHEMOTACTIC_PROTEIN_1_PRODUCTION	GOBP_MONOCYTE_CHEMOTACTIC_PROTEIN_1_PRODUCTION	19	21	0.905	4	785	20049	0.00564908	0.870227
adipose	transcript-rna-seq	1	C5	GOBP	GOBP_POSITIVE_REGULATION_OF_IMMUNE_RESPONSE	GOBP_POSITIVE_REGULATION_OF_IMMUNE_RESPONSE	630	751	0.839	38	785	20049	0.00574086	0.870227
adipose	transcript-rna-seq	1	C5	GOBP	GOBP_NEGATIVE_REGULATION_OF_MYELOID_LEUKOCYTE_MEDIATED_IMMUNITY	GOBP_NEGATIVE_REGULATION_OF_MYELOID_LEUKOCYTE...(03518)	10	11	0.909	3	785	20049	0.00583702	0.870227
adipose	transcript-rna-seq	1	C5	GOBP	GOBP_REGULATION_OF_CELL_KILLING	GOBP_REGULATION_OF_CELL_KILLING	85	114	0.746	9	785	20049	0.0059757	0.875543
adipose	transcript-rna-seq	1	C5	GOBP	GOBP_INFLAMMATORY_RESPONSE	GOBP_INFLAMMATORY_RESPONSE	675	890	0.758	40	785	20049	0.00625598	0.882054
adipose	transcript-rna-seq	1	C5	GOBP	GOBP_DEFENSE_RESPONSE_TO_SYMBIONT	GOBP_DEFENSE_RESPONSE_TO_SYMBIONT	276	338	0.817	20	785	20049	0.00628189	0.882054
adipose	transcript-rna-seq	1	C5	GOBP	GOBP_CYTOSOLIC_PATTERN_RECOGNITION_RECEPTOR_SIGNALING_PATHWAY	GOBP_CYTOSOLIC_PATTERN_RECOGNITION_RECEPTOR...(01318)	134	150	0.893	12	785	20049	0.00642554	0.882054
adipose	transcript-rna-seq	1	C5	GOBP	GOBP_NEGATIVE_REGULATION_OF_NF_KAPPAB_TRANSCRIPTION_FACTOR_ACTIVITY	GOBP_NEGATIVE_REGULATION_OF_NF_KAPPAB...(03540)	71	87	0.816	8	785	20049	0.00643532	0.882054
adipose	transcript-rna-seq	1	C5	GOBP	GOBP_RESPONSE_TO_FLUID_SHEAR_STRESS	GOBP_RESPONSE_TO_FLUID_SHEAR_STRESS	31	34	0.912	5	785	20049	0.00662403	0.883032
adipose	transcript-rna-seq	1	C5	GOBP	GOBP_REGULATION_OF_IMMUNE_EFFECTOR_PROCESS	GOBP_REGULATION_OF_IMMUNE_EFFECTOR_PROCESS	317	391	0.811	22	785	20049	0.00705783	0.911438
adipose	transcript-rna-seq	1	C5	GOBP	GOBP_POSITIVE_REGULATION_OF_RESPONSE_TO_EXTERNAL_STIMULUS	GOBP_POSITIVE_REGULATION_OF_RESPONSE_TO_EXTERNAL_STIMULUS	515	623	0.827	32	785	20049	0.00707871	0.911438
adipose	transcript-rna-seq	1	C5	GOBP	GOBP_REGULATION_OF_LEUKOCYTE_MEDIATED_IMMUNITY	GOBP_REGULATION_OF_LEUKOCYTE_MEDIATED_IMMUNITY	206	250	0.824	16	785	20049	0.00727644	0.922913
adipose	transcript-rna-seq	1	C5	GOBP	GOBP_REGULATION_OF_LEUKOCYTE_MEDIATED_CYTOTOXICITY	GOBP_REGULATION_OF_LEUKOCYTE_MEDIATED_CYTOTOXICITY	73	96	0.76	8	785	20049	0.00759704	0.946238
adipose	transcript-rna-seq	1	C5	GOBP	GOBP_CELLULAR_RESPONSE_TO_INCREASED_OXYGEN_LEVELS	GOBP_CELLULAR_RESPONSE_TO_INCREASED_OXYGEN_LEVELS	11	12	0.917	3	785	20049	0.00779438	0.946238
adipose	transcript-rna-seq	1	C5	GOBP	GOBP_REGULATION_OF_DENDRITIC_CELL_ANTIGEN_PROCESSING_AND_PRESENTATION	GOBP_REGULATION_OF_DENDRITIC_CELL_ANTIGEN...(05872)	11	11	1	3	785	20049	0.00779438	0.946238
adipose	transcript-rna-seq	1	C5	GOBP	GOBP_VENTRICULAR_CARDIAC_MUSCLE_CELL_MEMBRANE_REPOLARIZATION	GOBP_VENTRICULAR_CARDIAC_MUSCLE_CELL_MEMBRANE...(07843)	21	28	0.75	4	785	20049	0.00819873	0.967677
adipose	transcript-rna-seq	1	C5	GOBP	GOBP_SYNAPSE_ORGANIZATION	GOBP_SYNAPSE_ORGANIZATION	401	483	0.83	26	785	20049	0.00857019	0.983239
adipose	transcript-rna-seq	1	C5	GOBP	GOBP_POSITIVE_REGULATION_OF_NITRIC_OXIDE_METABOLIC_PROCESS	GOBP_POSITIVE_REGULATION_OF_NITRIC_OXIDE_METABOLIC_PROCESS	33	39	0.846	5	785	20049	0.00867768	0.983239
adipose	transcript-rna-seq	1	C5	GOBP	GOBP_PYROPTOSIS	GOBP_PYROPTOSIS	33	37	0.892	5	785	20049	0.00867768	0.983239
adipose	transcript-rna-seq	1	C5	GOBP	GOBP_IMMUNE_EFFECTOR_PROCESS	GOBP_IMMUNE_EFFECTOR_PROCESS	544	700	0.777	33	785	20049	0.00888065	0.992997
adipose	transcript-rna-seq	1	C5	GOBP	GOBP_RESPONSE_TO_WOUNDING	GOBP_RESPONSE_TO_WOUNDING	464	560	0.829	29	785	20049	0.00929754	0.997364
adipose	transcript-rna-seq	1	C5	GOBP	GOBP_NEUROTRANSMITTER_TRANSPORT	GOBP_NEUROTRANSMITTER_TRANSPORT	158	208	0.76	13	785	20049	0.00934814	0.997364
adipose	transcript-rna-seq	1	C5	GOBP	GOBP_CELL_JUNCTION_ORGANIZATION	GOBP_CELL_JUNCTION_ORGANIZATION	630	758	0.831	37	785	20049	0.00954218	0.997364
adipose	transcript-rna-seq	1	C5	GOBP	GOBP_INNATE_IMMUNE_RESPONSE_ACTIVATING_CELL_SURFACE_RECEPTOR_SIGNALING_PATHWAY	GOBP_INNATE_IMMUNE_RESPONSE_ACTIVATING_CELL...(02249)	76	93	0.817	8	785	20049	0.00962638	0.997364
adipose	transcript-rna-seq	1	C5	GOBP	GOBP_T_CELL_SELECTION	GOBP_T_CELL_SELECTION	47	53	0.887	6	785	20049	0.00966826	0.997364
adipose	transcript-rna-seq	1	C5	GOBP	GOBP_REGULATION_OF_SYNAPSE_ASSEMBLY	GOBP_REGULATION_OF_SYNAPSE_ASSEMBLY	92	114	0.807	9	785	20049	0.00991778	0.997364
adipose	transcript-rna-seq	1	C5	GOBP	GOBP_GENERATION_OF_NEURONS	GOBP_GENERATION_OF_NEURONS	1195	1485	0.805	63	785	20049	0.00992541	0.997364
adipose	transcript-rna-seq	1	C5	GOBP	GOBP_INOSITOL_TRISPHOSPHATE_METABOLIC_PROCESS	GOBP_INOSITOL_TRISPHOSPHATE_METABOLIC_PROCESS	12	12	1	3	785	20049	0.0100934	0.997364
adipose	transcript-rna-seq	1	C5	GOBP	GOBP_POSITIVE_REGULATION_OF_DENDRITIC_CELL_CYTOKINE_PRODUCTION	GOBP_POSITIVE_REGULATION_OF_DENDRITIC_CELL...(04515)	12	13	0.923	3	785	20049	0.0100934	0.997364
adipose	transcript-rna-seq	1	C5	GOBP	GOBP_RESPONSE_TO_TUMOR_NECROSIS_FACTOR	GOBP_RESPONSE_TO_TUMOR_NECROSIS_FACTOR	214	258	0.829	16	785	20049	0.0102952	1
adipose	transcript-rna-seq	1	C5	GOBP	GOBP_REGULATION_OF_IMMUNE_SYSTEM_PROCESS	GOBP_REGULATION_OF_IMMUNE_SYSTEM_PROCESS	1290	1553	0.831	67	785	20049	0.0109256	1
adipose	transcript-rna-seq	1	C5	GOBP	GOBP_NEGATIVE_REGULATION_OF_CELL_KILLING	GOBP_NEGATIVE_REGULATION_OF_CELL_KILLING	23	29	0.793	4	785	20049	0.0114035	1
adipose	transcript-rna-seq	1	C5	GOBP	GOBP_POSITIVE_REGULATION_OF_RELEASE_OF_CYTOCHROME_C_FROM_MITOCHONDRIA	GOBP_POSITIVE_REGULATION_OF_RELEASE_OF_CYTOCHROME...(05000)	23	25	0.92	4	785	20049	0.0114035	1
adipose	transcript-rna-seq	1	C5	GOBP	GOBP_CELLULAR_RESPONSE_TO_ORGANIC_CYCLIC_COMPOUND	GOBP_CELLULAR_RESPONSE_TO_ORGANIC_CYCLIC_COMPOUND	452	550	0.822	28	785	20049	0.011695	1
adipose	transcript-rna-seq	1	C5	GOBP	GOBP_LEUKOCYTE_MEDIATED_CYTOTOXICITY	GOBP_LEUKOCYTE_MEDIATED_CYTOTOXICITY	111	139	0.799	10	785	20049	0.0117895	1
adipose	transcript-rna-seq	1	C5	GOBP	GOBP_NEGATIVE_REGULATION_OF_DNA_BINDING_TRANSCRIPTION_FACTOR_ACTIVITY	GOBP_NEGATIVE_REGULATION_OF_DNA_BINDING...(03274)	128	167	0.766	11	785	20049	0.0118786	1
adipose	transcript-rna-seq	1	C5	GOBP	GOBP_SYNAPSE_ASSEMBLY	GOBP_SYNAPSE_ASSEMBLY	163	200	0.815	13	785	20049	0.0119438	1
adipose	transcript-rna-seq	1	C5	GOBP	GOBP_CALCIUM_ION_TRANSMEMBRANE_TRANSPORT	GOBP_CALCIUM_ION_TRANSMEMBRANE_TRANSPORT	275	352	0.781	19	785	20049	0.0122556	1
adipose	transcript-rna-seq	1	C5	GOBP	GOBP_REGULATION_OF_RESPONSE_TO_BIOTIC_STIMULUS	GOBP_REGULATION_OF_RESPONSE_TO_BIOTIC_STIMULUS	434	515	0.843	27	785	20049	0.0124707	1
adipose	transcript-rna-seq	1	C5	GOBP	GOBP_SURFACTANT_HOMEOSTASIS	GOBP_SURFACTANT_HOMEOSTASIS	13	17	0.765	3	785	20049	0.0127445	1
adipose	transcript-rna-seq	1	C5	GOBP	GOBP_REGULATION_OF_NITRIC_OXIDE_METABOLIC_PROCESS	GOBP_REGULATION_OF_NITRIC_OXIDE_METABOLIC_PROCESS	50	60	0.833	6	785	20049	0.0129691	1
adipose	transcript-rna-seq	1	C5	GOBP	GOBP_BIOLOGICAL_PROCESS_INVOLVED_IN_INTERSPECIES_INTERACTION_BETWEEN_ORGANISMS	GOBP_BIOLOGICAL_PROCESS_INVOLVED_IN_INTERSPECIES...(00649)	1324	1759	0.753	68	785	20049	0.0131109	1
adipose	transcript-rna-seq	1	C5	GOBP	GOBP_REGULATION_OF_PRESYNAPSE_ORGANIZATION	GOBP_REGULATION_OF_PRESYNAPSE_ORGANIZATION	24	33	0.727	4	785	20049	0.013269	1
adipose	transcript-rna-seq	1	C5	GOBP	GOBP_HOMEOSTATIC_PROCESS	GOBP_HOMEOSTATIC_PROCESS	1393	1734	0.803	71	785	20049	0.0133794	1
adipose	transcript-rna-seq	1	C5	GOBP	GOBP_POSITIVE_REGULATION_OF_PROTEOLYSIS	GOBP_POSITIVE_REGULATION_OF_PROTEOLYSIS	317	351	0.903	21	785	20049	0.0136306	1
adipose	transcript-rna-seq	1	C5	GOBP	GOBP_NEUROGENESIS	GOBP_NEUROGENESIS	1395	1715	0.813	71	785	20049	0.0137874	1
adipose	transcript-rna-seq	1	C5	GOBP	GOBP_POSITIVE_REGULATION_OF_MAP_KINASE_ACTIVITY	GOBP_POSITIVE_REGULATION_OF_MAP_KINASE_ACTIVITY	81	90	0.9	8	785	20049	0.0138669	1
adipose	transcript-rna-seq	1	C5	GOBP	GOBP_REGULATION_OF_T_CELL_APOPTOTIC_PROCESS	GOBP_REGULATION_OF_T_CELL_APOPTOTIC_PROCESS	37	40	0.925	5	785	20049	0.0140248	1
adipose	transcript-rna-seq	1	C5	GOBP	GOBP_POSITIVE_REGULATION_OF_VESICLE_TRANSPORT_ALONG_MICROTUBULE	GOBP_POSITIVE_REGULATION_OF_VESICLE_TRANSPORT...(05170)	5	5	1	2	785	20049	0.0141502	1
adipose	transcript-rna-seq	1	C5	GOBP	GOBP_PROTEIN_LOCALIZATION_TO_CELL_LEADING_EDGE	GOBP_PROTEIN_LOCALIZATION_TO_CELL_LEADING_EDGE	5	5	1	2	785	20049	0.0141502	1
adipose	transcript-rna-seq	1	C5	GOBP	GOBP_REGULATION_OF_SYNAPTIC_VESICLE_TRANSPORT	GOBP_REGULATION_OF_SYNAPTIC_VESICLE_TRANSPORT	5	5	1	2	785	20049	0.0141502	1
adipose	transcript-rna-seq	1	C5	GOBP	GOBP_RESPONSE_TO_YEAST	GOBP_RESPONSE_TO_YEAST	5	7	0.714	2	785	20049	0.0141502	1
adipose	transcript-rna-seq	1	C5	GOBP	GOBP_POSITIVE_REGULATION_OF_INTERLEUKIN_1_BETA_PRODUCTION	GOBP_POSITIVE_REGULATION_OF_INTERLEUKIN_1_BETA_PRODUCTION	51	62	0.823	6	785	20049	0.0142256	1
adipose	transcript-rna-seq	1	C5	GOBP	GOBP_ACTIVATION_OF_INNATE_IMMUNE_RESPONSE	GOBP_ACTIVATION_OF_INNATE_IMMUNE_RESPONSE	241	280	0.861	17	785	20049	0.0142862	1
adipose	transcript-rna-seq	1	C5	GOBP	GOBP_NEGATIVE_REGULATION_OF_IMMUNE_SYSTEM_PROCESS	GOBP_NEGATIVE_REGULATION_OF_IMMUNE_SYSTEM_PROCESS	419	520	0.806	26	785	20049	0.0144482	1
adipose	transcript-rna-seq	1	C5	GOBP	GOBP_REGULATION_OF_RESPONSE_TO_CYTOKINE_STIMULUS	GOBP_REGULATION_OF_RESPONSE_TO_CYTOKINE_STIMULUS	150	183	0.82	12	785	20049	0.0150167	1
adipose	transcript-rna-seq	1	C5	GOBP	GOBP_VIRAL_BUDDING	GOBP_VIRAL_BUDDING	25	26	0.962	4	785	20049	0.0153177	1
adipose	transcript-rna-seq	1	C5	GOBP	GOBP_POSITIVE_REGULATION_OF_PROTEOLYSIS_INVOLVED_IN_PROTEIN_CATABOLIC_PROCESS	GOBP_POSITIVE_REGULATION_OF_PROTEOLYSIS_INVOLVED...(04985)	133	140	0.95	11	785	20049	0.0154836	1
adipose	transcript-rna-seq	1	C5	GOBP	GOBP_ANTIGEN_RECEPTOR_MEDIATED_SIGNALING_PATHWAY	GOBP_ANTIGEN_RECEPTOR_MEDIATED_SIGNALING_PATHWAY	187	205	0.912	14	785	20049	0.0155645	1
adipose	transcript-rna-seq	1	C5	GOBP	GOBP_ACTION_POTENTIAL	GOBP_ACTION_POTENTIAL	116	146	0.795	10	785	20049	0.0157069	1
adipose	transcript-rna-seq	1	C5	GOBP	GOBP_DENDRITIC_CELL_ANTIGEN_PROCESSING_AND_PRESENTATION	GOBP_DENDRITIC_CELL_ANTIGEN_PROCESSING_AND_PRESENTATION	14	15	0.933	3	785	20049	0.0157553	1
adipose	transcript-rna-seq	1	C5	GOBP	GOBP_POTASSIUM_ION_EXPORT_ACROSS_PLASMA_MEMBRANE	GOBP_POTASSIUM_ION_EXPORT_ACROSS_PLASMA_MEMBRANE	14	20	0.7	3	785	20049	0.0157553	1
adipose	transcript-rna-seq	1	C5	GOBP	GOBP_MAINTENANCE_OF_LOCATION_IN_CELL	GOBP_MAINTENANCE_OF_LOCATION_IN_CELL	206	237	0.869	15	785	20049	0.015854	1
adipose	transcript-rna-seq	1	C5	GOBP	GOBP_CELLULAR_RESPONSE_TO_SALT	GOBP_CELLULAR_RESPONSE_TO_SALT	152	199	0.764	12	785	20049	0.0165177	1
adipose	transcript-rna-seq	1	C5	GOBP	GOBP_REGULATION_OF_VIRAL_INDUCED_CYTOPLASMIC_PATTERN_RECOGNITION_RECEPTOR_SIGNALING_PATHWAY	GOBP_REGULATION_OF_VIRAL_INDUCED_CYTOPLASMIC...(06827)	84	96	0.875	8	785	20049	0.0169871	1
adipose	transcript-rna-seq	1	C5	GOBP	GOBP_NEGATIVE_REGULATION_OF_LEUKOCYTE_MEDIATED_IMMUNITY	GOBP_NEGATIVE_REGULATION_OF_LEUKOCYTE_MEDIATED_IMMUNITY	53	69	0.768	6	785	20049	0.0169878	1
adipose	transcript-rna-seq	1	C5	GOBP	GOBP_T_CELL_ACTIVATION	GOBP_T_CELL_ACTIVATION	487	567	0.859	29	785	20049	0.0170347	1
adipose	transcript-rna-seq	1	C5	GOBP	GOBP_COCHLEA_DEVELOPMENT	GOBP_COCHLEA_DEVELOPMENT	39	47	0.83	5	785	20049	0.0173815	1
adipose	transcript-rna-seq	1	C5	GOBP	GOBP_THYROID_GLAND_DEVELOPMENT	GOBP_THYROID_GLAND_DEVELOPMENT	26	31	0.839	4	785	20049	0.017555	1
adipose	transcript-rna-seq	1	C5	GOBP	GOBP_NEGATIVE_REGULATION_OF_PROTEIN_BINDING	GOBP_NEGATIVE_REGULATION_OF_PROTEIN_BINDING	69	78	0.885	7	785	20049	0.0181045	1
adipose	transcript-rna-seq	1	C5	GOBP	GOBP_CELL_PROJECTION_ORGANIZATION	GOBP_CELL_PROJECTION_ORGANIZATION	1346	1623	0.829	68	785	20049	0.0182549	1
adipose	transcript-rna-seq	1	C5	GOBP	GOBP_PLATELET_ACTIVATION	GOBP_PLATELET_ACTIVATION	119	134	0.888	10	785	20049	0.0184794	1
adipose	transcript-rna-seq	1	C5	GOBP	GOBP_CONVERGENT_EXTENSION	GOBP_CONVERGENT_EXTENSION	15	15	1	3	785	20049	0.0191308	1
adipose	transcript-rna-seq	1	C5	GOBP	GOBP_REGULATION_OF_INFLAMMATORY_RESPONSE_TO_ANTIGENIC_STIMULUS	GOBP_REGULATION_OF_INFLAMMATORY_RESPONSE_TO...(06103)	40	48	0.833	5	785	20049	0.0192429	1
adipose	transcript-rna-seq	1	C5	GOBP	GOBP_REGULATION_OF_LEUKOCYTE_APOPTOTIC_PROCESS	GOBP_REGULATION_OF_LEUKOCYTE_APOPTOTIC_PROCESS	86	93	0.925	8	785	20049	0.0193293	1
adipose	transcript-rna-seq	1	C5	GOBP	GOBP_NEGATIVE_REGULATION_OF_INFLAMMATORY_RESPONSE_TO_ANTIGENIC_STIMULUS	GOBP_NEGATIVE_REGULATION_OF_INFLAMMATORY_RESPONSE...(03383)	27	33	0.818	4	785	20049	0.0199855	1
adipose	transcript-rna-seq	1	C5	GOBP	GOBP_CELL_JUNCTION_ASSEMBLY	GOBP_CELL_JUNCTION_ASSEMBLY	370	447	0.828	23	785	20049	0.0201584	1
adipose	transcript-rna-seq	1	C5	GOBP	GOBP_DE_NOVO_NAD_BIOSYNTHETIC_PROCESS	GOBP_DE_NOVO_NAD_BIOSYNTHETIC_PROCESS	6	8	0.75	2	785	20049	0.0206781	1
adipose	transcript-rna-seq	1	C5	GOBP	GOBP_DIPEPTIDE_TRANSMEMBRANE_TRANSPORT	GOBP_DIPEPTIDE_TRANSMEMBRANE_TRANSPORT	6	7	0.857	2	785	20049	0.0206781	1
adipose	transcript-rna-seq	1	C5	GOBP	GOBP_POSITIVE_REGULATION_OF_CELL_MATURATION	GOBP_POSITIVE_REGULATION_OF_CELL_MATURATION	6	7	0.857	2	785	20049	0.0206781	1
adipose	transcript-rna-seq	1	C5	GOBP	GOBP_POSITIVE_REGULATION_OF_I_KAPPAB_PHOSPHORYLATION	GOBP_POSITIVE_REGULATION_OF_I_KAPPAB...(04713)	6	6	1	2	785	20049	0.0206781	1
adipose	transcript-rna-seq	1	C5	GOBP	GOBP_POSITIVE_REGULATION_OF_LAMELLIPODIUM_MORPHOGENESIS	GOBP_POSITIVE_REGULATION_OF_LAMELLIPODIUM_MORPHOGENESIS	6	7	0.857	2	785	20049	0.0206781	1
adipose	transcript-rna-seq	1	C5	GOBP	GOBP_REGULATION_OF_ATRIAL_CARDIAC_MUSCLE_CELL_MEMBRANE_REPOLARIZATION	GOBP_REGULATION_OF_ATRIAL_CARDIAC_MUSCLE_CELL...(05654)	6	8	0.75	2	785	20049	0.0206781	1
adipose	transcript-rna-seq	1	C5	GOBP	GOBP_REGULATION_OF_BRANCHING_MORPHOGENESIS_OF_A_NERVE	GOBP_REGULATION_OF_BRANCHING_MORPHOGENESIS_OF_A_NERVE	6	6	1	2	785	20049	0.0206781	1
adipose	transcript-rna-seq	1	C5	GOBP	GOBP_REGULATION_OF_INOSITOL_TRISPHOSPHATE_BIOSYNTHETIC_PROCESS	GOBP_REGULATION_OF_INOSITOL_TRISPHOSPHATE...(06109)	6	6	1	2	785	20049	0.0206781	1
adipose	transcript-rna-seq	1	C5	GOBP	GOBP_REGULATION_OF_T_CELL_ACTIVATION_VIA_T_CELL_RECEPTOR_CONTACT_WITH_ANTIGEN_BOUND_TO_MHC_MOLECULE_ON_ANTIGEN_PRESENTING_CELL	GOBP_REGULATION_OF_T_CELL_ACTIVATION_VIA_T_CELL...(06784)	6	6	1	2	785	20049	0.0206781	1
adipose	transcript-rna-seq	1	C5	GOBP	GOBP_VACUOLAR_PROTON_TRANSPORTING_V_TYPE_ATPASE_COMPLEX_ASSEMBLY	GOBP_VACUOLAR_PROTON_TRANSPORTING_V_TYPE_ATPASE...(07810)	6	6	1	2	785	20049	0.0206781	1
adipose	transcript-rna-seq	1	C5	GOBP	GOBP_WOUND_HEALING	GOBP_WOUND_HEALING	352	425	0.828	22	785	20049	0.0215053	1
adipose	transcript-rna-seq	1	C5	GOBP	GOBP_REGULATION_OF_CHEMOTAXIS	GOBP_REGULATION_OF_CHEMOTAXIS	195	232	0.841	14	785	20049	0.021558	1
adipose	transcript-rna-seq	1	C5	GOBP	GOBP_BONE_RESORPTION	GOBP_BONE_RESORPTION	56	65	0.862	6	785	20049	0.0217894	1
adipose	transcript-rna-seq	1	C5	GOBP	GOBP_INTERLEUKIN_2_PRODUCTION	GOBP_INTERLEUKIN_2_PRODUCTION	56	63	0.889	6	785	20049	0.0217894	1
adipose	transcript-rna-seq	1	C5	GOBP	GOBP_POSITIVE_REGULATION_OF_INTERLEUKIN_8_PRODUCTION	GOBP_POSITIVE_REGULATION_OF_INTERLEUKIN_8_PRODUCTION	56	63	0.889	6	785	20049	0.0217894	1
adipose	transcript-rna-seq	1	C5	GOBP	GOBP_REGULATION_OF_LYMPHOCYTE_APOPTOTIC_PROCESS	GOBP_REGULATION_OF_LYMPHOCYTE_APOPTOTIC_PROCESS	56	60	0.933	6	785	20049	0.0217894	1
adipose	transcript-rna-seq	1	C5	GOBP	GOBP_CHEMOKINE_PRODUCTION	GOBP_CHEMOKINE_PRODUCTION	88	105	0.838	8	785	20049	0.0218931	1
adipose	transcript-rna-seq	1	C5	GOBP	GOBP_HEMOSTASIS	GOBP_HEMOSTASIS	196	232	0.845	14	785	20049	0.0224143	1
adipose	transcript-rna-seq	1	C5	GOBP	GOBP_REGULATION_OF_MEMBRANE_REPOLARIZATION	GOBP_REGULATION_OF_MEMBRANE_REPOLARIZATION	28	38	0.737	4	785	20049	0.0226131	1
adipose	transcript-rna-seq	1	C5	GOBP	GOBP_CELLULAR_RESPONSE_TO_CHOLESTEROL	GOBP_CELLULAR_RESPONSE_TO_CHOLESTEROL	16	20	0.8	3	785	20049	0.0228736	1
adipose	transcript-rna-seq	1	C5	GOBP	GOBP_NUCLEOTIDE_BINDING_OLIGOMERIZATION_DOMAIN_CONTAINING_2_SIGNALING_PATHWAY	GOBP_NUCLEOTIDE_BINDING_OLIGOMERIZATION_DOMAIN...(03991)	16	19	0.842	3	785	20049	0.0228736	1
adipose	transcript-rna-seq	1	C5	GOBP	GOBP_MACROPHAGE_ACTIVATION	GOBP_MACROPHAGE_ACTIVATION	89	110	0.809	8	785	20049	0.0232611	1
adipose	transcript-rna-seq	1	C5	GOBP	GOBP_REGULATION_OF_REGULATED_SECRETORY_PATHWAY	GOBP_REGULATION_OF_REGULATED_SECRETORY_PATHWAY	106	127	0.835	9	785	20049	0.0232615	1
adipose	transcript-rna-seq	1	C5	GOBP	GOBP_MEMBRANE_REPOLARIZATION	GOBP_MEMBRANE_REPOLARIZATION	42	54	0.778	5	785	20049	0.0233472	1
adipose	transcript-rna-seq	1	C5	GOBP	GOBP_PRESYNAPSE_ORGANIZATION	GOBP_PRESYNAPSE_ORGANIZATION	42	52	0.808	5	785	20049	0.0233472	1
adipose	transcript-rna-seq	1	C5	GOBP	GOBP_VESICLE_TRANSPORT_ALONG_MICROTUBULE	GOBP_VESICLE_TRANSPORT_ALONG_MICROTUBULE	42	46	0.913	5	785	20049	0.0233472	1
adipose	transcript-rna-seq	1	C5	GOBP	GOBP_POSITIVE_REGULATION_OF_CYTOKINE_PRODUCTION	GOBP_POSITIVE_REGULATION_OF_CYTOKINE_PRODUCTION	417	500	0.834	25	785	20049	0.0236321	1
adipose	transcript-rna-seq	1	C5	GOBP	GOBP_POSITIVE_REGULATION_OF_INFLAMMATORY_RESPONSE	GOBP_POSITIVE_REGULATION_OF_INFLAMMATORY_RESPONSE	124	152	0.816	10	785	20049	0.023875	1
adipose	transcript-rna-seq	1	C5	GOBP	GOBP_POSITIVE_REGULATION_OF_IMMUNE_SYSTEM_PROCESS	GOBP_POSITIVE_REGULATION_OF_IMMUNE_SYSTEM_PROCESS	915	1081	0.846	48	785	20049	0.0243809	1
adipose	transcript-rna-seq	1	C5	GOBP	GOBP_CELL_CELL_SIGNALING	GOBP_CELL_CELL_SIGNALING	1299	1713	0.758	65	785	20049	0.0247727	1
adipose	transcript-rna-seq	1	C5	GOBP	GOBP_LEUKOCYTE_MEDIATED_IMMUNITY	GOBP_LEUKOCYTE_MEDIATED_IMMUNITY	358	458	0.782	22	785	20049	0.0254186	1
adipose	transcript-rna-seq	1	C5	GOBP	GOBP_CELLULAR_COMPONENT_DISASSEMBLY_INVOLVED_IN_EXECUTION_PHASE_OF_APOPTOSIS	GOBP_CELLULAR_COMPONENT_DISASSEMBLY_INVOLVED_IN...(00849)	29	32	0.906	4	785	20049	0.0254413	1
adipose	transcript-rna-seq	1	C5	GOBP	GOBP_REGULATION_OF_ENDOPLASMIC_RETICULUM_STRESS_INDUCED_INTRINSIC_APOPTOTIC_SIGNALING_PATHWAY	GOBP_REGULATION_OF_ENDOPLASMIC_RETICULUM_STRESS...(05923)	29	33	0.879	4	785	20049	0.0254413	1
adipose	transcript-rna-seq	1	C5	GOBP	GOBP_VENTRICULAR_CARDIAC_MUSCLE_CELL_ACTION_POTENTIAL	GOBP_VENTRICULAR_CARDIAC_MUSCLE_CELL_ACTION_POTENTIAL	29	35	0.829	4	785	20049	0.0254413	1
adipose	transcript-rna-seq	1	C5	GOBP	GOBP_POSITIVE_REGULATION_OF_PHAGOCYTOSIS	GOBP_POSITIVE_REGULATION_OF_PHAGOCYTOSIS	58	72	0.806	6	785	20049	0.0254542	1
adipose	transcript-rna-seq	1	C5	GOBP	GOBP_B_CELL_PROLIFERATION	GOBP_B_CELL_PROLIFERATION	74	104	0.712	7	785	20049	0.0255894	1
adipose	transcript-rna-seq	1	C5	GOBP	GOBP_POSITIVE_REGULATION_OF_DEFENSE_RESPONSE	GOBP_POSITIVE_REGULATION_OF_DEFENSE_RESPONSE	400	484	0.826	24	785	20049	0.0259872	1
adipose	transcript-rna-seq	1	C5	GOBP	GOBP_REGULATION_OF_MITOCHONDRION_ORGANIZATION	GOBP_REGULATION_OF_MITOCHONDRION_ORGANIZATION	144	152	0.947	11	785	20049	0.0262276	1
adipose	transcript-rna-seq	1	C5	GOBP	GOBP_POSITIVE_REGULATION_OF_CYTOSOLIC_CALCIUM_ION_CONCENTRATION	GOBP_POSITIVE_REGULATION_OF_CYTOSOLIC_CALCIUM_ION_CONCENTRATION	126	173	0.728	10	785	20049	0.0263228	1
adipose	transcript-rna-seq	1	C5	GOBP	GOBP_REGULATION_OF_PATTERN_RECOGNITION_RECEPTOR_SIGNALING_PATHWAY	GOBP_REGULATION_OF_PATTERN_RECOGNITION_RECEPTOR...(06425)	126	147	0.857	10	785	20049	0.0263228	1
adipose	transcript-rna-seq	1	C5	GOBP	GOBP_PEPTIDYL_TYROSINE_AUTOPHOSPHORYLATION	GOBP_PEPTIDYL_TYROSINE_AUTOPHOSPHORYLATION	17	18	0.944	3	785	20049	0.0269842	1
adipose	transcript-rna-seq	1	C5	GOBP	GOBP_REGULATION_OF_VENTRICULAR_CARDIAC_MUSCLE_CELL_MEMBRANE_REPOLARIZATION	GOBP_REGULATION_OF_VENTRICULAR_CARDIAC_MUSCLE_CELL...(06820)	17	23	0.739	3	785	20049	0.0269842	1
adipose	transcript-rna-seq	1	C5	GOBP	GOBP_CYTOKINE_PRODUCTION_INVOLVED_IN_IMMUNE_RESPONSE	GOBP_CYTOKINE_PRODUCTION_INVOLVED_IN_IMMUNE_RESPONSE	109	123	0.886	9	785	20049	0.0272788	1
adipose	transcript-rna-seq	1	C5	GOBP	GOBP_POSITIVE_REGULATION_OF_UBIQUITIN_DEPENDENT_PROTEIN_CATABOLIC_PROCESS	GOBP_POSITIVE_REGULATION_OF_UBIQUITIN_DEPENDENT...(05149)	109	115	0.948	9	785	20049	0.0272788	1
adipose	transcript-rna-seq	1	C5	GOBP	GOBP_REGULATION_OF_NEURON_DIFFERENTIATION	GOBP_REGULATION_OF_NEURON_DIFFERENTIATION	145	198	0.732	11	785	20049	0.0274188	1
adipose	transcript-rna-seq	1	C5	GOBP	GOBP_CELL_CHEMOTAXIS	GOBP_CELL_CHEMOTAXIS	260	325	0.8	17	785	20049	0.027555	1
adipose	transcript-rna-seq	1	C5	GOBP	GOBP_RESPONSE_TO_SALT	GOBP_RESPONSE_TO_SALT	280	367	0.763	18	785	20049	0.0276473	1
adipose	transcript-rna-seq	1	C5	GOBP	GOBP_MODULATION_OF_EXCITATORY_POSTSYNAPTIC_POTENTIAL	GOBP_MODULATION_OF_EXCITATORY_POSTSYNAPTIC_POTENTIAL	44	49	0.898	5	785	20049	0.0279777	1
adipose	transcript-rna-seq	1	C5	GOBP	GOBP_NEUROMUSCULAR_JUNCTION_DEVELOPMENT	GOBP_NEUROMUSCULAR_JUNCTION_DEVELOPMENT	44	52	0.846	5	785	20049	0.0279777	1
adipose	transcript-rna-seq	1	C5	GOBP	GOBP_CHOLESTEROL_CATABOLIC_PROCESS	GOBP_CHOLESTEROL_CATABOLIC_PROCESS	7	9	0.778	2	785	20049	0.0282056	1
adipose	transcript-rna-seq	1	C5	GOBP	GOBP_ETHANOLAMINE_CONTAINING_COMPOUND_METABOLIC_PROCESS	GOBP_ETHANOLAMINE_CONTAINING_COMPOUND_METABOLIC_PROCESS	7	8	0.875	2	785	20049	0.0282056	1
adipose	transcript-rna-seq	1	C5	GOBP	GOBP_INTERLEUKIN_12_MEDIATED_SIGNALING_PATHWAY	GOBP_INTERLEUKIN_12_MEDIATED_SIGNALING_PATHWAY	7	9	0.778	2	785	20049	0.0282056	1
adipose	transcript-rna-seq	1	C5	GOBP	GOBP_INTRACELLULAR_MONOATOMIC_ANION_HOMEOSTASIS	GOBP_INTRACELLULAR_MONOATOMIC_ANION_HOMEOSTASIS	7	10	0.7	2	785	20049	0.0282056	1
adipose	transcript-rna-seq	1	C5	GOBP	GOBP_MICROGLIAL_CELL_MIGRATION	GOBP_MICROGLIAL_CELL_MIGRATION	7	8	0.875	2	785	20049	0.0282056	1
adipose	transcript-rna-seq	1	C5	GOBP	GOBP_OLIGOPEPTIDE_TRANSMEMBRANE_TRANSPORT	GOBP_OLIGOPEPTIDE_TRANSMEMBRANE_TRANSPORT	7	9	0.778	2	785	20049	0.0282056	1
adipose	transcript-rna-seq	1	C5	GOBP	GOBP_POSITIVE_REGULATION_OF_DENDRITIC_CELL_ANTIGEN_PROCESSING_AND_PRESENTATION	GOBP_POSITIVE_REGULATION_OF_DENDRITIC_CELL_ANTIGEN...(04513)	7	7	1	2	785	20049	0.0282056	1
adipose	transcript-rna-seq	1	C5	GOBP	GOBP_POSITIVE_REGULATION_OF_NUCLEOTIDE_BINDING_OLIGOMERIZATION_DOMAIN_CONTAINING_SIGNALING_PATHWAY	GOBP_POSITIVE_REGULATION_OF_NUCLEOTIDE_BINDING...(04882)	7	7	1	2	785	20049	0.0282056	1
adipose	transcript-rna-seq	1	C5	GOBP	GOBP_REGULATION_OF_ADIPONECTIN_SECRETION	GOBP_REGULATION_OF_ADIPONECTIN_SECRETION	7	7	1	2	785	20049	0.0282056	1
adipose	transcript-rna-seq	1	C5	GOBP	GOBP_REGULATION_OF_I_KAPPAB_PHOSPHORYLATION	GOBP_REGULATION_OF_I_KAPPAB_PHOSPHORYLATION	7	8	0.875	2	785	20049	0.0282056	1
adipose	transcript-rna-seq	1	C5	GOBP	GOBP_REGULATION_OF_MEMBRANE_REPOLARIZATION_DURING_ACTION_POTENTIAL	GOBP_REGULATION_OF_MEMBRANE_REPOLARIZATION_DURING...(06237)	7	10	0.7	2	785	20049	0.0282056	1
adipose	transcript-rna-seq	1	C5	GOBP	GOBP_URETERIC_BUD_ELONGATION	GOBP_URETERIC_BUD_ELONGATION	7	8	0.875	2	785	20049	0.0282056	1
adipose	transcript-rna-seq	1	C5	GOBP	GOBP_CARDIAC_MUSCLE_CELL_MEMBRANE_REPOLARIZATION	GOBP_CARDIAC_MUSCLE_CELL_MEMBRANE_REPOLARIZATION	30	39	0.769	4	785	20049	0.0284727	1
adipose	transcript-rna-seq	1	C5	GOBP	GOBP_CELLULAR_RESPONSE_TO_ALKALOID	GOBP_CELLULAR_RESPONSE_TO_ALKALOID	30	36	0.833	4	785	20049	0.0284727	1
adipose	transcript-rna-seq	1	C5	GOBP	GOBP_POSITIVE_REGULATION_OF_APOPTOTIC_SIGNALING_PATHWAY	GOBP_POSITIVE_REGULATION_OF_APOPTOTIC_SIGNALING_PATHWAY	128	145	0.883	10	785	20049	0.0289451	1
adipose	transcript-rna-seq	1	C5	GOBP	GOBP_BONE_REMODELING	GOBP_BONE_REMODELING	76	89	0.854	7	785	20049	0.0291	1
adipose	transcript-rna-seq	1	C5	GOBP	GOBP_POSITIVE_REGULATION_OF_INTERLEUKIN_1_PRODUCTION	GOBP_POSITIVE_REGULATION_OF_INTERLEUKIN_1_PRODUCTION	60	73	0.822	6	785	20049	0.0295076	1
adipose	transcript-rna-seq	1	C5	GOBP	GOBP_REGULATION_OF_METAL_ION_TRANSPORT	GOBP_REGULATION_OF_METAL_ION_TRANSPORT	303	398	0.761	19	785	20049	0.0301324	1
adipose	transcript-rna-seq	1	C5	GOBP	GOBP_HOMEOSTASIS_OF_NUMBER_OF_CELLS	GOBP_HOMEOSTASIS_OF_NUMBER_OF_CELLS	283	317	0.893	18	785	20049	0.0302838	1
adipose	transcript-rna-seq	1	C5	GOBP	GOBP_POSITIVE_REGULATION_OF_ENDOCYTOSIS	GOBP_POSITIVE_REGULATION_OF_ENDOCYTOSIS	129	156	0.827	10	785	20049	0.0303235	1
adipose	transcript-rna-seq	1	C5	GOBP	GOBP_REGULATION_OF_MAP_KINASE_ACTIVITY	GOBP_REGULATION_OF_MAP_KINASE_ACTIVITY	129	146	0.884	10	785	20049	0.0303235	1
adipose	transcript-rna-seq	1	C5	GOBP	GOBP_LYMPHOCYTE_COSTIMULATION	GOBP_LYMPHOCYTE_COSTIMULATION	45	50	0.9	5	785	20049	0.0304959	1
adipose	transcript-rna-seq	1	C5	GOBP	GOBP_REGULATION_OF_INNATE_IMMUNE_RESPONSE	GOBP_REGULATION_OF_INNATE_IMMUNE_RESPONSE	365	428	0.853	22	785	20049	0.0306485	1
adipose	transcript-rna-seq	1	C5	GOBP	GOBP_LYMPHOCYTE_APOPTOTIC_PROCESS	GOBP_LYMPHOCYTE_APOPTOTIC_PROCESS	77	82	0.939	7	785	20049	0.0309715	1
adipose	transcript-rna-seq	1	C5	GOBP	GOBP_T_CELL_DIFFERENTIATION_IN_THYMUS	GOBP_T_CELL_DIFFERENTIATION_IN_THYMUS	77	87	0.885	7	785	20049	0.0309715	1
adipose	transcript-rna-seq	1	C5	GOBP	GOBP_MACROPHAGE_ACTIVATION_INVOLVED_IN_IMMUNE_RESPONSE	GOBP_MACROPHAGE_ACTIVATION_INVOLVED_IN_IMMUNE_RESPONSE	18	19	0.947	3	785	20049	0.0314609	1
adipose	transcript-rna-seq	1	C5	GOBP	GOBP_RESPONSE_TO_LECTIN	GOBP_RESPONSE_TO_LECTIN	18	23	0.783	3	785	20049	0.0314609	1
adipose	transcript-rna-seq	1	C5	GOBP	GOBP_SYNAPTIC_VESICLE_CYTOSKELETAL_TRANSPORT	GOBP_SYNAPTIC_VESICLE_CYTOSKELETAL_TRANSPORT	18	18	1	3	785	20049	0.0314609	1
adipose	transcript-rna-seq	1	C5	GOBP	GOBP_CELLULAR_RESPONSE_TO_ESTRADIOL_STIMULUS	GOBP_CELLULAR_RESPONSE_TO_ESTRADIOL_STIMULUS	31	38	0.816	4	785	20049	0.0317096	1
adipose	transcript-rna-seq	1	C5	GOBP	GOBP_POSITIVE_REGULATION_OF_INTERLEUKIN_2_PRODUCTION	GOBP_POSITIVE_REGULATION_OF_INTERLEUKIN_2_PRODUCTION	31	34	0.912	4	785	20049	0.0317096	1
adipose	transcript-rna-seq	1	C5	GOBP	GOBP_POSITIVE_REGULATION_OF_INTRACELLULAR_SIGNAL_TRANSDUCTION	GOBP_POSITIVE_REGULATION_OF_INTRACELLULAR_SIGNAL_TRANSDUCTION	864	1017	0.85	45	785	20049	0.031754	1
adipose	transcript-rna-seq	1	C5	GOBP	GOBP_CALCIUM_ION_TRANSPORT	GOBP_CALCIUM_ION_TRANSPORT	346	445	0.778	21	785	20049	0.0319935	1
adipose	transcript-rna-seq	1	C5	GOBP	GOBP_REGULATION_OF_T_CELL_ACTIVATION	GOBP_REGULATION_OF_T_CELL_ACTIVATION	326	381	0.856	20	785	20049	0.0324592	1
adipose	transcript-rna-seq	1	C5	GOBP	GOBP_REGULATION_OF_UBIQUITIN_DEPENDENT_PROTEIN_CATABOLIC_PROCESS	GOBP_REGULATION_OF_UBIQUITIN_DEPENDENT_PROTEIN...(06803)	168	180	0.933	12	785	20049	0.0328787	1
adipose	transcript-rna-seq	1	C5	GOBP	GOBP_LEUKOCYTE_APOPTOTIC_PROCESS	GOBP_LEUKOCYTE_APOPTOTIC_PROCESS	113	121	0.934	9	785	20049	0.0333627	1
adipose	transcript-rna-seq	1	C5	GOBP	GOBP_TYPE_II_INTERFERON_PRODUCTION	GOBP_TYPE_II_INTERFERON_PRODUCTION	96	119	0.807	8	785	20049	0.0345495	1
adipose	transcript-rna-seq	1	C5	GOBP	GOBP_NEGATIVE_REGULATION_OF_VIRAL_PROCESS	GOBP_NEGATIVE_REGULATION_OF_VIRAL_PROCESS	79	93	0.849	7	785	20049	0.0349529	1
adipose	transcript-rna-seq	1	C5	GOBP	GOBP_REGULATION_OF_CYTOPLASMIC_TRANSPORT	GOBP_REGULATION_OF_CYTOPLASMIC_TRANSPORT	32	32	1	4	785	20049	0.0351534	1
adipose	transcript-rna-seq	1	C5	GOBP	GOBP_GLYCOSPHINGOLIPID_METABOLIC_PROCESS	GOBP_GLYCOSPHINGOLIPID_METABOLIC_PROCESS	47	63	0.746	5	785	20049	0.0359478	1
adipose	transcript-rna-seq	1	C5	GOBP	GOBP_CELLULAR_RESPONSE_TO_FLUID_SHEAR_STRESS	GOBP_CELLULAR_RESPONSE_TO_FLUID_SHEAR_STRESS	19	21	0.905	3	785	20049	0.0363006	1
adipose	transcript-rna-seq	1	C5	GOBP	GOBP_STRIATUM_DEVELOPMENT	GOBP_STRIATUM_DEVELOPMENT	19	22	0.864	3	785	20049	0.0363006	1
adipose	transcript-rna-seq	1	C5	GOBP	GOBP_THYMOCYTE_APOPTOTIC_PROCESS	GOBP_THYMOCYTE_APOPTOTIC_PROCESS	19	20	0.95	3	785	20049	0.0363006	1
adipose	transcript-rna-seq	1	C5	GOBP	GOBP_ATRIAL_CARDIAC_MUSCLE_CELL_MEMBRANE_REPOLARIZATION	GOBP_ATRIAL_CARDIAC_MUSCLE_CELL_MEMBRANE...(00577)	8	11	0.727	2	785	20049	0.0366446	1
adipose	transcript-rna-seq	1	C5	GOBP	GOBP_CAMKK_AMPK_SIGNALING_CASCADE	GOBP_CAMKK_AMPK_SIGNALING_CASCADE	8	9	0.889	2	785	20049	0.0366446	1
adipose	transcript-rna-seq	1	C5	GOBP	GOBP_CELLULAR_RESPONSE_TO_COCAINE	GOBP_CELLULAR_RESPONSE_TO_COCAINE	8	8	1	2	785	20049	0.0366446	1
adipose	transcript-rna-seq	1	C5	GOBP	GOBP_GLUTAMATE_SECRETION_NEUROTRANSMISSION	GOBP_GLUTAMATE_SECRETION_NEUROTRANSMISSION	8	8	1	2	785	20049	0.0366446	1
adipose	transcript-rna-seq	1	C5	GOBP	GOBP_NEGATIVE_REGULATION_OF_DELAYED_RECTIFIER_POTASSIUM_CHANNEL_ACTIVITY	GOBP_NEGATIVE_REGULATION_OF_DELAYED_RECTIFIER...(03262)	8	11	0.727	2	785	20049	0.0366446	1
adipose	transcript-rna-seq	1	C5	GOBP	GOBP_POSITIVE_REGULATION_OF_COLLATERAL_SPROUTING	GOBP_POSITIVE_REGULATION_OF_COLLATERAL_SPROUTING	8	10	0.8	2	785	20049	0.0366446	1
adipose	transcript-rna-seq	1	C5	GOBP	GOBP_POSITIVE_REGULATION_OF_RESPIRATORY_BURST	GOBP_POSITIVE_REGULATION_OF_RESPIRATORY_BURST	8	9	0.889	2	785	20049	0.0366446	1
adipose	transcript-rna-seq	1	C5	GOBP	GOBP_PROTON_TRANSPORTING_V_TYPE_ATPASE_COMPLEX_ASSEMBLY	GOBP_PROTON_TRANSPORTING_V_TYPE_ATPASE_COMPLEX_ASSEMBLY	8	8	1	2	785	20049	0.0366446	1
adipose	transcript-rna-seq	1	C5	GOBP	GOBP_REGULATION_OF_DOPAMINE_RECEPTOR_SIGNALING_PATHWAY	GOBP_REGULATION_OF_DOPAMINE_RECEPTOR_SIGNALING_PATHWAY	8	11	0.727	2	785	20049	0.0366446	1
adipose	transcript-rna-seq	1	C5	GOBP	GOBP_REGULATION_OF_GERM_CELL_PROLIFERATION	GOBP_REGULATION_OF_GERM_CELL_PROLIFERATION	8	8	1	2	785	20049	0.0366446	1
adipose	transcript-rna-seq	1	C5	GOBP	GOBP_REGULATION_OF_NEURON_MATURATION	GOBP_REGULATION_OF_NEURON_MATURATION	8	8	1	2	785	20049	0.0366446	1
adipose	transcript-rna-seq	1	C5	GOBP	GOBP_SIGNAL_COMPLEX_ASSEMBLY	GOBP_SIGNAL_COMPLEX_ASSEMBLY	8	8	1	2	785	20049	0.0366446	1
adipose	transcript-rna-seq	1	C5	GOBP	GOBP_SYNAPTIC_VESICLE_EXOCYTOSIS	GOBP_SYNAPTIC_VESICLE_EXOCYTOSIS	80	97	0.825	7	785	20049	0.037065	1
adipose	transcript-rna-seq	1	C5	GOBP	GOBP_REGULATION_OF_DEFENSE_RESPONSE	GOBP_REGULATION_OF_DEFENSE_RESPONSE	652	823	0.792	35	785	20049	0.0373732	1
adipose	transcript-rna-seq	1	C5	GOBP	GOBP_SECOND_MESSENGER_MEDIATED_SIGNALING	GOBP_SECOND_MESSENGER_MEDIATED_SIGNALING	250	310	0.806	16	785	20049	0.0376149	1
adipose	transcript-rna-seq	1	C5	GOBP	GOBP_REGULATION_OF_INFLAMMASOME_MEDIATED_SIGNALING_PATHWAY	GOBP_REGULATION_OF_INFLAMMASOME_MEDIATED_SIGNALING_PATHWAY	33	39	0.846	4	785	20049	0.0388052	1
adipose	transcript-rna-seq	1	C5	GOBP	GOBP_NEGATIVE_REGULATION_OF_ADAPTIVE_IMMUNE_RESPONSE	GOBP_NEGATIVE_REGULATION_OF_ADAPTIVE_IMMUNE_RESPONSE	48	64	0.75	5	785	20049	0.0388844	1
adipose	transcript-rna-seq	1	C5	GOBP	GOBP_POSITIVE_REGULATION_OF_EXTRINSIC_APOPTOTIC_SIGNALING_PATHWAY	GOBP_POSITIVE_REGULATION_OF_EXTRINSIC_APOPTOTIC...(04590)	48	53	0.906	5	785	20049	0.0388844	1
adipose	transcript-rna-seq	1	C5	GOBP	GOBP_T_CELL_RECEPTOR_SIGNALING_PATHWAY	GOBP_T_CELL_RECEPTOR_SIGNALING_PATHWAY	135	144	0.938	10	785	20049	0.0395767	1
adipose	transcript-rna-seq	1	C5	GOBP	GOBP_REGULATION_OF_CELL_DEVELOPMENT	GOBP_REGULATION_OF_CELL_DEVELOPMENT	700	845	0.828	37	785	20049	0.0401318	1
adipose	transcript-rna-seq	1	C5	GOBP	GOBP_CELLULAR_RESPONSE_TO_XENOBIOTIC_STIMULUS	GOBP_CELLULAR_RESPONSE_TO_XENOBIOTIC_STIMULUS	136	192	0.708	10	785	20049	0.0412884	1
adipose	transcript-rna-seq	1	C5	GOBP	GOBP_LEUKOCYTE_CELL_CELL_ADHESION	GOBP_LEUKOCYTE_CELL_CELL_ADHESION	356	419	0.85	21	785	20049	0.0414092	1
adipose	transcript-rna-seq	1	C5	GOBP	GOBP_CELLULAR_RESPONSE_TO_STEROL	GOBP_CELLULAR_RESPONSE_TO_STEROL	20	25	0.8	3	785	20049	0.0414985	1
adipose	transcript-rna-seq	1	C5	GOBP	GOBP_REGULATION_OF_ANTIGEN_PROCESSING_AND_PRESENTATION	GOBP_REGULATION_OF_ANTIGEN_PROCESSING_AND_PRESENTATION	20	20	1	3	785	20049	0.0414985	1
adipose	transcript-rna-seq	1	C5	GOBP	GOBP_REGULATION_OF_CARDIAC_MUSCLE_CELL_MEMBRANE_REPOLARIZATION	GOBP_REGULATION_OF_CARDIAC_MUSCLE_CELL_MEMBRANE...(05725)	20	28	0.714	3	785	20049	0.0414985	1
adipose	transcript-rna-seq	1	C5	GOBP	GOBP_RRNA_CATABOLIC_PROCESS	GOBP_RRNA_CATABOLIC_PROCESS	20	21	0.952	3	785	20049	0.0414985	1
adipose	transcript-rna-seq	1	C5	GOBP	GOBP_REGULATION_OF_HEART_RATE	GOBP_REGULATION_OF_HEART_RATE	82	102	0.804	7	785	20049	0.0415371	1
adipose	transcript-rna-seq	1	C5	GOBP	GOBP_ALPHA_BETA_T_CELL_ACTIVATION	GOBP_ALPHA_BETA_T_CELL_ACTIVATION	155	181	0.856	11	785	20049	0.0415414	1
adipose	transcript-rna-seq	1	C5	GOBP	GOBP_COMPLEMENT_ACTIVATION	GOBP_COMPLEMENT_ACTIVATION	49	68	0.721	5	785	20049	0.041963	1
adipose	transcript-rna-seq	1	C5	GOBP	GOBP_POSITIVE_REGULATION_OF_ORGANIC_ACID_TRANSPORT	GOBP_POSITIVE_REGULATION_OF_ORGANIC_ACID_TRANSPORT	34	46	0.739	4	785	20049	0.0426655	1
adipose	transcript-rna-seq	1	C5	GOBP	GOBP_POSITIVE_T_CELL_SELECTION	GOBP_POSITIVE_T_CELL_SELECTION	34	40	0.85	4	785	20049	0.0426655	1
adipose	transcript-rna-seq	1	C5	GOBP	GOBP_VIRION_ASSEMBLY	GOBP_VIRION_ASSEMBLY	34	35	0.971	4	785	20049	0.0426655	1
adipose	transcript-rna-seq	1	C5	GOBP	GOBP_CILIUM_ORGANIZATION	GOBP_CILIUM_ORGANIZATION	358	432	0.829	21	785	20049	0.043513	1
adipose	transcript-rna-seq	1	C5	GOBP	GOBP_LEUKOCYTE_CHEMOTAXIS	GOBP_LEUKOCYTE_CHEMOTAXIS	195	240	0.812	13	785	20049	0.0435811	1
adipose	transcript-rna-seq	1	C5	GOBP	GOBP_MONOATOMIC_ION_TRANSPORT	GOBP_MONOATOMIC_ION_TRANSPORT	929	1270	0.731	47	785	20049	0.0436034	1
adipose	transcript-rna-seq	1	C5	GOBP	GOBP_TISSUE_HOMEOSTASIS	GOBP_TISSUE_HOMEOSTASIS	215	279	0.771	14	785	20049	0.0439261	1
adipose	transcript-rna-seq	1	C5	GOBP	GOBP_AMINOGLYCAN_BIOSYNTHETIC_PROCESS	GOBP_AMINOGLYCAN_BIOSYNTHETIC_PROCESS	66	74	0.892	6	785	20049	0.0441213	1
adipose	transcript-rna-seq	1	C5	GOBP	GOBP_POSITIVE_REGULATION_OF_CHEMOKINE_PRODUCTION	GOBP_POSITIVE_REGULATION_OF_CHEMOKINE_PRODUCTION	66	72	0.917	6	785	20049	0.0441213	1
adipose	transcript-rna-seq	1	C5	GOBP	GOBP_NEUROTRANSMITTER_SECRETION	GOBP_NEUROTRANSMITTER_SECRETION	119	145	0.821	9	785	20049	0.0441494	1
adipose	transcript-rna-seq	1	C5	GOBP	GOBP_REGULATION_OF_EXOCYTOSIS	GOBP_REGULATION_OF_EXOCYTOSIS	157	192	0.818	11	785	20049	0.0448759	1
adipose	transcript-rna-seq	1	C5	GOBP	GOBP_OOCYTE_DIFFERENTIATION	GOBP_OOCYTE_DIFFERENTIATION	50	65	0.769	5	785	20049	0.0451845	1
adipose	transcript-rna-seq	1	C5	GOBP	GOBP_REGULATION_OF_CELL_ACTIVATION	GOBP_REGULATION_OF_CELL_ACTIVATION	553	653	0.847	30	785	20049	0.0455505	1
adipose	transcript-rna-seq	1	C5	GOBP	GOBP_CALMODULIN_DEPENDENT_KINASE_SIGNALING_PATHWAY	GOBP_CALMODULIN_DEPENDENT_KINASE_SIGNALING_PATHWAY	9	11	0.818	2	785	20049	0.0459123	1
adipose	transcript-rna-seq	1	C5	GOBP	GOBP_CELLULAR_RESPONSE_TO_MANGANESE_ION	GOBP_CELLULAR_RESPONSE_TO_MANGANESE_ION	9	10	0.9	2	785	20049	0.0459123	1
adipose	transcript-rna-seq	1	C5	GOBP	GOBP_CONVERGENT_EXTENSION_INVOLVED_IN_GASTRULATION	GOBP_CONVERGENT_EXTENSION_INVOLVED_IN_GASTRULATION	9	9	1	2	785	20049	0.0459123	1
adipose	transcript-rna-seq	1	C5	GOBP	GOBP_NEGATIVE_REGULATION_OF_THYMOCYTE_APOPTOTIC_PROCESS	GOBP_NEGATIVE_REGULATION_OF_THYMOCYTE_APOPTOTIC_PROCESS	9	10	0.9	2	785	20049	0.0459123	1
adipose	transcript-rna-seq	1	C5	GOBP	GOBP_NEGATIVE_REGULATION_OF_T_CELL_MEDIATED_CYTOTOXICITY	GOBP_NEGATIVE_REGULATION_OF_T_CELL_MEDIATED_CYTOTOXICITY	9	10	0.9	2	785	20049	0.0459123	1
adipose	transcript-rna-seq	1	C5	GOBP	GOBP_POSITIVE_REGULATION_OF_ANTIGEN_PROCESSING_AND_PRESENTATION	GOBP_POSITIVE_REGULATION_OF_ANTIGEN_PROCESSING_AND_PRESENTATION	9	9	1	2	785	20049	0.0459123	1
adipose	transcript-rna-seq	1	C5	GOBP	GOBP_POSITIVE_REGULATION_OF_CD4_POSITIVE_ALPHA_BETA_T_CELL_PROLIFERATION	GOBP_POSITIVE_REGULATION_OF_CD4_POSITIVE_ALPHA...(04415)	9	10	0.9	2	785	20049	0.0459123	1
adipose	transcript-rna-seq	1	C5	GOBP	GOBP_POSITIVE_REGULATION_OF_DENDRITIC_CELL_CHEMOTAXIS	GOBP_POSITIVE_REGULATION_OF_DENDRITIC_CELL_CHEMOTAXIS	9	10	0.9	2	785	20049	0.0459123	1
adipose	transcript-rna-seq	1	C5	GOBP	GOBP_POSITIVE_REGULATION_OF_GLUTAMATE_SECRETION	GOBP_POSITIVE_REGULATION_OF_GLUTAMATE_SECRETION	9	11	0.818	2	785	20049	0.0459123	1
adipose	transcript-rna-seq	1	C5	GOBP	GOBP_POSITIVE_REGULATION_OF_PLATELET_ACTIVATION	GOBP_POSITIVE_REGULATION_OF_PLATELET_ACTIVATION	9	10	0.9	2	785	20049	0.0459123	1
adipose	transcript-rna-seq	1	C5	GOBP	GOBP_REGULATION_OF_GAP_JUNCTION_ASSEMBLY	GOBP_REGULATION_OF_GAP_JUNCTION_ASSEMBLY	9	10	0.9	2	785	20049	0.0459123	1
adipose	transcript-rna-seq	1	C5	GOBP	GOBP_REGULATION_OF_NUCLEOTIDE_BINDING_OLIGOMERIZATION_DOMAIN_CONTAINING_2_SIGNALING_PATHWAY	GOBP_REGULATION_OF_NUCLEOTIDE_BINDING...(06397)	9	10	0.9	2	785	20049	0.0459123	1
adipose	transcript-rna-seq	1	C5	GOBP	GOBP_REGULATION_OF_ORGANELLE_TRANSPORT_ALONG_MICROTUBULE	GOBP_REGULATION_OF_ORGANELLE_TRANSPORT_ALONG_MICROTUBULE	9	10	0.9	2	785	20049	0.0459123	1
adipose	transcript-rna-seq	1	C5	GOBP	GOBP_SYNAPTIC_ASSEMBLY_AT_NEUROMUSCULAR_JUNCTION	GOBP_SYNAPTIC_ASSEMBLY_AT_NEUROMUSCULAR_JUNCTION	9	10	0.9	2	785	20049	0.0459123	1
adipose	transcript-rna-seq	1	C5	GOBP	GOBP_REGULATION_OF_CALCIUM_ION_TRANSPORT	GOBP_REGULATION_OF_CALCIUM_ION_TRANSPORT	197	251	0.785	13	785	20049	0.0466241	1
adipose	transcript-rna-seq	1	C5	GOBP	GOBP_RESPONSE_TO_ORGANIC_CYCLIC_COMPOUND	GOBP_RESPONSE_TO_ORGANIC_CYCLIC_COMPOUND	731	913	0.801	38	785	20049	0.0466735	1
adipose	transcript-rna-seq	1	C5	GOBP	GOBP_TAXIS	GOBP_TAXIS	382	470	0.813	22	785	20049	0.0466867	1
adipose	transcript-rna-seq	1	C5	GOBP	GOBP_REGULATORY_T_CELL_DIFFERENTIATION	GOBP_REGULATORY_T_CELL_DIFFERENTIATION	35	41	0.854	4	785	20049	0.0467341	1
adipose	transcript-rna-seq	1	C5	GOBP	GOBP_CALCIUM_ION_TRANSPORT_INTO_CYTOSOL	GOBP_CALCIUM_ION_TRANSPORT_INTO_CYTOSOL	21	28	0.75	3	785	20049	0.0470485	1
adipose	transcript-rna-seq	1	C5	GOBP	GOBP_GAMMA_DELTA_T_CELL_ACTIVATION	GOBP_GAMMA_DELTA_T_CELL_ACTIVATION	21	25	0.84	3	785	20049	0.0470485	1
adipose	transcript-rna-seq	1	C5	GOBP	GOBP_NEGATIVE_REGULATION_OF_GTPASE_ACTIVITY	GOBP_NEGATIVE_REGULATION_OF_GTPASE_ACTIVITY	21	24	0.875	3	785	20049	0.0470485	1
adipose	transcript-rna-seq	1	C5	GOBP	GOBP_SUBPALLIUM_DEVELOPMENT	GOBP_SUBPALLIUM_DEVELOPMENT	21	28	0.75	3	785	20049	0.0470485	1
adipose	transcript-rna-seq	1	C5	GOBP	GOBP_THYMIC_T_CELL_SELECTION	GOBP_THYMIC_T_CELL_SELECTION	21	23	0.913	3	785	20049	0.0470485	1
adipose	transcript-rna-seq	1	C5	GOBP	GOBP_REGULATION_OF_MYELOID_LEUKOCYTE_MEDIATED_IMMUNITY	GOBP_REGULATION_OF_MYELOID_LEUKOCYTE_MEDIATED_IMMUNITY	51	60	0.85	5	785	20049	0.0485496	1
adipose	transcript-rna-seq	1	C5	GOBP	GOBP_HEMATOPOIETIC_OR_LYMPHOID_ORGAN_DEVELOPMENT	GOBP_HEMATOPOIETIC_OR_LYMPHOID_ORGAN_DEVELOPMENT	85	98	0.867	7	785	20049	0.0488773	1
adipose	transcript-rna-seq	1	C5	GOBP	GOBP_REGULATION_OF_TRANS_SYNAPTIC_SIGNALING	GOBP_REGULATION_OF_TRANS_SYNAPTIC_SIGNALING	384	490	0.784	22	785	20049	0.0489115	1
adipose	transcript-rna-seq	1	C5	GOBP	GOBP_DEVELOPMENT_OF_PRIMARY_SEXUAL_CHARACTERISTICS	GOBP_DEVELOPMENT_OF_PRIMARY_SEXUAL_CHARACTERISTICS	179	238	0.752	12	785	20049	0.0493631	1
adipose	transcript-rna-seq	1	C5	GOBP	GOBP_REACTIVE_NITROGEN_SPECIES_METABOLIC_PROCESS	GOBP_REACTIVE_NITROGEN_SPECIES_METABOLIC_PROCESS	68	79	0.861	6	785	20049	0.049841	1
adipose	transcript-rna-seq	1	C5	GOBP	GOBP_REGULATION_OF_RELEASE_OF_SEQUESTERED_CALCIUM_ION_INTO_CYTOSOL	GOBP_REGULATION_OF_RELEASE_OF_SEQUESTERED_CALCIUM...(06580)	68	83	0.819	6	785	20049	0.049841	1
adipose	transcript-rna-seq	1	C5	GOCC	GOCC_SIDE_OF_MEMBRANE	GOCC_SIDE_OF_MEMBRANE	569	724	0.786	38	785	20049	0.00100938	0.476538
adipose	transcript-rna-seq	1	C5	GOCC	GOCC_CANONICAL_INFLAMMASOME_COMPLEX	GOCC_CANONICAL_INFLAMMASOME_COMPLEX	14	17	0.824	4	785	20049	0.00170473	0.579473
adipose	transcript-rna-seq	1	C5	GOCC	GOCC_DENDRITIC_TREE	GOCC_DENDRITIC_TREE	507	620	0.818	33	785	20049	0.00314961	0.737189
adipose	transcript-rna-seq	1	C5	GOCC	GOCC_POSTSYNAPSE	GOCC_POSTSYNAPSE	528	648	0.815	34	785	20049	0.0032565	0.737189
adipose	transcript-rna-seq	1	C5	GOCC	GOCC_EXTERNAL_SIDE_OF_PLASMA_MEMBRANE	GOCC_EXTERNAL_SIDE_OF_PLASMA_MEMBRANE	305	387	0.788	22	785	20049	0.00453025	0.781895
adipose	transcript-rna-seq	1	C5	GOCC	GOCC_ENDOCYTIC_VESICLE_LUMEN	GOCC_ENDOCYTIC_VESICLE_LUMEN	18	23	0.783	4	785	20049	0.00460047	0.781895
adipose	transcript-rna-seq	1	C5	GOCC	GOCC_SYNAPTIC_MEMBRANE	GOCC_SYNAPTIC_MEMBRANE	291	393	0.74	21	785	20049	0.00543769	0.870227
adipose	transcript-rna-seq	1	C5	GOCC	GOCC_BLOOD_MICROPARTICLE	GOCC_BLOOD_MICROPARTICLE	102	144	0.708	10	785	20049	0.00665028	0.883032
adipose	transcript-rna-seq	1	C5	GOCC	GOCC_AMPHISOME	GOCC_AMPHISOME	13	14	0.929	3	785	20049	0.0127445	1
adipose	transcript-rna-seq	1	C5	GOCC	GOCC_LATERAL_PART_OF_CELL	GOCC_LATERAL_PART_OF_CELL	5	5	1	2	785	20049	0.0141502	1
adipose	transcript-rna-seq	1	C5	GOCC	GOCC_NEURON_PROJECTION	GOCC_NEURON_PROJECTION	1039	1321	0.787	55	785	20049	0.0143003	1
adipose	transcript-rna-seq	1	C5	GOCC	GOCC_NEURON_SPINE	GOCC_NEURON_SPINE	151	176	0.858	12	785	20049	0.0157537	1
adipose	transcript-rna-seq	1	C5	GOCC	GOCC_GLUTAMATERGIC_SYNAPSE	GOCC_GLUTAMATERGIC_SYNAPSE	343	408	0.841	22	785	20049	0.0165301	1
adipose	transcript-rna-seq	1	C5	GOCC	GOCC_CELL_BODY	GOCC_CELL_BODY	445	555	0.802	27	785	20049	0.0167646	1
adipose	transcript-rna-seq	1	C5	GOCC	GOCC_SOMATODENDRITIC_COMPARTMENT	GOCC_SOMATODENDRITIC_COMPARTMENT	682	839	0.813	38	785	20049	0.0187878	1
adipose	transcript-rna-seq	1	C5	GOCC	GOCC_DENDRITIC_SPINE_HEAD	GOCC_DENDRITIC_SPINE_HEAD	6	7	0.857	2	785	20049	0.0206781	1
adipose	transcript-rna-seq	1	C5	GOCC	GOCC_POSTSYNAPTIC_MEMBRANE	GOCC_POSTSYNAPTIC_MEMBRANE	197	275	0.716	14	785	20049	0.0232959	1
adipose	transcript-rna-seq	1	C5	GOCC	GOCC_PRESPLICEOSOME	GOCC_PRESPLICEOSOME	17	17	1	3	785	20049	0.0269842	1
adipose	transcript-rna-seq	1	C5	GOCC	GOCC_AXON_HILLOCK	GOCC_AXON_HILLOCK	7	7	1	2	785	20049	0.0282056	1
adipose	transcript-rna-seq	1	C5	GOCC	GOCC_SCHAFFER_COLLATERAL_CA1_SYNAPSE	GOCC_SCHAFFER_COLLATERAL_CA1_SYNAPSE	76	92	0.826	7	785	20049	0.0291	1
adipose	transcript-rna-seq	1	C5	GOCC	GOCC_AUTOPHAGOSOME	GOCC_AUTOPHAGOSOME	112	117	0.957	9	785	20049	0.0317613	1
adipose	transcript-rna-seq	1	C5	GOCC	GOCC_CELL_SURFACE	GOCC_CELL_SURFACE	710	903	0.786	38	785	20049	0.0323199	1
adipose	transcript-rna-seq	1	C5	GOCC	GOCC_PRESYNAPSE	GOCC_PRESYNAPSE	451	564	0.8	26	785	20049	0.0324613	1
adipose	transcript-rna-seq	1	C5	GOCC	GOCC_CYTOSOLIC_REGION	GOCC_CYTOSOLIC_REGION	19	20	0.95	3	785	20049	0.0363006	1
adipose	transcript-rna-seq	1	C5	GOCC	GOCC_ALPHA_BETA_T_CELL_RECEPTOR_COMPLEX	GOCC_ALPHA_BETA_T_CELL_RECEPTOR_COMPLEX	8	10	0.8	2	785	20049	0.0366446	1
adipose	transcript-rna-seq	1	C5	GOCC	GOCC_NLRP3_INFLAMMASOME_COMPLEX	GOCC_NLRP3_INFLAMMASOME_COMPLEX	8	8	1	2	785	20049	0.0366446	1
adipose	transcript-rna-seq	1	C5	GOCC	GOCC_SECRETORY_VESICLE	GOCC_SECRETORY_VESICLE	837	1067	0.784	43	785	20049	0.0423825	1
adipose	transcript-rna-seq	1	C5	GOCC	GOCC_PRESYNAPTIC_ACTIVE_ZONE	GOCC_PRESYNAPTIC_ACTIVE_ZONE	66	77	0.857	6	785	20049	0.0441213	1
adipose	transcript-rna-seq	1	C5	GOCC	GOCC_VACUOLE	GOCC_VACUOLE	773	853	0.906	40	785	20049	0.0446498	1
adipose	transcript-rna-seq	1	C5	GOCC	GOCC_GOLGI_ASSOCIATED_VESICLE	GOCC_GOLGI_ASSOCIATED_VESICLE	85	94	0.904	7	785	20049	0.0488773	1
adipose	transcript-rna-seq	1	C5	GOMF	GOMF_VOLTAGE_GATED_POTASSIUM_CHANNEL_ACTIVITY_INVOLVED_IN_VENTRICULAR_CARDIAC_MUSCLE_CELL_ACTION_POTENTIAL_REPOLARIZATION	GOMF_VOLTAGE_GATED_POTASSIUM_CHANNEL_ACTIVITY...(10740)	9	12	0.75	4	785	20049	0.000251018	0.417698
adipose	transcript-rna-seq	1	C5	GOMF	GOMF_VOLTAGE_GATED_POTASSIUM_CHANNEL_ACTIVITY_INVOLVED_IN_CARDIAC_MUSCLE_CELL_ACTION_POTENTIAL_REPOLARIZATION	GOMF_VOLTAGE_GATED_POTASSIUM_CHANNEL_ACTIVITY...(10739)	12	15	0.8	4	785	20049	0.00089746	0.464373
adipose	transcript-rna-seq	1	C5	GOMF	GOMF_MITOGEN_ACTIVATED_PROTEIN_KINASE_KINASE_BINDING	GOMF_MITOGEN_ACTIVATED_PROTEIN_KINASE_KINASE_BINDING	9	9	1	3	785	20049	0.00420753	0.781895
adipose	transcript-rna-seq	1	C5	GOMF	GOMF_NON_MEMBRANE_SPANNING_PROTEIN_TYROSINE_KINASE_ACTIVITY	GOMF_NON_MEMBRANE_SPANNING_PROTEIN_TYROSINE_KINASE_ACTIVITY	42	45	0.933	6	785	20049	0.00556726	0.870227
adipose	transcript-rna-seq	1	C5	GOMF	GOMF_C_C_CHEMOKINE_BINDING	GOMF_C_C_CHEMOKINE_BINDING	21	24	0.875	4	785	20049	0.00819873	0.967677
adipose	transcript-rna-seq	1	C5	GOMF	GOMF_BETA_1_3_GALACTOSYLTRANSFERASE_ACTIVITY	GOMF_BETA_1_3_GALACTOSYLTRANSFERASE_ACTIVITY	12	15	0.8	3	785	20049	0.0100934	0.997364
adipose	transcript-rna-seq	1	C5	GOMF	GOMF_G_PROTEIN_COUPLED_CHEMOATTRACTANT_RECEPTOR_ACTIVITY	GOMF_G_PROTEIN_COUPLED_CHEMOATTRACTANT_RECEPTOR_ACTIVITY	23	26	0.885	4	785	20049	0.0114035	1
adipose	transcript-rna-seq	1	C5	GOMF	GOMF_EXTRACELLULARLY_ATP_GATED_MONOATOMIC_CATION_CHANNEL_ACTIVITY	GOMF_EXTRACELLULARLY_ATP_GATED_MONOATOMIC_CATION...(09475)	5	7	0.714	2	785	20049	0.0141502	1
adipose	transcript-rna-seq	1	C5	GOMF	GOMF_PATTERN_RECOGNITION_RECEPTOR_ACTIVITY	GOMF_PATTERN_RECOGNITION_RECEPTOR_ACTIVITY	25	34	0.735	4	785	20049	0.0153177	1
adipose	transcript-rna-seq	1	C5	GOMF	GOMF_CARD_DOMAIN_BINDING	GOMF_CARD_DOMAIN_BINDING	14	16	0.875	3	785	20049	0.0157553	1
adipose	transcript-rna-seq	1	C5	GOMF	GOMF_NUCLEOTIDE_RECEPTOR_ACTIVITY	GOMF_NUCLEOTIDE_RECEPTOR_ACTIVITY	16	20	0.8	3	785	20049	0.0228736	1
adipose	transcript-rna-seq	1	C5	GOMF	GOMF_CALCIUM_SODIUM_ANTIPORTER_ACTIVITY	GOMF_CALCIUM_SODIUM_ANTIPORTER_ACTIVITY	7	10	0.7	2	785	20049	0.0282056	1
adipose	transcript-rna-seq	1	C5	GOMF	GOMF_C_METHYLTRANSFERASE_ACTIVITY	GOMF_C_METHYLTRANSFERASE_ACTIVITY	7	7	1	2	785	20049	0.0282056	1
adipose	transcript-rna-seq	1	C5	GOMF	GOMF_CHEMOKINE_BINDING	GOMF_CHEMOKINE_BINDING	30	33	0.909	4	785	20049	0.0284727	1
adipose	transcript-rna-seq	1	C5	GOMF	GOMF_SIGNALING_ADAPTOR_ACTIVITY	GOMF_SIGNALING_ADAPTOR_ACTIVITY	93	98	0.949	8	785	20049	0.0293342	1
adipose	transcript-rna-seq	1	C5	GOMF	GOMF_MACROMOLECULE_TRANSMEMBRANE_TRANSPORTER_ACTIVITY	GOMF_MACROMOLECULE_TRANSMEMBRANE_TRANSPORTER_ACTIVITY	31	32	0.969	4	785	20049	0.0317096	1
adipose	transcript-rna-seq	1	C5	GOMF	GOMF_SIGNALING_RECEPTOR_BINDING	GOMF_SIGNALING_RECEPTOR_BINDING	1113	1495	0.744	56	785	20049	0.0324247	1
adipose	transcript-rna-seq	1	C5	GOMF	GOMF_TRANSMEMBRANE_TRANSPORTER_BINDING	GOMF_TRANSMEMBRANE_TRANSPORTER_BINDING	113	133	0.85	9	785	20049	0.0333627	1
adipose	transcript-rna-seq	1	C5	GOMF	GOMF_IMMUNOGLOBULIN_BINDING	GOMF_IMMUNOGLOBULIN_BINDING	19	24	0.792	3	785	20049	0.0363006	1
adipose	transcript-rna-seq	1	C5	GOMF	GOMF_1_ACYLGLYCEROPHOSPHOCHOLINE_O_ACYLTRANSFERASE_ACTIVITY	GOMF_1_ACYLGLYCEROPHOSPHOCHOLINE_O_ACYLTRANSFERASE_ACTIVITY	8	8	1	2	785	20049	0.0366446	1
adipose	transcript-rna-seq	1	C5	GOMF	GOMF_IGG_BINDING	GOMF_IGG_BINDING	8	11	0.727	2	785	20049	0.0366446	1
adipose	transcript-rna-seq	1	C5	GOMF	GOMF_PEPTIDE_TRANSMEMBRANE_TRANSPORTER_ACTIVITY	GOMF_PEPTIDE_TRANSMEMBRANE_TRANSPORTER_ACTIVITY	8	10	0.8	2	785	20049	0.0366446	1
adipose	transcript-rna-seq	1	C5	GOMF	GOMF_2_ACYLGLYCEROL_3_PHOSPHATE_O_ACYLTRANSFERASE_ACTIVITY	GOMF_2_ACYLGLYCEROL_3_PHOSPHATE_O_ACYLTRANSFERASE_ACTIVITY	9	9	1	2	785	20049	0.0459123	1
adipose	transcript-rna-seq	1	C5	GOMF	GOMF_UDP_GALACTOSE_BETA_N_ACETYLGLUCOSAMINE_BETA_1_3_GALACTOSYLTRANSFERASE_ACTIVITY	GOMF_UDP_GALACTOSE_BETA_N_ACETYLGLUCOSAMINE_BETA_1...(10709)	9	12	0.75	2	785	20049	0.0459123	1
adipose	transcript-rna-seq	1	C5	GOMF	GOMF_PHOSPHOLIPASE_BINDING	GOMF_PHOSPHOLIPASE_BINDING	21	23	0.913	3	785	20049	0.0470485	1
adipose	transcript-rna-seq	1	C5	GOMF	GOMF_UBIQUITIN_BINDING	GOMF_UBIQUITIN_BINDING	103	103	1	8	785	20049	0.0490675	1
adipose	transcript-rna-seq	1	CELLMARKER	CELLMARKER	CELLMARKER_T Cell Undefined Human	T Cell Undefined	72	79	0.911	11	785	20049	0.000105543	0.0443264
adipose	transcript-rna-seq	1	CELLMARKER	CELLMARKER	CELLMARKER_B Cell Bone Marrow Human	B Cell Bone Marrow	30	38	0.789	7	785	20049	0.000127024	0.0443264
adipose	transcript-rna-seq	1	CELLMARKER	CELLMARKER	CELLMARKER_Megakaryocyte Peripheral Blood Human	Megakaryocyte Peripheral Blood	8	8	1	4	785	20049	0.000143917	0.0443264
adipose	transcript-rna-seq	1	CELLMARKER	CELLMARKER	CELLMARKER_Effector Memory T Cell Undefined Human	Effector Memory T Cell Undefined	9	9	1	4	785	20049	0.000251018	0.049939
adipose	transcript-rna-seq	1	CELLMARKER	CELLMARKER	CELLMARKER_Neutrophil Blood Human	Neutrophil Blood	44	49	0.898	8	785	20049	0.000270233	0.049939
adipose	transcript-rna-seq	1	CELLMARKER	CELLMARKER	CELLMARKER_Lymphoid Cell Undefined Human	Lymphoid Cell Undefined	36	39	0.923	7	785	20049	0.000424595	0.0570711
adipose	transcript-rna-seq	1	CELLMARKER	CELLMARKER	CELLMARKER_T Cell Peripheral Blood Human	T Cell Peripheral Blood	47	48	0.979	8	785	20049	0.000432356	0.0570711
adipose	transcript-rna-seq	1	CELLMARKER	CELLMARKER	CELLMARKER_B Cell Soft Tissue Human	B Cell Soft Tissue	5	7	0.714	3	785	20049	0.000563596	0.0615746
adipose	transcript-rna-seq	1	CELLMARKER	CELLMARKER	CELLMARKER_CD4+ T Cell Blood Human	CD4+ T Cell Blood	38	40	0.95	7	785	20049	0.000599752	0.0615746
adipose	transcript-rna-seq	1	CELLMARKER	CELLMARKER	CELLMARKER_CD1C-CD141- Dendritic Cell Blood Human	CD1C-CD141- Dendritic Cell Blood	316	321	0.984	25	785	20049	0.00072094	0.0666149
adipose	transcript-rna-seq	1	CELLMARKER	CELLMARKER	CELLMARKER_Effector Memory T Cell Blood Human	Effector Memory T Cell Blood	12	12	1	4	785	20049	0.00089746	0.0753867
adipose	transcript-rna-seq	1	CELLMARKER	CELLMARKER	CELLMARKER_T Cell Skin Human	T Cell Skin	23	24	0.958	5	785	20049	0.00169802	0.101064
adipose	transcript-rna-seq	1	CELLMARKER	CELLMARKER	CELLMARKER_B Cell Peripheral Blood Human	B Cell Peripheral Blood	45	53	0.849	7	785	20049	0.00170138	0.101064
adipose	transcript-rna-seq	1	CELLMARKER	CELLMARKER	CELLMARKER_Effector Memory T Cell Stomach Human	Effector Memory T Cell Stomach	14	15	0.933	4	785	20049	0.00170473	0.101064
adipose	transcript-rna-seq	1	CELLMARKER	CELLMARKER	CELLMARKER_T Helper17 (Th17) Cell Undefined Human	T Helper17 (Th17) Cell Undefined	14	20	0.7	4	785	20049	0.00170473	0.101064
adipose	transcript-rna-seq	1	CELLMARKER	CELLMARKER	CELLMARKER_Erythroid Lineage Cell Spleen Human	Erythroid Lineage Cell Spleen	7	9	0.778	3	785	20049	0.0018594	0.101064
adipose	transcript-rna-seq	1	CELLMARKER	CELLMARKER	CELLMARKER_Immune Cell Ovary Human	Immune Cell Ovary	7	8	0.875	3	785	20049	0.0018594	0.101064
adipose	transcript-rna-seq	1	CELLMARKER	CELLMARKER	CELLMARKER_Megakaryocyte Blood Human	Megakaryocyte Blood	15	15	1	4	785	20049	0.00225315	0.115662
adipose	transcript-rna-seq	1	CELLMARKER	CELLMARKER	CELLMARKER_Natural Killer Cell Undefined Human	Natural Killer Cell Undefined	62	71	0.873	8	785	20049	0.00277887	0.118112
adipose	transcript-rna-seq	1	CELLMARKER	CELLMARKER	CELLMARKER_T Cell Lung Human	T Cell Lung	49	52	0.942	7	785	20049	0.00281398	0.118112
adipose	transcript-rna-seq	1	CELLMARKER	CELLMARKER	CELLMARKER_Megakaryocyte Spleen Human	Megakaryocyte Spleen	8	8	1	3	785	20049	0.0028887	0.118112
adipose	transcript-rna-seq	1	CELLMARKER	CELLMARKER	CELLMARKER_Thymus Seeding Progenitor (TSP) Thymus Human	Thymus Seeding Progenitor (TSP) Thymus	8	8	1	3	785	20049	0.0028887	0.118112
adipose	transcript-rna-seq	1	CELLMARKER	CELLMARKER	CELLMARKER_B Cell Undefined Human	B Cell Undefined	91	96	0.948	10	785	20049	0.00294001	0.118112
adipose	transcript-rna-seq	1	CELLMARKER	CELLMARKER	CELLMARKER_B Cell Stomach Human	B Cell Stomach	27	33	0.818	5	785	20049	0.0035797	0.137818
adipose	transcript-rna-seq	1	CELLMARKER	CELLMARKER	CELLMARKER_T Cell Brain Human	T Cell Brain	40	41	0.976	6	785	20049	0.00435136	0.160826
adipose	transcript-rna-seq	1	CELLMARKER	CELLMARKER	CELLMARKER_Natural Killer Cell Bone Marrow Human	Natural Killer Cell Bone Marrow	30	34	0.882	5	785	20049	0.00573704	0.173981
adipose	transcript-rna-seq	1	CELLMARKER	CELLMARKER	CELLMARKER_M2 Macrophage Peripheral Blood Human	M2 Macrophage Peripheral Blood	10	11	0.909	3	785	20049	0.00583702	0.173981
adipose	transcript-rna-seq	1	CELLMARKER	CELLMARKER	CELLMARKER_Memory CD8+ T Cell Blood Human	Memory CD8+ T Cell Blood	10	10	1	3	785	20049	0.00583702	0.173981
adipose	transcript-rna-seq	1	CELLMARKER	CELLMARKER	CELLMARKER_Memory T Cell Blood Human	Memory T Cell Blood	10	10	1	3	785	20049	0.00583702	0.173981
adipose	transcript-rna-seq	1	CELLMARKER	CELLMARKER	CELLMARKER_Regulatory T(Treg) Cell Breast Human	Regulatory T(Treg) Cell Breast	10	11	0.909	3	785	20049	0.00583702	0.173981
adipose	transcript-rna-seq	1	CELLMARKER	CELLMARKER	CELLMARKER_Regulatory T(Treg) Cell Lung Human	Regulatory T(Treg) Cell Lung	10	11	0.909	3	785	20049	0.00583702	0.173981
adipose	transcript-rna-seq	1	CELLMARKER	CELLMARKER	CELLMARKER_CD4+ T Cell Peripheral Blood Human	CD4+ T Cell Peripheral Blood	31	31	1	5	785	20049	0.00662403	0.191269
adipose	transcript-rna-seq	1	CELLMARKER	CELLMARKER	CELLMARKER_Megakaryocyte Erythroid Cell Undefined Human	Megakaryocyte Erythroid Cell Undefined	58	63	0.921	7	785	20049	0.00728022	0.203846
adipose	transcript-rna-seq	1	CELLMARKER	CELLMARKER	CELLMARKER_B Cell Skin Human	B Cell Skin	13	16	0.812	3	785	20049	0.0127445	0.251438
adipose	transcript-rna-seq	1	CELLMARKER	CELLMARKER	CELLMARKER_Memory CD4+ T Cell Peripheral Blood Human	Memory CD4+ T Cell Peripheral Blood	13	13	1	3	785	20049	0.0127445	0.251438
adipose	transcript-rna-seq	1	CELLMARKER	CELLMARKER	CELLMARKER_Regulatory T(Treg) Cell Blood Human	Regulatory T(Treg) Cell Blood	24	26	0.923	4	785	20049	0.013269	0.251438
adipose	transcript-rna-seq	1	CELLMARKER	CELLMARKER	CELLMARKER_B Cell Intestine Human	B Cell Intestine	5	7	0.714	2	785	20049	0.0141502	0.251438
adipose	transcript-rna-seq	1	CELLMARKER	CELLMARKER	CELLMARKER_B Cell Spleen Human	B Cell Spleen	5	6	0.833	2	785	20049	0.0141502	0.251438
adipose	transcript-rna-seq	1	CELLMARKER	CELLMARKER	CELLMARKER_CD4+ T Cell Kidney Human	CD4+ T Cell Kidney	5	5	1	2	785	20049	0.0141502	0.251438
adipose	transcript-rna-seq	1	CELLMARKER	CELLMARKER	CELLMARKER_Effector Memory T Cell Brain Human	Effector Memory T Cell Brain	5	5	1	2	785	20049	0.0141502	0.251438
adipose	transcript-rna-seq	1	CELLMARKER	CELLMARKER	CELLMARKER_Effector Memory T Cell Liver Human	Effector Memory T Cell Liver	5	5	1	2	785	20049	0.0141502	0.251438
adipose	transcript-rna-seq	1	CELLMARKER	CELLMARKER	CELLMARKER_Effector Memory T Cell Spleen Human	Effector Memory T Cell Spleen	5	5	1	2	785	20049	0.0141502	0.251438
adipose	transcript-rna-seq	1	CELLMARKER	CELLMARKER	CELLMARKER_Exhausted T(Tex) Cell Colorectum Human	Exhausted T(Tex) Cell Colorectum	5	5	1	2	785	20049	0.0141502	0.251438
adipose	transcript-rna-seq	1	CELLMARKER	CELLMARKER	CELLMARKER_Exhausted T(Tex) Cell Oral Cavity Human	Exhausted T(Tex) Cell Oral Cavity	5	5	1	2	785	20049	0.0141502	0.251438
adipose	transcript-rna-seq	1	CELLMARKER	CELLMARKER	CELLMARKER_Homeostatic Microglial Cell Brain Human	Homeostatic Microglial Cell Brain	5	5	1	2	785	20049	0.0141502	0.251438
adipose	transcript-rna-seq	1	CELLMARKER	CELLMARKER	CELLMARKER_Innate Lymphoid Cell Undefined Human	Innate Lymphoid Cell Undefined	5	6	0.833	2	785	20049	0.0141502	0.251438
adipose	transcript-rna-seq	1	CELLMARKER	CELLMARKER	CELLMARKER_M1 Microglial Cell Frontal Cortex Human	M1 Microglial Cell Frontal Cortex	5	5	1	2	785	20049	0.0141502	0.251438
adipose	transcript-rna-seq	1	CELLMARKER	CELLMARKER	CELLMARKER_Mucosa-associated Invariant T (MAIT) Cell Peripheral Blood Human	Mucosa-associated Invariant T (MAIT) Cell...(16445)	5	7	0.714	2	785	20049	0.0141502	0.251438
adipose	transcript-rna-seq	1	CELLMARKER	CELLMARKER	CELLMARKER_Myofibroblast Breast Human	Myofibroblast Breast	5	5	1	2	785	20049	0.0141502	0.251438
adipose	transcript-rna-seq	1	CELLMARKER	CELLMARKER	CELLMARKER_Nephron Progenitor Cell Embryonic Kidney Human	Nephron Progenitor Cell Embryonic Kidney	5	5	1	2	785	20049	0.0141502	0.251438
adipose	transcript-rna-seq	1	CELLMARKER	CELLMARKER	CELLMARKER_Nephron Progenitor Cell Kidney Human	Nephron Progenitor Cell Kidney	5	6	0.833	2	785	20049	0.0141502	0.251438
adipose	transcript-rna-seq	1	CELLMARKER	CELLMARKER	CELLMARKER_T Cell Epithelium Human	T Cell Epithelium	5	6	0.833	2	785	20049	0.0141502	0.251438
adipose	transcript-rna-seq	1	CELLMARKER	CELLMARKER	CELLMARKER_Myeloid Cell Blood Human	Myeloid Cell Blood	26	28	0.929	4	785	20049	0.017555	0.269107
adipose	transcript-rna-seq	1	CELLMARKER	CELLMARKER	CELLMARKER_T Helper Cell Undefined Human	T Helper Cell Undefined	26	28	0.929	4	785	20049	0.017555	0.269107
adipose	transcript-rna-seq	1	CELLMARKER	CELLMARKER	CELLMARKER_Megakaryocyte Undefined Human	Megakaryocyte Undefined	15	17	0.882	3	785	20049	0.0191308	0.269107
adipose	transcript-rna-seq	1	CELLMARKER	CELLMARKER	CELLMARKER_Monocyte Nasopharynx Human	Monocyte Nasopharynx	15	17	0.882	3	785	20049	0.0191308	0.269107
adipose	transcript-rna-seq	1	CELLMARKER	CELLMARKER	CELLMARKER_Regulatory T(Treg) Cell Brain Human	Regulatory T(Treg) Cell Brain	15	16	0.938	3	785	20049	0.0191308	0.269107
adipose	transcript-rna-seq	1	CELLMARKER	CELLMARKER	CELLMARKER_T Cell Pancreas Human	T Cell Pancreas	15	17	0.882	3	785	20049	0.0191308	0.269107
adipose	transcript-rna-seq	1	CELLMARKER	CELLMARKER	CELLMARKER_T Cell Blood Human	T Cell Blood	40	45	0.889	5	785	20049	0.0192429	0.269107
adipose	transcript-rna-seq	1	CELLMARKER	CELLMARKER	CELLMARKER_B Cell Colorectum Human	B Cell Colorectum	6	7	0.857	2	785	20049	0.0206781	0.269107
adipose	transcript-rna-seq	1	CELLMARKER	CELLMARKER	CELLMARKER_B Cell Esophagus Human	B Cell Esophagus	6	8	0.75	2	785	20049	0.0206781	0.269107
adipose	transcript-rna-seq	1	CELLMARKER	CELLMARKER	CELLMARKER_CD4+ T Cell Liver Human	CD4+ T Cell Liver	6	6	1	2	785	20049	0.0206781	0.269107
adipose	transcript-rna-seq	1	CELLMARKER	CELLMARKER	CELLMARKER_CD8+ T Cell Lymphoid Tissue Human	CD8+ T Cell Lymphoid Tissue	6	6	1	2	785	20049	0.0206781	0.269107
adipose	transcript-rna-seq	1	CELLMARKER	CELLMARKER	CELLMARKER_Exhausted CD4+ T Cell Peripheral Blood Human	Exhausted CD4+ T Cell Peripheral Blood	6	6	1	2	785	20049	0.0206781	0.269107
adipose	transcript-rna-seq	1	CELLMARKER	CELLMARKER	CELLMARKER_Exhausted CD8+ T Cell Peripheral Blood Human	Exhausted CD8+ T Cell Peripheral Blood	6	6	1	2	785	20049	0.0206781	0.269107
adipose	transcript-rna-seq	1	CELLMARKER	CELLMARKER	CELLMARKER_Exhausted T(Tex) Cell Peripheral Blood Human	Exhausted T(Tex) Cell Peripheral Blood	6	6	1	2	785	20049	0.0206781	0.269107
adipose	transcript-rna-seq	1	CELLMARKER	CELLMARKER	CELLMARKER_Follicular B Cell Spleen Human	Follicular B Cell Spleen	6	7	0.857	2	785	20049	0.0206781	0.269107
adipose	transcript-rna-seq	1	CELLMARKER	CELLMARKER	CELLMARKER_Innate Lymphoid Cell Spleen Human	Innate Lymphoid Cell Spleen	6	6	1	2	785	20049	0.0206781	0.269107
adipose	transcript-rna-seq	1	CELLMARKER	CELLMARKER	CELLMARKER_Mural Cell Brain Human	Mural Cell Brain	6	6	1	2	785	20049	0.0206781	0.269107
adipose	transcript-rna-seq	1	CELLMARKER	CELLMARKER	CELLMARKER_Platelet Peripheral Blood Human	Platelet Peripheral Blood	6	6	1	2	785	20049	0.0206781	0.269107
adipose	transcript-rna-seq	1	CELLMARKER	CELLMARKER	CELLMARKER_T Cell Rectum Human	T Cell Rectum	6	7	0.857	2	785	20049	0.0206781	0.269107
adipose	transcript-rna-seq	1	CELLMARKER	CELLMARKER	CELLMARKER_Natural Killer Cell Skin Human	Natural Killer Cell Skin	28	35	0.8	4	785	20049	0.0226131	0.285611
adipose	transcript-rna-seq	1	CELLMARKER	CELLMARKER	CELLMARKER_CD8+ T Cell Kidney Human	CD8+ T Cell Kidney	16	17	0.941	3	785	20049	0.0228736	0.285611
adipose	transcript-rna-seq	1	CELLMARKER	CELLMARKER	CELLMARKER_T Cell Breast Human	T Cell Breast	16	16	1	3	785	20049	0.0228736	0.285611
adipose	transcript-rna-seq	1	CELLMARKER	CELLMARKER	CELLMARKER_Natural Killer Cell Peripheral Blood Human	Natural Killer Cell Peripheral Blood	42	46	0.913	5	785	20049	0.0233472	0.287637
adipose	transcript-rna-seq	1	CELLMARKER	CELLMARKER	CELLMARKER_Plasma Cell Undefined Human	Plasma Cell Undefined	17	18	0.944	3	785	20049	0.0269842	0.317829
adipose	transcript-rna-seq	1	CELLMARKER	CELLMARKER	CELLMARKER_Hypertrophic Chondrocyte Articular Cartilage Human	Hypertrophic Chondrocyte Articular Cartilage	7	8	0.875	2	785	20049	0.0282056	0.317829
adipose	transcript-rna-seq	1	CELLMARKER	CELLMARKER	CELLMARKER_Naive B Cell Peripheral Blood Human	Naive B Cell Peripheral Blood	7	9	0.778	2	785	20049	0.0282056	0.317829
adipose	transcript-rna-seq	1	CELLMARKER	CELLMARKER	CELLMARKER_Natural Killer Cell Testis Human	Natural Killer Cell Testis	7	7	1	2	785	20049	0.0282056	0.317829
adipose	transcript-rna-seq	1	CELLMARKER	CELLMARKER	CELLMARKER_Red Blood Cell (Erythrocyte) Blood Human	Red Blood Cell (Erythrocyte) Blood	7	8	0.875	2	785	20049	0.0282056	0.317829
adipose	transcript-rna-seq	1	CELLMARKER	CELLMARKER	CELLMARKER_Regulatory T(Treg) Cell Colorectum Human	Regulatory T(Treg) Cell Colorectum	7	7	1	2	785	20049	0.0282056	0.317829
adipose	transcript-rna-seq	1	CELLMARKER	CELLMARKER	CELLMARKER_T Follicular helper(Tfh) Cell Liver Human	T Follicular helper(Tfh) Cell Liver	7	9	0.778	2	785	20049	0.0282056	0.317829
adipose	transcript-rna-seq	1	CELLMARKER	CELLMARKER	CELLMARKER_CD8+ T Cell Peripheral Blood Human	CD8+ T Cell Peripheral Blood	18	18	1	3	785	20049	0.0314609	0.344702
adipose	transcript-rna-seq	1	CELLMARKER	CELLMARKER	CELLMARKER_Monocyte Peripheral Blood Human	Monocyte Peripheral Blood	61	68	0.897	6	785	20049	0.0316842	0.344702
adipose	transcript-rna-seq	1	CELLMARKER	CELLMARKER	CELLMARKER_Neutrophil Stomach Human	Neutrophil Stomach	31	31	1	4	785	20049	0.0317096	0.344702
adipose	transcript-rna-seq	1	CELLMARKER	CELLMARKER	CELLMARKER_Myeloid Cell Bone Marrow Human	Myeloid Cell Bone Marrow	113	120	0.942	9	785	20049	0.0333627	0.352704
adipose	transcript-rna-seq	1	CELLMARKER	CELLMARKER	CELLMARKER_PROCR+ Progenitor Cell Small Intestine Human	PROCR+ Progenitor Cell Small Intestine	19	21	0.905	3	785	20049	0.0363006	0.352704
adipose	transcript-rna-seq	1	CELLMARKER	CELLMARKER	CELLMARKER_B Cell Liver Human	B Cell Liver	8	11	0.727	2	785	20049	0.0366446	0.352704
adipose	transcript-rna-seq	1	CELLMARKER	CELLMARKER	CELLMARKER_B Cell Lymph Node Human	B Cell Lymph Node	8	11	0.727	2	785	20049	0.0366446	0.352704
adipose	transcript-rna-seq	1	CELLMARKER	CELLMARKER	CELLMARKER_Cancer Cell Lymph Node Human	Cancer Cell Lymph Node	8	10	0.8	2	785	20049	0.0366446	0.352704
adipose	transcript-rna-seq	1	CELLMARKER	CELLMARKER	CELLMARKER_Hepatic Cell Liver Human	Hepatic Cell Liver	8	8	1	2	785	20049	0.0366446	0.352704
adipose	transcript-rna-seq	1	CELLMARKER	CELLMARKER	CELLMARKER_Lymphocyte Blood Human	Lymphocyte Blood	8	8	1	2	785	20049	0.0366446	0.352704
adipose	transcript-rna-seq	1	CELLMARKER	CELLMARKER	CELLMARKER_Memory CD8+ T Cell Undefined Human	Memory CD8+ T Cell Undefined	8	8	1	2	785	20049	0.0366446	0.352704
adipose	transcript-rna-seq	1	CELLMARKER	CELLMARKER	CELLMARKER_Plasma Cell Skin Human	Plasma Cell Skin	8	8	1	2	785	20049	0.0366446	0.352704
adipose	transcript-rna-seq	1	CELLMARKER	CELLMARKER	CELLMARKER_T Cell Lymphoid Tissue Human	T Cell Lymphoid Tissue	8	8	1	2	785	20049	0.0366446	0.352704
adipose	transcript-rna-seq	1	CELLMARKER	CELLMARKER	CELLMARKER_T Helper Cell Kidney Human	T Helper Cell Kidney	8	8	1	2	785	20049	0.0366446	0.352704
adipose	transcript-rna-seq	1	CELLMARKER	CELLMARKER	CELLMARKER_Plasma Cell Kidney Human	Plasma Cell Kidney	20	28	0.714	3	785	20049	0.0414985	0.395306
adipose	transcript-rna-seq	1	CELLMARKER	CELLMARKER	CELLMARKER_Dysfunctional T Cell Lung Human	Dysfunctional T Cell Lung	9	9	1	2	785	20049	0.0459123	0.424229
adipose	transcript-rna-seq	1	CELLMARKER	CELLMARKER	CELLMARKER_Lymphocyte Brain Human	Lymphocyte Brain	9	9	1	2	785	20049	0.0459123	0.424229
adipose	transcript-rna-seq	1	CELLMARKER	CELLMARKER	CELLMARKER_Migratory Langerhans Cell Skin Human	Migratory Langerhans Cell Skin	9	9	1	2	785	20049	0.0459123	0.424229
adipose	transcript-rna-seq	2	C2	KEGG_MEDICUS	KEGG_MEDICUS_REFERENCE_REGULATION_OF_SERCA	KEGG_MEDICUS_REFERENCE_REGULATION_OF_SERCA	6	8	0.75	2	649	20049	0.0143919	1
adipose	transcript-rna-seq	2	C2	KEGG_MEDICUS	KEGG_MEDICUS_REFERENCE_MEMBRANE_INITIATED_PROGESTERONE_SIGNALING_PATHWAY	KEGG_MEDICUS_REFERENCE_MEMBRANE_INITIATED...(11088)	9	9	1	2	649	20049	0.0323878	1
adipose	transcript-rna-seq	2	C2	KEGG_MEDICUS	KEGG_MEDICUS_REFERENCE_GPI_ANCHOR_BIOSYNTHESIS	KEGG_MEDICUS_REFERENCE_GPI_ANCHOR_BIOSYNTHESIS	24	24	1	3	649	20049	0.0412436	1
adipose	transcript-rna-seq	2	C2	KEGG_MEDICUS	KEGG_MEDICUS_VARIANT_MUTATION_CAUSED_ABERRANT_ABETA_TO_CROSSTALK_BETWEEN_EXTRINSIC_AND_INTRINSIC_APOPTOTIC_PATHWAYS	KEGG_MEDICUS_VARIANT_MUTATION_CAUSED_ABERRANT...(11297)	11	11	1	2	649	20049	0.047418	1
adipose	transcript-rna-seq	2	C2	PID	PID_SYNDECAN_1_PATHWAY	PID_SYNDECAN_1_PATHWAY	43	46	0.935	4	649	20049	0.0496646	1
adipose	transcript-rna-seq	2	C2	REACTOME	REACTOME_EPITHELIAL_MESENCHYMAL_TRANSITION_EMT_DURING_GASTRULATION	REACTOME_EPITHELIAL_MESENCHYMAL_TRANSITION_EMT...(12553)	5	7	0.714	2	649	20049	0.00980381	1
adipose	transcript-rna-seq	2	C2	REACTOME	REACTOME_COLLAGEN_BIOSYNTHESIS_AND_MODIFYING_ENZYMES	REACTOME_COLLAGEN_BIOSYNTHESIS_AND_MODIFYING_ENZYMES	60	67	0.896	6	649	20049	0.0128058	1
adipose	transcript-rna-seq	2	C2	REACTOME	REACTOME_PTK6_PROMOTES_HIF1A_STABILIZATION	REACTOME_PTK6_PROMOTES_HIF1A_STABILIZATION	6	6	1	2	649	20049	0.0143919	1
adipose	transcript-rna-seq	2	C2	REACTOME	REACTOME_COLLAGEN_FORMATION	REACTOME_COLLAGEN_FORMATION	80	90	0.889	7	649	20049	0.0149184	1
adipose	transcript-rna-seq	2	C2	REACTOME	REACTOME_PLATELET_HOMEOSTASIS	REACTOME_PLATELET_HOMEOSTASIS	73	86	0.849	6	649	20049	0.0307411	1
adipose	transcript-rna-seq	2	C2	REACTOME	REACTOME_CD163_MEDIATING_AN_ANTI_INFLAMMATORY_RESPONSE	REACTOME_CD163_MEDIATING_AN_ANTI_INFLAMMATORY_RESPONSE	9	9	1	2	649	20049	0.0323878	1
adipose	transcript-rna-seq	2	C2	REACTOME	REACTOME_REDUCTION_OF_CYTOSOLIC_CA_LEVELS	REACTOME_REDUCTION_OF_CYTOSOLIC_CA_LEVELS	9	12	0.75	2	649	20049	0.0323878	1
adipose	transcript-rna-seq	2	C2	REACTOME	REACTOME_TRIF_MEDIATED_PROGRAMMED_CELL_DEATH	REACTOME_TRIF_MEDIATED_PROGRAMMED_CELL_DEATH	9	9	1	2	649	20049	0.0323878	1
adipose	transcript-rna-seq	2	C2	REACTOME	REACTOME_VITAMIN_D_CALCIFEROL_METABOLISM	REACTOME_VITAMIN_D_CALCIFEROL_METABOLISM	9	12	0.75	2	649	20049	0.0323878	1
adipose	transcript-rna-seq	2	C2	REACTOME	REACTOME_PLATELET_CALCIUM_HOMEOSTASIS	REACTOME_PLATELET_CALCIUM_HOMEOSTASIS	22	28	0.786	3	649	20049	0.0329008	1
adipose	transcript-rna-seq	2	C2	REACTOME	REACTOME_COLLAGEN_CHAIN_TRIMERIZATION	REACTOME_COLLAGEN_CHAIN_TRIMERIZATION	38	44	0.864	4	649	20049	0.0336546	1
adipose	transcript-rna-seq	2	C2	REACTOME	REACTOME_SIGNALING_BY_RETINOIC_ACID	REACTOME_SIGNALING_BY_RETINOIC_ACID	39	43	0.907	4	649	20049	0.0365738	1
adipose	transcript-rna-seq	2	C2	REACTOME	REACTOME_EXTRACELLULAR_MATRIX_ORGANIZATION	REACTOME_EXTRACELLULAR_MATRIX_ORGANIZATION	257	300	0.857	14	649	20049	0.0408368	1
adipose	transcript-rna-seq	2	C2	WP	WP_MFAP5_MEDIATED_OVARIAN_CANCER_CELL_MOTILITY_AND_INVASIVENESS	WP_MFAP5_MEDIATED_OVARIAN_CANCER_CELL_MOTILITY_AND_INVASIVENESS	13	13	1	3	649	20049	0.00757553	1
adipose	transcript-rna-seq	2	C2	WP	WP_MIR_517_RELATIONSHIP_WITH_ARCN1_AND_USP1	WP_MIR_517_RELATIONSHIP_WITH_ARCN1_AND_USP1	5	5	1	2	649	20049	0.00980381	1
adipose	transcript-rna-seq	2	C2	WP	WP_GENES_ASSOCIATED_WITH_THE_DEVELOPMENT_OF_RHEUMATOID_ARTHRITIS	WP_GENES_ASSOCIATED_WITH_THE_DEVELOPMENT_OF...(14263)	18	18	1	3	649	20049	0.0191727	1
adipose	transcript-rna-seq	2	C2	WP	WP_VITAMIN_D_METABOLISM	WP_VITAMIN_D_METABOLISM	7	10	0.7	2	649	20049	0.0197199	1
adipose	transcript-rna-seq	2	C2	WP	WP_SEROTONIN_TRANSPORTER_ACTIVITY	WP_SEROTONIN_TRANSPORTER_ACTIVITY	9	11	0.818	2	649	20049	0.0323878	1
adipose	transcript-rna-seq	2	C2	WP	WP_CHRONIC_HYPERGLYCEMIA_IMPAIRMENT_OF_NEURON_FUNCTION	WP_CHRONIC_HYPERGLYCEMIA_IMPAIRMENT_OF_NEURON_FUNCTION	38	46	0.826	4	649	20049	0.0336546	1
adipose	transcript-rna-seq	2	C2	WP	WP_IL_26_SIGNALING_PATHWAYS	WP_IL_26_SIGNALING_PATHWAYS	38	47	0.809	4	649	20049	0.0336546	1
adipose	transcript-rna-seq	2	C2	WP	WP_CALCIUM_REGULATION_IN_CARDIAC_CELLS	WP_CALCIUM_REGULATION_IN_CARDIAC_CELLS	124	151	0.821	8	649	20049	0.0484846	1
adipose	transcript-rna-seq	2	C5	GOBP	GOBP_SPERMINE_METABOLIC_PROCESS	GOBP_SPERMINE_METABOLIC_PROCESS	5	5	1	3	649	20049	0.000321571	1
adipose	transcript-rna-seq	2	C5	GOBP	GOBP_REGULATION_OF_RESPONSE_TO_EXTRACELLULAR_STIMULUS	GOBP_REGULATION_OF_RESPONSE_TO_EXTRACELLULAR_STIMULUS	22	28	0.786	5	649	20049	0.000582989	1
adipose	transcript-rna-seq	2	C5	GOBP	GOBP_NEURON_CELL_CELL_ADHESION	GOBP_NEURON_CELL_CELL_ADHESION	14	16	0.875	4	649	20049	0.000840321	1
adipose	transcript-rna-seq	2	C5	GOBP	GOBP_POLYAMINE_BIOSYNTHETIC_PROCESS	GOBP_POLYAMINE_BIOSYNTHETIC_PROCESS	14	14	1	4	649	20049	0.000840321	1
adipose	transcript-rna-seq	2	C5	GOBP	GOBP_VIRAL_RNA_GENOME_REPLICATION	GOBP_VIRAL_RNA_GENOME_REPLICATION	26	30	0.867	5	649	20049	0.00130853	1
adipose	transcript-rna-seq	2	C5	GOBP	GOBP_PUTRESCINE_METABOLIC_PROCESS	GOBP_PUTRESCINE_METABOLIC_PROCESS	8	8	1	3	649	20049	0.00167396	1
adipose	transcript-rna-seq	2	C5	GOBP	GOBP_POLYAMINE_METABOLIC_PROCESS	GOBP_POLYAMINE_METABOLIC_PROCESS	18	19	0.947	4	649	20049	0.00231742	1
adipose	transcript-rna-seq	2	C5	GOBP	GOBP_AMINE_BIOSYNTHETIC_PROCESS	GOBP_AMINE_BIOSYNTHETIC_PROCESS	31	40	0.775	5	649	20049	0.0029585	1
adipose	transcript-rna-seq	2	C5	GOBP	GOBP_REGULATION_OF_VITAMIN_D_RECEPTOR_SIGNALING_PATHWAY	GOBP_REGULATION_OF_VITAMIN_D_RECEPTOR_SIGNALING_PATHWAY	10	10	1	3	649	20049	0.00341728	1
adipose	transcript-rna-seq	2	C5	GOBP	GOBP_AXONAL_FASCICULATION	GOBP_AXONAL_FASCICULATION	20	21	0.952	4	649	20049	0.00348572	1
adipose	transcript-rna-seq	2	C5	GOBP	GOBP_VITAMIN_D_RECEPTOR_SIGNALING_PATHWAY	GOBP_VITAMIN_D_RECEPTOR_SIGNALING_PATHWAY	11	12	0.917	3	649	20049	0.0045865	1
adipose	transcript-rna-seq	2	C5	GOBP	GOBP_POSITIVE_REGULATION_OF_SYNAPSE_ASSEMBLY	GOBP_POSITIVE_REGULATION_OF_SYNAPSE_ASSEMBLY	49	63	0.778	6	649	20049	0.00481556	1
adipose	transcript-rna-seq	2	C5	GOBP	GOBP_CELLULAR_DEFENSE_RESPONSE	GOBP_CELLULAR_DEFENSE_RESPONSE	38	52	0.731	5	649	20049	0.00726038	1
adipose	transcript-rna-seq	2	C5	GOBP	GOBP_REGULATION_OF_LYMPHOCYTE_APOPTOTIC_PROCESS	GOBP_REGULATION_OF_LYMPHOCYTE_APOPTOTIC_PROCESS	56	60	0.933	6	649	20049	0.00925081	1
adipose	transcript-rna-seq	2	C5	GOBP	GOBP_CLEARANCE_OF_FOREIGN_INTRACELLULAR_NUCLEIC_ACIDS	GOBP_CLEARANCE_OF_FOREIGN_INTRACELLULAR_NUCLEIC_ACIDS	5	6	0.833	2	649	20049	0.00980381	1
adipose	transcript-rna-seq	2	C5	GOBP	GOBP_NEGATIVE_REGULATION_OF_MONOATOMIC_ANION_TRANSPORT	GOBP_NEGATIVE_REGULATION_OF_MONOATOMIC_ANION_TRANSPORT	5	5	1	2	649	20049	0.00980381	1
adipose	transcript-rna-seq	2	C5	GOBP	GOBP_POSITIVE_REGULATION_OF_APOPTOTIC_PROCESS_INVOLVED_IN_DEVELOPMENT	GOBP_POSITIVE_REGULATION_OF_APOPTOTIC_PROCESS...(04349)	5	6	0.833	2	649	20049	0.00980381	1
adipose	transcript-rna-seq	2	C5	GOBP	GOBP_POSITIVE_REGULATION_OF_APOPTOTIC_PROCESS_INVOLVED_IN_MORPHOGENESIS	GOBP_POSITIVE_REGULATION_OF_APOPTOTIC_PROCESS...(04350)	5	5	1	2	649	20049	0.00980381	1
adipose	transcript-rna-seq	2	C5	GOBP	GOBP_POSITIVE_REGULATION_OF_HYDROGEN_PEROXIDE_METABOLIC_PROCESS	GOBP_POSITIVE_REGULATION_OF_HYDROGEN_PEROXIDE...(04668)	5	6	0.833	2	649	20049	0.00980381	1
adipose	transcript-rna-seq	2	C5	GOBP	GOBP_PUTRESCINE_BIOSYNTHETIC_PROCESS	GOBP_PUTRESCINE_BIOSYNTHETIC_PROCESS	5	5	1	2	649	20049	0.00980381	1
adipose	transcript-rna-seq	2	C5	GOBP	GOBP_TRANSPOSITION	GOBP_TRANSPOSITION	27	38	0.711	4	649	20049	0.0105609	1
adipose	transcript-rna-seq	2	C5	GOBP	GOBP_TUMOR_NECROSIS_FACTOR_SUPERFAMILY_CYTOKINE_PRODUCTION	GOBP_TUMOR_NECROSIS_FACTOR_SUPERFAMILY_CYTOKINE_PRODUCTION	152	192	0.792	11	649	20049	0.0106567	1
adipose	transcript-rna-seq	2	C5	GOBP	GOBP_ORGANIC_HYDROXY_COMPOUND_TRANSPORT	GOBP_ORGANIC_HYDROXY_COMPOUND_TRANSPORT	216	308	0.701	14	649	20049	0.0109296	1
adipose	transcript-rna-seq	2	C5	GOBP	GOBP_AMINE_METABOLIC_PROCESS	GOBP_AMINE_METABOLIC_PROCESS	94	120	0.783	8	649	20049	0.0112154	1
adipose	transcript-rna-seq	2	C5	GOBP	GOBP_POSITIVE_REGULATION_OF_LYMPHOCYTE_APOPTOTIC_PROCESS	GOBP_POSITIVE_REGULATION_OF_LYMPHOCYTE_APOPTOTIC_PROCESS	15	16	0.938	3	649	20049	0.0114863	1
adipose	transcript-rna-seq	2	C5	GOBP	GOBP_POSITIVE_REGULATION_OF_REACTIVE_OXYGEN_SPECIES_BIOSYNTHETIC_PROCESS	GOBP_POSITIVE_REGULATION_OF_REACTIVE_OXYGEN...(04989)	15	19	0.789	3	649	20049	0.0114863	1
adipose	transcript-rna-seq	2	C5	GOBP	GOBP_REGULATION_OF_FAT_CELL_DIFFERENTIATION	GOBP_REGULATION_OF_FAT_CELL_DIFFERENTIATION	117	146	0.801	9	649	20049	0.0138032	1
adipose	transcript-rna-seq	2	C5	GOBP	GOBP_POSITIVE_REGULATION_OF_MONONUCLEAR_CELL_MIGRATION	GOBP_POSITIVE_REGULATION_OF_MONONUCLEAR_CELL_MIGRATION	61	73	0.836	6	649	20049	0.0138257	1
adipose	transcript-rna-seq	2	C5	GOBP	GOBP_NEUROTRANSMITTER_TRANSPORT	GOBP_NEUROTRANSMITTER_TRANSPORT	158	208	0.76	11	649	20049	0.0139436	1
adipose	transcript-rna-seq	2	C5	GOBP	GOBP_CELLULAR_RESPONSE_TO_NITROSATIVE_STRESS	GOBP_CELLULAR_RESPONSE_TO_NITROSATIVE_STRESS	6	6	1	2	649	20049	0.0143919	1
adipose	transcript-rna-seq	2	C5	GOBP	GOBP_POSITIVE_REGULATION_OF_VITAMIN_D_RECEPTOR_SIGNALING_PATHWAY	GOBP_POSITIVE_REGULATION_OF_VITAMIN_D_RECEPTOR...(05174)	6	6	1	2	649	20049	0.0143919	1
adipose	transcript-rna-seq	2	C5	GOBP	GOBP_PROTEIN_LOCALIZATION_TO_SITE_OF_DOUBLE_STRAND_BREAK	GOBP_PROTEIN_LOCALIZATION_TO_SITE_OF_DOUBLE_STRAND_BREAK	6	6	1	2	649	20049	0.0143919	1
adipose	transcript-rna-seq	2	C5	GOBP	GOBP_REGULATION_OF_HYDROGEN_PEROXIDE_BIOSYNTHETIC_PROCESS	GOBP_REGULATION_OF_HYDROGEN_PEROXIDE_BIOSYNTHETIC_PROCESS	6	7	0.857	2	649	20049	0.0143919	1
adipose	transcript-rna-seq	2	C5	GOBP	GOBP_GLIAL_CELL_DIFFERENTIATION	GOBP_GLIAL_CELL_DIFFERENTIATION	203	252	0.806	13	649	20049	0.0152015	1
adipose	transcript-rna-seq	2	C5	GOBP	GOBP_RESPONSE_TO_VITAMIN_D	GOBP_RESPONSE_TO_VITAMIN_D	30	37	0.811	4	649	20049	0.0152832	1
adipose	transcript-rna-seq	2	C5	GOBP	GOBP_AMINE_CATABOLIC_PROCESS	GOBP_AMINE_CATABOLIC_PROCESS	17	20	0.85	3	649	20049	0.0163635	1
adipose	transcript-rna-seq	2	C5	GOBP	GOBP_CELLULAR_RESPONSE_TO_VITAMIN_D	GOBP_CELLULAR_RESPONSE_TO_VITAMIN_D	17	22	0.773	3	649	20049	0.0163635	1
adipose	transcript-rna-seq	2	C5	GOBP	GOBP_SINGLE_STRANDED_VIRAL_RNA_REPLICATION_VIA_DOUBLE_STRANDED_DNA_INTERMEDIATE	GOBP_SINGLE_STRANDED_VIRAL_RNA_REPLICATION_VIA...(07313)	17	20	0.85	3	649	20049	0.0163635	1
adipose	transcript-rna-seq	2	C5	GOBP	GOBP_OLIGODENDROCYTE_DIFFERENTIATION	GOBP_OLIGODENDROCYTE_DIFFERENTIATION	82	106	0.774	7	649	20049	0.0169034	1
adipose	transcript-rna-seq	2	C5	GOBP	GOBP_GLIOGENESIS	GOBP_GLIOGENESIS	276	338	0.817	16	649	20049	0.0182441	1
adipose	transcript-rna-seq	2	C5	GOBP	GOBP_SNRNA_TRANSCRIPTION	GOBP_SNRNA_TRANSCRIPTION	18	19	0.947	3	649	20049	0.0191727	1
adipose	transcript-rna-seq	2	C5	GOBP	GOBP_REGULATION_OF_RESPONSE_TO_EXTERNAL_STIMULUS	GOBP_REGULATION_OF_RESPONSE_TO_EXTERNAL_STIMULUS	906	1136	0.798	41	649	20049	0.0195465	1
adipose	transcript-rna-seq	2	C5	GOBP	GOBP_DNA_CYTOSINE_DEAMINATION	GOBP_DNA_CYTOSINE_DEAMINATION	7	9	0.778	2	649	20049	0.0197199	1
adipose	transcript-rna-seq	2	C5	GOBP	GOBP_MAMMARY_GLAND_INVOLUTION	GOBP_MAMMARY_GLAND_INVOLUTION	7	8	0.875	2	649	20049	0.0197199	1
adipose	transcript-rna-seq	2	C5	GOBP	GOBP_NEURONAL_SIGNAL_TRANSDUCTION	GOBP_NEURONAL_SIGNAL_TRANSDUCTION	7	7	1	2	649	20049	0.0197199	1
adipose	transcript-rna-seq	2	C5	GOBP	GOBP_REGULATION_OF_GUANYL_NUCLEOTIDE_EXCHANGE_FACTOR_ACTIVITY	GOBP_REGULATION_OF_GUANYL_NUCLEOTIDE_EXCHANGE...(06048)	7	7	1	2	649	20049	0.0197199	1
adipose	transcript-rna-seq	2	C5	GOBP	GOBP_POSITIVE_REGULATION_OF_CELL_JUNCTION_ASSEMBLY	GOBP_POSITIVE_REGULATION_OF_CELL_JUNCTION_ASSEMBLY	86	106	0.811	7	649	20049	0.0214195	1
adipose	transcript-rna-seq	2	C5	GOBP	GOBP_REGULATION_OF_HETEROTYPIC_CELL_CELL_ADHESION	GOBP_REGULATION_OF_HETEROTYPIC_CELL_CELL_ADHESION	19	25	0.76	3	649	20049	0.0222311	1
adipose	transcript-rna-seq	2	C5	GOBP	GOBP_POSITIVE_REGULATION_OF_NERVOUS_SYSTEM_DEVELOPMENT	GOBP_POSITIVE_REGULATION_OF_NERVOUS_SYSTEM_DEVELOPMENT	237	290	0.817	14	649	20049	0.0226606	1
adipose	transcript-rna-seq	2	C5	GOBP	GOBP_CEREBRAL_CORTEX_DEVELOPMENT	GOBP_CEREBRAL_CORTEX_DEVELOPMENT	107	127	0.843	8	649	20049	0.0229033	1
adipose	transcript-rna-seq	2	C5	GOBP	GOBP_AXON_DEVELOPMENT	GOBP_AXON_DEVELOPMENT	405	513	0.789	21	649	20049	0.0236951	1
adipose	transcript-rna-seq	2	C5	GOBP	GOBP_POSITIVE_REGULATION_OF_SYNCYTIUM_FORMATION_BY_PLASMA_MEMBRANE_FUSION	GOBP_POSITIVE_REGULATION_OF_SYNCYTIUM_FORMATION_BY...(05076)	20	24	0.833	3	649	20049	0.0255391	1
adipose	transcript-rna-seq	2	C5	GOBP	GOBP_REGULATION_OF_B_CELL_APOPTOTIC_PROCESS	GOBP_REGULATION_OF_B_CELL_APOPTOTIC_PROCESS	20	21	0.952	3	649	20049	0.0255391	1
adipose	transcript-rna-seq	2	C5	GOBP	GOBP_ESTABLISHMENT_OR_MAINTENANCE_OF_TRANSMEMBRANE_ELECTROCHEMICAL_GRADIENT	GOBP_ESTABLISHMENT_OR_MAINTENANCE_OF_TRANSMEMBRANE...(01749)	8	11	0.727	2	649	20049	0.0257352	1
adipose	transcript-rna-seq	2	C5	GOBP	GOBP_MEMBRANE_RAFT_LOCALIZATION	GOBP_MEMBRANE_RAFT_LOCALIZATION	8	8	1	2	649	20049	0.0257352	1
adipose	transcript-rna-seq	2	C5	GOBP	GOBP_NEGATIVE_REGULATION_OF_NEUROTRANSMITTER_TRANSPORT	GOBP_NEGATIVE_REGULATION_OF_NEUROTRANSMITTER_TRANSPORT	8	9	0.889	2	649	20049	0.0257352	1
adipose	transcript-rna-seq	2	C5	GOBP	GOBP_POSITIVE_REGULATION_OF_ASPARTIC_TYPE_PEPTIDASE_ACTIVITY	GOBP_POSITIVE_REGULATION_OF_ASPARTIC_TYPE...(04353)	8	8	1	2	649	20049	0.0257352	1
adipose	transcript-rna-seq	2	C5	GOBP	GOBP_SPERMIDINE_METABOLIC_PROCESS	GOBP_SPERMIDINE_METABOLIC_PROCESS	8	9	0.889	2	649	20049	0.0257352	1
adipose	transcript-rna-seq	2	C5	GOBP	GOBP_REGULATION_OF_NEURAL_PRECURSOR_CELL_PROLIFERATION	GOBP_REGULATION_OF_NEURAL_PRECURSOR_CELL_PROLIFERATION	71	100	0.71	6	649	20049	0.0272798	1
adipose	transcript-rna-seq	2	C5	GOBP	GOBP_ADULT_BEHAVIOR	GOBP_ADULT_BEHAVIOR	111	145	0.766	8	649	20049	0.027783	1
adipose	transcript-rna-seq	2	C5	GOBP	GOBP_RESPONSE_TO_RETINOIC_ACID	GOBP_RESPONSE_TO_RETINOIC_ACID	91	106	0.858	7	649	20049	0.0281613	1
adipose	transcript-rna-seq	2	C5	GOBP	GOBP_AXON_ENSHEATHMENT_IN_CENTRAL_NERVOUS_SYSTEM	GOBP_AXON_ENSHEATHMENT_IN_CENTRAL_NERVOUS_SYSTEM	21	27	0.778	3	649	20049	0.0290961	1
adipose	transcript-rna-seq	2	C5	GOBP	GOBP_REGULATION_OF_SYNAPSE_ASSEMBLY	GOBP_REGULATION_OF_SYNAPSE_ASSEMBLY	92	114	0.807	7	649	20049	0.0296639	1
adipose	transcript-rna-seq	2	C5	GOBP	GOBP_HETEROTYPIC_CELL_CELL_ADHESION	GOBP_HETEROTYPIC_CELL_CELL_ADHESION	54	62	0.871	5	649	20049	0.0300774	1
adipose	transcript-rna-seq	2	C5	GOBP	GOBP_T_CELL_APOPTOTIC_PROCESS	GOBP_T_CELL_APOPTOTIC_PROCESS	54	58	0.931	5	649	20049	0.0300774	1
adipose	transcript-rna-seq	2	C5	GOBP	GOBP_CENTROSOME_DUPLICATION	GOBP_CENTROSOME_DUPLICATION	73	76	0.961	6	649	20049	0.0307411	1
adipose	transcript-rna-seq	2	C5	GOBP	GOBP_OLIGODENDROCYTE_DEVELOPMENT	GOBP_OLIGODENDROCYTE_DEVELOPMENT	37	48	0.771	4	649	20049	0.0308762	1
adipose	transcript-rna-seq	2	C5	GOBP	GOBP_HEME_TRANSPORT	GOBP_HEME_TRANSPORT	9	10	0.9	2	649	20049	0.0323878	1
adipose	transcript-rna-seq	2	C5	GOBP	GOBP_POSTSYNAPTIC_MEMBRANE_ASSEMBLY	GOBP_POSTSYNAPTIC_MEMBRANE_ASSEMBLY	9	10	0.9	2	649	20049	0.0323878	1
adipose	transcript-rna-seq	2	C5	GOBP	GOBP_POSITIVE_REGULATION_OF_AMYLOID_PRECURSOR_PROTEIN_CATABOLIC_PROCESS	GOBP_POSITIVE_REGULATION_OF_AMYLOID_PRECURSOR...(04341)	22	25	0.88	3	649	20049	0.0329008	1
adipose	transcript-rna-seq	2	C5	GOBP	GOBP_REGULATION_OF_INTRINSIC_APOPTOTIC_SIGNALING_PATHWAY_IN_RESPONSE_TO_DNA_DAMAGE	GOBP_REGULATION_OF_INTRINSIC_APOPTOTIC_SIGNALING...(06129)	38	38	1	4	649	20049	0.0336546	1
adipose	transcript-rna-seq	2	C5	GOBP	GOBP_AXON_GUIDANCE	GOBP_AXON_GUIDANCE	181	233	0.777	11	649	20049	0.0338712	1
adipose	transcript-rna-seq	2	C5	GOBP	GOBP_REGULATION_OF_CELL_JUNCTION_ASSEMBLY	GOBP_REGULATION_OF_CELL_JUNCTION_ASSEMBLY	182	213	0.854	11	649	20049	0.0350448	1
adipose	transcript-rna-seq	2	C5	GOBP	GOBP_NEURON_RECOGNITION	GOBP_NEURON_RECOGNITION	39	45	0.867	4	649	20049	0.0365738	1
adipose	transcript-rna-seq	2	C5	GOBP	GOBP_POSITIVE_REGULATION_OF_BONE_MINERALIZATION	GOBP_POSITIVE_REGULATION_OF_BONE_MINERALIZATION	39	44	0.886	4	649	20049	0.0365738	1
adipose	transcript-rna-seq	2	C5	GOBP	GOBP_REGULATION_OF_MONOATOMIC_ION_TRANSMEMBRANE_TRANSPORT	GOBP_REGULATION_OF_MONOATOMIC_ION_TRANSMEMBRANE_TRANSPORT	327	454	0.72	17	649	20049	0.038181	1
adipose	transcript-rna-seq	2	C5	GOBP	GOBP_LYMPHOCYTE_APOPTOTIC_PROCESS	GOBP_LYMPHOCYTE_APOPTOTIC_PROCESS	77	82	0.939	6	649	20049	0.038495	1
adipose	transcript-rna-seq	2	C5	GOBP	GOBP_POSITIVE_REGULATION_OF_FAT_CELL_DIFFERENTIATION	GOBP_POSITIVE_REGULATION_OF_FAT_CELL...(04598)	58	71	0.817	5	649	20049	0.0392834	1
adipose	transcript-rna-seq	2	C5	GOBP	GOBP_REGULATION_OF_TRANSMEMBRANE_TRANSPORT	GOBP_REGULATION_OF_TRANSMEMBRANE_TRANSPORT	428	590	0.725	21	649	20049	0.0394892	1
adipose	transcript-rna-seq	2	C5	GOBP	GOBP_CELLULAR_RESPONSE_TO_CAFFEINE	GOBP_CELLULAR_RESPONSE_TO_CAFFEINE	10	11	0.909	2	649	20049	0.0396305	1
adipose	transcript-rna-seq	2	C5	GOBP	GOBP_CELL_CELL_ADHESION_INVOLVED_IN_GASTRULATION	GOBP_CELL_CELL_ADHESION_INVOLVED_IN_GASTRULATION	10	12	0.833	2	649	20049	0.0396305	1
adipose	transcript-rna-seq	2	C5	GOBP	GOBP_MECHANOSENSORY_BEHAVIOR	GOBP_MECHANOSENSORY_BEHAVIOR	10	14	0.714	2	649	20049	0.0396305	1
adipose	transcript-rna-seq	2	C5	GOBP	GOBP_PEROXISOME_FISSION	GOBP_PEROXISOME_FISSION	10	10	1	2	649	20049	0.0396305	1
adipose	transcript-rna-seq	2	C5	GOBP	GOBP_PIGMENT_GRANULE_MATURATION	GOBP_PIGMENT_GRANULE_MATURATION	10	10	1	2	649	20049	0.0396305	1
adipose	transcript-rna-seq	2	C5	GOBP	GOBP_POSITIVE_REGULATION_OF_HAIR_FOLLICLE_DEVELOPMENT	GOBP_POSITIVE_REGULATION_OF_HAIR_FOLLICLE_DEVELOPMENT	10	12	0.833	2	649	20049	0.0396305	1
adipose	transcript-rna-seq	2	C5	GOBP	GOBP_POSITIVE_REGULATION_OF_HETEROTYPIC_CELL_CELL_ADHESION	GOBP_POSITIVE_REGULATION_OF_HETEROTYPIC_CELL_CELL_ADHESION	10	14	0.714	2	649	20049	0.0396305	1
adipose	transcript-rna-seq	2	C5	GOBP	GOBP_REGULATION_OF_APOPTOTIC_PROCESS_INVOLVED_IN_DEVELOPMENT	GOBP_REGULATION_OF_APOPTOTIC_PROCESS_INVOLVED_IN_DEVELOPMENT	10	13	0.769	2	649	20049	0.0396305	1
adipose	transcript-rna-seq	2	C5	GOBP	GOBP_REGULATION_OF_ASPARTIC_TYPE_PEPTIDASE_ACTIVITY	GOBP_REGULATION_OF_ASPARTIC_TYPE_PEPTIDASE_ACTIVITY	10	10	1	2	649	20049	0.0396305	1
adipose	transcript-rna-seq	2	C5	GOBP	GOBP_RESPONSE_TO_NITROSATIVE_STRESS	GOBP_RESPONSE_TO_NITROSATIVE_STRESS	10	10	1	2	649	20049	0.0396305	1
adipose	transcript-rna-seq	2	C5	GOBP	GOBP_MICROTUBULE_DEPOLYMERIZATION	GOBP_MICROTUBULE_DEPOLYMERIZATION	40	46	0.87	4	649	20049	0.0396344	1
adipose	transcript-rna-seq	2	C5	GOBP	GOBP_BIOGENIC_AMINE_METABOLIC_PROCESS	GOBP_BIOGENIC_AMINE_METABOLIC_PROCESS	78	100	0.78	6	649	20049	0.0406109	1
adipose	transcript-rna-seq	2	C5	GOBP	GOBP_CELLULAR_RESPONSE_TO_VITAMIN	GOBP_CELLULAR_RESPONSE_TO_VITAMIN	24	30	0.8	3	649	20049	0.0412436	1
adipose	transcript-rna-seq	2	C5	GOBP	GOBP_NEGATIVE_REGULATION_OF_CALCIUM_ION_TRANSMEMBRANE_TRANSPORTER_ACTIVITY	GOBP_NEGATIVE_REGULATION_OF_CALCIUM_ION...(03156)	24	33	0.727	3	649	20049	0.0412436	1
adipose	transcript-rna-seq	2	C5	GOBP	GOBP_REGULATION_OF_SYNCYTIUM_FORMATION_BY_PLASMA_MEMBRANE_FUSION	GOBP_REGULATION_OF_SYNCYTIUM_FORMATION_BY_PLASMA...(06710)	24	30	0.8	3	649	20049	0.0412436	1
adipose	transcript-rna-seq	2	C5	GOBP	GOBP_RESPONSE_TO_MISFOLDED_PROTEIN	GOBP_RESPONSE_TO_MISFOLDED_PROTEIN	24	25	0.96	3	649	20049	0.0412436	1
adipose	transcript-rna-seq	2	C5	GOBP	GOBP_MONONUCLEAR_CELL_DIFFERENTIATION	GOBP_MONONUCLEAR_CELL_DIFFERENTIATION	409	482	0.849	20	649	20049	0.0449713	1
adipose	transcript-rna-seq	2	C5	GOBP	GOBP_MONOATOMIC_ION_HOMEOSTASIS	GOBP_MONOATOMIC_ION_HOMEOSTASIS	486	611	0.795	23	649	20049	0.0454275	1
adipose	transcript-rna-seq	2	C5	GOBP	GOBP_CELL_MORPHOGENESIS	GOBP_CELL_MORPHOGENESIS	802	964	0.832	35	649	20049	0.0456483	1
adipose	transcript-rna-seq	2	C5	GOBP	GOBP_CORPUS_CALLOSUM_DEVELOPMENT	GOBP_CORPUS_CALLOSUM_DEVELOPMENT	25	26	0.962	3	649	20049	0.0457755	1
adipose	transcript-rna-seq	2	C5	GOBP	GOBP_MAMMARY_GLAND_EPITHELIAL_CELL_PROLIFERATION	GOBP_MAMMARY_GLAND_EPITHELIAL_CELL_PROLIFERATION	25	26	0.962	3	649	20049	0.0457755	1
adipose	transcript-rna-seq	2	C5	GOBP	GOBP_SPHINGOLIPID_CATABOLIC_PROCESS	GOBP_SPHINGOLIPID_CATABOLIC_PROCESS	25	33	0.758	3	649	20049	0.0457755	1
adipose	transcript-rna-seq	2	C5	GOBP	GOBP_NEGATIVE_CHEMOTAXIS	GOBP_NEGATIVE_CHEMOTAXIS	42	47	0.894	4	649	20049	0.04618	1
adipose	transcript-rna-seq	2	C5	GOBP	GOBP_CHEMOKINE_C_C_MOTIF_LIGAND_5_PRODUCTION	GOBP_CHEMOKINE_C_C_MOTIF_LIGAND_5_PRODUCTION	11	11	1	2	649	20049	0.047418	1
adipose	transcript-rna-seq	2	C5	GOBP	GOBP_DNA_DEAMINATION	GOBP_DNA_DEAMINATION	11	13	0.846	2	649	20049	0.047418	1
adipose	transcript-rna-seq	2	C5	GOBP	GOBP_ERROR_PRONE_TRANSLESION_SYNTHESIS	GOBP_ERROR_PRONE_TRANSLESION_SYNTHESIS	11	11	1	2	649	20049	0.047418	1
adipose	transcript-rna-seq	2	C5	GOBP	GOBP_INTRACELLULAR_POTASSIUM_ION_HOMEOSTASIS	GOBP_INTRACELLULAR_POTASSIUM_ION_HOMEOSTASIS	11	15	0.733	2	649	20049	0.047418	1
adipose	transcript-rna-seq	2	C5	GOBP	GOBP_IRON_COORDINATION_ENTITY_TRANSPORT	GOBP_IRON_COORDINATION_ENTITY_TRANSPORT	11	13	0.846	2	649	20049	0.047418	1
adipose	transcript-rna-seq	2	C5	GOBP	GOBP_NEGATIVE_REGULATION_OF_JUN_KINASE_ACTIVITY	GOBP_NEGATIVE_REGULATION_OF_JUN_KINASE_ACTIVITY	11	14	0.786	2	649	20049	0.047418	1
adipose	transcript-rna-seq	2	C5	GOBP	GOBP_NEGATIVE_REGULATION_OF_POST_TRANSCRIPTIONAL_GENE_SILENCING	GOBP_NEGATIVE_REGULATION_OF_POST_TRANSCRIPTIONAL...(03594)	11	13	0.846	2	649	20049	0.047418	1
adipose	transcript-rna-seq	2	C5	GOBP	GOBP_REGULATION_OF_GTP_BINDING	GOBP_REGULATION_OF_GTP_BINDING	11	11	1	2	649	20049	0.047418	1
adipose	transcript-rna-seq	2	C5	GOBP	GOBP_REGULATION_OF_T_CELL_MIGRATION	GOBP_REGULATION_OF_T_CELL_MIGRATION	43	49	0.878	4	649	20049	0.0496646	1
adipose	transcript-rna-seq	2	C5	GOCC	GOCC_MICROVILLUS_MEMBRANE	GOCC_MICROVILLUS_MEMBRANE	26	33	0.788	4	649	20049	0.00922798	1
adipose	transcript-rna-seq	2	C5	GOCC	GOCC_EARLY_ENDOSOME_LUMEN	GOCC_EARLY_ENDOSOME_LUMEN	5	5	1	2	649	20049	0.00980381	1
adipose	transcript-rna-seq	2	C5	GOCC	GOCC_COLLAGEN_CONTAINING_EXTRACELLULAR_MATRIX	GOCC_COLLAGEN_CONTAINING_EXTRACELLULAR_MATRIX	353	430	0.821	20	649	20049	0.0114136	1
adipose	transcript-rna-seq	2	C5	GOCC	GOCC_CHITOSOME	GOCC_CHITOSOME	15	21	0.714	3	649	20049	0.0114863	1
adipose	transcript-rna-seq	2	C5	GOCC	GOCC_PRC1_COMPLEX	GOCC_PRC1_COMPLEX	16	16	1	3	649	20049	0.0138022	1
adipose	transcript-rna-seq	2	C5	GOCC	GOCC_PHAGOLYSOSOME	GOCC_PHAGOLYSOSOME	6	6	1	2	649	20049	0.0143919	1
adipose	transcript-rna-seq	2	C5	GOCC	GOCC_EXTERNAL_ENCAPSULATING_STRUCTURE	GOCC_EXTERNAL_ENCAPSULATING_STRUCTURE	451	564	0.8	23	649	20049	0.0220002	1
adipose	transcript-rna-seq	2	C5	GOCC	GOCC_PERINUCLEAR_ENDOPLASMIC_RETICULUM	GOCC_PERINUCLEAR_ENDOPLASMIC_RETICULUM	19	21	0.905	3	649	20049	0.0222311	1
adipose	transcript-rna-seq	2	C5	GOCC	GOCC_MITOCHONDRIA_ASSOCIATED_ENDOPLASMIC_RETICULUM_MEMBRANE	GOCC_MITOCHONDRIA_ASSOCIATED_ENDOPLASMIC_RETICULUM_MEMBRANE	20	21	0.952	3	649	20049	0.0255391	1
adipose	transcript-rna-seq	2	C5	GOCC	GOCC_MICROVILLUS	GOCC_MICROVILLUS	74	97	0.763	6	649	20049	0.0325745	1
adipose	transcript-rna-seq	2	C5	GOCC	GOCC_PHAGOCYTIC_VESICLE_MEMBRANE	GOCC_PHAGOCYTIC_VESICLE_MEMBRANE	77	80	0.963	6	649	20049	0.038495	1
adipose	transcript-rna-seq	2	C5	GOCC	GOCC_JUXTAPARANODE_REGION_OF_AXON	GOCC_JUXTAPARANODE_REGION_OF_AXON	10	12	0.833	2	649	20049	0.0396305	1
adipose	transcript-rna-seq	2	C5	GOCC	GOCC_INTERCELLULAR_BRIDGE	GOCC_INTERCELLULAR_BRIDGE	78	92	0.848	6	649	20049	0.0406109	1
adipose	transcript-rna-seq	2	C5	GOCC	GOCC_ACTIN_BASED_CELL_PROJECTION	GOCC_ACTIN_BASED_CELL_PROJECTION	190	227	0.837	11	649	20049	0.0454785	1
adipose	transcript-rna-seq	2	C5	GOCC	GOCC_SARCOLEMMA	GOCC_SARCOLEMMA	123	141	0.872	8	649	20049	0.046614	1
adipose	transcript-rna-seq	2	C5	GOCC	GOCC_PLATELET_DENSE_TUBULAR_NETWORK	GOCC_PLATELET_DENSE_TUBULAR_NETWORK	11	11	1	2	649	20049	0.047418	1
adipose	transcript-rna-seq	2	C5	GOMF	GOMF_AP_1_ADAPTOR_COMPLEX_BINDING	GOMF_AP_1_ADAPTOR_COMPLEX_BINDING	5	5	1	3	649	20049	0.000321571	1
adipose	transcript-rna-seq	2	C5	GOMF	GOMF_DEAMINASE_ACTIVITY	GOMF_DEAMINASE_ACTIVITY	27	33	0.818	5	649	20049	0.00156364	1
adipose	transcript-rna-seq	2	C5	GOMF	GOMF_HYDROLASE_ACTIVITY_ACTING_ON_CARBON_NITROGEN_BUT_NOT_PEPTIDE_BONDS_IN_CYCLIC_AMIDINES	GOMF_HYDROLASE_ACTIVITY_ACTING_ON_CARBON_NITROGEN...(09684)	29	36	0.806	5	649	20049	0.00218076	1
adipose	transcript-rna-seq	2	C5	GOMF	GOMF_ACETYLESTERASE_ACTIVITY	GOMF_ACETYLESTERASE_ACTIVITY	5	5	1	2	649	20049	0.00980381	1
adipose	transcript-rna-seq	2	C5	GOMF	GOMF_HISTONE_H2A_UBIQUITIN_LIGASE_ACTIVITY	GOMF_HISTONE_H2A_UBIQUITIN_LIGASE_ACTIVITY	5	5	1	2	649	20049	0.00980381	1
adipose	transcript-rna-seq	2	C5	GOMF	GOMF_SYNDECAN_BINDING	GOMF_SYNDECAN_BINDING	5	5	1	2	649	20049	0.00980381	1
adipose	transcript-rna-seq	2	C5	GOMF	GOMF_ORGANIC_ACID_BINDING	GOMF_ORGANIC_ACID_BINDING	156	217	0.719	11	649	20049	0.0127728	1
adipose	transcript-rna-seq	2	C5	GOMF	GOMF_SHORT_CHAIN_CARBOXYLESTERASE_ACTIVITY	GOMF_SHORT_CHAIN_CARBOXYLESTERASE_ACTIVITY	6	6	1	2	649	20049	0.0143919	1
adipose	transcript-rna-seq	2	C5	GOMF	GOMF_INSULIN_LIKE_GROWTH_FACTOR_BINDING	GOMF_INSULIN_LIKE_GROWTH_FACTOR_BINDING	17	19	0.895	3	649	20049	0.0163635	1
adipose	transcript-rna-seq	2	C5	GOMF	GOMF_MISFOLDED_PROTEIN_BINDING	GOMF_MISFOLDED_PROTEIN_BINDING	18	20	0.9	3	649	20049	0.0191727	1
adipose	transcript-rna-seq	2	C5	GOMF	GOMF_DEOXYCYTIDINE_DEAMINASE_ACTIVITY	GOMF_DEOXYCYTIDINE_DEAMINASE_ACTIVITY	7	9	0.778	2	649	20049	0.0197199	1
adipose	transcript-rna-seq	2	C5	GOMF	GOMF_TRNA_SPECIFIC_ADENOSINE_DEAMINASE_ACTIVITY	GOMF_TRNA_SPECIFIC_ADENOSINE_DEAMINASE_ACTIVITY	7	8	0.875	2	649	20049	0.0197199	1
adipose	transcript-rna-seq	2	C5	GOMF	GOMF_PROCOLLAGEN_PROLINE_DIOXYGENASE_ACTIVITY	GOMF_PROCOLLAGEN_PROLINE_DIOXYGENASE_ACTIVITY	8	8	1	2	649	20049	0.0257352	1
adipose	transcript-rna-seq	2	C5	GOMF	GOMF_CALCIUM_INDEPENDENT_PHOSPHOLIPASE_A2_ACTIVITY	GOMF_CALCIUM_INDEPENDENT_PHOSPHOLIPASE_A2_ACTIVITY	9	9	1	2	649	20049	0.0323878	1
adipose	transcript-rna-seq	2	C5	GOMF	GOMF_HEME_TRANSMEMBRANE_TRANSPORTER_ACTIVITY	GOMF_HEME_TRANSMEMBRANE_TRANSPORTER_ACTIVITY	9	9	1	2	649	20049	0.0323878	1
adipose	transcript-rna-seq	2	C5	GOMF	GOMF_STRUCTURAL_CONSTITUENT_OF_MYELIN_SHEATH	GOMF_STRUCTURAL_CONSTITUENT_OF_MYELIN_SHEATH	9	11	0.818	2	649	20049	0.0323878	1
adipose	transcript-rna-seq	2	C5	GOMF	GOMF_LIPASE_ACTIVITY	GOMF_LIPASE_ACTIVITY	96	133	0.722	7	649	20049	0.0362122	1
adipose	transcript-rna-seq	2	C5	GOMF	GOMF_VITAMIN_BINDING	GOMF_VITAMIN_BINDING	117	151	0.775	8	649	20049	0.0363817	1
adipose	transcript-rna-seq	2	C5	GOMF	GOMF_EXTRACELLULAR_MATRIX_STRUCTURAL_CONSTITUENT_CONFERRING_TENSILE_STRENGTH	GOMF_EXTRACELLULAR_MATRIX_STRUCTURAL_CONSTITUENT...(09482)	39	45	0.867	4	649	20049	0.0365738	1
adipose	transcript-rna-seq	2	C5	GOMF	GOMF_G_PROTEIN_COUPLED_CHEMOATTRACTANT_RECEPTOR_ACTIVITY	GOMF_G_PROTEIN_COUPLED_CHEMOATTRACTANT_RECEPTOR_ACTIVITY	23	26	0.885	3	649	20049	0.0369509	1
adipose	transcript-rna-seq	2	C5	GOMF	GOMF_SYNTAXIN_BINDING	GOMF_SYNTAXIN_BINDING	58	67	0.866	5	649	20049	0.0392834	1
adipose	transcript-rna-seq	2	C5	GOMF	GOMF_AP_2_ADAPTOR_COMPLEX_BINDING	GOMF_AP_2_ADAPTOR_COMPLEX_BINDING	10	10	1	2	649	20049	0.0396305	1
adipose	transcript-rna-seq	2	C5	GOMF	GOMF_PHOSPHATIDYLSERINE_1_ACYLHYDROLASE_ACTIVITY	GOMF_PHOSPHATIDYLSERINE_1_ACYLHYDROLASE_ACTIVITY	10	11	0.909	2	649	20049	0.0396305	1
adipose	transcript-rna-seq	2	C5	GOMF	GOMF_RNA_POLYMERASE_I_ACTIVITY	GOMF_RNA_POLYMERASE_I_ACTIVITY	10	10	1	2	649	20049	0.0396305	1
adipose	transcript-rna-seq	2	C5	GOMF	GOMF_EXTRACELLULAR_MATRIX_STRUCTURAL_CONSTITUENT	GOMF_EXTRACELLULAR_MATRIX_STRUCTURAL_CONSTITUENT	141	166	0.849	9	649	20049	0.040011	1
adipose	transcript-rna-seq	2	C5	GOMF	GOMF_PEPTIDASE_ACTIVATOR_ACTIVITY_INVOLVED_IN_APOPTOTIC_PROCESS	GOMF_PEPTIDASE_ACTIVATOR_ACTIVITY_INVOLVED_IN...(10152)	24	24	1	3	649	20049	0.0412436	1
adipose	transcript-rna-seq	2	C5	GOMF	GOMF_CHEMOREPELLENT_ACTIVITY	GOMF_CHEMOREPELLENT_ACTIVITY	25	28	0.893	3	649	20049	0.0457755	1
adipose	transcript-rna-seq	2	C5	GOMF	GOMF_HISTONE_UBIQUITIN_LIGASE_ACTIVITY	GOMF_HISTONE_UBIQUITIN_LIGASE_ACTIVITY	11	11	1	2	649	20049	0.047418	1
adipose	transcript-rna-seq	2	C5	GOMF	GOMF_TRANSMEMBRANE_EPHRIN_RECEPTOR_ACTIVITY	GOMF_TRANSMEMBRANE_EPHRIN_RECEPTOR_ACTIVITY	11	15	0.733	2	649	20049	0.047418	1
adipose	transcript-rna-seq	2	CELLMARKER	CELLMARKER	CELLMARKER_Fibroblast Thymus Human	Fibroblast Thymus	8	8	1	3	649	20049	0.00167396	1
adipose	transcript-rna-seq	2	CELLMARKER	CELLMARKER	CELLMARKER_Epithelial Cell Uterus Human	Epithelial Cell Uterus	10	14	0.714	3	649	20049	0.00341728	1
adipose	transcript-rna-seq	2	CELLMARKER	CELLMARKER	CELLMARKER_Tumor Associated Macrophage (TAM) Breast Human	Tumor Associated Macrophage (TAM) Breast	12	12	1	3	649	20049	0.00596947	1
adipose	transcript-rna-seq	2	CELLMARKER	CELLMARKER	CELLMARKER_Memory CD4+ T Cell Peripheral Blood Human	Memory CD4+ T Cell Peripheral Blood	13	13	1	3	649	20049	0.00757553	1
adipose	transcript-rna-seq	2	CELLMARKER	CELLMARKER	CELLMARKER_Nephron Progenitor Cell Kidney Human	Nephron Progenitor Cell Kidney	5	6	0.833	2	649	20049	0.00980381	1
adipose	transcript-rna-seq	2	CELLMARKER	CELLMARKER	CELLMARKER_B Cell Stomach Human	B Cell Stomach	27	33	0.818	4	649	20049	0.0105609	1
adipose	transcript-rna-seq	2	CELLMARKER	CELLMARKER	CELLMARKER_Monocyte Nasopharynx Human	Monocyte Nasopharynx	15	17	0.882	3	649	20049	0.0114863	1
adipose	transcript-rna-seq	2	CELLMARKER	CELLMARKER	CELLMARKER_M2 Macrophage Stomach Human	M2 Macrophage Stomach	6	6	1	2	649	20049	0.0143919	1
adipose	transcript-rna-seq	2	CELLMARKER	CELLMARKER	CELLMARKER_Monocyte Soft Tissue Human	Monocyte Soft Tissue	6	6	1	2	649	20049	0.0143919	1
adipose	transcript-rna-seq	2	CELLMARKER	CELLMARKER	CELLMARKER_Alpha Cell Pancreatic Islet Human	Alpha Cell Pancreatic Islet	81	91	0.89	7	649	20049	0.015889	1
adipose	transcript-rna-seq	2	CELLMARKER	CELLMARKER	CELLMARKER_M2 Macrophage Lung Human	M2 Macrophage Lung	31	33	0.939	4	649	20049	0.017109	1
adipose	transcript-rna-seq	2	CELLMARKER	CELLMARKER	CELLMARKER_Epithelial Cell Breast Human	Epithelial Cell Breast	19	22	0.864	3	649	20049	0.0222311	1
adipose	transcript-rna-seq	2	CELLMARKER	CELLMARKER	CELLMARKER_Stromal Cell Bone Marrow Human	Stromal Cell Bone Marrow	19	19	1	3	649	20049	0.0222311	1
adipose	transcript-rna-seq	2	CELLMARKER	CELLMARKER	CELLMARKER_Fibroblast Ovarian Cortex Human	Fibroblast Ovarian Cortex	8	8	1	2	649	20049	0.0257352	1
adipose	transcript-rna-seq	2	CELLMARKER	CELLMARKER	CELLMARKER_Basal Cell Lung Human	Basal Cell Lung	72	99	0.727	6	649	20049	0.0289765	1
adipose	transcript-rna-seq	2	CELLMARKER	CELLMARKER	CELLMARKER_Fibroblast Blood Human	Fibroblast Blood	9	9	1	2	649	20049	0.0323878	1
adipose	transcript-rna-seq	2	CELLMARKER	CELLMARKER	CELLMARKER_Mesenchymal Cell Pancreas Human	Mesenchymal Cell Pancreas	9	9	1	2	649	20049	0.0323878	1
adipose	transcript-rna-seq	2	CELLMARKER	CELLMARKER	CELLMARKER_Interneuron Embryonic Prefrontal Cortex Human	Interneuron Embryonic Prefrontal Cortex	23	31	0.742	3	649	20049	0.0369509	1
adipose	transcript-rna-seq	2	CELLMARKER	CELLMARKER	CELLMARKER_Stem Cell Breast Human	Stem Cell Breast	23	25	0.92	3	649	20049	0.0369509	1
adipose	transcript-rna-seq	2	CELLMARKER	CELLMARKER	CELLMARKER_Fibroblast Lung Human	Fibroblast Lung	42	42	1	4	649	20049	0.04618	1
adipose	transcript-rna-seq	2	CELLMARKER	CELLMARKER	CELLMARKER_Alveolar Macrophage Lung Human	Alveolar Macrophage Lung	11	12	0.917	2	649	20049	0.047418	1
adipose	transcript-rna-seq	2	CELLMARKER	CELLMARKER	CELLMARKER_Exhausted T(Tex) Cell Liver Human	Exhausted T(Tex) Cell Liver	11	13	0.846	2	649	20049	0.047418	1
adipose	transcript-rna-seq	2	CELLMARKER	CELLMARKER	CELLMARKER_Myeloid Cell Nasal Polyp Human	Myeloid Cell Nasal Polyp	11	12	0.917	2	649	20049	0.047418	1
adipose	transcript-rna-seq	2	CELLMARKER	CELLMARKER	CELLMARKER_Macrophage Undefined Human	Macrophage Undefined	43	45	0.956	4	649	20049	0.0496646	1
adipose	transcript-rna-seq	3	C2	BIOCARTA	BIOCARTA_EICOSANOID_PATHWAY	BIOCARTA_EICOSANOID_PATHWAY	20	22	0.909	3	819	20049	0.0461323	0.918294
adipose	transcript-rna-seq	3	C2	KEGG_MEDICUS	KEGG_MEDICUS_REFERENCE_TRANSLATION_INITIATION	KEGG_MEDICUS_REFERENCE_TRANSLATION_INITIATION	80	81	0.988	15	819	20049	7.20685e-07	0.000322249
adipose	transcript-rna-seq	3	C2	KEGG_MEDICUS	KEGG_MEDICUS_REFERENCE_ELECTRON_TRANSFER_IN_COMPLEX_IV	KEGG_MEDICUS_REFERENCE_ELECTRON_TRANSFER_IN_COMPLEX_IV	16	19	0.842	4	819	20049	0.00339461	0.247096
adipose	transcript-rna-seq	3	C2	KEGG_MEDICUS	KEGG_MEDICUS_VARIANT_MUTATION_CAUSED_ABERRANT_ABETA_TO_ELECTRON_TRANSFER_IN_COMPLEX_IV	KEGG_MEDICUS_VARIANT_MUTATION_CAUSED_ABERRANT...(11299)	17	20	0.85	4	819	20049	0.00429718	0.298892
adipose	transcript-rna-seq	3	C2	KEGG_MEDICUS	KEGG_MEDICUS_ENV_FACTOR_ARSENIC_TO_ELECTRON_TRANSFER_IN_COMPLEX_IV	KEGG_MEDICUS_ENV_FACTOR_ARSENIC_TO_ELECTRON...(10754)	18	21	0.857	4	819	20049	0.00534855	0.331476
adipose	transcript-rna-seq	3	C2	KEGG_MEDICUS	KEGG_MEDICUS_REFERENCE_DNA_REPLICATION_TERMINATION	KEGG_MEDICUS_REFERENCE_DNA_REPLICATION_TERMINATION	20	21	0.952	4	819	20049	0.00793765	0.421099
adipose	transcript-rna-seq	3	C2	KEGG_MEDICUS	KEGG_MEDICUS_REFERENCE_MICROTUBULE_DEPOLYMERIZATION	KEGG_MEDICUS_REFERENCE_MICROTUBULE...(11093)	20	23	0.87	4	819	20049	0.00793765	0.421099
adipose	transcript-rna-seq	3	C2	KEGG_MEDICUS	KEGG_MEDICUS_REFERENCE_MITOCHONDRIAL_COMPLEX_UCP1_IN_THERMOGENESIS	KEGG_MEDICUS_REFERENCE_MITOCHONDRIAL_COMPLEX_UCP1...(11098)	60	62	0.968	7	819	20049	0.0108904	0.506706
adipose	transcript-rna-seq	3	C2	KEGG_MEDICUS	KEGG_MEDICUS_REFERENCE_P300_P21_CELL_CYCLE_G1_S	KEGG_MEDICUS_REFERENCE_P300_P21_CELL_CYCLE_G1_S	15	15	1	3	819	20049	0.0213981	0.70501
adipose	transcript-rna-seq	3	C2	KEGG_MEDICUS	KEGG_MEDICUS_REFERENCE_TRAIP_DEPENDENT_REPLISOME_DISASSEMBLY	KEGG_MEDICUS_REFERENCE_TRAIP_DEPENDENT_REPLISOME_DISASSEMBLY	15	16	0.938	3	819	20049	0.0213981	0.70501
adipose	transcript-rna-seq	3	C2	KEGG_MEDICUS	KEGG_MEDICUS_REFERENCE_GLYCOGEN_BIOSYNTHESIS	KEGG_MEDICUS_REFERENCE_GLYCOGEN_BIOSYNTHESIS	6	6	1	2	819	20049	0.0224061	0.708394
adipose	transcript-rna-seq	3	C2	KEGG_MEDICUS	KEGG_MEDICUS_VARIANT_AMPLIFIED_CCND1_TO_CELL_CYCLE_G1_S	KEGG_MEDICUS_VARIANT_AMPLIFIED_CCND1_TO_CELL_CYCLE_G1_S	6	6	1	2	819	20049	0.0224061	0.708394
adipose	transcript-rna-seq	3	C2	KEGG_MEDICUS	KEGG_MEDICUS_REFERENCE_MICROTUBULE_RHOA_SIGNALING_PATHWAY	KEGG_MEDICUS_REFERENCE_MICROTUBULE_RHOA_SIGNALING_PATHWAY	18	21	0.857	3	819	20049	0.0350593	0.861898
adipose	transcript-rna-seq	3	C2	KEGG_MEDICUS	KEGG_MEDICUS_VARIANT_AMPLIFIED_CDK4_TO_CELL_CYCLE_G1_S	KEGG_MEDICUS_VARIANT_AMPLIFIED_CDK4_TO_CELL_CYCLE_G1_S	8	8	1	2	819	20049	0.0396175	0.884347
adipose	transcript-rna-seq	3	C2	KEGG_MEDICUS	KEGG_MEDICUS_REFERENCE_PROMOTION_OF_MICROTUBULE_GROWTH	KEGG_MEDICUS_REFERENCE_PROMOTION_OF_MICROTUBULE_GROWTH	19	22	0.864	3	819	20049	0.0404031	0.884347
adipose	transcript-rna-seq	3	C2	KEGG_MEDICUS	KEGG_MEDICUS_PATHOGEN_SARS_COV_2_NSP1_TO_TRANSLATION_INITIATION	KEGG_MEDICUS_PATHOGEN_SARS_COV_2_NSP1_TO...(10847)	33	34	0.971	4	819	20049	0.0442375	0.918294
adipose	transcript-rna-seq	3	C2	KEGG_MEDICUS	KEGG_MEDICUS_PATHOGEN_HCMV_UL33_TO_GNAS_AC_PKA_SIGNALING_PATHWAY	KEGG_MEDICUS_PATHOGEN_HCMV_UL33_TO_GNAS_AC_PKA...(10796)	20	23	0.87	3	819	20049	0.0461323	0.918294
adipose	transcript-rna-seq	3	C2	KEGG_MEDICUS	KEGG_MEDICUS_REFERENCE_GHRHR_PKA_GH_SIGNALING_PATHWAY	KEGG_MEDICUS_REFERENCE_GHRHR_PKA_GH_SIGNALING_PATHWAY	20	28	0.714	3	819	20049	0.0461323	0.918294
adipose	transcript-rna-seq	3	C2	KEGG_MEDICUS	KEGG_MEDICUS_REFERENCE_KINETOCHORE_FIBER_ORGANIZATION	KEGG_MEDICUS_REFERENCE_KINETOCHORE_FIBER_ORGANIZATION	20	23	0.87	3	819	20049	0.0461323	0.918294
adipose	transcript-rna-seq	3	C2	KEGG_MEDICUS	KEGG_MEDICUS_PATHOGEN_EBV_EBNA3C_TO_CELL_CYCLE_G1_S	KEGG_MEDICUS_PATHOGEN_EBV_EBNA3C_TO_CELL_CYCLE_G1_S	9	9	1	2	819	20049	0.049582	0.918294
adipose	transcript-rna-seq	3	C2	KEGG_MEDICUS	KEGG_MEDICUS_REFERENCE_HEME_BIOSYNTHESIS	KEGG_MEDICUS_REFERENCE_HEME_BIOSYNTHESIS	9	9	1	2	819	20049	0.049582	0.918294
adipose	transcript-rna-seq	3	C2	KEGG_MEDICUS	KEGG_MEDICUS_REFERENCE_N_GLYCAN_PRECURSOR_BIOSYNTHESIS_GLC_6P_TO_MAN_P_DOL	KEGG_MEDICUS_REFERENCE_N_GLYCAN_PRECURSOR...(11118)	9	9	1	2	819	20049	0.049582	0.918294
adipose	transcript-rna-seq	3	C2	KEGG_MEDICUS	KEGG_MEDICUS_VARIANT_DELETED_DMD_TO_DYSTROPHIN_ASSOCIATED_PROTEIN_COMPLEX	KEGG_MEDICUS_VARIANT_DELETED_DMD_TO_DYSTROPHIN...(11249)	9	10	0.9	2	819	20049	0.049582	0.918294
adipose	transcript-rna-seq	3	C2	PID	PID_ILK_PATHWAY	PID_ILK_PATHWAY	44	45	0.978	5	819	20049	0.0327651	0.841784
adipose	transcript-rna-seq	3	C2	PID	PID_MYC_ACTIV_PATHWAY	PID_MYC_ACTIV_PATHWAY	75	79	0.949	7	819	20049	0.0332959	0.847286
adipose	transcript-rna-seq	3	C2	PID	PID_LKB1_PATHWAY	PID_LKB1_PATHWAY	46	47	0.979	5	819	20049	0.0387224	0.884347
adipose	transcript-rna-seq	3	C2	REACTOME	REACTOME_CELLULAR_RESPONSE_TO_STARVATION	REACTOME_CELLULAR_RESPONSE_TO_STARVATION	153	157	0.975	25	819	20049	3.11091e-09	9.73716e-06
adipose	transcript-rna-seq	3	C2	REACTOME	REACTOME_TRANSLATION	REACTOME_TRANSLATION	291	295	0.986	35	819	20049	1.14324e-08	1.63519e-05
adipose	transcript-rna-seq	3	C2	REACTOME	REACTOME_RRNA_PROCESSING	REACTOME_RRNA_PROCESSING	202	205	0.985	28	819	20049	1.56727e-08	1.63519e-05
adipose	transcript-rna-seq	3	C2	REACTOME	REACTOME_SRP_DEPENDENT_COTRANSLATIONAL_PROTEIN_TARGETING_TO_MEMBRANE	REACTOME_SRP_DEPENDENT_COTRANSLATIONAL_PROTEIN...(13576)	110	113	0.973	19	819	20049	9.67213e-08	7.56844e-05
adipose	transcript-rna-seq	3	C2	REACTOME	REACTOME_EUKARYOTIC_TRANSLATION_ELONGATION	REACTOME_EUKARYOTIC_TRANSLATION_ELONGATION	90	94	0.957	16	819	20049	6.58068e-07	0.000322249
adipose	transcript-rna-seq	3	C2	REACTOME	REACTOME_CELLULAR_RESPONSES_TO_STIMULI	REACTOME_CELLULAR_RESPONSES_TO_STIMULI	736	826	0.891	58	819	20049	1.36115e-06	0.000532549
adipose	transcript-rna-seq	3	C2	REACTOME	REACTOME_METABOLISM_OF_RNA	REACTOME_METABOLISM_OF_RNA	705	724	0.974	56	819	20049	1.62737e-06	0.000565963
adipose	transcript-rna-seq	3	C2	REACTOME	REACTOME_RESPONSE_OF_EIF2AK4_GCN2_TO_AMINO_ACID_DEFICIENCY	REACTOME_RESPONSE_OF_EIF2AK4_GCN2_TO_AMINO_ACID_DEFICIENCY	99	102	0.971	16	819	20049	2.45942e-06	0.0007698
adipose	transcript-rna-seq	3	C2	REACTOME	REACTOME_INFLUENZA_INFECTION	REACTOME_INFLUENZA_INFECTION	153	157	0.975	20	819	20049	4.38298e-06	0.00124716
adipose	transcript-rna-seq	3	C2	REACTOME	REACTOME_EUKARYOTIC_TRANSLATION_INITIATION	REACTOME_EUKARYOTIC_TRANSLATION_INITIATION	117	120	0.975	17	819	20049	5.39636e-06	0.00140755
adipose	transcript-rna-seq	3	C2	REACTOME	REACTOME_NONSENSE_MEDIATED_DECAY_NMD	REACTOME_NONSENSE_MEDIATED_DECAY_NMD	113	116	0.974	16	819	20049	1.4159e-05	0.00316555
adipose	transcript-rna-seq	3	C2	REACTOME	REACTOME_SELENOAMINO_ACID_METABOLISM	REACTOME_SELENOAMINO_ACID_METABOLISM	114	118	0.966	16	819	20049	1.58566e-05	0.00330875
adipose	transcript-rna-seq	3	C2	REACTOME	REACTOME_IRON_UPTAKE_AND_TRANSPORT	REACTOME_IRON_UPTAKE_AND_TRANSPORT	53	58	0.914	9	819	20049	0.00026702	0.0491631
adipose	transcript-rna-seq	3	C2	REACTOME	REACTOME_AMINO_ACIDS_REGULATE_MTORC1	REACTOME_AMINO_ACIDS_REGULATE_MTORC1	54	55	0.982	9	819	20049	0.000308967	0.0537259
adipose	transcript-rna-seq	3	C2	REACTOME	REACTOME_INFECTIOUS_DISEASE	REACTOME_INFECTIOUS_DISEASE	892	1019	0.875	58	819	20049	0.000329123	0.0542187
adipose	transcript-rna-seq	3	C2	REACTOME	REACTOME_REGULATION_OF_EXPRESSION_OF_SLITS_AND_ROBOS	REACTOME_REGULATION_OF_EXPRESSION_OF_SLITS_AND_ROBOS	163	172	0.948	17	819	20049	0.000376646	0.0589451
adipose	transcript-rna-seq	3	C2	REACTOME	REACTOME_MITOCHONDRIAL_TRANSLATION	REACTOME_MITOCHONDRIAL_TRANSLATION	96	96	1	12	819	20049	0.000533207	0.0763172
adipose	transcript-rna-seq	3	C2	REACTOME	REACTOME_METABOLISM_OF_AMINO_ACIDS_AND_DERIVATIVES	REACTOME_METABOLISM_OF_AMINO_ACIDS_AND_DERIVATIVES	331	374	0.885	27	819	20049	0.000536415	0.0763172
adipose	transcript-rna-seq	3	C2	REACTOME	REACTOME_ASPARAGINE_N_LINKED_GLYCOSYLATION	REACTOME_ASPARAGINE_N_LINKED_GLYCOSYLATION	283	305	0.928	24	819	20049	0.000619518	0.0843083
adipose	transcript-rna-seq	3	C2	REACTOME	REACTOME_TP53_REGULATES_METABOLIC_GENES	REACTOME_TP53_REGULATES_METABOLIC_GENES	85	87	0.977	11	819	20049	0.00066894	0.0872409
adipose	transcript-rna-seq	3	C2	REACTOME	REACTOME_METABOLISM_OF_PORPHYRINS	REACTOME_METABOLISM_OF_PORPHYRINS	20	27	0.741	5	819	20049	0.00104377	0.121
adipose	transcript-rna-seq	3	C2	REACTOME	REACTOME_ALPHA_LINOLENIC_OMEGA3_AND_LINOLEIC_OMEGA6_ACID_METABOLISM	REACTOME_ALPHA_LINOLENIC_OMEGA3_AND_LINOLEIC...(12203)	13	13	1	4	819	20049	0.00147059	0.153432
adipose	transcript-rna-seq	3	C2	REACTOME	REACTOME_HEME_BIOSYNTHESIS	REACTOME_HEME_BIOSYNTHESIS	13	14	0.929	4	819	20049	0.00147059	0.153432
adipose	transcript-rna-seq	3	C2	REACTOME	REACTOME_SUPPRESSION_OF_PHAGOSOMAL_MATURATION	REACTOME_SUPPRESSION_OF_PHAGOSOMAL_MATURATION	13	13	1	4	819	20049	0.00147059	0.153432
adipose	transcript-rna-seq	3	C2	REACTOME	REACTOME_VIRAL_INFECTION_PATHWAYS	REACTOME_VIRAL_INFECTION_PATHWAYS	716	825	0.868	46	819	20049	0.00168745	0.170378
adipose	transcript-rna-seq	3	C2	REACTOME	REACTOME_RESPIRATORY_ELECTRON_TRANSPORT_ATP_SYNTHESIS_BY_CHEMIOSMOTIC_COUPLING_AND_HEAT_PRODUCTION_BY_UNCOUPLING_PROTEINS	REACTOME_RESPIRATORY_ELECTRON_TRANSPORT_ATP...(13334)	126	127	0.992	13	819	20049	0.00195115	0.188026
adipose	transcript-rna-seq	3	C2	REACTOME	REACTOME_GLYCOGEN_SYNTHESIS	REACTOME_GLYCOGEN_SYNTHESIS	14	14	1	4	819	20049	0.00199271	0.188026
adipose	transcript-rna-seq	3	C2	REACTOME	REACTOME_AUTOPHAGY	REACTOME_AUTOPHAGY	142	151	0.94	14	819	20049	0.00205282	0.188026
adipose	transcript-rna-seq	3	C2	REACTOME	REACTOME_SYNTHESIS_OF_SUBSTRATES_IN_N_GLYCAN_BIOSYTHESIS	REACTOME_SYNTHESIS_OF_SUBSTRATES_IN_N_GLYCAN_BIOSYTHESIS	57	63	0.905	8	819	20049	0.00210253	0.188026
adipose	transcript-rna-seq	3	C2	REACTOME	REACTOME_BIOSYNTHESIS_OF_THE_N_GLYCAN_PRECURSOR_DOLICHOL_LIPID_LINKED_OLIGOSACCHARIDE_LLO_AND_TRANSFER_TO_A_NASCENT_PROTEIN	REACTOME_BIOSYNTHESIS_OF_THE_N_GLYCAN_PRECURSOR...(12287)	72	78	0.923	9	819	20049	0.00257536	0.216644
adipose	transcript-rna-seq	3	C2	REACTOME	REACTOME_GLYCOGEN_STORAGE_DISEASES	REACTOME_GLYCOGEN_STORAGE_DISEASES	15	16	0.938	4	819	20049	0.00263018	0.216644
adipose	transcript-rna-seq	3	C2	REACTOME	REACTOME_RRNA_MODIFICATION_IN_THE_NUCLEUS_AND_CYTOSOL	REACTOME_RRNA_MODIFICATION_IN_THE_NUCLEUS_AND_CYTOSOL	60	60	1	8	819	20049	0.00292492	0.234744
adipose	transcript-rna-seq	3	C2	REACTOME	REACTOME_AGGREPHAGY	REACTOME_AGGREPHAGY	36	44	0.818	6	819	20049	0.00311274	0.242932
adipose	transcript-rna-seq	3	C2	REACTOME	REACTOME_INSULIN_RECEPTOR_RECYCLING	REACTOME_INSULIN_RECEPTOR_RECYCLING	27	30	0.9	5	819	20049	0.00429034	0.298892
adipose	transcript-rna-seq	3	C2	REACTOME	REACTOME_MYOCLONIC_EPILEPSY_OF_LAFORA	REACTOME_MYOCLONIC_EPILEPSY_OF_LAFORA	9	9	1	3	819	20049	0.00474197	0.32266
adipose	transcript-rna-seq	3	C2	REACTOME	REACTOME_SIGNALING_BY_ROBO_RECEPTORS	REACTOME_SIGNALING_BY_ROBO_RECEPTORS	207	218	0.95	17	819	20049	0.00503435	0.329321
adipose	transcript-rna-seq	3	C2	REACTOME	REACTOME_TRANSFERRIN_ENDOCYTOSIS_AND_RECYCLING	REACTOME_TRANSFERRIN_ENDOCYTOSIS_AND_RECYCLING	28	31	0.903	5	819	20049	0.00505029	0.329321
adipose	transcript-rna-seq	3	C2	REACTOME	REACTOME_MTOR_SIGNALLING	REACTOME_MTOR_SIGNALLING	40	41	0.976	6	819	20049	0.00534359	0.331476
adipose	transcript-rna-seq	3	C2	REACTOME	REACTOME_SARS_COV_1_HOST_INTERACTIONS	REACTOME_SARS_COV_1_HOST_INTERACTIONS	95	98	0.969	10	819	20049	0.00540105	0.331476
adipose	transcript-rna-seq	3	C2	REACTOME	REACTOME_FORMATION_OF_TC_NER_PRE_INCISION_COMPLEX	REACTOME_FORMATION_OF_TC_NER_PRE_INCISION_COMPLEX	53	53	1	7	819	20049	0.005551	0.334128
adipose	transcript-rna-seq	3	C2	REACTOME	REACTOME_REGULATION_OF_TP53_ACTIVITY_THROUGH_METHYLATION	REACTOME_REGULATION_OF_TP53_ACTIVITY_THROUGH_METHYLATION	19	19	1	4	819	20049	0.00655888	0.380172
adipose	transcript-rna-seq	3	C2	REACTOME	REACTOME_TICAM1_RIP1_MEDIATED_IKK_COMPLEX_RECRUITMENT	REACTOME_TICAM1_RIP1_MEDIATED_IKK_COMPLEX_RECRUITMENT	19	19	1	4	819	20049	0.00655888	0.380172
adipose	transcript-rna-seq	3	C2	REACTOME	REACTOME_ROS_AND_RNS_PRODUCTION_IN_PHAGOCYTES	REACTOME_ROS_AND_RNS_PRODUCTION_IN_PHAGOCYTES	31	36	0.861	5	819	20049	0.00789515	0.421099
adipose	transcript-rna-seq	3	C2	REACTOME	REACTOME_CHAPERONE_MEDIATED_AUTOPHAGY	REACTOME_CHAPERONE_MEDIATED_AUTOPHAGY	20	22	0.909	4	819	20049	0.00793765	0.421099
adipose	transcript-rna-seq	3	C2	REACTOME	REACTOME_REGULATION_OF_BACH1_ACTIVITY	REACTOME_REGULATION_OF_BACH1_ACTIVITY	11	11	1	3	819	20049	0.00876205	0.435321
adipose	transcript-rna-seq	3	C2	REACTOME	REACTOME_SLBP_DEPENDENT_PROCESSING_OF_REPLICATION_DEPENDENT_HISTONE_PRE_MRNAS	REACTOME_SLBP_DEPENDENT_PROCESSING_OF_REPLICATION...(13557)	11	11	1	3	819	20049	0.00876205	0.435321
adipose	transcript-rna-seq	3	C2	REACTOME	REACTOME_TICAM1_TRAF6_DEPENDENT_INDUCTION_OF_TAK1_COMPLEX	REACTOME_TICAM1_TRAF6_DEPENDENT_INDUCTION_OF_TAK1_COMPLEX	11	11	1	3	819	20049	0.00876205	0.435321
adipose	transcript-rna-seq	3	C2	REACTOME	REACTOME_SELECTIVE_AUTOPHAGY	REACTOME_SELECTIVE_AUTOPHAGY	73	82	0.89	8	819	20049	0.00968359	0.466302
adipose	transcript-rna-seq	3	C2	REACTOME	REACTOME_COPI_INDEPENDENT_GOLGI_TO_ER_RETROGRADE_TRAFFIC	REACTOME_COPI_INDEPENDENT_GOLGI_TO_ER_RETROGRADE_TRAFFIC	46	53	0.868	6	819	20049	0.0106127	0.503299
adipose	transcript-rna-seq	3	C2	REACTOME	REACTOME_JNK_C_JUN_KINASES_PHOSPHORYLATION_AND_ACTIVATION_MEDIATED_BY_ACTIVATED_HUMAN_TAK1	REACTOME_JNK_C_JUN_KINASES_PHOSPHORYLATION_AND...(12848)	22	22	1	4	819	20049	0.0112353	0.506706
adipose	transcript-rna-seq	3	C2	REACTOME	REACTOME_SYNTHESIS_OF_PE	REACTOME_SYNTHESIS_OF_PE	12	13	0.923	3	819	20049	0.0113321	0.506706
adipose	transcript-rna-seq	3	C2	REACTOME	REACTOME_TICAM1_DEPENDENT_ACTIVATION_OF_IRF3_IRF7	REACTOME_TICAM1_DEPENDENT_ACTIVATION_OF_IRF3_IRF7	12	12	1	3	819	20049	0.0113321	0.506706
adipose	transcript-rna-seq	3	C2	REACTOME	REACTOME_SARS_COV_1_INFECTION	REACTOME_SARS_COV_1_INFECTION	139	143	0.972	12	819	20049	0.0116685	0.514401
adipose	transcript-rna-seq	3	C2	REACTOME	REACTOME_THE_CITRIC_ACID_TCA_CYCLE_AND_RESPIRATORY_ELECTRON_TRANSPORT	REACTOME_THE_CITRIC_ACID_TCA_CYCLE_AND_RESPIRATORY...(13668)	174	178	0.978	14	819	20049	0.0122133	0.530937
adipose	transcript-rna-seq	3	C2	REACTOME	REACTOME_CYTOPROTECTION_BY_HMOX1	REACTOME_CYTOPROTECTION_BY_HMOX1	62	64	0.969	7	819	20049	0.012935	0.53647
adipose	transcript-rna-seq	3	C2	REACTOME	REACTOME_IKK_COMPLEX_RECRUITMENT_MEDIATED_BY_RIP1	REACTOME_IKK_COMPLEX_RECRUITMENT_MEDIATED_BY_RIP1	23	23	1	4	819	20049	0.0131698	0.53647
adipose	transcript-rna-seq	3	C2	REACTOME	REACTOME_RAS_PROCESSING	REACTOME_RAS_PROCESSING	23	24	0.958	4	819	20049	0.0131698	0.53647
adipose	transcript-rna-seq	3	C2	REACTOME	REACTOME_RESPONSE_OF_MTB_TO_PHAGOCYTOSIS	REACTOME_RESPONSE_OF_MTB_TO_PHAGOCYTOSIS	23	23	1	4	819	20049	0.0131698	0.53647
adipose	transcript-rna-seq	3	C2	REACTOME	REACTOME_ADORA2B_MEDIATED_ANTI_INFLAMMATORY_CYTOKINES_PRODUCTION	REACTOME_ADORA2B_MEDIATED_ANTI_INFLAMMATORY...(12191)	35	43	0.814	5	819	20049	0.0131975	0.53647
adipose	transcript-rna-seq	3	C2	REACTOME	REACTOME_NF_KB_IS_ACTIVATED_AND_SIGNALS_SURVIVAL	REACTOME_NF_KB_IS_ACTIVATED_AND_SIGNALS_SURVIVAL	13	13	1	3	819	20049	0.0142905	0.559117
adipose	transcript-rna-seq	3	C2	REACTOME	REACTOME_P75NTR_RECRUITS_SIGNALLING_COMPLEXES	REACTOME_P75NTR_RECRUITS_SIGNALLING_COMPLEXES	13	13	1	3	819	20049	0.0142905	0.559117
adipose	transcript-rna-seq	3	C2	REACTOME	REACTOME_TRAF6_MEDIATED_IRF7_ACTIVATION_IN_TLR7_8_OR_9_SIGNALING	REACTOME_TRAF6_MEDIATED_IRF7_ACTIVATION_IN_TLR7_8...(13709)	13	13	1	3	819	20049	0.0142905	0.559117
adipose	transcript-rna-seq	3	C2	REACTOME	REACTOME_SARS_COV_1_MODULATES_HOST_TRANSLATION_MACHINERY	REACTOME_SARS_COV_1_MODULATES_HOST_TRANSLATION_MACHINERY	36	37	0.973	5	819	20049	0.0148241	0.565011
adipose	transcript-rna-seq	3	C2	REACTOME	REACTOME_MTORC1_MEDIATED_SIGNALLING	REACTOME_MTORC1_MEDIATED_SIGNALLING	24	24	1	4	819	20049	0.0153039	0.565011
adipose	transcript-rna-seq	3	C2	REACTOME	REACTOME_ACYL_CHAIN_REMODELING_OF_DAG_AND_TAG	REACTOME_ACYL_CHAIN_REMODELING_OF_DAG_AND_TAG	5	7	0.714	2	819	20049	0.0153501	0.565011
adipose	transcript-rna-seq	3	C2	REACTOME	REACTOME_EPITHELIAL_MESENCHYMAL_TRANSITION_EMT_DURING_GASTRULATION	REACTOME_EPITHELIAL_MESENCHYMAL_TRANSITION_EMT...(12553)	5	7	0.714	2	819	20049	0.0153501	0.565011
adipose	transcript-rna-seq	3	C2	REACTOME	REACTOME_SYNTHESIS_OF_GDP_MANNOSE	REACTOME_SYNTHESIS_OF_GDP_MANNOSE	5	5	1	2	819	20049	0.0153501	0.565011
adipose	transcript-rna-seq	3	C2	REACTOME	REACTOME_SARS_COV_2_MODULATES_HOST_TRANSLATION_MACHINERY	REACTOME_SARS_COV_2_MODULATES_HOST_TRANSLATION_MACHINERY	50	51	0.98	6	819	20049	0.0157048	0.565011
adipose	transcript-rna-seq	3	C2	REACTOME	REACTOME_GLYCOGEN_METABOLISM	REACTOME_GLYCOGEN_METABOLISM	25	25	1	4	819	20049	0.0176436	0.606893
adipose	transcript-rna-seq	3	C2	REACTOME	REACTOME_IRAK1_RECRUITS_IKK_COMPLEX	REACTOME_IRAK1_RECRUITS_IKK_COMPLEX	14	14	1	3	819	20049	0.0176445	0.606893
adipose	transcript-rna-seq	3	C2	REACTOME	REACTOME_VLDLR_INTERNALISATION_AND_DEGRADATION	REACTOME_VLDLR_INTERNALISATION_AND_DEGRADATION	15	16	0.938	3	819	20049	0.0213981	0.70501
adipose	transcript-rna-seq	3	C2	REACTOME	REACTOME_GDP_FUCOSE_BIOSYNTHESIS	REACTOME_GDP_FUCOSE_BIOSYNTHESIS	6	6	1	2	819	20049	0.0224061	0.708394
adipose	transcript-rna-seq	3	C2	REACTOME	REACTOME_SYNTHESIS_OF_LIPOXINS_LX	REACTOME_SYNTHESIS_OF_LIPOXINS_LX	6	6	1	2	819	20049	0.0224061	0.708394
adipose	transcript-rna-seq	3	C2	REACTOME	REACTOME_INFECTION_WITH_MYCOBACTERIUM_TUBERCULOSIS	REACTOME_INFECTION_WITH_MYCOBACTERIUM_TUBERCULOSIS	27	27	1	4	819	20049	0.02296	0.711534
adipose	transcript-rna-seq	3	C2	REACTOME	REACTOME_SIALIC_ACID_METABOLISM	REACTOME_SIALIC_ACID_METABOLISM	27	33	0.818	4	819	20049	0.02296	0.711534
adipose	transcript-rna-seq	3	C2	REACTOME	REACTOME_DNA_DOUBLE_STRAND_BREAK_RESPONSE	REACTOME_DNA_DOUBLE_STRAND_BREAK_RESPONSE	55	78	0.705	6	819	20049	0.0241707	0.740556
adipose	transcript-rna-seq	3	C2	REACTOME	REACTOME_RESPIRATORY_ELECTRON_TRANSPORT	REACTOME_RESPIRATORY_ELECTRON_TRANSPORT	103	103	1	9	819	20049	0.02506	0.740556
adipose	transcript-rna-seq	3	C2	REACTOME	REACTOME_ASSEMBLY_OF_THE_HIV_VIRION	REACTOME_ASSEMBLY_OF_THE_HIV_VIRION	16	16	1	3	819	20049	0.0255527	0.740556
adipose	transcript-rna-seq	3	C2	REACTOME	REACTOME_MAP3K8_TPL2_DEPENDENT_MAPK1_3_ACTIVATION	REACTOME_MAP3K8_TPL2_DEPENDENT_MAPK1_3_ACTIVATION	16	16	1	3	819	20049	0.0255527	0.740556
adipose	transcript-rna-seq	3	C2	REACTOME	REACTOME_NRIF_SIGNALS_CELL_DEATH_FROM_THE_NUCLEUS	REACTOME_NRIF_SIGNALS_CELL_DEATH_FROM_THE_NUCLEUS	16	16	1	3	819	20049	0.0255527	0.740556
adipose	transcript-rna-seq	3	C2	REACTOME	REACTOME_P75NTR_SIGNALS_VIA_NF_KB	REACTOME_P75NTR_SIGNALS_VIA_NF_KB	16	16	1	3	819	20049	0.0255527	0.740556
adipose	transcript-rna-seq	3	C2	REACTOME	REACTOME_TRAF6_MEDIATED_INDUCTION_OF_TAK1_COMPLEX_WITHIN_TLR4_COMPLEX	REACTOME_TRAF6_MEDIATED_INDUCTION_OF_TAK1_COMPLEX...(13707)	16	16	1	3	819	20049	0.0255527	0.740556
adipose	transcript-rna-seq	3	C2	REACTOME	REACTOME_ENERGY_DEPENDENT_REGULATION_OF_MTOR_BY_LKB1_AMPK	REACTOME_ENERGY_DEPENDENT_REGULATION_OF_MTOR_BY_LKB1_AMPK	28	29	0.966	4	819	20049	0.025945	0.745026
adipose	transcript-rna-seq	3	C2	REACTOME	REACTOME_TRANSCRIPTIONAL_REGULATION_BY_TP53	REACTOME_TRANSCRIPTIONAL_REGULATION_BY_TP53	347	363	0.956	22	819	20049	0.0282711	0.802966
adipose	transcript-rna-seq	3	C2	REACTOME	REACTOME_INTERCONVERSION_OF_NUCLEOTIDE_DI_AND_TRIPHOSPHATES	REACTOME_INTERCONVERSION_OF_NUCLEOTIDE_DI_AND_TRIPHOSPHATES	29	29	1	4	819	20049	0.0291521	0.802966
adipose	transcript-rna-seq	3	C2	REACTOME	REACTOME_FORMATION_OF_INCISION_COMPLEX_IN_GG_NER	REACTOME_FORMATION_OF_INCISION_COMPLEX_IN_GG_NER	43	43	1	5	819	20049	0.0300151	0.802966
adipose	transcript-rna-seq	3	C2	REACTOME	REACTOME_ACTIVATION_OF_IRF3_IRF7_MEDIATED_BY_TBK1_IKBKE	REACTOME_ACTIVATION_OF_IRF3_IRF7_MEDIATED_BY_TBK1_IKBKE	17	17	1	3	819	20049	0.0301075	0.802966
adipose	transcript-rna-seq	3	C2	REACTOME	REACTOME_PROTEIN_METHYLATION	REACTOME_PROTEIN_METHYLATION	17	17	1	3	819	20049	0.0301075	0.802966
adipose	transcript-rna-seq	3	C2	REACTOME	REACTOME_FLT3_SIGNALING_BY_CBL_MUTANTS	REACTOME_FLT3_SIGNALING_BY_CBL_MUTANTS	7	7	1	2	819	20049	0.0305281	0.802966
adipose	transcript-rna-seq	3	C2	REACTOME	REACTOME_MODULATION_BY_MTB_OF_HOST_IMMUNE_SYSTEM	REACTOME_MODULATION_BY_MTB_OF_HOST_IMMUNE_SYSTEM	7	7	1	2	819	20049	0.0305281	0.802966
adipose	transcript-rna-seq	3	C2	REACTOME	REACTOME_TYSND1_CLEAVES_PEROXISOMAL_PROTEINS	REACTOME_TYSND1_CLEAVES_PEROXISOMAL_PROTEINS	7	7	1	2	819	20049	0.0305281	0.802966
adipose	transcript-rna-seq	3	C2	REACTOME	REACTOME_METABOLISM_OF_NUCLEOTIDES	REACTOME_METABOLISM_OF_NUCLEOTIDES	91	97	0.938	8	819	20049	0.0325244	0.841784
adipose	transcript-rna-seq	3	C2	REACTOME	REACTOME_ACTIVATION_OF_THE_MRNA_UPON_BINDING_OF_THE_CAP_BINDING_COMPLEX_AND_EIFS_AND_SUBSEQUENT_BINDING_TO_43S	REACTOME_ACTIVATION_OF_THE_MRNA_UPON_BINDING_OF...(12175)	59	60	0.983	6	819	20049	0.0328107	0.841784
adipose	transcript-rna-seq	3	C2	REACTOME	REACTOME_FORMATION_OF_ATP_BY_CHEMIOSMOTIC_COUPLING	REACTOME_FORMATION_OF_ATP_BY_CHEMIOSMOTIC_COUPLING	18	18	1	3	819	20049	0.0350593	0.861898
adipose	transcript-rna-seq	3	C2	REACTOME	REACTOME_PKA_MEDIATED_PHOSPHORYLATION_OF_CREB	REACTOME_PKA_MEDIATED_PHOSPHORYLATION_OF_CREB	18	20	0.9	3	819	20049	0.0350593	0.861898
adipose	transcript-rna-seq	3	C2	REACTOME	REACTOME_NUCLEOTIDE_EXCISION_REPAIR	REACTOME_NUCLEOTIDE_EXCISION_REPAIR	110	110	1	9	819	20049	0.0362025	0.861898
adipose	transcript-rna-seq	3	C2	REACTOME	REACTOME_CRISTAE_FORMATION	REACTOME_CRISTAE_FORMATION	31	31	1	4	819	20049	0.0362411	0.861898
adipose	transcript-rna-seq	3	C2	REACTOME	REACTOME_DISEASES_OF_CARBOHYDRATE_METABOLISM	REACTOME_DISEASES_OF_CARBOHYDRATE_METABOLISM	31	34	0.912	4	819	20049	0.0362411	0.861898
adipose	transcript-rna-seq	3	C2	REACTOME	REACTOME_COPI_MEDIATED_ANTEROGRADE_TRANSPORT	REACTOME_COPI_MEDIATED_ANTEROGRADE_TRANSPORT	93	102	0.912	8	819	20049	0.0363484	0.861898
adipose	transcript-rna-seq	3	C2	REACTOME	REACTOME_CREB3_FACTORS_ACTIVATE_GENES	REACTOME_CREB3_FACTORS_ACTIVATE_GENES	8	9	0.889	2	819	20049	0.0396175	0.884347
adipose	transcript-rna-seq	3	C2	REACTOME	REACTOME_INLA_MEDIATED_ENTRY_OF_LISTERIA_MONOCYTOGENES_INTO_HOST_CELLS	REACTOME_INLA_MEDIATED_ENTRY_OF_LISTERIA...(12781)	8	9	0.889	2	819	20049	0.0396175	0.884347
adipose	transcript-rna-seq	3	C2	REACTOME	REACTOME_LINOLEIC_ACID_LA_METABOLISM	REACTOME_LINOLEIC_ACID_LA_METABOLISM	8	8	1	2	819	20049	0.0396175	0.884347
adipose	transcript-rna-seq	3	C2	REACTOME	REACTOME_TRANSCRIPTION_COUPLED_NUCLEOTIDE_EXCISION_REPAIR_TC_NER	REACTOME_TRANSCRIPTION_COUPLED_NUCLEOTIDE_EXCISION_REPAIR_TC_NER	78	78	1	7	819	20049	0.0399789	0.884347
adipose	transcript-rna-seq	3	C2	REACTOME	REACTOME_THROMBOXANE_SIGNALLING_THROUGH_TP_RECEPTOR	REACTOME_THROMBOXANE_SIGNALLING_THROUGH_TP_RECEPTOR	19	24	0.792	3	819	20049	0.0404031	0.884347
adipose	transcript-rna-seq	3	C2	REACTOME	REACTOME_CA_DEPENDENT_EVENTS	REACTOME_CA_DEPENDENT_EVENTS	33	37	0.892	4	819	20049	0.0442375	0.918294
adipose	transcript-rna-seq	3	C2	REACTOME	REACTOME_TRANSPORT_OF_VITAMINS_NUCLEOSIDES_AND_RELATED_MOLECULES	REACTOME_TRANSPORT_OF_VITAMINS_NUCLEOSIDES_AND...(13759)	33	43	0.767	4	819	20049	0.0442375	0.918294
adipose	transcript-rna-seq	3	C2	REACTOME	REACTOME_AZATHIOPRINE_ADME	REACTOME_AZATHIOPRINE_ADME	20	23	0.87	3	819	20049	0.0461323	0.918294
adipose	transcript-rna-seq	3	C2	REACTOME	REACTOME_G_PROTEIN_MEDIATED_EVENTS	REACTOME_G_PROTEIN_MEDIATED_EVENTS	49	54	0.907	5	819	20049	0.0488213	0.918294
adipose	transcript-rna-seq	3	C2	REACTOME	REACTOME_PKMTS_METHYLATE_HISTONE_LYSINES	REACTOME_PKMTS_METHYLATE_HISTONE_LYSINES	49	70	0.7	5	819	20049	0.0488213	0.918294
adipose	transcript-rna-seq	3	C2	REACTOME	REACTOME_DUAL_INCISION_IN_TC_NER	REACTOME_DUAL_INCISION_IN_TC_NER	65	65	1	6	819	20049	0.0491483	0.918294
adipose	transcript-rna-seq	3	C2	REACTOME	REACTOME_ADENYLATE_CYCLASE_ACTIVATING_PATHWAY	REACTOME_ADENYLATE_CYCLASE_ACTIVATING_PATHWAY	9	10	0.9	2	819	20049	0.049582	0.918294
adipose	transcript-rna-seq	3	C2	REACTOME	REACTOME_DOWNREGULATION_OF_ERBB4_SIGNALING	REACTOME_DOWNREGULATION_OF_ERBB4_SIGNALING	9	9	1	2	819	20049	0.049582	0.918294
adipose	transcript-rna-seq	3	C2	REACTOME	REACTOME_PREVENTION_OF_PHAGOSOMAL_LYSOSOMAL_FUSION	REACTOME_PREVENTION_OF_PHAGOSOMAL_LYSOSOMAL_FUSION	9	9	1	2	819	20049	0.049582	0.918294
adipose	transcript-rna-seq	3	C2	REACTOME	REACTOME_PTK6_REGULATES_RTKS_AND_THEIR_EFFECTORS_AKT1_AND_DOK1	REACTOME_PTK6_REGULATES_RTKS_AND_THEIR_EFFECTORS_AKT1_AND_DOK1	9	9	1	2	819	20049	0.049582	0.918294
adipose	transcript-rna-seq	3	C2	REACTOME	REACTOME_REGULATION_OF_PTEN_LOCALIZATION	REACTOME_REGULATION_OF_PTEN_LOCALIZATION	9	9	1	2	819	20049	0.049582	0.918294
adipose	transcript-rna-seq	3	C2	WP	WP_CYTOPLASMIC_RIBOSOMAL_PROTEINS	WP_CYTOPLASMIC_RIBOSOMAL_PROTEINS	87	88	0.989	16	819	20049	4.07132e-07	0.000254865
adipose	transcript-rna-seq	3	C2	WP	WP_MITOCHONDRIAL_COMPLEX_IV_ASSEMBLY	WP_MITOCHONDRIAL_COMPLEX_IV_ASSEMBLY	34	34	1	9	819	20049	6.33164e-06	0.00152446
adipose	transcript-rna-seq	3	C2	WP	WP_ZINC_HOMEOSTASIS	WP_ZINC_HOMEOSTASIS	26	37	0.703	7	819	20049	6.15771e-05	0.012046
adipose	transcript-rna-seq	3	C2	WP	WP_ELECTRON_TRANSPORT_CHAIN_OXPHOS_SYSTEM_IN_MITOCHONDRIA	WP_ELECTRON_TRANSPORT_CHAIN_OXPHOS_SYSTEM_IN_MITOCHONDRIA	103	105	0.981	12	819	20049	0.00100691	0.121
adipose	transcript-rna-seq	3	C2	WP	WP_7Q11_23_DISTAL_COPY_NUMBER_VARIATION	WP_7Q11_23_DISTAL_COPY_NUMBER_VARIATION	20	22	0.909	5	819	20049	0.00104377	0.121
adipose	transcript-rna-seq	3	C2	WP	WP_THERMOGENESIS	WP_THERMOGENESIS	99	108	0.917	11	819	20049	0.00236187	0.205351
adipose	transcript-rna-seq	3	C2	WP	WP_DUAL_HIJACK_MODEL_OF_VIF_IN_HIV_INFECTION	WP_DUAL_HIJACK_MODEL_OF_VIF_IN_HIV_INFECTION	8	8	1	3	819	20049	0.00325979	0.242932
adipose	transcript-rna-seq	3	C2	WP	WP_KETOGENESIS_AND_KETOLYSIS	WP_KETOGENESIS_AND_KETOLYSIS	8	8	1	3	819	20049	0.00325979	0.242932
adipose	transcript-rna-seq	3	C2	WP	WP_FOLLICLE_STIMULATING_HORMONE_FSH_SIGNALING_PATHWAY	WP_FOLLICLE_STIMULATING_HORMONE_FSH_SIGNALING_PATHWAY	20	24	0.833	4	819	20049	0.00793765	0.421099
adipose	transcript-rna-seq	3	C2	WP	WP_DISORDERS_OF_GALACTOSE_METABOLISM	WP_DISORDERS_OF_GALACTOSE_METABOLISM	11	13	0.846	3	819	20049	0.00876205	0.435321
adipose	transcript-rna-seq	3	C2	WP	WP_GLYCEROLIPIDS_AND_GLYCEROPHOSPHOLIPIDS	WP_GLYCEROLIPIDS_AND_GLYCEROPHOSPHOLIPIDS	21	22	0.955	4	819	20049	0.00949374	0.464303
adipose	transcript-rna-seq	3	C2	WP	WP_PATHOGENIC_ESCHERICHIA_COLI_INFECTION	WP_PATHOGENIC_ESCHERICHIA_COLI_INFECTION	50	55	0.909	6	819	20049	0.0157048	0.565011
adipose	transcript-rna-seq	3	C2	WP	WP_5Q35_COPY_NUMBER_VARIATION	WP_5Q35_COPY_NUMBER_VARIATION	96	111	0.865	9	819	20049	0.0165991	0.590401
adipose	transcript-rna-seq	3	C2	WP	WP_EICOSANOID_METABOLISM_VIA_LIPOOXYGENASES_LOX	WP_EICOSANOID_METABOLISM_VIA_LIPOOXYGENASES_LOX	25	28	0.893	4	819	20049	0.0176436	0.606893
adipose	transcript-rna-seq	3	C2	WP	WP_NUCLEAR_RECEPTORS_META_PATHWAY	WP_NUCLEAR_RECEPTORS_META_PATHWAY	241	314	0.768	17	819	20049	0.0206818	0.703632
adipose	transcript-rna-seq	3	C2	WP	WP_PROSTAGLANDIN_AND_LEUKOTRIENE_METABOLISM_IN_SENESCENCE_WP5122	WP_PROSTAGLANDIN_AND_LEUKOTRIENE_METABOLISM_IN...(14607)	29	31	0.935	4	819	20049	0.0291521	0.802966
adipose	transcript-rna-seq	3	C2	WP	WP_MITOCHONDRIAL_LONG_CHAIN_FATTY_ACID_BETA_OXIDATION	WP_MITOCHONDRIAL_LONG_CHAIN_FATTY_ACID_BETA_OXIDATION	17	17	1	3	819	20049	0.0301075	0.802966
adipose	transcript-rna-seq	3	C2	WP	WP_UREA_CYCLE_AND_METABOLISM_OF_AMINO_GROUPS	WP_UREA_CYCLE_AND_METABOLISM_OF_AMINO_GROUPS	18	21	0.857	3	819	20049	0.0350593	0.861898
adipose	transcript-rna-seq	3	C2	WP	WP_NONALCOHOLIC_FATTY_LIVER_DISEASE	WP_NONALCOHOLIC_FATTY_LIVER_DISEASE	145	154	0.942	11	819	20049	0.0356908	0.861898
adipose	transcript-rna-seq	3	C2	WP	WP_FATTY_ACID_BETA_OXIDATION	WP_FATTY_ACID_BETA_OXIDATION	32	34	0.941	4	819	20049	0.0401256	0.884347
adipose	transcript-rna-seq	3	C2	WP	WP_PROSTAGLANDIN_AND_LEUKOTRIENE_METABOLISM_IN_SENESCENCE_WP5321	WP_PROSTAGLANDIN_AND_LEUKOTRIENE_METABOLISM_IN...(14608)	32	34	0.941	4	819	20049	0.0401256	0.884347
adipose	transcript-rna-seq	3	C2	WP	WP_MITOCHONDRIAL_FATTY_ACID_OXIDATION_DISORDERS	WP_MITOCHONDRIAL_FATTY_ACID_OXIDATION_DISORDERS	19	19	1	3	819	20049	0.0404031	0.884347
adipose	transcript-rna-seq	3	C2	WP	WP_METHIONINE_DE_NOVO_AND_SALVAGE_PATHWAY	WP_METHIONINE_DE_NOVO_AND_SALVAGE_PATHWAY	20	22	0.909	3	819	20049	0.0461323	0.918294
adipose	transcript-rna-seq	3	C2	WP	WP_G_PROTEIN_SIGNALING_PATHWAYS	WP_G_PROTEIN_SIGNALING_PATHWAYS	81	91	0.89	7	819	20049	0.0474807	0.918294
adipose	transcript-rna-seq	3	C2	WP	WP_NF1_COPY_NUMBER_VARIATION_SYNDROME	WP_NF1_COPY_NUMBER_VARIATION_SYNDROME	81	108	0.75	7	819	20049	0.0474807	0.918294
adipose	transcript-rna-seq	3	C2	WP	WP_HEMESYNTHESIS_DEFECTS_AND_PORPHYRIAS	WP_HEMESYNTHESIS_DEFECTS_AND_PORPHYRIAS	9	9	1	2	819	20049	0.049582	0.918294
adipose	transcript-rna-seq	3	C2	WP	WP_HEME_BIOSYNTHESIS	WP_HEME_BIOSYNTHESIS	9	9	1	2	819	20049	0.049582	0.918294
adipose	transcript-rna-seq	3	C2	WP	WP_THIAMINE_METABOLIC_PATHWAYS	WP_THIAMINE_METABOLIC_PATHWAYS	9	9	1	2	819	20049	0.049582	0.918294
adipose	transcript-rna-seq	3	C5	GOBP	GOBP_ORGANONITROGEN_COMPOUND_BIOSYNTHETIC_PROCESS	GOBP_ORGANONITROGEN_COMPOUND_BIOSYNTHETIC_PROCESS	1567	1876	0.835	112	819	20049	3.30067e-09	1.30408e-05
adipose	transcript-rna-seq	3	C5	GOBP	GOBP_PEPTIDE_BIOSYNTHETIC_PROCESS	GOBP_PEPTIDE_BIOSYNTHETIC_PROCESS	688	866	0.794	59	819	20049	6.43e-08	9.10703e-05
adipose	transcript-rna-seq	3	C5	GOBP	GOBP_PEPTIDE_METABOLIC_PROCESS	GOBP_PEPTIDE_METABOLIC_PROCESS	799	997	0.801	65	819	20049	9.73906e-08	0.000118232
adipose	transcript-rna-seq	3	C5	GOBP	GOBP_AMIDE_BIOSYNTHETIC_PROCESS	GOBP_AMIDE_BIOSYNTHETIC_PROCESS	804	1004	0.801	64	819	20049	2.67116e-07	0.000252217
adipose	transcript-rna-seq	3	C5	GOBP	GOBP_AMIDE_METABOLIC_PROCESS	GOBP_AMIDE_METABOLIC_PROCESS	1050	1301	0.807	75	819	20049	1.68705e-06	0.00130332
adipose	transcript-rna-seq	3	C5	GOBP	GOBP_RRNA_METABOLIC_PROCESS	GOBP_RRNA_METABOLIC_PROCESS	260	264	0.985	27	819	20049	8.99024e-06	0.00509327
adipose	transcript-rna-seq	3	C5	GOBP	GOBP_MITOCHONDRIAL_GENE_EXPRESSION	GOBP_MITOCHONDRIAL_GENE_EXPRESSION	163	163	1	19	819	20049	3.9003e-05	0.0184138
adipose	transcript-rna-seq	3	C5	GOBP	GOBP_CYTOPLASMIC_TRANSLATION	GOBP_CYTOPLASMIC_TRANSLATION	152	156	0.974	18	819	20049	5.01385e-05	0.0213039
adipose	transcript-rna-seq	3	C5	GOBP	GOBP_NCRNA_PROCESSING	GOBP_NCRNA_PROCESSING	420	440	0.955	35	819	20049	5.64185e-05	0.0228307
adipose	transcript-rna-seq	3	C5	GOBP	GOBP_NCRNA_METABOLIC_PROCESS	GOBP_NCRNA_METABOLIC_PROCESS	604	632	0.956	44	819	20049	0.000159295	0.0564037
adipose	transcript-rna-seq	3	C5	GOBP	GOBP_RIBOSOMAL_LARGE_SUBUNIT_BIOGENESIS	GOBP_RIBOSOMAL_LARGE_SUBUNIT_BIOGENESIS	75	76	0.987	11	819	20049	0.000222196	0.075529
adipose	transcript-rna-seq	3	C5	GOBP	GOBP_MITOCHONDRIAL_TRANSLATION	GOBP_MITOCHONDRIAL_TRANSLATION	130	130	1	15	819	20049	0.000276658	0.0839386
adipose	transcript-rna-seq	3	C5	GOBP	GOBP_RIBOSOME_BIOGENESIS	GOBP_RIBOSOME_BIOGENESIS	318	325	0.978	27	819	20049	0.000286446	0.0839386
adipose	transcript-rna-seq	3	C5	GOBP	GOBP_MATURATION_OF_LSU_RRNA_FROM_TRICISTRONIC_RRNA_TRANSCRIPT_SSU_RRNA_5_8S_RRNA_LSU_RRNA	GOBP_MATURATION_OF_LSU_RRNA_FROM_TRICISTRONIC_RRNA...(02678)	16	16	1	5	819	20049	0.000336892	0.0954304
adipose	transcript-rna-seq	3	C5	GOBP	GOBP_PROTON_TRANSMEMBRANE_TRANSPORT	GOBP_PROTON_TRANSMEMBRANE_TRANSPORT	133	160	0.831	15	819	20049	0.00035486	0.0972774
adipose	transcript-rna-seq	3	C5	GOBP	GOBP_SMALL_MOLECULE_METABOLIC_PROCESS	GOBP_SMALL_MOLECULE_METABOLIC_PROCESS	1583	1871	0.846	91	819	20049	0.000551258	0.141957
adipose	transcript-rna-seq	3	C5	GOBP	GOBP_INTRACELLULAR_ZINC_ION_HOMEOSTASIS	GOBP_INTRACELLULAR_ZINC_ION_HOMEOSTASIS	27	36	0.75	6	819	20049	0.000646404	0.161563
adipose	transcript-rna-seq	3	C5	GOBP	GOBP_POSITIVE_REGULATION_OF_TRANSLATION	GOBP_POSITIVE_REGULATION_OF_TRANSLATION	128	141	0.908	14	819	20049	0.000751075	0.182361
adipose	transcript-rna-seq	3	C5	GOBP	GOBP_INTRACELLULAR_TRANSPORT	GOBP_INTRACELLULAR_TRANSPORT	1488	1602	0.929	85	819	20049	0.00101661	0.23349
adipose	transcript-rna-seq	3	C5	GOBP	GOBP_MRNA_MODIFICATION	GOBP_MRNA_MODIFICATION	30	33	0.909	6	819	20049	0.00116816	0.248176
adipose	transcript-rna-seq	3	C5	GOBP	GOBP_MITOCHONDRIAL_ELECTRON_TRANSPORT_CYTOCHROME_C_TO_OXYGEN	GOBP_MITOCHONDRIAL_ELECTRON_TRANSPORT_CYTOCHROME_C_TO_OXYGEN	21	25	0.84	5	819	20049	0.00132429	0.267948
adipose	transcript-rna-seq	3	C5	GOBP	GOBP_SIGNAL_PEPTIDE_PROCESSING	GOBP_SIGNAL_PEPTIDE_PROCESSING	13	14	0.929	4	819	20049	0.00147059	0.284025
adipose	transcript-rna-seq	3	C5	GOBP	GOBP_NUCLEOSIDE_PHOSPHATE_BIOSYNTHETIC_PROCESS	GOBP_NUCLEOSIDE_PHOSPHATE_BIOSYNTHETIC_PROCESS	269	297	0.906	22	819	20049	0.00163366	0.306063
adipose	transcript-rna-seq	3	C5	GOBP	GOBP_POLYAMINE_BIOSYNTHETIC_PROCESS	GOBP_POLYAMINE_BIOSYNTHETIC_PROCESS	14	14	1	4	819	20049	0.00199271	0.352792
adipose	transcript-rna-seq	3	C5	GOBP	GOBP_NEUTRAL_LIPID_BIOSYNTHETIC_PROCESS	GOBP_NEUTRAL_LIPID_BIOSYNTHETIC_PROCESS	45	51	0.882	7	819	20049	0.00216476	0.375432
adipose	transcript-rna-seq	3	C5	GOBP	GOBP_SYNAPTIC_VESICLE_LUMEN_ACIDIFICATION	GOBP_SYNAPTIC_VESICLE_LUMEN_ACIDIFICATION	15	16	0.938	4	819	20049	0.00263018	0.421723
adipose	transcript-rna-seq	3	C5	GOBP	GOBP_MATURATION_OF_SSU_RRNA_FROM_TRICISTRONIC_RRNA_TRANSCRIPT_SSU_RRNA_5_8S_RRNA_LSU_RRNA	GOBP_MATURATION_OF_SSU_RRNA_FROM_TRICISTRONIC_RRNA...(02680)	35	36	0.972	6	819	20049	0.00268519	0.42257
adipose	transcript-rna-seq	3	C5	GOBP	GOBP_PROTEIN_CONTAINING_COMPLEX_ASSEMBLY	GOBP_PROTEIN_CONTAINING_COMPLEX_ASSEMBLY	1414	1662	0.851	79	819	20049	0.00276957	0.427924
adipose	transcript-rna-seq	3	C5	GOBP	GOBP_RIBONUCLEOPROTEIN_COMPLEX_BIOGENESIS	GOBP_RIBONUCLEOPROTEIN_COMPLEX_BIOGENESIS	464	502	0.924	32	819	20049	0.00284632	0.431929
adipose	transcript-rna-seq	3	C5	GOBP	GOBP_RIBOSOMAL_LARGE_SUBUNIT_ASSEMBLY	GOBP_RIBOSOMAL_LARGE_SUBUNIT_ASSEMBLY	25	26	0.962	5	819	20049	0.00302035	0.435033
adipose	transcript-rna-seq	3	C5	GOBP	GOBP_SPERMIDINE_METABOLIC_PROCESS	GOBP_SPERMIDINE_METABOLIC_PROCESS	8	9	0.889	3	819	20049	0.00325979	0.43971
adipose	transcript-rna-seq	3	C5	GOBP	GOBP_CELLULAR_CATABOLIC_PROCESS	GOBP_CELLULAR_CATABOLIC_PROCESS	1382	1613	0.857	77	819	20049	0.00334997	0.444814
adipose	transcript-rna-seq	3	C5	GOBP	GOBP_POSITIVE_REGULATION_OF_AMIDE_METABOLIC_PROCESS	GOBP_POSITIVE_REGULATION_OF_AMIDE_METABOLIC_PROCESS	151	169	0.893	14	819	20049	0.00361553	0.458579
adipose	transcript-rna-seq	3	C5	GOBP	GOBP_LIVER_REGENERATION	GOBP_LIVER_REGENERATION	26	29	0.897	5	819	20049	0.00361554	0.458579
adipose	transcript-rna-seq	3	C5	GOBP	GOBP_PYRIDINE_CONTAINING_COMPOUND_BIOSYNTHETIC_PROCESS	GOBP_PYRIDINE_CONTAINING_COMPOUND_BIOSYNTHETIC_PROCESS	26	31	0.839	5	819	20049	0.00361554	0.458579
adipose	transcript-rna-seq	3	C5	GOBP	GOBP_AUTOPHAGOSOME_LYSOSOME_FUSION	GOBP_AUTOPHAGOSOME_LYSOSOME_FUSION	9	9	1	3	819	20049	0.00474197	0.567567
adipose	transcript-rna-seq	3	C5	GOBP	GOBP_DIACYLGLYCEROL_BIOSYNTHETIC_PROCESS	GOBP_DIACYLGLYCEROL_BIOSYNTHETIC_PROCESS	9	9	1	3	819	20049	0.00474197	0.567567
adipose	transcript-rna-seq	3	C5	GOBP	GOBP_MRNA_PSEUDOURIDINE_SYNTHESIS	GOBP_MRNA_PSEUDOURIDINE_SYNTHESIS	9	9	1	3	819	20049	0.00474197	0.567567
adipose	transcript-rna-seq	3	C5	GOBP	GOBP_OXIDATIVE_PHOSPHORYLATION	GOBP_OXIDATIVE_PHOSPHORYLATION	140	148	0.946	13	819	20049	0.00488283	0.570715
adipose	transcript-rna-seq	3	C5	GOBP	GOBP_MATURATION_OF_SSU_RRNA	GOBP_MATURATION_OF_SSU_RRNA	52	53	0.981	7	819	20049	0.00498972	0.570715
adipose	transcript-rna-seq	3	C5	GOBP	GOBP_MATURATION_OF_LSU_RRNA	GOBP_MATURATION_OF_LSU_RRNA	28	28	1	5	819	20049	0.00505029	0.570715
adipose	transcript-rna-seq	3	C5	GOBP	GOBP_ENDOSOMAL_TRANSPORT	GOBP_ENDOSOMAL_TRANSPORT	242	256	0.945	19	819	20049	0.00510407	0.570715
adipose	transcript-rna-seq	3	C5	GOBP	GOBP_POLYAMINE_METABOLIC_PROCESS	GOBP_POLYAMINE_METABOLIC_PROCESS	18	19	0.947	4	819	20049	0.00534855	0.575342
adipose	transcript-rna-seq	3	C5	GOBP	GOBP_PSEUDOURIDINE_SYNTHESIS	GOBP_PSEUDOURIDINE_SYNTHESIS	18	18	1	4	819	20049	0.00534855	0.575342
adipose	transcript-rna-seq	3	C5	GOBP	GOBP_ORGANOPHOSPHATE_BIOSYNTHETIC_PROCESS	GOBP_ORGANOPHOSPHATE_BIOSYNTHETIC_PROCESS	544	600	0.907	35	819	20049	0.00560589	0.595486
adipose	transcript-rna-seq	3	C5	GOBP	GOBP_CELLULAR_RESPONSE_TO_COPPER_ION	GOBP_CELLULAR_RESPONSE_TO_COPPER_ION	19	26	0.731	4	819	20049	0.00655888	0.641748
adipose	transcript-rna-seq	3	C5	GOBP	GOBP_REGULATION_OF_POSTSYNAPTIC_DENSITY_ASSEMBLY	GOBP_REGULATION_OF_POSTSYNAPTIC_DENSITY_ASSEMBLY	10	11	0.909	3	819	20049	0.00657003	0.641748
adipose	transcript-rna-seq	3	C5	GOBP	GOBP_NON_MEMBRANE_BOUNDED_ORGANELLE_ASSEMBLY	GOBP_NON_MEMBRANE_BOUNDED_ORGANELLE_ASSEMBLY	378	425	0.889	26	819	20049	0.00695112	0.671257
adipose	transcript-rna-seq	3	C5	GOBP	GOBP_AMINO_ACID_BETAINE_TRANSPORT	GOBP_AMINO_ACID_BETAINE_TRANSPORT	11	14	0.786	3	819	20049	0.00876205	0.790621
adipose	transcript-rna-seq	3	C5	GOBP	GOBP_RIBOSOMAL_SMALL_SUBUNIT_BIOGENESIS	GOBP_RIBOSOMAL_SMALL_SUBUNIT_BIOGENESIS	102	104	0.981	10	819	20049	0.00883843	0.790621
adipose	transcript-rna-seq	3	C5	GOBP	GOBP_MITOCHONDRIAL_RNA_PROCESSING	GOBP_MITOCHONDRIAL_RNA_PROCESSING	21	21	1	4	819	20049	0.00949374	0.818719
adipose	transcript-rna-seq	3	C5	GOBP	GOBP_REGULATION_OF_CELLULAR_CATABOLIC_PROCESS	GOBP_REGULATION_OF_CELLULAR_CATABOLIC_PROCESS	604	726	0.832	37	819	20049	0.00956446	0.818719
adipose	transcript-rna-seq	3	C5	GOBP	GOBP_CARBOHYDRATE_METABOLIC_PROCESS	GOBP_CARBOHYDRATE_METABOLIC_PROCESS	485	569	0.852	31	819	20049	0.00959947	0.818719
adipose	transcript-rna-seq	3	C5	GOBP	GOBP_ORGANELLE_ASSEMBLY	GOBP_ORGANELLE_ASSEMBLY	891	1025	0.869	51	819	20049	0.00964113	0.818719
adipose	transcript-rna-seq	3	C5	GOBP	GOBP_VACUOLAR_ACIDIFICATION	GOBP_VACUOLAR_ACIDIFICATION	33	34	0.971	5	819	20049	0.0103145	0.823078
adipose	transcript-rna-seq	3	C5	GOBP	GOBP_NUCLEOBASE_CONTAINING_SMALL_MOLECULE_METABOLIC_PROCESS	GOBP_NUCLEOBASE_CONTAINING_SMALL_MOLECULE...(03962)	548	606	0.904	34	819	20049	0.0105791	0.823078
adipose	transcript-rna-seq	3	C5	GOBP	GOBP_INTRACELLULAR_LIPID_TRANSPORT	GOBP_INTRACELLULAR_LIPID_TRANSPORT	46	51	0.902	6	819	20049	0.0106127	0.823078
adipose	transcript-rna-seq	3	C5	GOBP	GOBP_REGULATION_OF_MACROAUTOPHAGY	GOBP_REGULATION_OF_MACROAUTOPHAGY	154	159	0.969	13	819	20049	0.0106174	0.823078
adipose	transcript-rna-seq	3	C5	GOBP	GOBP_RIBOSOME_ASSEMBLY	GOBP_RIBOSOME_ASSEMBLY	60	64	0.938	7	819	20049	0.0108904	0.823078
adipose	transcript-rna-seq	3	C5	GOBP	GOBP_REGULATION_OF_AUTOPHAGY	GOBP_REGULATION_OF_AUTOPHAGY	335	358	0.936	23	819	20049	0.0109087	0.823078
adipose	transcript-rna-seq	3	C5	GOBP	GOBP_QUATERNARY_AMMONIUM_GROUP_TRANSPORT	GOBP_QUATERNARY_AMMONIUM_GROUP_TRANSPORT	22	30	0.733	4	819	20049	0.0112353	0.823078
adipose	transcript-rna-seq	3	C5	GOBP	GOBP_REGULATION_OF_CELLULAR_RESPONSE_TO_VASCULAR_ENDOTHELIAL_GROWTH_FACTOR_STIMULUS	GOBP_REGULATION_OF_CELLULAR_RESPONSE_TO_VASCULAR...(05765)	22	31	0.71	4	819	20049	0.0112353	0.823078
adipose	transcript-rna-seq	3	C5	GOBP	GOBP_REGULATION_OF_POSTSYNAPTIC_DENSITY_ORGANIZATION	GOBP_REGULATION_OF_POSTSYNAPTIC_DENSITY_ORGANIZATION	12	14	0.857	3	819	20049	0.0113321	0.823078
adipose	transcript-rna-seq	3	C5	GOBP	GOBP_WATER_SOLUBLE_VITAMIN_BIOSYNTHETIC_PROCESS	GOBP_WATER_SOLUBLE_VITAMIN_BIOSYNTHETIC_PROCESS	12	12	1	3	819	20049	0.0113321	0.823078
adipose	transcript-rna-seq	3	C5	GOBP	GOBP_RIBOSE_PHOSPHATE_METABOLIC_PROCESS	GOBP_RIBOSE_PHOSPHATE_METABOLIC_PROCESS	357	394	0.906	24	819	20049	0.0120217	0.851334
adipose	transcript-rna-seq	3	C5	GOBP	GOBP_ESTABLISHMENT_OF_PROTEIN_LOCALIZATION	GOBP_ESTABLISHMENT_OF_PROTEIN_LOCALIZATION	1527	1696	0.9	80	819	20049	0.0126565	0.858191
adipose	transcript-rna-seq	3	C5	GOBP	GOBP_REGULATION_OF_GLUCOSE_METABOLIC_PROCESS	GOBP_REGULATION_OF_GLUCOSE_METABOLIC_PROCESS	92	103	0.893	9	819	20049	0.012826	0.858191
adipose	transcript-rna-seq	3	C5	GOBP	GOBP_VITAMIN_BIOSYNTHETIC_PROCESS	GOBP_VITAMIN_BIOSYNTHETIC_PROCESS	23	25	0.92	4	819	20049	0.0131698	0.858191
adipose	transcript-rna-seq	3	C5	GOBP	GOBP_GENERATION_OF_PRECURSOR_METABOLITES_AND_ENERGY	GOBP_GENERATION_OF_PRECURSOR_METABOLITES_AND_ENERGY	459	511	0.898	29	819	20049	0.0138334	0.858191
adipose	transcript-rna-seq	3	C5	GOBP	GOBP_REGULATION_OF_EXCITATORY_SYNAPSE_ASSEMBLY	GOBP_REGULATION_OF_EXCITATORY_SYNAPSE_ASSEMBLY	13	15	0.867	3	819	20049	0.0142905	0.858191
adipose	transcript-rna-seq	3	C5	GOBP	GOBP_REGULATION_OF_POSTSYNAPTIC_SPECIALIZATION_ASSEMBLY	GOBP_REGULATION_OF_POSTSYNAPTIC_SPECIALIZATION_ASSEMBLY	13	14	0.929	3	819	20049	0.0142905	0.858191
adipose	transcript-rna-seq	3	C5	GOBP	GOBP_MONOSACCHARIDE_METABOLIC_PROCESS	GOBP_MONOSACCHARIDE_METABOLIC_PROCESS	232	261	0.889	17	819	20049	0.0147951	0.858191
adipose	transcript-rna-seq	3	C5	GOBP	GOBP_ESTABLISHMENT_OF_SKIN_BARRIER	GOBP_ESTABLISHMENT_OF_SKIN_BARRIER	24	33	0.727	4	819	20049	0.0153039	0.858191
adipose	transcript-rna-seq	3	C5	GOBP	GOBP_ANTERIOR_COMMISSURE_MORPHOGENESIS	GOBP_ANTERIOR_COMMISSURE_MORPHOGENESIS	5	7	0.714	2	819	20049	0.0153501	0.858191
adipose	transcript-rna-seq	3	C5	GOBP	GOBP_CELLULAR_RESPONSE_TO_LEAD_ION	GOBP_CELLULAR_RESPONSE_TO_LEAD_ION	5	5	1	2	819	20049	0.0153501	0.858191
adipose	transcript-rna-seq	3	C5	GOBP	GOBP_GLOSSOPHARYNGEAL_NERVE_DEVELOPMENT	GOBP_GLOSSOPHARYNGEAL_NERVE_DEVELOPMENT	5	5	1	2	819	20049	0.0153501	0.858191
adipose	transcript-rna-seq	3	C5	GOBP	GOBP_POSITIVE_REGULATION_OF_CELL_CELL_ADHESION_MEDIATED_BY_INTEGRIN	GOBP_POSITIVE_REGULATION_OF_CELL_CELL_ADHESION...(04433)	5	6	0.833	2	819	20049	0.0153501	0.858191
adipose	transcript-rna-seq	3	C5	GOBP	GOBP_POSITIVE_REGULATION_OF_PROTEIN_MONOUBIQUITINATION	GOBP_POSITIVE_REGULATION_OF_PROTEIN...(04973)	5	5	1	2	819	20049	0.0153501	0.858191
adipose	transcript-rna-seq	3	C5	GOBP	GOBP_VITAMIN_B6_METABOLIC_PROCESS	GOBP_VITAMIN_B6_METABOLIC_PROCESS	5	5	1	2	819	20049	0.0153501	0.858191
adipose	transcript-rna-seq	3	C5	GOBP	GOBP_PROTEIN_PROCESSING	GOBP_PROTEIN_PROCESSING	197	246	0.801	15	819	20049	0.0154952	0.860179
adipose	transcript-rna-seq	3	C5	GOBP	GOBP_INSULIN_SECRETION_INVOLVED_IN_CELLULAR_RESPONSE_TO_GLUCOSE_STIMULUS	GOBP_INSULIN_SECRETION_INVOLVED_IN_CELLULAR...(02277)	50	64	0.781	6	819	20049	0.0157048	0.861027
adipose	transcript-rna-seq	3	C5	GOBP	GOBP_CELLULAR_RESPONSE_TO_CARBOHYDRATE_STIMULUS	GOBP_CELLULAR_RESPONSE_TO_CARBOHYDRATE_STIMULUS	112	152	0.737	10	819	20049	0.016381	0.88666
adipose	transcript-rna-seq	3	C5	GOBP	GOBP_RRNA_TRANSCRIPTION	GOBP_RRNA_TRANSCRIPTION	37	37	1	5	819	20049	0.0165796	0.887882
adipose	transcript-rna-seq	3	C5	GOBP	GOBP_ATP_METABOLIC_PROCESS	GOBP_ATP_METABOLIC_PROCESS	129	137	0.942	11	819	20049	0.016707	0.887882
adipose	transcript-rna-seq	3	C5	GOBP	GOBP_RNA_CATABOLIC_PROCESS	GOBP_RNA_CATABOLIC_PROCESS	273	368	0.742	19	819	20049	0.0171046	0.887882
adipose	transcript-rna-seq	3	C5	GOBP	GOBP_RIBOSE_PHOSPHATE_BIOSYNTHETIC_PROCESS	GOBP_RIBOSE_PHOSPHATE_BIOSYNTHETIC_PROCESS	218	235	0.928	16	819	20049	0.0174458	0.887882
adipose	transcript-rna-seq	3	C5	GOBP	GOBP_MATURATION_OF_5_8S_RRNA_FROM_TRICISTRONIC_RRNA_TRANSCRIPT_SSU_RRNA_5_8S_RRNA_LSU_RRNA	GOBP_MATURATION_OF_5_8S_RRNA_FROM_TRICISTRONIC...(02676)	25	25	1	4	819	20049	0.0176436	0.887882
adipose	transcript-rna-seq	3	C5	GOBP	GOBP_LACTATE_METABOLIC_PROCESS	GOBP_LACTATE_METABOLIC_PROCESS	14	18	0.778	3	819	20049	0.0176445	0.887882
adipose	transcript-rna-seq	3	C5	GOBP	GOBP_PARASYMPATHETIC_NERVOUS_SYSTEM_DEVELOPMENT	GOBP_PARASYMPATHETIC_NERVOUS_SYSTEM_DEVELOPMENT	14	18	0.778	3	819	20049	0.0176445	0.887882
adipose	transcript-rna-seq	3	C5	GOBP	GOBP_REGULATION_OF_SEQUESTERING_OF_TRIGLYCERIDE	GOBP_REGULATION_OF_SEQUESTERING_OF_TRIGLYCERIDE	14	15	0.933	3	819	20049	0.0176445	0.887882
adipose	transcript-rna-seq	3	C5	GOBP	GOBP_ATP_SYNTHESIS_COUPLED_ELECTRON_TRANSPORT	GOBP_ATP_SYNTHESIS_COUPLED_ELECTRON_TRANSPORT	97	102	0.951	9	819	20049	0.0176573	0.887882
adipose	transcript-rna-seq	3	C5	GOBP	GOBP_INTRACELLULAR_GLUCOSE_HOMEOSTASIS	GOBP_INTRACELLULAR_GLUCOSE_HOMEOSTASIS	114	158	0.722	10	819	20049	0.0183346	0.907162
adipose	transcript-rna-seq	3	C5	GOBP	GOBP_RESPONSE_TO_TOPOLOGICALLY_INCORRECT_PROTEIN	GOBP_RESPONSE_TO_TOPOLOGICALLY_INCORRECT_PROTEIN	148	158	0.937	12	819	20049	0.0183952	0.907162
adipose	transcript-rna-seq	3	C5	GOBP	GOBP_MODIFIED_AMINO_ACID_TRANSPORT	GOBP_MODIFIED_AMINO_ACID_TRANSPORT	38	50	0.76	5	819	20049	0.0184678	0.907162
adipose	transcript-rna-seq	3	C5	GOBP	GOBP_POSITIVE_REGULATION_OF_SIGNAL_TRANSDUCTION_BY_P53_CLASS_MEDIATOR	GOBP_POSITIVE_REGULATION_OF_SIGNAL_TRANSDUCTION_BY...(05028)	26	30	0.867	4	819	20049	0.0201942	0.958779
adipose	transcript-rna-seq	3	C5	GOBP	GOBP_SYNAPTIC_VESICLE_MATURATION	GOBP_SYNAPTIC_VESICLE_MATURATION	26	27	0.963	4	819	20049	0.0201942	0.958779
adipose	transcript-rna-seq	3	C5	GOBP	GOBP_ANIMAL_ORGAN_REGENERATION	GOBP_ANIMAL_ORGAN_REGENERATION	53	64	0.828	6	819	20049	0.0204862	0.958779
adipose	transcript-rna-seq	3	C5	GOBP	GOBP_TRIGLYCERIDE_BIOSYNTHETIC_PROCESS	GOBP_TRIGLYCERIDE_BIOSYNTHETIC_PROCESS	39	43	0.907	5	819	20049	0.0204922	0.958779
adipose	transcript-rna-seq	3	C5	GOBP	GOBP_CARBOHYDRATE_DERIVATIVE_BIOSYNTHETIC_PROCESS	GOBP_CARBOHYDRATE_DERIVATIVE_BIOSYNTHETIC_PROCESS	578	653	0.885	34	819	20049	0.0216706	0.958779
adipose	transcript-rna-seq	3	C5	GOBP	GOBP_TETRAPYRROLE_METABOLIC_PROCESS	GOBP_TETRAPYRROLE_METABOLIC_PROCESS	54	62	0.871	6	819	20049	0.0222772	0.958779
adipose	transcript-rna-seq	3	C5	GOBP	GOBP_REGULATION_OF_SIGNAL_TRANSDUCTION_BY_P53_CLASS_MEDIATOR	GOBP_REGULATION_OF_SIGNAL_TRANSDUCTION_BY_P53...(06634)	101	107	0.944	9	819	20049	0.0223844	0.958779
adipose	transcript-rna-seq	3	C5	GOBP	GOBP_COBALT_ION_TRANSPORT	GOBP_COBALT_ION_TRANSPORT	6	8	0.75	2	819	20049	0.0224061	0.958779
adipose	transcript-rna-seq	3	C5	GOBP	GOBP_METHYLGLYOXAL_METABOLIC_PROCESS	GOBP_METHYLGLYOXAL_METABOLIC_PROCESS	6	6	1	2	819	20049	0.0224061	0.958779
adipose	transcript-rna-seq	3	C5	GOBP	GOBP_MRNA_3_END_PROCESSING_BY_STEM_LOOP_BINDING_AND_CLEAVAGE	GOBP_MRNA_3_END_PROCESSING_BY_STEM_LOOP_BINDING_AND_CLEAVAGE	6	6	1	2	819	20049	0.0224061	0.958779
adipose	transcript-rna-seq	3	C5	GOBP	GOBP_POSITIVE_REGULATION_OF_IRE1_MEDIATED_UNFOLDED_PROTEIN_RESPONSE	GOBP_POSITIVE_REGULATION_OF_IRE1_MEDIATED_UNFOLDED...(04709)	6	7	0.857	2	819	20049	0.0224061	0.958779
adipose	transcript-rna-seq	3	C5	GOBP	GOBP_PURINE_NUCLEOSIDE_DIPHOSPHATE_BIOSYNTHETIC_PROCESS	GOBP_PURINE_NUCLEOSIDE_DIPHOSPHATE_BIOSYNTHETIC_PROCESS	6	6	1	2	819	20049	0.0224061	0.958779
adipose	transcript-rna-seq	3	C5	GOBP	GOBP_REGULATION_OF_PROTEIN_MONOUBIQUITINATION	GOBP_REGULATION_OF_PROTEIN_MONOUBIQUITINATION	6	6	1	2	819	20049	0.0224061	0.958779
adipose	transcript-rna-seq	3	C5	GOBP	GOBP_RESPONSE_TO_ERYTHROPOIETIN	GOBP_RESPONSE_TO_ERYTHROPOIETIN	6	7	0.857	2	819	20049	0.0224061	0.958779
adipose	transcript-rna-seq	3	C5	GOBP	GOBP_TRNA_PSEUDOURIDINE_SYNTHESIS	GOBP_TRNA_PSEUDOURIDINE_SYNTHESIS	6	6	1	2	819	20049	0.0224061	0.958779
adipose	transcript-rna-seq	3	C5	GOBP	GOBP_GLUCOSE_METABOLIC_PROCESS	GOBP_GLUCOSE_METABOLIC_PROCESS	170	193	0.881	13	819	20049	0.022452	0.958779
adipose	transcript-rna-seq	3	C5	GOBP	GOBP_CELL_JUNCTION_MAINTENANCE	GOBP_CELL_JUNCTION_MAINTENANCE	40	46	0.87	5	819	20049	0.0226563	0.961155
adipose	transcript-rna-seq	3	C5	GOBP	GOBP_RESPIRATORY_ELECTRON_TRANSPORT_CHAIN	GOBP_RESPIRATORY_ELECTRON_TRANSPORT_CHAIN	118	124	0.952	10	819	20049	0.0227476	0.961155
adipose	transcript-rna-seq	3	C5	GOBP	GOBP_RESPONSE_TO_COPPER_ION	GOBP_RESPONSE_TO_COPPER_ION	27	37	0.73	4	819	20049	0.02296	0.961155
adipose	transcript-rna-seq	3	C5	GOBP	GOBP_GLYCEROLIPID_BIOSYNTHETIC_PROCESS	GOBP_GLYCEROLIPID_BIOSYNTHETIC_PROCESS	226	250	0.904	16	819	20049	0.0235649	0.98164
adipose	transcript-rna-seq	3	C5	GOBP	GOBP_MACROAUTOPHAGY	GOBP_MACROAUTOPHAGY	322	335	0.961	21	819	20049	0.0241806	0.992688
adipose	transcript-rna-seq	3	C5	GOBP	GOBP_PURINE_CONTAINING_COMPOUND_METABOLIC_PROCESS	GOBP_PURINE_CONTAINING_COMPOUND_METABOLIC_PROCESS	441	493	0.895	27	819	20049	0.0244382	0.998442
adipose	transcript-rna-seq	3	C5	GOBP	GOBP_KINETOCHORE_ASSEMBLY	GOBP_KINETOCHORE_ASSEMBLY	16	17	0.941	3	819	20049	0.0255527	1
adipose	transcript-rna-seq	3	C5	GOBP	GOBP_MAGNESIUM_ION_TRANSPORT	GOBP_MAGNESIUM_ION_TRANSPORT	16	18	0.889	3	819	20049	0.0255527	1
adipose	transcript-rna-seq	3	C5	GOBP	GOBP_POSITIVE_REGULATION_OF_MITOCHONDRIAL_TRANSLATION	GOBP_POSITIVE_REGULATION_OF_MITOCHONDRIAL_TRANSLATION	16	16	1	3	819	20049	0.0255527	1
adipose	transcript-rna-seq	3	C5	GOBP	GOBP_TRNA_CATABOLIC_PROCESS	GOBP_TRNA_CATABOLIC_PROCESS	16	16	1	3	819	20049	0.0255527	1
adipose	transcript-rna-seq	3	C5	GOBP	GOBP_CENTROMERE_COMPLEX_ASSEMBLY	GOBP_CENTROMERE_COMPLEX_ASSEMBLY	28	30	0.933	4	819	20049	0.025945	1
adipose	transcript-rna-seq	3	C5	GOBP	GOBP_ENDOPLASMIC_RETICULUM_TO_CYTOSOL_TRANSPORT	GOBP_ENDOPLASMIC_RETICULUM_TO_CYTOSOL_TRANSPORT	28	28	1	4	819	20049	0.025945	1
adipose	transcript-rna-seq	3	C5	GOBP	GOBP_RESPIRATORY_CHAIN_COMPLEX_IV_ASSEMBLY	GOBP_RESPIRATORY_CHAIN_COMPLEX_IV_ASSEMBLY	28	30	0.933	4	819	20049	0.025945	1
adipose	transcript-rna-seq	3	C5	GOBP	GOBP_NUCLEOSIDE_TRIPHOSPHATE_METABOLIC_PROCESS	GOBP_NUCLEOSIDE_TRIPHOSPHATE_METABOLIC_PROCESS	174	184	0.946	13	819	20049	0.0265439	1
adipose	transcript-rna-seq	3	C5	GOBP	GOBP_NUCLEOSIDE_MONOPHOSPHATE_METABOLIC_PROCESS	GOBP_NUCLEOSIDE_MONOPHOSPHATE_METABOLIC_PROCESS	72	78	0.923	7	819	20049	0.0274018	1
adipose	transcript-rna-seq	3	C5	GOBP	GOBP_REGULATION_OF_INSULIN_SECRETION_INVOLVED_IN_CELLULAR_RESPONSE_TO_GLUCOSE_STIMULUS	GOBP_REGULATION_OF_INSULIN_SECRETION_INVOLVED_IN...(06113)	42	54	0.778	5	819	20049	0.0274152	1
adipose	transcript-rna-seq	3	C5	GOBP	GOBP_ENERGY_DERIVATION_BY_OXIDATION_OF_ORGANIC_COMPOUNDS	GOBP_ENERGY_DERIVATION_BY_OXIDATION_OF_ORGANIC_COMPOUNDS	307	337	0.911	20	819	20049	0.0275956	1
adipose	transcript-rna-seq	3	C5	GOBP	GOBP_MITOCHONDRIAL_TRANSMEMBRANE_TRANSPORT	GOBP_MITOCHONDRIAL_TRANSMEMBRANE_TRANSPORT	57	60	0.95	6	819	20049	0.0282737	1
adipose	transcript-rna-seq	3	C5	GOBP	GOBP_CELLULAR_RESPONSE_TO_CADMIUM_ION	GOBP_CELLULAR_RESPONSE_TO_CADMIUM_ION	29	37	0.784	4	819	20049	0.0291521	1
adipose	transcript-rna-seq	3	C5	GOBP	GOBP_PROTEIN_METHYLATION	GOBP_PROTEIN_METHYLATION	73	80	0.912	7	819	20049	0.029281	1
adipose	transcript-rna-seq	3	C5	GOBP	GOBP_HETEROCYCLE_CATABOLIC_PROCESS	GOBP_HETEROCYCLE_CATABOLIC_PROCESS	429	545	0.787	26	819	20049	0.0299159	1
adipose	transcript-rna-seq	3	C5	GOBP	GOBP_ASYMMETRIC_CELL_DIVISION	GOBP_ASYMMETRIC_CELL_DIVISION	17	19	0.895	3	819	20049	0.0301075	1
adipose	transcript-rna-seq	3	C5	GOBP	GOBP_ENDONUCLEOLYTIC_CLEAVAGE_OF_TRICISTRONIC_RRNA_TRANSCRIPT_SSU_RRNA_5_8S_RRNA_LSU_RRNA	GOBP_ENDONUCLEOLYTIC_CLEAVAGE_OF_TRICISTRONIC_RRNA...(01610)	17	17	1	3	819	20049	0.0301075	1
adipose	transcript-rna-seq	3	C5	GOBP	GOBP_POSTSYNAPTIC_DENSITY_ASSEMBLY	GOBP_POSTSYNAPTIC_DENSITY_ASSEMBLY	17	21	0.81	3	819	20049	0.0301075	1
adipose	transcript-rna-seq	3	C5	GOBP	GOBP_SEQUESTERING_OF_TRIGLYCERIDE	GOBP_SEQUESTERING_OF_TRIGLYCERIDE	17	18	0.944	3	819	20049	0.0301075	1
adipose	transcript-rna-seq	3	C5	GOBP	GOBP_WATER_SOLUBLE_VITAMIN_METABOLIC_PROCESS	GOBP_WATER_SOLUBLE_VITAMIN_METABOLIC_PROCESS	58	61	0.951	6	819	20049	0.0304871	1
adipose	transcript-rna-seq	3	C5	GOBP	GOBP_FAT_PAD_DEVELOPMENT	GOBP_FAT_PAD_DEVELOPMENT	7	8	0.875	2	819	20049	0.0305281	1
adipose	transcript-rna-seq	3	C5	GOBP	GOBP_GDP_MANNOSE_METABOLIC_PROCESS	GOBP_GDP_MANNOSE_METABOLIC_PROCESS	7	7	1	2	819	20049	0.0305281	1
adipose	transcript-rna-seq	3	C5	GOBP	GOBP_INTRINSIC_APOPTOTIC_SIGNALING_PATHWAY_IN_RESPONSE_TO_HYDROGEN_PEROXIDE	GOBP_INTRINSIC_APOPTOTIC_SIGNALING_PATHWAY_IN...(02368)	7	9	0.778	2	819	20049	0.0305281	1
adipose	transcript-rna-seq	3	C5	GOBP	GOBP_PODOCYTE_CELL_MIGRATION	GOBP_PODOCYTE_CELL_MIGRATION	7	7	1	2	819	20049	0.0305281	1
adipose	transcript-rna-seq	3	C5	GOBP	GOBP_POSITIVE_REGULATION_OF_INTRINSIC_APOPTOTIC_SIGNALING_PATHWAY_BY_P53_CLASS_MEDIATOR	GOBP_POSITIVE_REGULATION_OF_INTRINSIC_APOPTOTIC...(04707)	7	8	0.875	2	819	20049	0.0305281	1
adipose	transcript-rna-seq	3	C5	GOBP	GOBP_REGULATION_OF_MITOCHONDRIAL_MRNA_STABILITY	GOBP_REGULATION_OF_MITOCHONDRIAL_MRNA_STABILITY	7	7	1	2	819	20049	0.0305281	1
adipose	transcript-rna-seq	3	C5	GOBP	GOBP_ZINC_ION_IMPORT_ACROSS_PLASMA_MEMBRANE	GOBP_ZINC_ION_IMPORT_ACROSS_PLASMA_MEMBRANE	7	9	0.778	2	819	20049	0.0305281	1
adipose	transcript-rna-seq	3	C5	GOBP	GOBP_TRNA_METABOLIC_PROCESS	GOBP_TRNA_METABOLIC_PROCESS	197	197	1	14	819	20049	0.0318046	1
adipose	transcript-rna-seq	3	C5	GOBP	GOBP_SCF_DEPENDENT_PROTEASOMAL_UBIQUITIN_DEPENDENT_PROTEIN_CATABOLIC_PROCESS	GOBP_SCF_DEPENDENT_PROTEASOMAL_UBIQUITIN_DEPENDENT...(07236)	44	47	0.936	5	819	20049	0.0327651	1
adipose	transcript-rna-seq	3	C5	GOBP	GOBP_ORGANIC_ACID_METABOLIC_PROCESS	GOBP_ORGANIC_ACID_METABOLIC_PROCESS	812	980	0.829	44	819	20049	0.0347715	1
adipose	transcript-rna-seq	3	C5	GOBP	GOBP_FATTY_ACID_TRANSMEMBRANE_TRANSPORT	GOBP_FATTY_ACID_TRANSMEMBRANE_TRANSPORT	18	20	0.9	3	819	20049	0.0350593	1
adipose	transcript-rna-seq	3	C5	GOBP	GOBP_POSITIVE_REGULATION_OF_GLUCONEOGENESIS	GOBP_POSITIVE_REGULATION_OF_GLUCONEOGENESIS	18	21	0.857	3	819	20049	0.0350593	1
adipose	transcript-rna-seq	3	C5	GOBP	GOBP_POSITIVE_REGULATION_OF_NEURON_MIGRATION	GOBP_POSITIVE_REGULATION_OF_NEURON_MIGRATION	18	19	0.947	3	819	20049	0.0350593	1
adipose	transcript-rna-seq	3	C5	GOBP	GOBP_POSITIVE_REGULATION_OF_TRIGLYCERIDE_METABOLIC_PROCESS	GOBP_POSITIVE_REGULATION_OF_TRIGLYCERIDE_METABOLIC_PROCESS	18	22	0.818	3	819	20049	0.0350593	1
adipose	transcript-rna-seq	3	C5	GOBP	GOBP_REGULATION_OF_BICELLULAR_TIGHT_JUNCTION_ASSEMBLY	GOBP_REGULATION_OF_BICELLULAR_TIGHT_JUNCTION_ASSEMBLY	18	22	0.818	3	819	20049	0.0350593	1
adipose	transcript-rna-seq	3	C5	GOBP	GOBP_REGULATION_OF_PROTEIN_CONTAINING_COMPLEX_ASSEMBLY	GOBP_REGULATION_OF_PROTEIN_CONTAINING_COMPLEX_ASSEMBLY	375	421	0.891	23	819	20049	0.0351046	1
adipose	transcript-rna-seq	3	C5	GOBP	GOBP_ARP2_3_COMPLEX_MEDIATED_ACTIN_NUCLEATION	GOBP_ARP2_3_COMPLEX_MEDIATED_ACTIN_NUCLEATION	45	46	0.978	5	819	20049	0.035667	1
adipose	transcript-rna-seq	3	C5	GOBP	GOBP_NEGATIVE_REGULATION_OF_COLD_INDUCED_THERMOGENESIS	GOBP_NEGATIVE_REGULATION_OF_COLD_INDUCED_THERMOGENESIS	45	47	0.957	5	819	20049	0.035667	1
adipose	transcript-rna-seq	3	C5	GOBP	GOBP_PORPHYRIN_CONTAINING_COMPOUND_METABOLIC_PROCESS	GOBP_PORPHYRIN_CONTAINING_COMPOUND_METABOLIC_PROCESS	45	53	0.849	5	819	20049	0.035667	1
adipose	transcript-rna-seq	3	C5	GOBP	GOBP_AMINE_BIOSYNTHETIC_PROCESS	GOBP_AMINE_BIOSYNTHETIC_PROCESS	31	40	0.775	4	819	20049	0.0362411	1
adipose	transcript-rna-seq	3	C5	GOBP	GOBP_ELECTRON_TRANSPORT_CHAIN	GOBP_ELECTRON_TRANSPORT_CHAIN	164	176	0.932	12	819	20049	0.0369496	1
adipose	transcript-rna-seq	3	C5	GOBP	GOBP_AMINE_METABOLIC_PROCESS	GOBP_AMINE_METABOLIC_PROCESS	94	120	0.783	8	819	20049	0.0383694	1
adipose	transcript-rna-seq	3	C5	GOBP	GOBP_REGULATION_OF_CARBOHYDRATE_METABOLIC_PROCESS	GOBP_REGULATION_OF_CARBOHYDRATE_METABOLIC_PROCESS	165	188	0.878	12	819	20049	0.0384343	1
adipose	transcript-rna-seq	3	C5	GOBP	GOBP_RESPONSE_TO_FATTY_ACID	GOBP_RESPONSE_TO_FATTY_ACID	46	56	0.821	5	819	20049	0.0387224	1
adipose	transcript-rna-seq	3	C5	GOBP	GOBP_CARDIOLIPIN_BIOSYNTHETIC_PROCESS	GOBP_CARDIOLIPIN_BIOSYNTHETIC_PROCESS	8	8	1	2	819	20049	0.0396175	1
adipose	transcript-rna-seq	3	C5	GOBP	GOBP_ESTABLISHMENT_OF_CENTROSOME_LOCALIZATION	GOBP_ESTABLISHMENT_OF_CENTROSOME_LOCALIZATION	8	10	0.8	2	819	20049	0.0396175	1
adipose	transcript-rna-seq	3	C5	GOBP	GOBP_NEGATIVE_REGULATION_OF_DELAYED_RECTIFIER_POTASSIUM_CHANNEL_ACTIVITY	GOBP_NEGATIVE_REGULATION_OF_DELAYED_RECTIFIER...(03262)	8	11	0.727	2	819	20049	0.0396175	1
adipose	transcript-rna-seq	3	C5	GOBP	GOBP_NUCLEOBASE_CONTAINING_SMALL_MOLECULE_INTERCONVERSION	GOBP_NUCLEOBASE_CONTAINING_SMALL_MOLECULE...(03961)	8	8	1	2	819	20049	0.0396175	1
adipose	transcript-rna-seq	3	C5	GOBP	GOBP_POSITIVE_REGULATION_OF_RYANODINE_SENSITIVE_CALCIUM_RELEASE_CHANNEL_ACTIVITY	GOBP_POSITIVE_REGULATION_OF_RYANODINE_SENSITIVE...(05020)	8	8	1	2	819	20049	0.0396175	1
adipose	transcript-rna-seq	3	C5	GOBP	GOBP_POSITIVE_REGULATION_OF_SEQUESTERING_OF_TRIGLYCERIDE	GOBP_POSITIVE_REGULATION_OF_SEQUESTERING_OF_TRIGLYCERIDE	8	9	0.889	2	819	20049	0.0396175	1
adipose	transcript-rna-seq	3	C5	GOBP	GOBP_PUTRESCINE_METABOLIC_PROCESS	GOBP_PUTRESCINE_METABOLIC_PROCESS	8	8	1	2	819	20049	0.0396175	1
adipose	transcript-rna-seq	3	C5	GOBP	GOBP_BIOGENIC_AMINE_METABOLIC_PROCESS	GOBP_BIOGENIC_AMINE_METABOLIC_PROCESS	78	100	0.78	7	819	20049	0.0399789	1
adipose	transcript-rna-seq	3	C5	GOBP	GOBP_REGULATION_OF_OLIGODENDROCYTE_DIFFERENTIATION	GOBP_REGULATION_OF_OLIGODENDROCYTE_DIFFERENTIATION	32	45	0.711	4	819	20049	0.0401256	1
adipose	transcript-rna-seq	3	C5	GOBP	GOBP_VERY_LONG_CHAIN_FATTY_ACID_METABOLIC_PROCESS	GOBP_VERY_LONG_CHAIN_FATTY_ACID_METABOLIC_PROCESS	32	35	0.914	4	819	20049	0.0401256	1
adipose	transcript-rna-seq	3	C5	GOBP	GOBP_NUCLEOTIDE_SUGAR_BIOSYNTHETIC_PROCESS	GOBP_NUCLEOTIDE_SUGAR_BIOSYNTHETIC_PROCESS	19	19	1	3	819	20049	0.0404031	1
adipose	transcript-rna-seq	3	C5	GOBP	GOBP_POSITIVE_REGULATION_OF_AUTOPHAGOSOME_ASSEMBLY	GOBP_POSITIVE_REGULATION_OF_AUTOPHAGOSOME_ASSEMBLY	19	19	1	3	819	20049	0.0404031	1
adipose	transcript-rna-seq	3	C5	GOBP	GOBP_PROTEIN_IMPORT_INTO_MITOCHONDRIAL_MATRIX	GOBP_PROTEIN_IMPORT_INTO_MITOCHONDRIAL_MATRIX	19	20	0.95	3	819	20049	0.0404031	1
adipose	transcript-rna-seq	3	C5	GOBP	GOBP_PROTEIN_LOCALIZATION_TO_MICROTUBULE	GOBP_PROTEIN_LOCALIZATION_TO_MICROTUBULE	19	19	1	3	819	20049	0.0404031	1
adipose	transcript-rna-seq	3	C5	GOBP	GOBP_XENOBIOTIC_CATABOLIC_PROCESS	GOBP_XENOBIOTIC_CATABOLIC_PROCESS	19	25	0.76	3	819	20049	0.0404031	1
adipose	transcript-rna-seq	3	C5	GOBP	GOBP_INTRACELLULAR_PROTEIN_TRANSPORT	GOBP_INTRACELLULAR_PROTEIN_TRANSPORT	821	877	0.936	44	819	20049	0.0404819	1
adipose	transcript-rna-seq	3	C5	GOBP	GOBP_ORGANIC_CYCLIC_COMPOUND_CATABOLIC_PROCESS	GOBP_ORGANIC_CYCLIC_COMPOUND_CATABOLIC_PROCESS	463	592	0.782	27	819	20049	0.0411243	1
adipose	transcript-rna-seq	3	C5	GOBP	GOBP_RESPONSE_TO_ENDOGENOUS_STIMULUS	GOBP_RESPONSE_TO_ENDOGENOUS_STIMULUS	1415	1777	0.796	71	819	20049	0.0414627	1
adipose	transcript-rna-seq	3	C5	GOBP	GOBP_AEROBIC_RESPIRATION	GOBP_AEROBIC_RESPIRATION	186	197	0.944	13	819	20049	0.0420816	1
adipose	transcript-rna-seq	3	C5	GOBP	GOBP_PYRIDINE_CONTAINING_COMPOUND_METABOLIC_PROCESS	GOBP_PYRIDINE_CONTAINING_COMPOUND_METABOLIC_PROCESS	79	86	0.919	7	819	20049	0.0423872	1
adipose	transcript-rna-seq	3	C5	GOBP	GOBP_TORC1_SIGNALING	GOBP_TORC1_SIGNALING	96	98	0.98	8	819	20049	0.0426338	1
adipose	transcript-rna-seq	3	C5	GOBP	GOBP_CELLULAR_COMPONENT_MAINTENANCE	GOBP_CELLULAR_COMPONENT_MAINTENANCE	63	73	0.863	6	819	20049	0.0432383	1
adipose	transcript-rna-seq	3	C5	GOBP	GOBP_POSITIVE_REGULATION_OF_POST_TRANSLATIONAL_PROTEIN_MODIFICATION	GOBP_POSITIVE_REGULATION_OF_POST_TRANSLATIONAL...(04928)	150	158	0.949	11	819	20049	0.0438983	1
adipose	transcript-rna-seq	3	C5	GOBP	GOBP_LIPID_DROPLET_ORGANIZATION	GOBP_LIPID_DROPLET_ORGANIZATION	33	35	0.943	4	819	20049	0.0442375	1
adipose	transcript-rna-seq	3	C5	GOBP	GOBP_POSTSYNAPSE_ASSEMBLY	GOBP_POSTSYNAPSE_ASSEMBLY	33	39	0.846	4	819	20049	0.0442375	1
adipose	transcript-rna-seq	3	C5	GOBP	GOBP_TETRAPYRROLE_BIOSYNTHETIC_PROCESS	GOBP_TETRAPYRROLE_BIOSYNTHETIC_PROCESS	33	35	0.943	4	819	20049	0.0442375	1
adipose	transcript-rna-seq	3	C5	GOBP	GOBP_TRANSITION_METAL_ION_TRANSPORT	GOBP_TRANSITION_METAL_ION_TRANSPORT	80	100	0.8	7	819	20049	0.0448875	1
adipose	transcript-rna-seq	3	C5	GOBP	GOBP_PROTEIN_EXIT_FROM_ENDOPLASMIC_RETICULUM	GOBP_PROTEIN_EXIT_FROM_ENDOPLASMIC_RETICULUM	48	50	0.96	5	819	20049	0.0452987	1
adipose	transcript-rna-seq	3	C5	GOBP	GOBP_REGULATION_OF_GLUCONEOGENESIS	GOBP_REGULATION_OF_GLUCONEOGENESIS	48	53	0.906	5	819	20049	0.0452987	1
adipose	transcript-rna-seq	3	C5	GOBP	GOBP_PROCESS_UTILIZING_AUTOPHAGIC_MECHANISM	GOBP_PROCESS_UTILIZING_AUTOPHAGIC_MECHANISM	551	585	0.942	31	819	20049	0.0455112	1
adipose	transcript-rna-seq	3	C5	GOBP	GOBP_BENZENE_CONTAINING_COMPOUND_METABOLIC_PROCESS	GOBP_BENZENE_CONTAINING_COMPOUND_METABOLIC_PROCESS	20	26	0.769	3	819	20049	0.0461323	1
adipose	transcript-rna-seq	3	C5	GOBP	GOBP_DNA_UNWINDING_INVOLVED_IN_DNA_REPLICATION	GOBP_DNA_UNWINDING_INVOLVED_IN_DNA_REPLICATION	20	21	0.952	3	819	20049	0.0461323	1
adipose	transcript-rna-seq	3	C5	GOBP	GOBP_KINETOCHORE_ORGANIZATION	GOBP_KINETOCHORE_ORGANIZATION	20	21	0.952	3	819	20049	0.0461323	1
adipose	transcript-rna-seq	3	C5	GOBP	GOBP_ZINC_ION_TRANSPORT	GOBP_ZINC_ION_TRANSPORT	20	28	0.714	3	819	20049	0.0461323	1
adipose	transcript-rna-seq	3	C5	GOBP	GOBP_PLATELET_AGGREGATION	GOBP_PLATELET_AGGREGATION	64	73	0.877	6	819	20049	0.0461345	1
adipose	transcript-rna-seq	3	C5	GOBP	GOBP_REGULATION_OF_POST_TRANSLATIONAL_PROTEIN_MODIFICATION	GOBP_REGULATION_OF_POST_TRANSLATIONAL_PROTEIN_MODIFICATION	266	284	0.937	17	819	20049	0.0463745	1
adipose	transcript-rna-seq	3	C5	GOBP	GOBP_LIPID_STORAGE	GOBP_LIPID_STORAGE	81	94	0.862	7	819	20049	0.0474807	1
adipose	transcript-rna-seq	3	C5	GOBP	GOBP_TOR_SIGNALING	GOBP_TOR_SIGNALING	152	166	0.916	11	819	20049	0.047517	1
adipose	transcript-rna-seq	3	C5	GOBP	GOBP_CELLULAR_RESPIRATION	GOBP_CELLULAR_RESPIRATION	228	243	0.938	15	819	20049	0.0478492	1
adipose	transcript-rna-seq	3	C5	GOBP	GOBP_TRNA_PROCESSING	GOBP_TRNA_PROCESSING	134	134	1	10	819	20049	0.0481305	1
adipose	transcript-rna-seq	3	C5	GOBP	GOBP_REGULATION_OF_CELLULAR_COMPONENT_BIOGENESIS	GOBP_REGULATION_OF_CELLULAR_COMPONENT_BIOGENESIS	897	1010	0.888	47	819	20049	0.0482975	1
adipose	transcript-rna-seq	3	C5	GOBP	GOBP_RESPONSE_TO_STARVATION	GOBP_RESPONSE_TO_STARVATION	190	217	0.876	13	819	20049	0.0484473	1
adipose	transcript-rna-seq	3	C5	GOBP	GOBP_IRON_ION_TRANSPORT	GOBP_IRON_ION_TRANSPORT	49	59	0.831	5	819	20049	0.0488213	1
adipose	transcript-rna-seq	3	C5	GOBP	GOBP_NUCLEOSIDE_METABOLIC_PROCESS	GOBP_NUCLEOSIDE_METABOLIC_PROCESS	49	55	0.891	5	819	20049	0.0488213	1
adipose	transcript-rna-seq	3	C5	GOBP	GOBP_CAMP_BIOSYNTHETIC_PROCESS	GOBP_CAMP_BIOSYNTHETIC_PROCESS	9	10	0.9	2	819	20049	0.049582	1
adipose	transcript-rna-seq	3	C5	GOBP	GOBP_NEGATIVE_REGULATION_OF_INSULIN_SECRETION_INVOLVED_IN_CELLULAR_RESPONSE_TO_GLUCOSE_STIMULUS	GOBP_NEGATIVE_REGULATION_OF_INSULIN_SECRETION...(03387)	9	9	1	2	819	20049	0.049582	1
adipose	transcript-rna-seq	3	C5	GOBP	GOBP_NEGATIVE_REGULATION_OF_NUCLEOTIDE_METABOLIC_PROCESS	GOBP_NEGATIVE_REGULATION_OF_NUCLEOTIDE_METABOLIC_PROCESS	9	11	0.818	2	819	20049	0.049582	1
adipose	transcript-rna-seq	3	C5	GOBP	GOBP_NEGATIVE_REGULATION_OF_UBIQUITIN_PROTEIN_LIGASE_ACTIVITY	GOBP_NEGATIVE_REGULATION_OF_UBIQUITIN_PROTEIN...(03776)	9	9	1	2	819	20049	0.049582	1
adipose	transcript-rna-seq	3	C5	GOBP	GOBP_PHOSPHATIDYLETHANOLAMINE_BIOSYNTHETIC_PROCESS	GOBP_PHOSPHATIDYLETHANOLAMINE_BIOSYNTHETIC_PROCESS	9	10	0.9	2	819	20049	0.049582	1
adipose	transcript-rna-seq	3	C5	GOBP	GOBP_POSITIVE_REGULATION_OF_INTEGRIN_ACTIVATION	GOBP_POSITIVE_REGULATION_OF_INTEGRIN_ACTIVATION	9	11	0.818	2	819	20049	0.049582	1
adipose	transcript-rna-seq	3	C5	GOBP	GOBP_POSITIVE_REGULATION_OF_SISTER_CHROMATID_COHESION	GOBP_POSITIVE_REGULATION_OF_SISTER_CHROMATID_COHESION	9	9	1	2	819	20049	0.049582	1
adipose	transcript-rna-seq	3	C5	GOBP	GOBP_PROTOPORPHYRINOGEN_IX_BIOSYNTHETIC_PROCESS	GOBP_PROTOPORPHYRINOGEN_IX_BIOSYNTHETIC_PROCESS	9	9	1	2	819	20049	0.049582	1
adipose	transcript-rna-seq	3	C5	GOBP	GOBP_REGULATION_OF_TRANSLATIONAL_TERMINATION	GOBP_REGULATION_OF_TRANSLATIONAL_TERMINATION	9	9	1	2	819	20049	0.049582	1
adipose	transcript-rna-seq	3	C5	GOBP	GOBP_VESICLE_MEDIATED_CHOLESTEROL_TRANSPORT	GOBP_VESICLE_MEDIATED_CHOLESTEROL_TRANSPORT	9	9	1	2	819	20049	0.049582	1
adipose	transcript-rna-seq	3	C5	GOCC	GOCC_RIBOSOME	GOCC_RIBOSOME	225	239	0.941	32	819	20049	7.7044e-10	6.5472e-06
adipose	transcript-rna-seq	3	C5	GOCC	GOCC_RIBOSOMAL_SUBUNIT	GOCC_RIBOSOMAL_SUBUNIT	181	188	0.963	27	819	20049	5.70791e-09	1.30408e-05
adipose	transcript-rna-seq	3	C5	GOCC	GOCC_ORGANELLE_INNER_MEMBRANE	GOCC_ORGANELLE_INNER_MEMBRANE	508	553	0.919	48	819	20049	6.37316e-08	9.10703e-05
adipose	transcript-rna-seq	3	C5	GOCC	GOCC_LARGE_RIBOSOMAL_SUBUNIT	GOCC_LARGE_RIBOSOMAL_SUBUNIT	113	117	0.966	19	819	20049	1.50549e-07	0.000159921
adipose	transcript-rna-seq	3	C5	GOCC	GOCC_MITOCHONDRIAL_PROTEIN_CONTAINING_COMPLEX	GOCC_MITOCHONDRIAL_PROTEIN_CONTAINING_COMPLEX	291	300	0.97	31	819	20049	1.1576e-06	0.000983729
adipose	transcript-rna-seq	3	C5	GOCC	GOCC_ENVELOPE	GOCC_ENVELOPE	1175	1270	0.925	81	819	20049	2.53706e-06	0.00169042
adipose	transcript-rna-seq	3	C5	GOCC	GOCC_CYTOSOLIC_RIBOSOME	GOCC_CYTOSOLIC_RIBOSOME	111	118	0.941	17	819	20049	2.58596e-06	0.00169042
adipose	transcript-rna-seq	3	C5	GOCC	GOCC_MITOCHONDRIAL_ENVELOPE	GOCC_MITOCHONDRIAL_ENVELOPE	749	804	0.932	57	819	20049	4.89904e-06	0.00297372
adipose	transcript-rna-seq	3	C5	GOCC	GOCC_90S_PRERIBOSOME	GOCC_90S_PRERIBOSOME	28	29	0.966	8	819	20049	1.12434e-05	0.00597163
adipose	transcript-rna-seq	3	C5	GOCC	GOCC_CYTOSOLIC_LARGE_RIBOSOMAL_SUBUNIT	GOCC_CYTOSOLIC_LARGE_RIBOSOMAL_SUBUNIT	56	60	0.933	11	819	20049	1.36729e-05	0.00683486
adipose	transcript-rna-seq	3	C5	GOCC	GOCC_MITOCHONDRION	GOCC_MITOCHONDRION	1539	1665	0.924	93	819	20049	8.566e-05	0.0330881
adipose	transcript-rna-seq	3	C5	GOCC	GOCC_PRERIBOSOME	GOCC_PRERIBOSOME	107	109	0.982	14	819	20049	0.000115488	0.0426705
adipose	transcript-rna-seq	3	C5	GOCC	GOCC_ORGANELLAR_RIBOSOME	GOCC_ORGANELLAR_RIBOSOME	89	89	1	12	819	20049	0.000262809	0.0827168
adipose	transcript-rna-seq	3	C5	GOCC	GOCC_PROTON_TRANSPORTING_TWO_SECTOR_ATPASE_COMPLEX	GOCC_PROTON_TRANSPORTING_TWO_SECTOR_ATPASE_COMPLEX	46	50	0.92	8	819	20049	0.000492514	0.130793
adipose	transcript-rna-seq	3	C5	GOCC	GOCC_PRERIBOSOME_LARGE_SUBUNIT_PRECURSOR	GOCC_PRERIBOSOME_LARGE_SUBUNIT_PRECURSOR	19	19	1	5	819	20049	0.00080985	0.19117
adipose	transcript-rna-seq	3	C5	GOCC	GOCC_NUCLEAR_OUTER_MEMBRANE_ENDOPLASMIC_RETICULUM_MEMBRANE_NETWORK	GOCC_NUCLEAR_OUTER_MEMBRANE_ENDOPLASMIC_RETICULUM...(08566)	1059	1212	0.874	64	819	20049	0.00111615	0.243207
adipose	transcript-rna-seq	3	C5	GOCC	GOCC_INNER_MITOCHONDRIAL_MEMBRANE_PROTEIN_COMPLEX	GOCC_INNER_MITOCHONDRIAL_MEMBRANE_PROTEIN_COMPLEX	152	158	0.962	15	819	20049	0.00143233	0.283069
adipose	transcript-rna-seq	3	C5	GOCC	GOCC_MITOCHONDRIAL_LARGE_RIBOSOMAL_SUBUNIT	GOCC_MITOCHONDRIAL_LARGE_RIBOSOMAL_SUBUNIT	56	56	1	8	819	20049	0.00187321	0.338692
adipose	transcript-rna-seq	3	C5	GOCC	GOCC_RIBONUCLEOPROTEIN_GRANULE	GOCC_RIBONUCLEOPROTEIN_GRANULE	243	270	0.9	20	819	20049	0.00241573	0.410578
adipose	transcript-rna-seq	3	C5	GOCC	GOCC_PROTON_TRANSPORTING_TWO_SECTOR_ATPASE_COMPLEX_PROTON_TRANSPORTING_DOMAIN	GOCC_PROTON_TRANSPORTING_TWO_SECTOR_ATPASE_COMPLEX...(08726)	24	26	0.923	5	819	20049	0.00249921	0.416438
adipose	transcript-rna-seq	3	C5	GOCC	GOCC_SMALL_RIBOSOMAL_SUBUNIT	GOCC_SMALL_RIBOSOMAL_SUBUNIT	72	75	0.96	9	819	20049	0.00257536	0.420874
adipose	transcript-rna-seq	3	C5	GOCC	GOCC_PROTON_TRANSPORTING_V_TYPE_ATPASE_COMPLEX	GOCC_PROTON_TRANSPORTING_V_TYPE_ATPASE_COMPLEX	25	27	0.926	5	819	20049	0.00302035	0.435033
adipose	transcript-rna-seq	3	C5	GOCC	GOCC_CYTOCHROME_COMPLEX	GOCC_CYTOCHROME_COMPLEX	36	42	0.857	6	819	20049	0.00311274	0.43971
adipose	transcript-rna-seq	3	C5	GOCC	GOCC_MITOCHONDRIAL_MATRIX	GOCC_MITOCHONDRIAL_MATRIX	468	487	0.961	32	819	20049	0.00324238	0.43971
adipose	transcript-rna-seq	3	C5	GOCC	GOCC_ROUGH_ENDOPLASMIC_RETICULUM	GOCC_ROUGH_ENDOPLASMIC_RETICULUM	51	57	0.895	7	819	20049	0.00447218	0.558891
adipose	transcript-rna-seq	3	C5	GOCC	GOCC_CYTOPLASMIC_STRESS_GRANULE	GOCC_CYTOPLASMIC_STRESS_GRANULE	80	89	0.899	9	819	20049	0.00526093	0.575342
adipose	transcript-rna-seq	3	C5	GOCC	GOCC_RESPIRASOME	GOCC_RESPIRASOME	96	102	0.941	10	819	20049	0.00581457	0.610028
adipose	transcript-rna-seq	3	C5	GOCC	GOCC_POLYSOMAL_RIBOSOME	GOCC_POLYSOMAL_RIBOSOME	29	31	0.935	5	819	20049	0.00590086	0.61153
adipose	transcript-rna-seq	3	C5	GOCC	GOCC_EXTRINSIC_COMPONENT_OF_SYNAPTIC_VESICLE_MEMBRANE	GOCC_EXTRINSIC_COMPONENT_OF_SYNAPTIC_VESICLE_MEMBRANE	10	11	0.909	3	819	20049	0.00657003	0.641748
adipose	transcript-rna-seq	3	C5	GOCC	GOCC_NUCLEOID	GOCC_NUCLEOID	44	45	0.978	6	819	20049	0.00856524	0.790621
adipose	transcript-rna-seq	3	C5	GOCC	GOCC_PROTON_TRANSPORTING_V_TYPE_ATPASE_V1_DOMAIN	GOCC_PROTON_TRANSPORTING_V_TYPE_ATPASE_V1_DOMAIN	11	11	1	3	819	20049	0.00876205	0.790621
adipose	transcript-rna-seq	3	C5	GOCC	GOCC_ENDOPLASMIC_RETICULUM_PROTEIN_CONTAINING_COMPLEX	GOCC_ENDOPLASMIC_RETICULUM_PROTEIN_CONTAINING_COMPLEX	120	126	0.952	11	819	20049	0.0101027	0.823078
adipose	transcript-rna-seq	3	C5	GOCC	GOCC_PRESYNAPTIC_CYTOSOL	GOCC_PRESYNAPTIC_CYTOSOL	12	13	0.923	3	819	20049	0.0113321	0.823078
adipose	transcript-rna-seq	3	C5	GOCC	GOCC_WASH_COMPLEX	GOCC_WASH_COMPLEX	12	12	1	3	819	20049	0.0113321	0.823078
adipose	transcript-rna-seq	3	C5	GOCC	GOCC_ORGANELLE_SUBCOMPARTMENT	GOCC_ORGANELLE_SUBCOMPARTMENT	1327	1513	0.877	71	819	20049	0.0118003	0.848443
adipose	transcript-rna-seq	3	C5	GOCC	GOCC_SCF_UBIQUITIN_LIGASE_COMPLEX	GOCC_SCF_UBIQUITIN_LIGASE_COMPLEX	61	65	0.938	7	819	20049	0.011881	0.848443
adipose	transcript-rna-seq	3	C5	GOCC	GOCC_RESPIRATORY_CHAIN_COMPLEX_IV	GOCC_RESPIRATORY_CHAIN_COMPLEX_IV	23	28	0.821	4	819	20049	0.0131698	0.858191
adipose	transcript-rna-seq	3	C5	GOCC	GOCC_CUL3_RING_UBIQUITIN_LIGASE_COMPLEX	GOCC_CUL3_RING_UBIQUITIN_LIGASE_COMPLEX	35	36	0.972	5	819	20049	0.0131975	0.858191
adipose	transcript-rna-seq	3	C5	GOCC	GOCC_SPINDLE_MIDZONE	GOCC_SPINDLE_MIDZONE	35	37	0.946	5	819	20049	0.0131975	0.858191
adipose	transcript-rna-seq	3	C5	GOCC	GOCC_CATALYTIC_COMPLEX	GOCC_CATALYTIC_COMPLEX	1599	1730	0.924	83	819	20049	0.0138778	0.858191
adipose	transcript-rna-seq	3	C5	GOCC	GOCC_POLYSOME	GOCC_POLYSOME	63	67	0.94	7	819	20049	0.0140546	0.858191
adipose	transcript-rna-seq	3	C5	GOCC	GOCC_PROTON_TRANSPORTING_ATP_SYNTHASE_COMPLEX_COUPLING_FACTOR_F_O	GOCC_PROTON_TRANSPORTING_ATP_SYNTHASE_COMPLEX...(08723)	13	14	0.929	3	819	20049	0.0142905	0.858191
adipose	transcript-rna-seq	3	C5	GOCC	GOCC_RNA_POLYMERASE_I_COMPLEX	GOCC_RNA_POLYMERASE_I_COMPLEX	13	13	1	3	819	20049	0.0142905	0.858191
adipose	transcript-rna-seq	3	C5	GOCC	GOCC_CEREBELLAR_CLIMBING_FIBER_TO_PURKINJE_CELL_SYNAPSE	GOCC_CEREBELLAR_CLIMBING_FIBER_TO_PURKINJE_CELL_SYNAPSE	5	7	0.714	2	819	20049	0.0153501	0.858191
adipose	transcript-rna-seq	3	C5	GOCC	GOCC_LSM1_7_PAT1_COMPLEX	GOCC_LSM1_7_PAT1_COMPLEX	5	5	1	2	819	20049	0.0153501	0.858191
adipose	transcript-rna-seq	3	C5	GOCC	GOCC_LIPID_DROPLET	GOCC_LIPID_DROPLET	95	104	0.913	9	819	20049	0.0155881	0.860179
adipose	transcript-rna-seq	3	C5	GOCC	GOCC_SUPRAMOLECULAR_COMPLEX	GOCC_SUPRAMOLECULAR_COMPLEX	1088	1408	0.773	59	819	20049	0.0161456	0.879519
adipose	transcript-rna-seq	3	C5	GOCC	GOCC_CYTOSOLIC_SMALL_RIBOSOMAL_SUBUNIT	GOCC_CYTOSOLIC_SMALL_RIBOSOMAL_SUBUNIT	38	41	0.927	5	819	20049	0.0184678	0.907162
adipose	transcript-rna-seq	3	C5	GOCC	GOCC_CELL_SUBSTRATE_JUNCTION	GOCC_CELL_SUBSTRATE_JUNCTION	417	434	0.961	26	819	20049	0.0220339	0.958779
adipose	transcript-rna-seq	3	C5	GOCC	GOCC_CHROMOSOME_PASSENGER_COMPLEX	GOCC_CHROMOSOME_PASSENGER_COMPLEX	6	6	1	2	819	20049	0.0224061	0.958779
adipose	transcript-rna-seq	3	C5	GOCC	GOCC_MITOCHONDRIAL_ALPHA_KETOGLUTARATE_DEHYDROGENASE_COMPLEX	GOCC_MITOCHONDRIAL_ALPHA_KETOGLUTARATE...(08479)	6	6	1	2	819	20049	0.0224061	0.958779
adipose	transcript-rna-seq	3	C5	GOCC	GOCC_MITOTIC_SPINDLE_ASTRAL_MICROTUBULE	GOCC_MITOTIC_SPINDLE_ASTRAL_MICROTUBULE	6	8	0.75	2	819	20049	0.0224061	0.958779
adipose	transcript-rna-seq	3	C5	GOCC	GOCC_PLATELET_DENSE_GRANULE_MEMBRANE	GOCC_PLATELET_DENSE_GRANULE_MEMBRANE	6	6	1	2	819	20049	0.0224061	0.958779
adipose	transcript-rna-seq	3	C5	GOCC	GOCC_EXTRINSIC_COMPONENT_OF_CYTOPLASMIC_SIDE_OF_PLASMA_MEMBRANE	GOCC_EXTRINSIC_COMPONENT_OF_CYTOPLASMIC_SIDE_OF...(08276)	55	71	0.775	6	819	20049	0.0241707	0.992688
adipose	transcript-rna-seq	3	C5	GOCC	GOCC_PIGMENT_GRANULE	GOCC_PIGMENT_GRANULE	104	112	0.929	9	819	20049	0.0264795	1
adipose	transcript-rna-seq	3	C5	GOCC	GOCC_MIDBODY	GOCC_MIDBODY	193	204	0.946	14	819	20049	0.0273535	1
adipose	transcript-rna-seq	3	C5	GOCC	GOCC_SMALL_SUBUNIT_PROCESSOME	GOCC_SMALL_SUBUNIT_PROCESSOME	72	74	0.973	7	819	20049	0.0274018	1
adipose	transcript-rna-seq	3	C5	GOCC	GOCC_COSTAMERE	GOCC_COSTAMERE	17	18	0.944	3	819	20049	0.0301075	1
adipose	transcript-rna-seq	3	C5	GOCC	GOCC_LSM2_8_COMPLEX	GOCC_LSM2_8_COMPLEX	7	7	1	2	819	20049	0.0305281	1
adipose	transcript-rna-seq	3	C5	GOCC	GOCC_PROTON_TRANSPORTING_TWO_SECTOR_ATPASE_COMPLEX_CATALYTIC_DOMAIN	GOCC_PROTON_TRANSPORTING_TWO_SECTOR_ATPASE_COMPLEX...(08725)	18	19	0.947	3	819	20049	0.0350593	1
adipose	transcript-rna-seq	3	C5	GOCC	GOCC_GTPASE_COMPLEX	GOCC_GTPASE_COMPLEX	31	41	0.756	4	819	20049	0.0362411	1
adipose	transcript-rna-seq	3	C5	GOCC	GOCC_CUL5_RING_UBIQUITIN_LIGASE_COMPLEX	GOCC_CUL5_RING_UBIQUITIN_LIGASE_COMPLEX	8	9	0.889	2	819	20049	0.0396175	1
adipose	transcript-rna-seq	3	C5	GOCC	GOCC_DIHYDROLIPOYL_DEHYDROGENASE_COMPLEX	GOCC_DIHYDROLIPOYL_DEHYDROGENASE_COMPLEX	8	9	0.889	2	819	20049	0.0396175	1
adipose	transcript-rna-seq	3	C5	GOCC	GOCC_JUNCTIONAL_SARCOPLASMIC_RETICULUM_MEMBRANE	GOCC_JUNCTIONAL_SARCOPLASMIC_RETICULUM_MEMBRANE	8	9	0.889	2	819	20049	0.0396175	1
adipose	transcript-rna-seq	3	C5	GOCC	GOCC_TRNA_SPLICING_LIGASE_COMPLEX	GOCC_TRNA_SPLICING_LIGASE_COMPLEX	8	8	1	2	819	20049	0.0396175	1
adipose	transcript-rna-seq	3	C5	GOCC	GOCC_U6_SNRNP	GOCC_U6_SNRNP	8	11	0.727	2	819	20049	0.0396175	1
adipose	transcript-rna-seq	3	C5	GOCC	GOCC_MITOCHONDRIAL_SMALL_RIBOSOMAL_SUBUNIT	GOCC_MITOCHONDRIAL_SMALL_RIBOSOMAL_SUBUNIT	32	32	1	4	819	20049	0.0401256	1
adipose	transcript-rna-seq	3	C5	GOCC	GOCC_CYTOSOLIC_REGION	GOCC_CYTOSOLIC_REGION	19	20	0.95	3	819	20049	0.0404031	1
adipose	transcript-rna-seq	3	C5	GOCC	GOCC_EXCITATORY_SYNAPSE	GOCC_EXCITATORY_SYNAPSE	48	64	0.75	5	819	20049	0.0452987	1
adipose	transcript-rna-seq	3	C5	GOCC	GOCC_PROTON_TRANSPORTING_ATP_SYNTHASE_COMPLEX	GOCC_PROTON_TRANSPORTING_ATP_SYNTHASE_COMPLEX	20	22	0.909	3	819	20049	0.0461323	1
adipose	transcript-rna-seq	3	C5	GOCC	GOCC_CYTOPLASMIC_MICROTUBULE	GOCC_CYTOPLASMIC_MICROTUBULE	81	106	0.764	7	819	20049	0.0474807	1
adipose	transcript-rna-seq	3	C5	GOCC	GOCC_VACUOLAR_MEMBRANE	GOCC_VACUOLAR_MEMBRANE	450	486	0.926	26	819	20049	0.0486505	1
adipose	transcript-rna-seq	3	C5	GOCC	GOCC_ASTER	GOCC_ASTER	9	11	0.818	2	819	20049	0.049582	1
adipose	transcript-rna-seq	3	C5	GOCC	GOCC_BLOC_1_COMPLEX	GOCC_BLOC_1_COMPLEX	9	9	1	2	819	20049	0.049582	1
adipose	transcript-rna-seq	3	C5	GOCC	GOCC_CHROMAFFIN_GRANULE_MEMBRANE	GOCC_CHROMAFFIN_GRANULE_MEMBRANE	9	9	1	2	819	20049	0.049582	1
adipose	transcript-rna-seq	3	C5	GOCC	GOCC_NLS_DEPENDENT_PROTEIN_NUCLEAR_IMPORT_COMPLEX	GOCC_NLS_DEPENDENT_PROTEIN_NUCLEAR_IMPORT_COMPLEX	9	10	0.9	2	819	20049	0.049582	1
adipose	transcript-rna-seq	3	C5	GOMF	GOMF_STRUCTURAL_CONSTITUENT_OF_RIBOSOME	GOMF_STRUCTURAL_CONSTITUENT_OF_RIBOSOME	158	169	0.935	25	819	20049	6.1383e-09	1.30408e-05
adipose	transcript-rna-seq	3	C5	GOMF	GOMF_STRUCTURAL_MOLECULE_ACTIVITY	GOMF_STRUCTURAL_MOLECULE_ACTIVITY	573	809	0.708	44	819	20049	4.78827e-05	0.0213039
adipose	transcript-rna-seq	3	C5	GOMF	GOMF_SNORNA_BINDING	GOMF_SNORNA_BINDING	32	32	1	7	819	20049	0.000254426	0.0827168
adipose	transcript-rna-seq	3	C5	GOMF	GOMF_PROTON_TRANSMEMBRANE_TRANSPORTER_ACTIVITY	GOMF_PROTON_TRANSMEMBRANE_TRANSPORTER_ACTIVITY	118	143	0.825	13	819	20049	0.00107024	0.23934
adipose	transcript-rna-seq	3	C5	GOMF	GOMF_UNIPORTER_ACTIVITY	GOMF_UNIPORTER_ACTIVITY	6	8	0.75	3	819	20049	0.00123812	0.256624
adipose	transcript-rna-seq	3	C5	GOMF	GOMF_ATPASE_COUPLED_ION_TRANSMEMBRANE_TRANSPORTER_ACTIVITY	GOMF_ATPASE_COUPLED_ION_TRANSMEMBRANE_TRANSPORTER_ACTIVITY	22	24	0.917	5	819	20049	0.00165673	0.306063
adipose	transcript-rna-seq	3	C5	GOMF	GOMF_INTRAMOLECULAR_TRANSFERASE_ACTIVITY	GOMF_INTRAMOLECULAR_TRANSFERASE_ACTIVITY	25	28	0.893	5	819	20049	0.00302035	0.435033
adipose	transcript-rna-seq	3	C5	GOMF	GOMF_NUCLEOSIDE_BINDING	GOMF_NUCLEOSIDE_BINDING	8	8	1	3	819	20049	0.00325979	0.43971
adipose	transcript-rna-seq	3	C5	GOMF	GOMF_CARBOXY_LYASE_ACTIVITY	GOMF_CARBOXY_LYASE_ACTIVITY	28	34	0.824	5	819	20049	0.00505029	0.570715
adipose	transcript-rna-seq	3	C5	GOMF	GOMF_RNA_POLYMERASE_I_ACTIVITY	GOMF_RNA_POLYMERASE_I_ACTIVITY	10	10	1	3	819	20049	0.00657003	0.641748
adipose	transcript-rna-seq	3	C5	GOMF	GOMF_U3_SNORNA_BINDING	GOMF_U3_SNORNA_BINDING	10	10	1	3	819	20049	0.00657003	0.641748
adipose	transcript-rna-seq	3	C5	GOMF	GOMF_ATPASE_COUPLED_MONOATOMIC_CATION_TRANSMEMBRANE_TRANSPORTER_ACTIVITY	GOMF_ATPASE_COUPLED_MONOATOMIC_CATION...(09130)	43	52	0.827	6	819	20049	0.00765548	0.730969
adipose	transcript-rna-seq	3	C5	GOMF	GOMF_PRIMARY_ACTIVE_TRANSMEMBRANE_TRANSPORTER_ACTIVITY	GOMF_PRIMARY_ACTIVE_TRANSMEMBRANE_TRANSPORTER_ACTIVITY	150	164	0.915	13	819	20049	0.00861264	0.790621
adipose	transcript-rna-seq	3	C5	GOMF	GOMF_FMN_BINDING	GOMF_FMN_BINDING	11	15	0.733	3	819	20049	0.00876205	0.790621
adipose	transcript-rna-seq	3	C5	GOMF	GOMF_VITAMIN_B6_BINDING	GOMF_VITAMIN_B6_BINDING	45	57	0.789	6	819	20049	0.00954993	0.818719
adipose	transcript-rna-seq	3	C5	GOMF	GOMF_PROTEIN_METHYLTRANSFERASE_ACTIVITY	GOMF_PROTEIN_METHYLTRANSFERASE_ACTIVITY	88	96	0.917	9	819	20049	0.0097306	0.818719
adipose	transcript-rna-seq	3	C5	GOMF	GOMF_PDZ_DOMAIN_BINDING	GOMF_PDZ_DOMAIN_BINDING	74	85	0.871	8	819	20049	0.0104802	0.823078
adipose	transcript-rna-seq	3	C5	GOMF	GOMF_CARBON_CARBON_LYASE_ACTIVITY	GOMF_CARBON_CARBON_LYASE_ACTIVITY	46	52	0.885	6	819	20049	0.0106127	0.823078
adipose	transcript-rna-seq	3	C5	GOMF	GOMF_HISTONE_H3K9_DEMETHYLASE_ACTIVITY	GOMF_HISTONE_H3K9_DEMETHYLASE_ACTIVITY	12	14	0.857	3	819	20049	0.0113321	0.823078
adipose	transcript-rna-seq	3	C5	GOMF	GOMF_PROTEIN_KINASE_A_REGULATORY_SUBUNIT_BINDING	GOMF_PROTEIN_KINASE_A_REGULATORY_SUBUNIT_BINDING	23	25	0.92	4	819	20049	0.0131698	0.858191
adipose	transcript-rna-seq	3	C5	GOMF	GOMF_CARBON_SULFUR_LYASE_ACTIVITY	GOMF_CARBON_SULFUR_LYASE_ACTIVITY	13	16	0.812	3	819	20049	0.0142905	0.858191
adipose	transcript-rna-seq	3	C5	GOMF	GOMF_DEATH_RECEPTOR_ACTIVITY	GOMF_DEATH_RECEPTOR_ACTIVITY	13	13	1	3	819	20049	0.0142905	0.858191
adipose	transcript-rna-seq	3	C5	GOMF	GOMF_PSEUDOURIDINE_SYNTHASE_ACTIVITY	GOMF_PSEUDOURIDINE_SYNTHASE_ACTIVITY	13	13	1	3	819	20049	0.0142905	0.858191
adipose	transcript-rna-seq	3	C5	GOMF	GOMF_CAMP_DEPENDENT_PROTEIN_KINASE_ACTIVITY	GOMF_CAMP_DEPENDENT_PROTEIN_KINASE_ACTIVITY	5	6	0.833	2	819	20049	0.0153501	0.858191
adipose	transcript-rna-seq	3	C5	GOMF	GOMF_DOLICHYL_DIPHOSPHOOLIGOSACCHARIDE_PROTEIN_GLYCOTRANSFERASE_ACTIVITY	GOMF_DOLICHYL_DIPHOSPHOOLIGOSACCHARIDE_PROTEIN...(09421)	5	5	1	2	819	20049	0.0153501	0.858191
adipose	transcript-rna-seq	3	C5	GOMF	GOMF_HISTONE_H3K9ME_H3K9ME2_DEMETHYLASE_ACTIVITY	GOMF_HISTONE_H3K9ME_H3K9ME2_DEMETHYLASE_ACTIVITY	5	5	1	2	819	20049	0.0153501	0.858191
adipose	transcript-rna-seq	3	C5	GOMF	GOMF_HISTONE_H4_DEMETHYLASE_ACTIVITY	GOMF_HISTONE_H4_DEMETHYLASE_ACTIVITY	5	5	1	2	819	20049	0.0153501	0.858191
adipose	transcript-rna-seq	3	C5	GOMF	GOMF_LEUKOTRIENE_C4_SYNTHASE_ACTIVITY	GOMF_LEUKOTRIENE_C4_SYNTHASE_ACTIVITY	5	5	1	2	819	20049	0.0153501	0.858191
adipose	transcript-rna-seq	3	C5	GOMF	GOMF_RIBONUCLEOPROTEIN_COMPLEX_BINDING	GOMF_RIBONUCLEOPROTEIN_COMPLEX_BINDING	164	168	0.976	13	819	20049	0.0172196	0.887882
adipose	transcript-rna-seq	3	C5	GOMF	GOMF_CULLIN_FAMILY_PROTEIN_BINDING	GOMF_CULLIN_FAMILY_PROTEIN_BINDING	25	26	0.962	4	819	20049	0.0176436	0.887882
adipose	transcript-rna-seq	3	C5	GOMF	GOMF_MAGNESIUM_ION_TRANSMEMBRANE_TRANSPORTER_ACTIVITY	GOMF_MAGNESIUM_ION_TRANSMEMBRANE_TRANSPORTER_ACTIVITY	14	16	0.875	3	819	20049	0.0176445	0.887882
adipose	transcript-rna-seq	3	C5	GOMF	GOMF_DIOXYGENASE_ACTIVITY	GOMF_DIOXYGENASE_ACTIVITY	83	93	0.892	8	819	20049	0.0199746	0.958779
adipose	transcript-rna-seq	3	C5	GOMF	GOMF_ENDONUCLEASE_ACTIVITY_ACTIVE_WITH_EITHER_RIBO_OR_DEOXYRIBONUCLEIC_ACIDS_AND_PRODUCING_5_PHOSPHOMONOESTERS	GOMF_ENDONUCLEASE_ACTIVITY_ACTIVE_WITH_EITHER_RIBO...(09446)	39	40	0.975	5	819	20049	0.0204922	0.958779
adipose	transcript-rna-seq	3	C5	GOMF	GOMF_FERROUS_IRON_TRANSMEMBRANE_TRANSPORTER_ACTIVITY	GOMF_FERROUS_IRON_TRANSMEMBRANE_TRANSPORTER_ACTIVITY	6	6	1	2	819	20049	0.0224061	0.958779
adipose	transcript-rna-seq	3	C5	GOMF	GOMF_NERVE_GROWTH_FACTOR_BINDING	GOMF_NERVE_GROWTH_FACTOR_BINDING	6	6	1	2	819	20049	0.0224061	0.958779
adipose	transcript-rna-seq	3	C5	GOMF	GOMF_OLIGOSACCHARYL_TRANSFERASE_ACTIVITY	GOMF_OLIGOSACCHARYL_TRANSFERASE_ACTIVITY	6	6	1	2	819	20049	0.0224061	0.958779
adipose	transcript-rna-seq	3	C5	GOMF	GOMF_PHOSPHATIDYLINOSITOL_4_PHOSPHATE_BINDING	GOMF_PHOSPHATIDYLINOSITOL_4_PHOSPHATE_BINDING	27	29	0.931	4	819	20049	0.02296	0.961155
adipose	transcript-rna-seq	3	C5	GOMF	GOMF_TRANSFERASE_ACTIVITY_TRANSFERRING_ALKYL_OR_ARYL_OTHER_THAN_METHYL_GROUPS	GOMF_TRANSFERASE_ACTIVITY_TRANSFERRING_ALKYL_OR...(10625)	55	62	0.887	6	819	20049	0.0241707	0.992688
adipose	transcript-rna-seq	3	C5	GOMF	GOMF_OXIDOREDUCTASE_ACTIVITY_ACTING_ON_A_HEME_GROUP_OF_DONORS	GOMF_OXIDOREDUCTASE_ACTIVITY_ACTING_ON_A_HEME...(10093)	16	16	1	3	819	20049	0.0255527	1
adipose	transcript-rna-seq	3	C5	GOMF	GOMF_PROTON_TRANSPORTING_ATP_SYNTHASE_ACTIVITY_ROTATIONAL_MECHANISM	GOMF_PROTON_TRANSPORTING_ATP_SYNTHASE_ACTIVITY...(10369)	16	18	0.889	3	819	20049	0.0255527	1
adipose	transcript-rna-seq	3	C5	GOMF	GOMF_SPHINGOLIPID_TRANSPORTER_ACTIVITY	GOMF_SPHINGOLIPID_TRANSPORTER_ACTIVITY	16	18	0.889	3	819	20049	0.0255527	1
adipose	transcript-rna-seq	3	C5	GOMF	GOMF_PHOSPHATIDYLINOSITOL_3_PHOSPHATE_BINDING	GOMF_PHOSPHATIDYLINOSITOL_3_PHOSPHATE_BINDING	42	45	0.933	5	819	20049	0.0274152	1
adipose	transcript-rna-seq	3	C5	GOMF	GOMF_PROTEIN_DEMETHYLASE_ACTIVITY	GOMF_PROTEIN_DEMETHYLASE_ACTIVITY	29	31	0.935	4	819	20049	0.0291521	1
adipose	transcript-rna-seq	3	C5	GOMF	GOMF_PHOSPHATIDYLCHOLINE_TRANSPORTER_ACTIVITY	GOMF_PHOSPHATIDYLCHOLINE_TRANSPORTER_ACTIVITY	17	18	0.944	3	819	20049	0.0301075	1
adipose	transcript-rna-seq	3	C5	GOMF	GOMF_PROLINE_RICH_REGION_BINDING	GOMF_PROLINE_RICH_REGION_BINDING	17	17	1	3	819	20049	0.0301075	1
adipose	transcript-rna-seq	3	C5	GOMF	GOMF_ZINC_ION_TRANSMEMBRANE_TRANSPORTER_ACTIVITY	GOMF_ZINC_ION_TRANSMEMBRANE_TRANSPORTER_ACTIVITY	17	24	0.708	3	819	20049	0.0301075	1
adipose	transcript-rna-seq	3	C5	GOMF	GOMF_ACYL_COA_OXIDASE_ACTIVITY	GOMF_ACYL_COA_OXIDASE_ACTIVITY	7	7	1	2	819	20049	0.0305281	1
adipose	transcript-rna-seq	3	C5	GOMF	GOMF_ARGININE_BINDING	GOMF_ARGININE_BINDING	7	9	0.778	2	819	20049	0.0305281	1
adipose	transcript-rna-seq	3	C5	GOMF	GOMF_ATP_DEPENDENT_PEPTIDASE_ACTIVITY	GOMF_ATP_DEPENDENT_PEPTIDASE_ACTIVITY	7	7	1	2	819	20049	0.0305281	1
adipose	transcript-rna-seq	3	C5	GOMF	GOMF_CYCLIC_NUCLEOTIDE_DEPENDENT_PROTEIN_KINASE_ACTIVITY	GOMF_CYCLIC_NUCLEOTIDE_DEPENDENT_PROTEIN_KINASE_ACTIVITY	7	8	0.875	2	819	20049	0.0305281	1
adipose	transcript-rna-seq	3	C5	GOMF	GOMF_FLAP_ENDONUCLEASE_ACTIVITY	GOMF_FLAP_ENDONUCLEASE_ACTIVITY	7	8	0.875	2	819	20049	0.0305281	1
adipose	transcript-rna-seq	3	C5	GOMF	GOMF_MODIFIED_AMINO_ACID_TRANSMEMBRANE_TRANSPORTER_ACTIVITY	GOMF_MODIFIED_AMINO_ACID_TRANSMEMBRANE_TRANSPORTER_ACTIVITY	30	38	0.789	4	819	20049	0.0325835	1
adipose	transcript-rna-seq	3	C5	GOMF	GOMF_RNA_ENDONUCLEASE_ACTIVITY_PRODUCING_5_PHOSPHOMONOESTERS	GOMF_RNA_ENDONUCLEASE_ACTIVITY_PRODUCING_5...(10421)	30	31	0.968	4	819	20049	0.0325835	1
adipose	transcript-rna-seq	3	C5	GOMF	GOMF_2_OXOGLUTARATE_DEPENDENT_DIOXYGENASE_ACTIVITY	GOMF_2_OXOGLUTARATE_DEPENDENT_DIOXYGENASE_ACTIVITY	59	60	0.983	6	819	20049	0.0328107	1
adipose	transcript-rna-seq	3	C5	GOMF	GOMF_TRANSPORTER_ACTIVITY	GOMF_TRANSPORTER_ACTIVITY	916	1240	0.739	49	819	20049	0.0328735	1
adipose	transcript-rna-seq	3	C5	GOMF	GOMF_ACTIVE_MONOATOMIC_ION_TRANSMEMBRANE_TRANSPORTER_ACTIVITY	GOMF_ACTIVE_MONOATOMIC_ION_TRANSMEMBRANE...(09013)	180	245	0.735	13	819	20049	0.0336718	1
adipose	transcript-rna-seq	3	C5	GOMF	GOMF_PHOSPHATIDYLINOSITOL_5_PHOSPHATE_BINDING	GOMF_PHOSPHATIDYLINOSITOL_5_PHOSPHATE_BINDING	18	20	0.9	3	819	20049	0.0350593	1
adipose	transcript-rna-seq	3	C5	GOMF	GOMF_MANGANESE_ION_BINDING	GOMF_MANGANESE_ION_BINDING	61	64	0.953	6	819	20049	0.0377953	1
adipose	transcript-rna-seq	3	C5	GOMF	GOMF_ACTIVE_TRANSMEMBRANE_TRANSPORTER_ACTIVITY	GOMF_ACTIVE_TRANSMEMBRANE_TRANSPORTER_ACTIVITY	359	456	0.787	22	819	20049	0.0389654	1
adipose	transcript-rna-seq	3	C5	GOMF	GOMF_NEUROTROPHIN_BINDING	GOMF_NEUROTROPHIN_BINDING	8	10	0.8	2	819	20049	0.0396175	1
adipose	transcript-rna-seq	3	C5	GOMF	GOMF_PHOSPHATIDYLCHOLINE_FLOPPASE_ACTIVITY	GOMF_PHOSPHATIDYLCHOLINE_FLOPPASE_ACTIVITY	8	8	1	2	819	20049	0.0396175	1
adipose	transcript-rna-seq	3	C5	GOMF	GOMF_U1_SNRNA_BINDING	GOMF_U1_SNRNA_BINDING	8	8	1	2	819	20049	0.0396175	1
adipose	transcript-rna-seq	3	C5	GOMF	GOMF_UBIQUITIN_LIGASE_INHIBITOR_ACTIVITY	GOMF_UBIQUITIN_LIGASE_INHIBITOR_ACTIVITY	8	8	1	2	819	20049	0.0396175	1
adipose	transcript-rna-seq	3	C5	GOMF	GOMF_RNA_POLYMERASE_ACTIVITY	GOMF_RNA_POLYMERASE_ACTIVITY	32	33	0.97	4	819	20049	0.0401256	1
adipose	transcript-rna-seq	3	C5	GOMF	GOMF_NUCLEAR_IMPORT_SIGNAL_RECEPTOR_ACTIVITY	GOMF_NUCLEAR_IMPORT_SIGNAL_RECEPTOR_ACTIVITY	19	20	0.95	3	819	20049	0.0404031	1
adipose	transcript-rna-seq	3	C5	GOMF	GOMF_HISTONE_METHYLTRANSFERASE_ACTIVITY	GOMF_HISTONE_METHYLTRANSFERASE_ACTIVITY	62	68	0.912	6	819	20049	0.0404589	1
adipose	transcript-rna-seq	3	C5	GOMF	GOMF_OXIDOREDUCTASE_ACTIVITY	GOMF_OXIDOREDUCTASE_ACTIVITY	632	737	0.858	35	819	20049	0.042733	1
adipose	transcript-rna-seq	3	C5	GOMF	GOMF_LYASE_ACTIVITY	GOMF_LYASE_ACTIVITY	168	200	0.84	12	819	20049	0.0431391	1
adipose	transcript-rna-seq	3	C5	GOMF	GOMF_PROTON_CHANNEL_ACTIVITY	GOMF_PROTON_CHANNEL_ACTIVITY	20	26	0.769	3	819	20049	0.0461323	1
adipose	transcript-rna-seq	3	C5	GOMF	GOMF_CYTIDYLYLTRANSFERASE_ACTIVITY	GOMF_CYTIDYLYLTRANSFERASE_ACTIVITY	9	10	0.9	2	819	20049	0.049582	1
adipose	transcript-rna-seq	3	C5	GOMF	GOMF_IRON_ION_TRANSMEMBRANE_TRANSPORTER_ACTIVITY	GOMF_IRON_ION_TRANSMEMBRANE_TRANSPORTER_ACTIVITY	9	9	1	2	819	20049	0.049582	1
adipose	transcript-rna-seq	3	MITOCARTA	MITOCARTA	MITOCARTA_Complex IV	Complex IV	47	51	0.922	9	819	20049	0.000102187	0.00518385
adipose	transcript-rna-seq	3	MITOCARTA	MITOCARTA	MITOCARTA_OXPHOS	OXPHOS	163	169	0.964	18	819	20049	0.000124833	0.00518385
adipose	transcript-rna-seq	3	MITOCARTA	MITOCARTA	MITOCARTA_Mitochondrial ribosome	Mitochondrial ribosome	83	83	1	12	819	20049	0.000134065	0.00518385
adipose	transcript-rna-seq	3	MITOCARTA	MITOCARTA	MITOCARTA_Mitochondrial central dogma	Mitochondrial central dogma	230	231	0.996	22	819	20049	0.000197969	0.0057411
adipose	transcript-rna-seq	3	MITOCARTA	MITOCARTA	MITOCARTA_Translation	Translation	154	155	0.994	16	819	20049	0.00057737	0.013395
adipose	transcript-rna-seq	3	MITOCARTA	MITOCARTA	MITOCARTA_OXPHOS subunits	OXPHOS subunits	96	102	0.941	11	819	20049	0.00184472	0.0356646
adipose	transcript-rna-seq	3	MITOCARTA	MITOCARTA	MITOCARTA_CIV subunits	CIV subunits	17	21	0.81	4	819	20049	0.00429718	0.0712103
adipose	transcript-rna-seq	3	MITOCARTA	MITOCARTA	MITOCARTA_mtRNA granules	mtRNA granules	28	28	1	5	819	20049	0.00505029	0.0732292
adipose	transcript-rna-seq	3	MITOCARTA	MITOCARTA	MITOCARTA_Cristae formation	Cristae formation	10	11	0.909	3	819	20049	0.00657003	0.0794298
adipose	transcript-rna-seq	3	MITOCARTA	MITOCARTA	MITOCARTA_CIV assembly factors	CIV assembly factors	30	30	1	5	819	20049	0.0068474	0.0794298
adipose	transcript-rna-seq	3	MITOCARTA	MITOCARTA	MITOCARTA_Polycistronic mtRNA processing	Polycistronic mtRNA processing	13	13	1	3	819	20049	0.0142905	0.148384
adipose	transcript-rna-seq	3	MITOCARTA	MITOCARTA	MITOCARTA_Carnitine shuttle	Carnitine shuttle	5	5	1	2	819	20049	0.0153501	0.148384
adipose	transcript-rna-seq	3	MITOCARTA	MITOCARTA	MITOCARTA_OXPHOS assembly factors	OXPHOS assembly factors	68	68	1	7	819	20049	0.0207056	0.173274
adipose	transcript-rna-seq	3	MITOCARTA	MITOCARTA	MITOCARTA_Branched-chain amino acid dehydrogenase complex	Branched-chain amino acid dehydrogenase complex	6	6	1	2	819	20049	0.0224061	0.173274
adipose	transcript-rna-seq	3	MITOCARTA	MITOCARTA	MITOCARTA_Carnitine synthesis and transport	Carnitine synthesis and transport	6	6	1	2	819	20049	0.0224061	0.173274
adipose	transcript-rna-seq	3	MITOCARTA	MITOCARTA	MITOCARTA_Proteases	Proteases	28	28	1	4	819	20049	0.025945	0.188101
adipose	transcript-rna-seq	3	MITOCARTA	MITOCARTA	MITOCARTA_mtRNA metabolism	mtRNA metabolism	76	76	1	7	819	20049	0.0354343	0.241787
adipose	transcript-rna-seq	3	MITOCARTA	MITOCARTA	MITOCARTA_CV subunits	CV subunits	19	21	0.905	3	819	20049	0.0404031	0.260375
adipose	transcript-rna-seq	3	CELLMARKER	CELLMARKER	CELLMARKER_Migration Phase Fetal Germ Cell Fetal Gonad Human	Migration Phase Fetal Germ Cell Fetal Gonad	149	165	0.903	18	819	20049	3.84111e-05	0.0354919
adipose	transcript-rna-seq	3	CELLMARKER	CELLMARKER	CELLMARKER_Monocyte Fetal Kidney Human	Monocyte Fetal Kidney	770	796	0.967	54	819	20049	8.08222e-05	0.0373399
adipose	transcript-rna-seq	3	CELLMARKER	CELLMARKER	CELLMARKER_Plasma Cell Nasopharynx Human	Plasma Cell Nasopharynx	68	69	0.986	9	819	20049	0.00172288	0.530647
adipose	transcript-rna-seq	3	CELLMARKER	CELLMARKER	CELLMARKER_Liver Bud Hepatic Cell Liver Human	Liver Bud Hepatic Cell Liver	182	203	0.897	16	819	20049	0.00331628	0.661765
adipose	transcript-rna-seq	3	CELLMARKER	CELLMARKER	CELLMARKER_Mitotic Fetal Germ Cell Fetal Gonad Human	Mitotic Fetal Germ Cell Fetal Gonad	611	665	0.919	39	819	20049	0.00409234	0.661765
adipose	transcript-rna-seq	3	CELLMARKER	CELLMARKER	CELLMARKER_8-Cell Stage Cell (Blastomere) Embryo Human	8-Cell Stage Cell (Blastomere) Embryo	17	18	0.944	4	819	20049	0.00429718	0.661765
adipose	transcript-rna-seq	3	CELLMARKER	CELLMARKER	CELLMARKER_Sertoli Cell Fetal Gonad Human	Sertoli Cell Fetal Gonad	414	449	0.922	28	819	20049	0.00653599	0.862751
adipose	transcript-rna-seq	3	CELLMARKER	CELLMARKER	CELLMARKER_Morula Cell (Blastomere) Embryo Human	Morula Cell (Blastomere) Embryo	102	108	0.944	10	819	20049	0.00883843	1
adipose	transcript-rna-seq	3	CELLMARKER	CELLMARKER	CELLMARKER_Oogenesis Phase Fetal Germ Cell Fetal Gonad Human	Oogenesis Phase Fetal Germ Cell Fetal Gonad	722	855	0.844	42	819	20049	0.0138609	1
adipose	transcript-rna-seq	3	CELLMARKER	CELLMARKER	CELLMARKER_Epithelial Cell Kidney Human	Epithelial Cell Kidney	13	15	0.867	3	819	20049	0.0142905	1
adipose	transcript-rna-seq	3	CELLMARKER	CELLMARKER	CELLMARKER_CD4+ T Cell Stomach Human	CD4+ T Cell Stomach	24	24	1	4	819	20049	0.0153039	1
adipose	transcript-rna-seq	3	CELLMARKER	CELLMARKER	CELLMARKER_Neural Progenitor Cell Embryonic Prefrontal Cortex Human	Neural Progenitor Cell Embryonic Prefrontal Cortex	147	163	0.902	12	819	20049	0.0175303	1
adipose	transcript-rna-seq	3	CELLMARKER	CELLMARKER	CELLMARKER_Neutrophil Kidney Human	Neutrophil Kidney	66	77	0.857	7	819	20049	0.0178268	1
adipose	transcript-rna-seq	3	CELLMARKER	CELLMARKER	CELLMARKER_Ionocyte Cell Lung Human	Ionocyte Cell Lung	275	294	0.935	19	819	20049	0.0183187	1
adipose	transcript-rna-seq	3	CELLMARKER	CELLMARKER	CELLMARKER_Homeostatic Chondrocyte Articular Cartilage Human	Homeostatic Chondrocyte Articular Cartilage	70	70	1	7	819	20049	0.0238927	1
adipose	transcript-rna-seq	3	CELLMARKER	CELLMARKER	CELLMARKER_Astrocyte Brain Human	Astrocyte Brain	175	204	0.858	13	819	20049	0.0276473	1
adipose	transcript-rna-seq	3	CELLMARKER	CELLMARKER	CELLMARKER_Nephron Progenitor Cell Fetal Kidney Human	Nephron Progenitor Cell Fetal Kidney	18	19	0.947	3	819	20049	0.0350593	1
adipose	transcript-rna-seq	3	CELLMARKER	CELLMARKER	CELLMARKER_Mesenchymal Cell Liver Human	Mesenchymal Cell Liver	63	64	0.984	6	819	20049	0.0432383	1
adipose	transcript-rna-seq	3	CELLMARKER	CELLMARKER	CELLMARKER_Alpha Cell Pancreatic Islet Human	Alpha Cell Pancreatic Islet	81	91	0.89	7	819	20049	0.0474807	1
adipose	transcript-rna-seq	4	C2	BIOCARTA	BIOCARTA_NUCLEARRS_PATHWAY	BIOCARTA_NUCLEARRS_PATHWAY	24	34	0.706	3	681	20049	0.0464908	1
adipose	transcript-rna-seq	4	C2	KEGG_MEDICUS	KEGG_MEDICUS_REFERENCE_GPI_ANCHOR_BIOSYNTHESIS	KEGG_MEDICUS_REFERENCE_GPI_ANCHOR_BIOSYNTHESIS	24	24	1	3	681	20049	0.0464908	1
adipose	transcript-rna-seq	4	C2	PID	PID_TOLL_ENDOGENOUS_PATHWAY	PID_TOLL_ENDOGENOUS_PATHWAY	23	24	0.958	3	681	20049	0.0416993	1
adipose	transcript-rna-seq	4	C2	REACTOME	REACTOME_TRNA_AMINOACYLATION	REACTOME_TRNA_AMINOACYLATION	42	42	1	9	681	20049	9.31739e-06	0.0291634
adipose	transcript-rna-seq	4	C2	REACTOME	REACTOME_MITOCHONDRIAL_TRNA_AMINOACYLATION	REACTOME_MITOCHONDRIAL_TRNA_AMINOACYLATION	21	21	1	6	681	20049	5.26692e-05	0.0824273
adipose	transcript-rna-seq	4	C2	REACTOME	REACTOME_TRANSLATION	REACTOME_TRANSLATION	291	295	0.986	21	681	20049	0.00101709	1
adipose	transcript-rna-seq	4	C2	REACTOME	REACTOME_SYNTHESIS_OF_LEUKOTRIENES_LT_AND_EOXINS_EX	REACTOME_SYNTHESIS_OF_LEUKOTRIENES_LT_AND_EOXINS_EX	15	21	0.714	4	681	20049	0.00133521	1
adipose	transcript-rna-seq	4	C2	REACTOME	REACTOME_BIOSYNTHESIS_OF_THE_N_GLYCAN_PRECURSOR_DOLICHOL_LIPID_LINKED_OLIGOSACCHARIDE_LLO_AND_TRANSFER_TO_A_NASCENT_PROTEIN	REACTOME_BIOSYNTHESIS_OF_THE_N_GLYCAN_PRECURSOR...(12287)	72	78	0.923	8	681	20049	0.00300065	1
adipose	transcript-rna-seq	4	C2	REACTOME	REACTOME_IRAK4_DEFICIENCY_TLR2_4	REACTOME_IRAK4_DEFICIENCY_TLR2_4	15	18	0.833	3	681	20049	0.0130831	1
adipose	transcript-rna-seq	4	C2	REACTOME	REACTOME_TBC_RABGAPS	REACTOME_TBC_RABGAPS	42	44	0.955	5	681	20049	0.0134224	1
adipose	transcript-rna-seq	4	C2	REACTOME	REACTOME_REGULATION_OF_TLR_BY_ENDOGENOUS_LIGAND	REACTOME_REGULATION_OF_TLR_BY_ENDOGENOUS_LIGAND	16	21	0.762	3	681	20049	0.0157024	1
adipose	transcript-rna-seq	4	C2	REACTOME	REACTOME_CRISTAE_FORMATION	REACTOME_CRISTAE_FORMATION	31	31	1	4	681	20049	0.0200509	1
adipose	transcript-rna-seq	4	C2	REACTOME	REACTOME_ATTACHMENT_OF_GPI_ANCHOR_TO_UPAR	REACTOME_ATTACHMENT_OF_GPI_ANCHOR_TO_UPAR	7	7	1	2	681	20049	0.0215975	1
adipose	transcript-rna-seq	4	C2	REACTOME	REACTOME_COBALAMIN_CBL_METABOLISM	REACTOME_COBALAMIN_CBL_METABOLISM	7	7	1	2	681	20049	0.0215975	1
adipose	transcript-rna-seq	4	C2	REACTOME	REACTOME_COENZYME_A_BIOSYNTHESIS	REACTOME_COENZYME_A_BIOSYNTHESIS	7	7	1	2	681	20049	0.0215975	1
adipose	transcript-rna-seq	4	C2	REACTOME	REACTOME_DISEASES_ASSOCIATED_WITH_N_GLYCOSYLATION_OF_PROTEINS	REACTOME_DISEASES_ASSOCIATED_WITH_N_GLYCOSYLATION_OF_PROTEINS	20	20	1	3	681	20049	0.0289203	1
adipose	transcript-rna-seq	4	C2	REACTOME	REACTOME_DISEASES_OF_METABOLISM	REACTOME_DISEASES_OF_METABOLISM	217	250	0.868	13	681	20049	0.0346382	1
adipose	transcript-rna-seq	4	C2	REACTOME	REACTOME_MITOCHONDRIAL_BIOGENESIS	REACTOME_MITOCHONDRIAL_BIOGENESIS	92	94	0.979	7	681	20049	0.0370427	1
adipose	transcript-rna-seq	4	C2	REACTOME	REACTOME_RIBAVIRIN_ADME	REACTOME_RIBAVIRIN_ADME	10	11	0.909	2	681	20049	0.0432675	1
adipose	transcript-rna-seq	4	C2	REACTOME	REACTOME_RUNX3_REGULATES_P14_ARF	REACTOME_RUNX3_REGULATES_P14_ARF	10	10	1	2	681	20049	0.0432675	1
adipose	transcript-rna-seq	4	C2	REACTOME	REACTOME_SYNTHESIS_OF_SUBSTRATES_IN_N_GLYCAN_BIOSYTHESIS	REACTOME_SYNTHESIS_OF_SUBSTRATES_IN_N_GLYCAN_BIOSYTHESIS	57	63	0.905	5	681	20049	0.043824	1
adipose	transcript-rna-seq	4	C2	REACTOME	REACTOME_TP53_REGULATES_TRANSCRIPTION_OF_CELL_DEATH_GENES	REACTOME_TP53_REGULATES_TRANSCRIPTION_OF_CELL_DEATH_GENES	40	44	0.909	4	681	20049	0.0459479	1
adipose	transcript-rna-seq	4	C2	REACTOME	REACTOME_CYTOSOLIC_TRNA_AMINOACYLATION	REACTOME_CYTOSOLIC_TRNA_AMINOACYLATION	24	24	1	3	681	20049	0.0464908	1
adipose	transcript-rna-seq	4	C2	WP	WP_PLATELET_MEDIATED_INTERACTIONS_WITH_VASCULAR_AND_CIRCULATING_CELLS	WP_PLATELET_MEDIATED_INTERACTIONS_WITH_VASCULAR...(14594)	17	17	1	3	681	20049	0.0185945	1
adipose	transcript-rna-seq	4	C2	WP	WP_MITOCHONDRIAL_GENE_EXPRESSION	WP_MITOCHONDRIAL_GENE_EXPRESSION	19	19	1	3	681	20049	0.0252035	1
adipose	transcript-rna-seq	4	C2	WP	WP_16P11_2_PROXIMAL_DELETION_SYNDROME	WP_16P11_2_PROXIMAL_DELETION_SYNDROME	69	76	0.908	6	681	20049	0.0295692	1
adipose	transcript-rna-seq	4	C2	WP	WP_BIOMARKERS_FOR_UREA_CYCLE_DISORDERS	WP_BIOMARKERS_FOR_UREA_CYCLE_DISORDERS	9	12	0.75	2	681	20049	0.0353971	1
adipose	transcript-rna-seq	4	C2	WP	WP_N_GLYCAN_BIOSYNTHESIS	WP_N_GLYCAN_BIOSYNTHESIS	54	57	0.947	5	681	20049	0.035913	1
adipose	transcript-rna-seq	4	C2	WP	WP_INTERACTIONS_OF_NATURAL_KILLER_CELLS_IN_PANCREATIC_CANCER	WP_INTERACTIONS_OF_NATURAL_KILLER_CELLS_IN...(14360)	23	28	0.821	3	681	20049	0.0416993	1
adipose	transcript-rna-seq	4	C2	WP	WP_ALANINE_AND_ASPARTATE_METABOLISM	WP_ALANINE_AND_ASPARTATE_METABOLISM	10	12	0.833	2	681	20049	0.0432675	1
adipose	transcript-rna-seq	4	C2	WP	WP_CELL_INTERACTIONS_OF_THE_PANCREATIC_CANCER_MICROENVIRONMENT	WP_CELL_INTERACTIONS_OF_THE_PANCREATIC_CANCER...(14103)	24	26	0.923	3	681	20049	0.0464908	1
adipose	transcript-rna-seq	4	C2	WP	WP_MATRIX_METALLOPROTEINASES	WP_MATRIX_METALLOPROTEINASES	24	30	0.8	3	681	20049	0.0464908	1
adipose	transcript-rna-seq	4	C5	GOBP	GOBP_AMINO_ACID_ACTIVATION	GOBP_AMINO_ACID_ACTIVATION	45	45	1	9	681	20049	1.69067e-05	0.0718368
adipose	transcript-rna-seq	4	C5	GOBP	GOBP_MITOCHONDRIAL_RNA_METABOLIC_PROCESS	GOBP_MITOCHONDRIAL_RNA_METABOLIC_PROCESS	52	52	1	8	681	20049	0.000341369	0.89351
adipose	transcript-rna-seq	4	C5	GOBP	GOBP_REGULATION_OF_PROTEIN_LOCALIZATION_TO_ENDOSOME	GOBP_REGULATION_OF_PROTEIN_LOCALIZATION_TO_ENDOSOME	12	13	0.923	4	681	20049	0.000525213	0.89351
adipose	transcript-rna-seq	4	C5	GOBP	GOBP_TRNA_METABOLIC_PROCESS	GOBP_TRNA_METABOLIC_PROCESS	197	197	1	16	681	20049	0.00116836	1
adipose	transcript-rna-seq	4	C5	GOBP	GOBP_ICOSANOID_CATABOLIC_PROCESS	GOBP_ICOSANOID_CATABOLIC_PROCESS	7	9	0.778	3	681	20049	0.00123271	1
adipose	transcript-rna-seq	4	C5	GOBP	GOBP_SECRETION_OF_LYSOSOMAL_ENZYMES	GOBP_SECRETION_OF_LYSOSOMAL_ENZYMES	7	7	1	3	681	20049	0.00123271	1
adipose	transcript-rna-seq	4	C5	GOBP	GOBP_POSITIVE_REGULATION_OF_PROTEIN_LOCALIZATION_TO_EARLY_ENDOSOME	GOBP_POSITIVE_REGULATION_OF_PROTEIN_LOCALIZATION...(04963)	8	9	0.889	3	681	20049	0.00192265	1
adipose	transcript-rna-seq	4	C5	GOBP	GOBP_MITOCHONDRIAL_TRANSCRIPTION	GOBP_MITOCHONDRIAL_TRANSCRIPTION	19	19	1	4	681	20049	0.00340341	1
adipose	transcript-rna-seq	4	C5	GOBP	GOBP_MITOCHONDRIAL_GENE_EXPRESSION	GOBP_MITOCHONDRIAL_GENE_EXPRESSION	163	163	1	13	681	20049	0.00381624	1
adipose	transcript-rna-seq	4	C5	GOBP	GOBP_PROTEIN_LOCALIZATION_TO_EARLY_ENDOSOME	GOBP_PROTEIN_LOCALIZATION_TO_EARLY_ENDOSOME	10	12	0.833	3	681	20049	0.00391552	1
adipose	transcript-rna-seq	4	C5	GOBP	GOBP_OLIGOSACCHARIDE_LIPID_INTERMEDIATE_BIOSYNTHETIC_PROCESS	GOBP_OLIGOSACCHARIDE_LIPID_INTERMEDIATE...(04030)	21	21	1	4	681	20049	0.00498012	1
adipose	transcript-rna-seq	4	C5	GOBP	GOBP_GANGLIOSIDE_METABOLIC_PROCESS	GOBP_GANGLIOSIDE_METABOLIC_PROCESS	22	28	0.786	4	681	20049	0.00592563	1
adipose	transcript-rna-seq	4	C5	GOBP	GOBP_DETECTION_OF_BACTERIUM	GOBP_DETECTION_OF_BACTERIUM	12	16	0.75	3	681	20049	0.00682349	1
adipose	transcript-rna-seq	4	C5	GOBP	GOBP_LYTIC_VACUOLE_ORGANIZATION	GOBP_LYTIC_VACUOLE_ORGANIZATION	100	109	0.917	9	681	20049	0.00696782	1
adipose	transcript-rna-seq	4	C5	GOBP	GOBP_POLYPRENOL_METABOLIC_PROCESS	GOBP_POLYPRENOL_METABOLIC_PROCESS	23	24	0.958	4	681	20049	0.00698343	1
adipose	transcript-rna-seq	4	C5	GOBP	GOBP_REGULATION_OF_DEFENSE_RESPONSE_TO_VIRUS_BY_HOST	GOBP_REGULATION_OF_DEFENSE_RESPONSE_TO_VIRUS_BY_HOST	36	44	0.818	5	681	20049	0.00702254	1
adipose	transcript-rna-seq	4	C5	GOBP	GOBP_PROTEIN_LOCALIZATION_TO_ENDOSOME	GOBP_PROTEIN_LOCALIZATION_TO_ENDOSOME	25	27	0.926	4	681	20049	0.0094566	1
adipose	transcript-rna-seq	4	C5	GOBP	GOBP_REGULATION_OF_HIPPO_SIGNALING	GOBP_REGULATION_OF_HIPPO_SIGNALING	25	26	0.962	4	681	20049	0.0094566	1
adipose	transcript-rna-seq	4	C5	GOBP	GOBP_DETECTION_OF_OTHER_ORGANISM	GOBP_DETECTION_OF_OTHER_ORGANISM	14	19	0.737	3	681	20049	0.0107335	1
adipose	transcript-rna-seq	4	C5	GOBP	GOBP_HYDROGEN_SULFIDE_METABOLIC_PROCESS	GOBP_HYDROGEN_SULFIDE_METABOLIC_PROCESS	5	7	0.714	2	681	20049	0.0107602	1
adipose	transcript-rna-seq	4	C5	GOBP	GOBP_REGULATION_OF_TOLL_LIKE_RECEPTOR_7_SIGNALING_PATHWAY	GOBP_REGULATION_OF_TOLL_LIKE_RECEPTOR_7_SIGNALING_PATHWAY	5	7	0.714	2	681	20049	0.0107602	1
adipose	transcript-rna-seq	4	C5	GOBP	GOBP_BLOOD_VESSEL_REMODELING	GOBP_BLOOD_VESSEL_REMODELING	41	51	0.804	5	681	20049	0.0121553	1
adipose	transcript-rna-seq	4	C5	GOBP	GOBP_POSITIVE_REGULATION_OF_EXTRACELLULAR_MATRIX_ORGANIZATION	GOBP_POSITIVE_REGULATION_OF_EXTRACELLULAR_MATRIX_ORGANIZATION	27	28	0.964	4	681	20049	0.0124379	1
adipose	transcript-rna-seq	4	C5	GOBP	GOBP_FATTY_ACID_DERIVATIVE_CATABOLIC_PROCESS	GOBP_FATTY_ACID_DERIVATIVE_CATABOLIC_PROCESS	15	18	0.833	3	681	20049	0.0130831	1
adipose	transcript-rna-seq	4	C5	GOBP	GOBP_REGULATION_OF_LYSOSOMAL_LUMEN_PH	GOBP_REGULATION_OF_LYSOSOMAL_LUMEN_PH	28	30	0.933	4	681	20049	0.0141296	1
adipose	transcript-rna-seq	4	C5	GOBP	GOBP_REGULATION_OF_CELL_SHAPE	GOBP_REGULATION_OF_CELL_SHAPE	133	140	0.95	10	681	20049	0.0153973	1
adipose	transcript-rna-seq	4	C5	GOBP	GOBP_ATTACHMENT_OF_GPI_ANCHOR_TO_PROTEIN	GOBP_ATTACHMENT_OF_GPI_ANCHOR_TO_PROTEIN	6	6	1	2	681	20049	0.015779	1
adipose	transcript-rna-seq	4	C5	GOBP	GOBP_DNA_PROTECTION	GOBP_DNA_PROTECTION	6	7	0.857	2	681	20049	0.015779	1
adipose	transcript-rna-seq	4	C5	GOBP	GOBP_ENDOTHELIAL_CELL_MATRIX_ADHESION	GOBP_ENDOTHELIAL_CELL_MATRIX_ADHESION	6	8	0.75	2	681	20049	0.015779	1
adipose	transcript-rna-seq	4	C5	GOBP	GOBP_NADH_OXIDATION	GOBP_NADH_OXIDATION	6	6	1	2	681	20049	0.015779	1
adipose	transcript-rna-seq	4	C5	GOBP	GOBP_RESOLUTION_OF_RECOMBINATION_INTERMEDIATES	GOBP_RESOLUTION_OF_RECOMBINATION_INTERMEDIATES	6	6	1	2	681	20049	0.015779	1
adipose	transcript-rna-seq	4	C5	GOBP	GOBP_THIAMINE_CONTAINING_COMPOUND_METABOLIC_PROCESS	GOBP_THIAMINE_CONTAINING_COMPOUND_METABOLIC_PROCESS	6	7	0.857	2	681	20049	0.015779	1
adipose	transcript-rna-seq	4	C5	GOBP	GOBP_IRON_SULFUR_CLUSTER_ASSEMBLY	GOBP_IRON_SULFUR_CLUSTER_ASSEMBLY	30	30	1	4	681	20049	0.017933	1
adipose	transcript-rna-seq	4	C5	GOBP	GOBP_GOLGI_TO_ENDOSOME_TRANSPORT	GOBP_GOLGI_TO_ENDOSOME_TRANSPORT	17	17	1	3	681	20049	0.0185945	1
adipose	transcript-rna-seq	4	C5	GOBP	GOBP_LIPOPROTEIN_METABOLIC_PROCESS	GOBP_LIPOPROTEIN_METABOLIC_PROCESS	118	135	0.874	9	681	20049	0.0192462	1
adipose	transcript-rna-seq	4	C5	GOBP	GOBP_MAINTENANCE_OF_DNA_REPEAT_ELEMENTS	GOBP_MAINTENANCE_OF_DNA_REPEAT_ELEMENTS	7	7	1	2	681	20049	0.0215975	1
adipose	transcript-rna-seq	4	C5	GOBP	GOBP_REGULATION_OF_TRANSLATIONAL_FIDELITY	GOBP_REGULATION_OF_TRANSLATIONAL_FIDELITY	18	18	1	3	681	20049	0.0217614	1
adipose	transcript-rna-seq	4	C5	GOBP	GOBP_GLYCEROLIPID_BIOSYNTHETIC_PROCESS	GOBP_GLYCEROLIPID_BIOSYNTHETIC_PROCESS	226	250	0.904	14	681	20049	0.0226985	1
adipose	transcript-rna-seq	4	C5	GOBP	GOBP_REGULATION_OF_INNATE_IMMUNE_RESPONSE	GOBP_REGULATION_OF_INNATE_IMMUNE_RESPONSE	365	428	0.853	20	681	20049	0.0250756	1
adipose	transcript-rna-seq	4	C5	GOBP	GOBP_POSITIVE_REGULATION_OF_OLIGODENDROCYTE_DIFFERENTIATION	GOBP_POSITIVE_REGULATION_OF_OLIGODENDROCYTE...(04886)	19	27	0.704	3	681	20049	0.0252035	1
adipose	transcript-rna-seq	4	C5	GOBP	GOBP_POSITIVE_REGULATION_OF_GLIAL_CELL_DIFFERENTIATION	GOBP_POSITIVE_REGULATION_OF_GLIAL_CELL...(04618)	34	45	0.756	4	681	20049	0.0272986	1
adipose	transcript-rna-seq	4	C5	GOBP	GOBP_PHOSPHOLIPID_BIOSYNTHETIC_PROCESS	GOBP_PHOSPHOLIPID_BIOSYNTHETIC_PROCESS	232	254	0.913	14	681	20049	0.0276038	1
adipose	transcript-rna-seq	4	C5	GOBP	GOBP_CARDIOLIPIN_BIOSYNTHETIC_PROCESS	GOBP_CARDIOLIPIN_BIOSYNTHETIC_PROCESS	8	8	1	2	681	20049	0.0281558	1
adipose	transcript-rna-seq	4	C5	GOBP	GOBP_POSITIVE_REGULATION_OF_CD8_POSITIVE_ALPHA_BETA_T_CELL_ACTIVATION	GOBP_POSITIVE_REGULATION_OF_CD8_POSITIVE_ALPHA...(04416)	8	9	0.889	2	681	20049	0.0281558	1
adipose	transcript-rna-seq	4	C5	GOBP	GOBP_PROTEIN_DEPALMITOYLATION	GOBP_PROTEIN_DEPALMITOYLATION	8	8	1	2	681	20049	0.0281558	1
adipose	transcript-rna-seq	4	C5	GOBP	GOBP_REGULATION_OF_NATURAL_KILLER_CELL_MEDIATED_IMMUNE_RESPONSE_TO_TUMOR_CELL	GOBP_REGULATION_OF_NATURAL_KILLER_CELL_MEDIATED...(06343)	8	10	0.8	2	681	20049	0.0281558	1
adipose	transcript-rna-seq	4	C5	GOBP	GOBP_RESPONSE_TO_BACTERIAL_LIPOPROTEIN	GOBP_RESPONSE_TO_BACTERIAL_LIPOPROTEIN	8	11	0.727	2	681	20049	0.0281558	1
adipose	transcript-rna-seq	4	C5	GOBP	GOBP_TRNA_AMINOACYLATION_FOR_MITOCHONDRIAL_PROTEIN_TRANSLATION	GOBP_TRNA_AMINOACYLATION_FOR_MITOCHONDRIAL_PROTEIN_TRANSLATION	8	8	1	2	681	20049	0.0281558	1
adipose	transcript-rna-seq	4	C5	GOBP	GOBP_LIPOSACCHARIDE_METABOLIC_PROCESS	GOBP_LIPOSACCHARIDE_METABOLIC_PROCESS	88	108	0.815	7	681	20049	0.0300805	1
adipose	transcript-rna-seq	4	C5	GOBP	GOBP_GLYCEROPHOSPHOLIPID_BIOSYNTHETIC_PROCESS	GOBP_GLYCEROPHOSPHOLIPID_BIOSYNTHETIC_PROCESS	192	210	0.914	12	681	20049	0.0313571	1
adipose	transcript-rna-seq	4	C5	GOBP	GOBP_ALCOHOL_METABOLIC_PROCESS	GOBP_ALCOHOL_METABOLIC_PROCESS	305	373	0.818	17	681	20049	0.0320691	1
adipose	transcript-rna-seq	4	C5	GOBP	GOBP_DETECTION_OF_EXTERNAL_BIOTIC_STIMULUS	GOBP_DETECTION_OF_EXTERNAL_BIOTIC_STIMULUS	21	26	0.808	3	681	20049	0.0329104	1
adipose	transcript-rna-seq	4	C5	GOBP	GOBP_NEGATIVE_REGULATION_OF_CYCLIN_DEPENDENT_PROTEIN_SERINE_THREONINE_KINASE_ACTIVITY	GOBP_NEGATIVE_REGULATION_OF_CYCLIN_DEPENDENT...(03248)	21	24	0.875	3	681	20049	0.0329104	1
adipose	transcript-rna-seq	4	C5	GOBP	GOBP_POSITIVE_REGULATION_OF_DEFENSE_RESPONSE	GOBP_POSITIVE_REGULATION_OF_DEFENSE_RESPONSE	400	484	0.826	21	681	20049	0.0330554	1
adipose	transcript-rna-seq	4	C5	GOBP	GOBP_COBALAMIN_METABOLIC_PROCESS	GOBP_COBALAMIN_METABOLIC_PROCESS	9	9	1	2	681	20049	0.0353971	1
adipose	transcript-rna-seq	4	C5	GOBP	GOBP_FREE_UBIQUITIN_CHAIN_POLYMERIZATION	GOBP_FREE_UBIQUITIN_CHAIN_POLYMERIZATION	9	9	1	2	681	20049	0.0353971	1
adipose	transcript-rna-seq	4	C5	GOBP	GOBP_LEUCINE_TRANSPORT	GOBP_LEUCINE_TRANSPORT	9	10	0.9	2	681	20049	0.0353971	1
adipose	transcript-rna-seq	4	C5	GOBP	GOBP_NATURAL_KILLER_CELL_MEDIATED_IMMUNE_RESPONSE_TO_TUMOR_CELL	GOBP_NATURAL_KILLER_CELL_MEDIATED_IMMUNE_RESPONSE_TO_TUMOR_CELL	9	11	0.818	2	681	20049	0.0353971	1
adipose	transcript-rna-seq	4	C5	GOBP	GOBP_POSITIVE_REGULATION_OF_CHROMATIN_BINDING	GOBP_POSITIVE_REGULATION_OF_CHROMATIN_BINDING	9	9	1	2	681	20049	0.0353971	1
adipose	transcript-rna-seq	4	C5	GOBP	GOBP_PROTEIN_O_LINKED_GLYCOSYLATION_VIA_THREONINE	GOBP_PROTEIN_O_LINKED_GLYCOSYLATION_VIA_THREONINE	9	10	0.9	2	681	20049	0.0353971	1
adipose	transcript-rna-seq	4	C5	GOBP	GOBP_REGULATION_OF_NUCLEOTIDE_BINDING_OLIGOMERIZATION_DOMAIN_CONTAINING_2_SIGNALING_PATHWAY	GOBP_REGULATION_OF_NUCLEOTIDE_BINDING...(06397)	9	10	0.9	2	681	20049	0.0353971	1
adipose	transcript-rna-seq	4	C5	GOBP	GOBP_VESICLE_MEDIATED_CHOLESTEROL_TRANSPORT	GOBP_VESICLE_MEDIATED_CHOLESTEROL_TRANSPORT	9	9	1	2	681	20049	0.0353971	1
adipose	transcript-rna-seq	4	C5	GOBP	GOBP_TETRAPYRROLE_METABOLIC_PROCESS	GOBP_TETRAPYRROLE_METABOLIC_PROCESS	54	62	0.871	5	681	20049	0.035913	1
adipose	transcript-rna-seq	4	C5	GOBP	GOBP_PROTEIN_LOCALIZATION_TO_POSTSYNAPSE	GOBP_PROTEIN_LOCALIZATION_TO_POSTSYNAPSE	37	45	0.822	4	681	20049	0.0359231	1
adipose	transcript-rna-seq	4	C5	GOBP	GOBP_IMMUNE_RESPONSE_TO_TUMOR_CELL	GOBP_IMMUNE_RESPONSE_TO_TUMOR_CELL	22	27	0.815	3	681	20049	0.0371711	1
adipose	transcript-rna-seq	4	C5	GOBP	GOBP_POSITIVE_REGULATION_OF_RESPONSE_TO_BIOTIC_STIMULUS	GOBP_POSITIVE_REGULATION_OF_RESPONSE_TO_BIOTIC_STIMULUS	312	373	0.836	17	681	20049	0.0384683	1
adipose	transcript-rna-seq	4	C5	GOBP	GOBP_INOSITOL_PHOSPHATE_METABOLIC_PROCESS	GOBP_INOSITOL_PHOSPHATE_METABOLIC_PROCESS	38	45	0.844	4	681	20049	0.0391087	1
adipose	transcript-rna-seq	4	C5	GOBP	GOBP_O_GLYCAN_PROCESSING	GOBP_O_GLYCAN_PROCESSING	38	43	0.884	4	681	20049	0.0391087	1
adipose	transcript-rna-seq	4	C5	GOBP	GOBP_POSITIVE_REGULATION_OF_BINDING	GOBP_POSITIVE_REGULATION_OF_BINDING	115	126	0.913	8	681	20049	0.0423258	1
adipose	transcript-rna-seq	4	C5	GOBP	GOBP_BONE_TRABECULA_FORMATION	GOBP_BONE_TRABECULA_FORMATION	10	10	1	2	681	20049	0.0432675	1
adipose	transcript-rna-seq	4	C5	GOBP	GOBP_IMMUNOLOGICAL_MEMORY_FORMATION_PROCESS	GOBP_IMMUNOLOGICAL_MEMORY_FORMATION_PROCESS	10	14	0.714	2	681	20049	0.0432675	1
adipose	transcript-rna-seq	4	C5	GOBP	GOBP_MICROGLIA_DIFFERENTIATION	GOBP_MICROGLIA_DIFFERENTIATION	10	12	0.833	2	681	20049	0.0432675	1
adipose	transcript-rna-seq	4	C5	GOBP	GOBP_PHOSPHATIDYLGLYCEROL_BIOSYNTHETIC_PROCESS	GOBP_PHOSPHATIDYLGLYCEROL_BIOSYNTHETIC_PROCESS	10	10	1	2	681	20049	0.0432675	1
adipose	transcript-rna-seq	4	C5	GOBP	GOBP_REGULATION_OF_NEUROTRANSMITTER_RECEPTOR_LOCALIZATION_TO_POSTSYNAPTIC_SPECIALIZATION_MEMBRANE	GOBP_REGULATION_OF_NEUROTRANSMITTER_RECEPTOR...(06364)	10	11	0.909	2	681	20049	0.0432675	1
adipose	transcript-rna-seq	4	C5	GOBP	GOBP_TOLL_LIKE_RECEPTOR_7_SIGNALING_PATHWAY	GOBP_TOLL_LIKE_RECEPTOR_7_SIGNALING_PATHWAY	10	12	0.833	2	681	20049	0.0432675	1
adipose	transcript-rna-seq	4	C5	GOBP	GOBP_LEUKOTRIENE_METABOLIC_PROCESS	GOBP_LEUKOTRIENE_METABOLIC_PROCESS	24	34	0.706	3	681	20049	0.0464908	1
adipose	transcript-rna-seq	4	C5	GOBP	GOBP_MYOBLAST_PROLIFERATION	GOBP_MYOBLAST_PROLIFERATION	24	34	0.706	3	681	20049	0.0464908	1
adipose	transcript-rna-seq	4	C5	GOBP	GOBP_AMIDE_METABOLIC_PROCESS	GOBP_AMIDE_METABOLIC_PROCESS	1050	1301	0.807	46	681	20049	0.0465104	1
adipose	transcript-rna-seq	4	C5	GOBP	GOBP_WATER_SOLUBLE_VITAMIN_METABOLIC_PROCESS	GOBP_WATER_SOLUBLE_VITAMIN_METABOLIC_PROCESS	58	61	0.951	5	681	20049	0.0466749	1
adipose	transcript-rna-seq	4	C5	GOBP	GOBP_NEGATIVE_REGULATION_OF_INNATE_IMMUNE_RESPONSE	GOBP_NEGATIVE_REGULATION_OF_INNATE_IMMUNE_RESPONSE	77	91	0.846	6	681	20049	0.0467835	1
adipose	transcript-rna-seq	4	C5	GOBP	GOBP_ACTIVATION_OF_GTPASE_ACTIVITY	GOBP_ACTIVATION_OF_GTPASE_ACTIVITY	97	107	0.907	7	681	20049	0.0471346	1
adipose	transcript-rna-seq	4	C5	GOBP	GOBP_VIRAL_GENE_EXPRESSION	GOBP_VIRAL_GENE_EXPRESSION	97	101	0.96	7	681	20049	0.0471346	1
adipose	transcript-rna-seq	4	C5	GOCC	GOCC_MITOCHONDRIAL_MATRIX	GOCC_MITOCHONDRIAL_MATRIX	468	487	0.961	29	681	20049	0.00144542	1
adipose	transcript-rna-seq	4	C5	GOCC	GOCC_CASPASE_COMPLEX	GOCC_CASPASE_COMPLEX	9	10	0.9	3	681	20049	0.00281144	1
adipose	transcript-rna-seq	4	C5	GOCC	GOCC_MITOCHONDRION	GOCC_MITOCHONDRION	1539	1665	0.924	71	681	20049	0.00512429	1
adipose	transcript-rna-seq	4	C5	GOCC	GOCC_TRANS_GOLGI_NETWORK_MEMBRANE	GOCC_TRANS_GOLGI_NETWORK_MEMBRANE	97	105	0.924	9	681	20049	0.00572244	1
adipose	transcript-rna-seq	4	C5	GOCC	GOCC_GPI_ANCHOR_TRANSAMIDASE_COMPLEX	GOCC_GPI_ANCHOR_TRANSAMIDASE_COMPLEX	5	5	1	2	681	20049	0.0107602	1
adipose	transcript-rna-seq	4	C5	GOCC	GOCC_PEPTIDASE_COMPLEX	GOCC_PEPTIDASE_COMPLEX	111	120	0.925	9	681	20049	0.0133677	1
adipose	transcript-rna-seq	4	C5	GOCC	GOCC_BRISC_COMPLEX	GOCC_BRISC_COMPLEX	6	6	1	2	681	20049	0.015779	1
adipose	transcript-rna-seq	4	C5	GOCC	GOCC_ENDOPEPTIDASE_COMPLEX	GOCC_ENDOPEPTIDASE_COMPLEX	79	84	0.94	7	681	20049	0.0177679	1
adipose	transcript-rna-seq	4	C5	GOCC	GOCC_BRCA1_A_COMPLEX	GOCC_BRCA1_A_COMPLEX	8	8	1	2	681	20049	0.0281558	1
adipose	transcript-rna-seq	4	C5	GOCC	GOCC_POSTSYNAPTIC_RECYCLING_ENDOSOME	GOCC_POSTSYNAPTIC_RECYCLING_ENDOSOME	8	8	1	2	681	20049	0.0281558	1
adipose	transcript-rna-seq	4	C5	GOCC	GOCC_AP_TYPE_MEMBRANE_COAT_ADAPTOR_COMPLEX	GOCC_AP_TYPE_MEMBRANE_COAT_ADAPTOR_COMPLEX	36	38	0.947	4	681	20049	0.0328933	1
adipose	transcript-rna-seq	4	C5	GOCC	GOCC_PHOTORECEPTOR_RIBBON_SYNAPSE	GOCC_PHOTORECEPTOR_RIBBON_SYNAPSE	9	10	0.9	2	681	20049	0.0353971	1
adipose	transcript-rna-seq	4	C5	GOCC	GOCC_AP_1_ADAPTOR_COMPLEX	GOCC_AP_1_ADAPTOR_COMPLEX	10	12	0.833	2	681	20049	0.0432675	1
adipose	transcript-rna-seq	4	C5	GOCC	GOCC_MITOCHONDRIAL_PROTON_TRANSPORTING_ATP_SYNTHASE_COMPLEX_COUPLING_FACTOR_F_O	GOCC_MITOCHONDRIAL_PROTON_TRANSPORTING_ATP...(08487)	10	11	0.909	2	681	20049	0.0432675	1
adipose	transcript-rna-seq	4	C5	GOCC	GOCC_VESICLE_TETHERING_COMPLEX	GOCC_VESICLE_TETHERING_COMPLEX	57	57	1	5	681	20049	0.043824	1
adipose	transcript-rna-seq	4	C5	GOCC	GOCC_CLATHRIN_ADAPTOR_COMPLEX	GOCC_CLATHRIN_ADAPTOR_COMPLEX	24	26	0.923	3	681	20049	0.0464908	1
adipose	transcript-rna-seq	4	C5	GOCC	GOCC_PROTON_TRANSPORTING_TWO_SECTOR_ATPASE_COMPLEX_PROTON_TRANSPORTING_DOMAIN	GOCC_PROTON_TRANSPORTING_TWO_SECTOR_ATPASE_COMPLEX...(08726)	24	26	0.923	3	681	20049	0.0464908	1
adipose	transcript-rna-seq	4	C5	GOMF	GOMF_LIGASE_ACTIVITY_FORMING_CARBON_OXYGEN_BONDS	GOMF_LIGASE_ACTIVITY_FORMING_CARBON_OXYGEN_BONDS	41	41	1	9	681	20049	7.54641e-06	0.0641294
adipose	transcript-rna-seq	4	C5	GOMF	GOMF_CATALYTIC_ACTIVITY_ACTING_ON_A_TRNA	GOMF_CATALYTIC_ACTIVITY_ACTING_ON_A_TRNA	131	131	1	13	681	20049	0.000525718	0.89351
adipose	transcript-rna-seq	4	C5	GOMF	GOMF_CDP_ALCOHOL_PHOSPHATIDYLTRANSFERASE_ACTIVITY	GOMF_CDP_ALCOHOL_PHOSPHATIDYLTRANSFERASE_ACTIVITY	8	8	1	3	681	20049	0.00192265	1
adipose	transcript-rna-seq	4	C5	GOMF	GOMF_LIGASE_ACTIVITY	GOMF_LIGASE_ACTIVITY	158	169	0.935	13	681	20049	0.00291929	1
adipose	transcript-rna-seq	4	C5	GOMF	GOMF_DNA_BINDING_TRANSCRIPTION_FACTOR_ACTIVITY	GOMF_DNA_BINDING_TRANSCRIPTION_FACTOR_ACTIVITY	1140	1454	0.784	56	681	20049	0.00358311	1
adipose	transcript-rna-seq	4	C5	GOMF	GOMF_GLYCOLIPID_BINDING	GOMF_GLYCOLIPID_BINDING	25	29	0.862	4	681	20049	0.0094566	1
adipose	transcript-rna-seq	4	C5	GOMF	GOMF_CIS_REGULATORY_REGION_SEQUENCE_SPECIFIC_DNA_BINDING	GOMF_CIS_REGULATORY_REGION_SEQUENCE_SPECIFIC_DNA_BINDING	972	1215	0.8	47	681	20049	0.00962459	1
adipose	transcript-rna-seq	4	C5	GOMF	GOMF_TOLL_LIKE_RECEPTOR_BINDING	GOMF_TOLL_LIKE_RECEPTOR_BINDING	14	14	1	3	681	20049	0.0107335	1
adipose	transcript-rna-seq	4	C5	GOMF	GOMF_ALPHA_N_ACETYLGALACTOSAMINIDE_ALPHA_2_6_SIALYLTRANSFERASE_ACTIVITY	GOMF_ALPHA_N_ACETYLGALACTOSAMINIDE_ALPHA_2_6...(09067)	5	6	0.833	2	681	20049	0.0107602	1
adipose	transcript-rna-seq	4	C5	GOMF	GOMF_SEQUENCE_SPECIFIC_DNA_BINDING	GOMF_SEQUENCE_SPECIFIC_DNA_BINDING	1348	1670	0.807	61	681	20049	0.0134361	1
adipose	transcript-rna-seq	4	C5	GOMF	GOMF_CYSTEINE_TYPE_ENDOPEPTIDASE_ACTIVITY_INVOLVED_IN_EXECUTION_PHASE_OF_APOPTOSIS	GOMF_CYSTEINE_TYPE_ENDOPEPTIDASE_ACTIVITY_INVOLVED...(09340)	6	7	0.857	2	681	20049	0.015779	1
adipose	transcript-rna-seq	4	C5	GOMF	GOMF_CATALYTIC_ACTIVITY_ACTING_ON_RNA	GOMF_CATALYTIC_ACTIVITY_ACTING_ON_RNA	381	404	0.943	21	681	20049	0.020871	1
adipose	transcript-rna-seq	4	C5	GOMF	GOMF_SIALIC_ACID_BINDING	GOMF_SIALIC_ACID_BINDING	18	22	0.818	3	681	20049	0.0217614	1
adipose	transcript-rna-seq	4	C5	GOMF	GOMF_COBALAMIN_BINDING	GOMF_COBALAMIN_BINDING	8	10	0.8	2	681	20049	0.0281558	1
adipose	transcript-rna-seq	4	C5	GOMF	GOMF_LIPOPEPTIDE_BINDING	GOMF_LIPOPEPTIDE_BINDING	8	10	0.8	2	681	20049	0.0281558	1
adipose	transcript-rna-seq	4	C5	GOMF	GOMF_METAL_CLUSTER_BINDING	GOMF_METAL_CLUSTER_BINDING	69	70	0.986	6	681	20049	0.0295692	1
adipose	transcript-rna-seq	4	C5	GOMF	GOMF_PHOSPHOTRANSFERASE_ACTIVITY_FOR_OTHER_SUBSTITUTED_PHOSPHATE_GROUPS	GOMF_PHOSPHOTRANSFERASE_ACTIVITY_FOR_OTHER...(10245)	22	22	1	3	681	20049	0.0371711	1
adipose	transcript-rna-seq	4	C5	GOMF	GOMF_TRANSFORMING_GROWTH_FACTOR_BETA_RECEPTOR_BINDING	GOMF_TRANSFORMING_GROWTH_FACTOR_BETA_RECEPTOR_BINDING	23	26	0.885	3	681	20049	0.0416993	1
adipose	transcript-rna-seq	4	C5	GOMF	GOMF_CYSTEINE_TYPE_ENDOPEPTIDASE_ACTIVITY_INVOLVED_IN_APOPTOTIC_PROCESS	GOMF_CYSTEINE_TYPE_ENDOPEPTIDASE_ACTIVITY_INVOLVED...(09338)	10	12	0.833	2	681	20049	0.0432675	1
adipose	transcript-rna-seq	4	C5	GOMF	GOMF_NUCLEOSIDE_TRIPHOSPHATE_DIPHOSPHATASE_ACTIVITY	GOMF_NUCLEOSIDE_TRIPHOSPHATE_DIPHOSPHATASE_ACTIVITY	10	11	0.909	2	681	20049	0.0432675	1
adipose	transcript-rna-seq	4	C5	GOMF	GOMF_TYPE_II_TRANSFORMING_GROWTH_FACTOR_BETA_RECEPTOR_BINDING	GOMF_TYPE_II_TRANSFORMING_GROWTH_FACTOR_BETA...(10676)	10	11	0.909	2	681	20049	0.0432675	1
adipose	transcript-rna-seq	4	C5	GOMF	GOMF_HEXOSYLTRANSFERASE_ACTIVITY	GOMF_HEXOSYLTRANSFERASE_ACTIVITY	158	200	0.79	10	681	20049	0.0435366	1
adipose	transcript-rna-seq	4	MITOCARTA	MITOCARTA	MITOCARTA_mt-tRNA synthetases	mt-tRNA synthetases	22	22	1	6	681	20049	7.03485e-05	0.00816043
adipose	transcript-rna-seq	4	MITOCARTA	MITOCARTA	MITOCARTA_Mitochondrial central dogma	Mitochondrial central dogma	230	231	0.996	17	681	20049	0.00230356	0.133606
adipose	transcript-rna-seq	4	MITOCARTA	MITOCARTA	MITOCARTA_Fe-S cluster biosynthesis	Fe-S cluster biosynthesis	23	23	1	4	681	20049	0.00698343	0.210234
adipose	transcript-rna-seq	4	MITOCARTA	MITOCARTA	MITOCARTA_Metabolism	Metabolism	433	461	0.939	25	681	20049	0.00724944	0.210234
adipose	transcript-rna-seq	4	MITOCARTA	MITOCARTA	MITOCARTA_Coenzyme A metabolism	Coenzyme A metabolism	5	5	1	2	681	20049	0.0107602	0.249637
adipose	transcript-rna-seq	4	MITOCARTA	MITOCARTA	MITOCARTA_Heme synthesis and processing	Heme synthesis and processing	15	16	0.938	3	681	20049	0.0130831	0.252374
adipose	transcript-rna-seq	4	MITOCARTA	MITOCARTA	MITOCARTA_Translation	Translation	154	155	0.994	11	681	20049	0.016184	0.252374
adipose	transcript-rna-seq	4	MITOCARTA	MITOCARTA	MITOCARTA_Metals and cofactors	Metals and cofactors	116	122	0.951	9	681	20049	0.0174051	0.252374
adipose	transcript-rna-seq	4	MITOCARTA	MITOCARTA	MITOCARTA_Copper metabolism	Copper metabolism	7	7	1	2	681	20049	0.0215975	0.278368
adipose	transcript-rna-seq	4	MITOCARTA	MITOCARTA	MITOCARTA_Transcription	Transcription	8	8	1	2	681	20049	0.0281558	0.326608
adipose	transcript-rna-seq	4	MITOCARTA	MITOCARTA	MITOCARTA_Type II fatty acid synthesis	Type II fatty acid synthesis	9	9	1	2	681	20049	0.0353971	0.373279
adipose	transcript-rna-seq	4	CELLMARKER	CELLMARKER	CELLMARKER_Neutrophil Kidney Human	Neutrophil Kidney	66	77	0.857	9	681	20049	0.000374488	0.341109
adipose	transcript-rna-seq	4	CELLMARKER	CELLMARKER	CELLMARKER_Neutrophil Soft Tissue Human	Neutrophil Soft Tissue	13	13	1	4	681	20049	0.00073833	0.341109
adipose	transcript-rna-seq	4	CELLMARKER	CELLMARKER	CELLMARKER_Monocyte Pancreas Human	Monocyte Pancreas	7	7	1	3	681	20049	0.00123271	0.379675
adipose	transcript-rna-seq	4	CELLMARKER	CELLMARKER	CELLMARKER_Neutrophil Stomach Human	Neutrophil Stomach	31	31	1	5	681	20049	0.00363737	0.840232
adipose	transcript-rna-seq	4	CELLMARKER	CELLMARKER	CELLMARKER_Mucosal-associated Invariant T Cell Liver Human	Mucosal-associated Invariant T Cell Liver	63	68	0.926	7	681	20049	0.00538062	0.994338
adipose	transcript-rna-seq	4	CELLMARKER	CELLMARKER	CELLMARKER_Myeloid Cell Blood Human	Myeloid Cell Blood	26	28	0.929	4	681	20049	0.0108815	1
adipose	transcript-rna-seq	4	CELLMARKER	CELLMARKER	CELLMARKER_CD56dim Natural Killer Cell Peripheral Blood Human	CD56dim Natural Killer Cell Peripheral Blood	6	6	1	2	681	20049	0.015779	1
adipose	transcript-rna-seq	4	CELLMARKER	CELLMARKER	CELLMARKER_Tissue Resident Memory T(TRM) Cell Undefined Human	Tissue Resident Memory T(TRM) Cell Undefined	6	7	0.857	2	681	20049	0.015779	1
adipose	transcript-rna-seq	4	CELLMARKER	CELLMARKER	CELLMARKER_Neutrophil Undefined Human	Neutrophil Undefined	30	32	0.938	4	681	20049	0.017933	1
adipose	transcript-rna-seq	4	CELLMARKER	CELLMARKER	CELLMARKER_Platelet Undefined Human	Platelet Undefined	17	19	0.895	3	681	20049	0.0185945	1
adipose	transcript-rna-seq	4	CELLMARKER	CELLMARKER	CELLMARKER_Memory T Cell Skin Human	Memory T Cell Skin	7	7	1	2	681	20049	0.0215975	1
adipose	transcript-rna-seq	4	CELLMARKER	CELLMARKER	CELLMARKER_Platelet Blood Human	Platelet Blood	32	34	0.941	4	681	20049	0.0223164	1
adipose	transcript-rna-seq	4	CELLMARKER	CELLMARKER	CELLMARKER_Memory B Cell Undefined Human	Memory B Cell Undefined	8	8	1	2	681	20049	0.0281558	1
adipose	transcript-rna-seq	4	CELLMARKER	CELLMARKER	CELLMARKER_Myeloid-derived Suppressor Cell Peripheral Blood Human	Myeloid-derived Suppressor Cell Peripheral Blood	21	23	0.913	3	681	20049	0.0329104	1
adipose	transcript-rna-seq	4	CELLMARKER	CELLMARKER	CELLMARKER_Neutrophil Peripheral Blood Human	Neutrophil Peripheral Blood	22	26	0.846	3	681	20049	0.0371711	1
adipose	transcript-rna-seq	4	CELLMARKER	CELLMARKER	CELLMARKER_Myeloid Cell Bone Marrow Human	Myeloid Cell Bone Marrow	113	120	0.942	8	681	20049	0.0387887	1
adipose	transcript-rna-seq	4	CELLMARKER	CELLMARKER	CELLMARKER_Effector CD8+ Memory T (Tem) Cell Peripheral Blood Human	Effector CD8+ Memory T (Tem) Cell Peripheral Blood	75	77	0.974	6	681	20049	0.042006	1
adipose	transcript-rna-seq	4	CELLMARKER	CELLMARKER	CELLMARKER_Classical Monocyte Peripheral Blood Human	Classical Monocyte Peripheral Blood	39	39	1	4	681	20049	0.0424503	1
adipose	transcript-rna-seq	4	CELLMARKER	CELLMARKER	CELLMARKER_Monocyte-derived Dendritic Cell Undefined Human	Monocyte-derived Dendritic Cell Undefined	10	10	1	2	681	20049	0.0432675	1
adipose	transcript-rna-seq	4	CELLMARKER	CELLMARKER	CELLMARKER_Non-classical Monocyte Peripheral Blood Human	Non-classical Monocyte Peripheral Blood	10	10	1	2	681	20049	0.0432675	1
adipose	transcript-rna-seq	5	C2	BIOCARTA	BIOCARTA_GRANULOCYTES_PATHWAY	BIOCARTA_GRANULOCYTES_PATHWAY	12	15	0.8	5	1037	20049	0.000213981	0.0302256
adipose	transcript-rna-seq	5	C2	BIOCARTA	BIOCARTA_TCYTOTOXIC_PATHWAY	BIOCARTA_TCYTOTOXIC_PATHWAY	12	12	1	5	1037	20049	0.000213981	0.0302256
adipose	transcript-rna-seq	5	C2	BIOCARTA	BIOCARTA_THELPER_PATHWAY	BIOCARTA_THELPER_PATHWAY	12	12	1	5	1037	20049	0.000213981	0.0302256
adipose	transcript-rna-seq	5	C2	BIOCARTA	BIOCARTA_LAIR_PATHWAY	BIOCARTA_LAIR_PATHWAY	15	17	0.882	5	1037	20049	0.000712309	0.06503
adipose	transcript-rna-seq	5	C2	BIOCARTA	BIOCARTA_TCAPOPTOSIS_PATHWAY	BIOCARTA_TCAPOPTOSIS_PATHWAY	9	9	1	4	1037	20049	0.000727173	0.06503
adipose	transcript-rna-seq	5	C2	BIOCARTA	BIOCARTA_MONOCYTE_PATHWAY	BIOCARTA_MONOCYTE_PATHWAY	11	11	1	4	1037	20049	0.00175218	0.127543
adipose	transcript-rna-seq	5	C2	BIOCARTA	BIOCARTA_LYM_PATHWAY	BIOCARTA_LYM_PATHWAY	12	14	0.857	4	1037	20049	0.00252128	0.175369
adipose	transcript-rna-seq	5	C2	BIOCARTA	BIOCARTA_CTL_PATHWAY	BIOCARTA_CTL_PATHWAY	13	13	1	4	1037	20049	0.00349389	0.198834
adipose	transcript-rna-seq	5	C2	BIOCARTA	BIOCARTA_NEUTROPHIL_PATHWAY	BIOCARTA_NEUTROPHIL_PATHWAY	8	8	1	3	1037	20049	0.00635106	0.283983
adipose	transcript-rna-seq	5	C2	BIOCARTA	BIOCARTA_LYMPHOCYTE_PATHWAY	BIOCARTA_LYMPHOCYTE_PATHWAY	9	9	1	3	1037	20049	0.009163	0.349758
adipose	transcript-rna-seq	5	C2	BIOCARTA	BIOCARTA_CTLA4_PATHWAY	BIOCARTA_CTLA4_PATHWAY	17	22	0.773	4	1037	20049	0.00986003	0.37183
adipose	transcript-rna-seq	5	C2	BIOCARTA	BIOCARTA_BLYMPHOCYTE_PATHWAY	BIOCARTA_BLYMPHOCYTE_PATHWAY	10	14	0.714	3	1037	20049	0.0125918	0.424178
adipose	transcript-rna-seq	5	C2	BIOCARTA	BIOCARTA_BARRESTIN_PATHWAY	BIOCARTA_BARRESTIN_PATHWAY	12	12	1	3	1037	20049	0.0213685	0.57658
adipose	transcript-rna-seq	5	C2	BIOCARTA	BIOCARTA_IL17_PATHWAY	BIOCARTA_IL17_PATHWAY	12	15	0.8	3	1037	20049	0.0213685	0.57658
adipose	transcript-rna-seq	5	C2	BIOCARTA	BIOCARTA_FMLP_PATHWAY	BIOCARTA_FMLP_PATHWAY	32	34	0.941	5	1037	20049	0.0230881	0.598026
adipose	transcript-rna-seq	5	C2	BIOCARTA	BIOCARTA_HSP27_PATHWAY	BIOCARTA_HSP27_PATHWAY	13	14	0.929	3	1037	20049	0.0267309	0.610712
adipose	transcript-rna-seq	5	C2	BIOCARTA	BIOCARTA_NO2IL12_PATHWAY	BIOCARTA_NO2IL12_PATHWAY	14	15	0.933	3	1037	20049	0.0327412	0.674004
adipose	transcript-rna-seq	5	C2	BIOCARTA	BIOCARTA_MTA3_PATHWAY	BIOCARTA_MTA3_PATHWAY	16	18	0.889	3	1037	20049	0.0466685	0.734809
adipose	transcript-rna-seq	5	C2	BIOCARTA	BIOCARTA_NKCELLS_PATHWAY	BIOCARTA_NKCELLS_PATHWAY	16	20	0.8	3	1037	20049	0.0466685	0.734809
adipose	transcript-rna-seq	5	C2	BIOCARTA	BIOCARTA_TOB1_PATHWAY	BIOCARTA_TOB1_PATHWAY	16	19	0.842	3	1037	20049	0.0466685	0.734809
adipose	transcript-rna-seq	5	C2	BIOCARTA	BIOCARTA_MELANOCYTE_PATHWAY	BIOCARTA_MELANOCYTE_PATHWAY	7	7	1	2	1037	20049	0.0471874	0.734809
adipose	transcript-rna-seq	5	C2	BIOCARTA	BIOCARTA_PYK2_PATHWAY	BIOCARTA_PYK2_PATHWAY	27	27	1	4	1037	20049	0.0484089	0.739121
adipose	transcript-rna-seq	5	C2	KEGG_MEDICUS	KEGG_MEDICUS_VARIANT_SCRAPIE_CONFORMATION_PRPSC_TO_PRNP_PI3K_NOX2_SIGNALING_PATHWAY	KEGG_MEDICUS_VARIANT_SCRAPIE_CONFORMATION_PRPSC_TO...(11366)	15	16	0.938	4	1037	20049	0.00614063	0.28265
adipose	transcript-rna-seq	5	C2	KEGG_MEDICUS	KEGG_MEDICUS_REFERENCE_CD80_CD86_CD28_PI3K_SIGNALING_PATHWAY	KEGG_MEDICUS_REFERENCE_CD80_CD86_CD28_PI3K...(10926)	9	10	0.9	3	1037	20049	0.009163	0.349758
adipose	transcript-rna-seq	5	C2	KEGG_MEDICUS	KEGG_MEDICUS_REFERENCE_IGG_FCGR_RAC_SIGNALING_PATHWAY	KEGG_MEDICUS_REFERENCE_IGG_FCGR_RAC_SIGNALING_PATHWAY	9	10	0.9	3	1037	20049	0.009163	0.349758
adipose	transcript-rna-seq	5	C2	KEGG_MEDICUS	KEGG_MEDICUS_REFERENCE_N_GLYCAN_PRECURSOR_BIOSYNTHESIS_GLC_6P_TO_MAN_P_DOL	KEGG_MEDICUS_REFERENCE_N_GLYCAN_PRECURSOR...(11118)	9	9	1	3	1037	20049	0.009163	0.349758
adipose	transcript-rna-seq	5	C2	KEGG_MEDICUS	KEGG_MEDICUS_REFERENCE_ITGA_B_RHOG_RAC_SIGNALING_PATHWAY	KEGG_MEDICUS_REFERENCE_ITGA_B_RHOG_RAC_SIGNALING_PATHWAY	27	28	0.964	5	1037	20049	0.0114399	0.406895
adipose	transcript-rna-seq	5	C2	KEGG_MEDICUS	KEGG_MEDICUS_PATHOGEN_HIV_GP120_TO_CXCR4_GNB_G_RAC_SIGNALING_PATHWAY	KEGG_MEDICUS_PATHOGEN_HIV_GP120_TO_CXCR4_GNB_G_RAC...(10807)	21	26	0.808	4	1037	20049	0.0210498	0.57658
adipose	transcript-rna-seq	5	C2	KEGG_MEDICUS	KEGG_MEDICUS_REFERENCE_BCR_BCAP_CD19_PI3K_SIGNALING_PATHWAY	KEGG_MEDICUS_REFERENCE_BCR_BCAP_CD19_PI3K...(10895)	12	15	0.8	3	1037	20049	0.0213685	0.57658
adipose	transcript-rna-seq	5	C2	KEGG_MEDICUS	KEGG_MEDICUS_REFERENCE_PDGF_PDGFR_PI3K_SIGNALING_PATHWAY	KEGG_MEDICUS_REFERENCE_PDGF_PDGFR_PI3K_SIGNALING_PATHWAY	13	13	1	3	1037	20049	0.0267309	0.610712
adipose	transcript-rna-seq	5	C2	KEGG_MEDICUS	KEGG_MEDICUS_VARIANT_MUTATION_INACTIVATED_P62_TO_PINK_PARKIN_MEDIATED_AUTOPHAGOSOME_FORMATION	KEGG_MEDICUS_VARIANT_MUTATION_INACTIVATED_P62_TO...(11343)	13	13	1	3	1037	20049	0.0267309	0.610712
adipose	transcript-rna-seq	5	C2	KEGG_MEDICUS	KEGG_MEDICUS_VARIANT_MUTATION_INACTIVATED_PRKN_TO_INTRINSIC_APOPTOTIC_PATHWAY	KEGG_MEDICUS_VARIANT_MUTATION_INACTIVATED_PRKN_TO...(11351)	6	6	1	2	1037	20049	0.0348845	0.674004
adipose	transcript-rna-seq	5	C2	KEGG_MEDICUS	KEGG_MEDICUS_VARIANT_TMPRSS2_ERG_FUSION_TO_TRANSCRIPTIONAL_ACTIVATION	KEGG_MEDICUS_VARIANT_TMPRSS2_ERG_FUSION_TO...(11371)	6	7	0.857	2	1037	20049	0.0348845	0.674004
adipose	transcript-rna-seq	5	C2	KEGG_MEDICUS	KEGG_MEDICUS_REFERENCE_GPCR_PLCB_ITPR_SIGNALING_PATHWAY	KEGG_MEDICUS_REFERENCE_GPCR_PLCB_ITPR_SIGNALING_PATHWAY	36	50	0.72	5	1037	20049	0.0365305	0.692972
adipose	transcript-rna-seq	5	C2	KEGG_MEDICUS	KEGG_MEDICUS_REFERENCE_PDGF_PDGFR_PLCG_CAMK_SIGNALING_PATHWAY	KEGG_MEDICUS_REFERENCE_PDGF_PDGFR_PLCG_CAMK...(11129)	15	17	0.882	3	1037	20049	0.0393913	0.713678
adipose	transcript-rna-seq	5	C2	KEGG_MEDICUS	KEGG_MEDICUS_PATHOGEN_EBV_BARF1_TO_INTRINSIC_APOPTOTIC_PATHWAY	KEGG_MEDICUS_PATHOGEN_EBV_BARF1_TO_INTRINSIC...(10776)	7	7	1	2	1037	20049	0.0471874	0.734809
adipose	transcript-rna-seq	5	C2	KEGG_MEDICUS	KEGG_MEDICUS_REFERENCE_HYDROLYSIS_OF_SPHINGOMYELIN	KEGG_MEDICUS_REFERENCE_HYDROLYSIS_OF_SPHINGOMYELIN	7	8	0.875	2	1037	20049	0.0471874	0.734809
adipose	transcript-rna-seq	5	C2	KEGG_MEDICUS	KEGG_MEDICUS_REFERENCE_TAC3_TACR3_PLC_PKC_SIGNALING_PATHWAY	KEGG_MEDICUS_REFERENCE_TAC3_TACR3_PLC_PKC...(11173)	7	10	0.7	2	1037	20049	0.0471874	0.734809
adipose	transcript-rna-seq	5	C2	KEGG_MEDICUS	KEGG_MEDICUS_REFERENCE_TGFA_EGFR_PLCG_PKC_SIGNALING_PATHWAY	KEGG_MEDICUS_REFERENCE_TGFA_EGFR_PLCG_PKC...(11180)	7	8	0.875	2	1037	20049	0.0471874	0.734809
adipose	transcript-rna-seq	5	C2	KEGG_MEDICUS	KEGG_MEDICUS_VARIANT_MUTATION_INACTIVATED_PINK1_TO_INTRINSIC_APOPTOTIC_PATHWAY_N01050	KEGG_MEDICUS_VARIANT_MUTATION_INACTIVATED_PINK1_TO...(11347)	7	7	1	2	1037	20049	0.0471874	0.734809
adipose	transcript-rna-seq	5	C2	KEGG_MEDICUS	KEGG_MEDICUS_REFERENCE_PRNP_PI3K_NOX2_SIGNALING_PATHWAY	KEGG_MEDICUS_REFERENCE_PRNP_PI3K_NOX2_SIGNALING_PATHWAY	27	29	0.931	4	1037	20049	0.0484089	0.739121
adipose	transcript-rna-seq	5	C2	PID	PID_CXCR4_PATHWAY	PID_CXCR4_PATHWAY	99	100	0.99	17	1037	20049	1.18802e-05	0.00462515
adipose	transcript-rna-seq	5	C2	PID	PID_INTEGRIN2_PATHWAY	PID_INTEGRIN2_PATHWAY	23	29	0.793	7	1037	20049	0.000114544	0.0256088
adipose	transcript-rna-seq	5	C2	PID	PID_INTEGRIN_CS_PATHWAY	PID_INTEGRIN_CS_PATHWAY	25	26	0.962	7	1037	20049	0.000205091	0.0302256
adipose	transcript-rna-seq	5	C2	PID	PID_IL8_CXCR2_PATHWAY	PID_IL8_CXCR2_PATHWAY	33	34	0.971	8	1037	20049	0.000217444	0.0302256
adipose	transcript-rna-seq	5	C2	PID	PID_CD8_TCR_PATHWAY	PID_CD8_TCR_PATHWAY	51	53	0.962	10	1037	20049	0.000241448	0.0302293
adipose	transcript-rna-seq	5	C2	PID	PID_TXA2PATHWAY	PID_TXA2PATHWAY	52	56	0.929	10	1037	20049	0.00028525	0.0336972
adipose	transcript-rna-seq	5	C2	PID	PID_TCR_PATHWAY	PID_TCR_PATHWAY	62	64	0.969	11	1037	20049	0.000301445	0.0336972
adipose	transcript-rna-seq	5	C2	PID	PID_IL8_CXCR1_PATHWAY	PID_IL8_CXCR1_PATHWAY	27	28	0.964	7	1037	20049	0.000346027	0.0373471
adipose	transcript-rna-seq	5	C2	PID	PID_ALPHA_SYNUCLEIN_PATHWAY	PID_ALPHA_SYNUCLEIN_PATHWAY	29	32	0.906	6	1037	20049	0.00321661	0.198834
adipose	transcript-rna-seq	5	C2	PID	PID_AMB2_NEUTROPHILS_PATHWAY	PID_AMB2_NEUTROPHILS_PATHWAY	40	41	0.976	7	1037	20049	0.0040447	0.218274
adipose	transcript-rna-seq	5	C2	PID	PID_RAC1_PATHWAY	PID_RAC1_PATHWAY	51	54	0.944	8	1037	20049	0.00438146	0.230255
adipose	transcript-rna-seq	5	C2	PID	PID_ALK1_PATHWAY	PID_ALK1_PATHWAY	24	26	0.923	5	1037	20049	0.00684495	0.285737
adipose	transcript-rna-seq	5	C2	PID	PID_IL12_STAT4_PATHWAY	PID_IL12_STAT4_PATHWAY	28	32	0.875	5	1037	20049	0.0133472	0.444434
adipose	transcript-rna-seq	5	C2	PID	PID_P38_ALPHA_BETA_PATHWAY	PID_P38_ALPHA_BETA_PATHWAY	30	30	1	5	1037	20049	0.0177798	0.530007
adipose	transcript-rna-seq	5	C2	PID	PID_PTP1B_PATHWAY	PID_PTP1B_PATHWAY	46	52	0.885	6	1037	20049	0.030235	0.671174
adipose	transcript-rna-seq	5	C2	PID	PID_FRA_PATHWAY	PID_FRA_PATHWAY	35	37	0.946	5	1037	20049	0.0328044	0.674004
adipose	transcript-rna-seq	5	C2	PID	PID_UPA_UPAR_PATHWAY	PID_UPA_UPAR_PATHWAY	35	42	0.833	5	1037	20049	0.0328044	0.674004
adipose	transcript-rna-seq	5	C2	PID	PID_FGF_PATHWAY	PID_FGF_PATHWAY	48	55	0.873	6	1037	20049	0.0363439	0.692972
adipose	transcript-rna-seq	5	C2	PID	PID_P38_MKK3_6PATHWAY	PID_P38_MKK3_6PATHWAY	26	26	1	4	1037	20049	0.042932	0.734809
adipose	transcript-rna-seq	5	C2	PID	PID_NFAT_TFPATHWAY	PID_NFAT_TFPATHWAY	38	45	0.844	5	1037	20049	0.0447338	0.734809
adipose	transcript-rna-seq	5	C2	PID	PID_INTEGRIN5_PATHWAY	PID_INTEGRIN5_PATHWAY	16	17	0.941	3	1037	20049	0.0466685	0.734809
adipose	transcript-rna-seq	5	C2	REACTOME	REACTOME_NEUTROPHIL_DEGRANULATION	REACTOME_NEUTROPHIL_DEGRANULATION	431	478	0.902	73	1037	20049	1.76865e-19	5.53589e-16
adipose	transcript-rna-seq	5	C2	REACTOME	REACTOME_INNATE_IMMUNE_SYSTEM	REACTOME_INNATE_IMMUNE_SYSTEM	930	1125	0.827	110	1037	20049	2.13685e-16	3.34416e-13
adipose	transcript-rna-seq	5	C2	REACTOME	REACTOME_IMMUNOREGULATORY_INTERACTIONS_BETWEEN_A_LYMPHOID_AND_A_NON_LYMPHOID_CELL	REACTOME_IMMUNOREGULATORY_INTERACTIONS_BETWEEN_A...(12767)	139	191	0.728	24	1037	20049	1.83119e-07	0.000114633
adipose	transcript-rna-seq	5	C2	REACTOME	REACTOME_ADAPTIVE_IMMUNE_SYSTEM	REACTOME_ADAPTIVE_IMMUNE_SYSTEM	733	829	0.884	68	1037	20049	2.18083e-06	0.00113767
adipose	transcript-rna-seq	5	C2	REACTOME	REACTOME_HEMOSTASIS	REACTOME_HEMOSTASIS	542	678	0.799	53	1037	20049	6.64104e-06	0.00296949
adipose	transcript-rna-seq	5	C2	REACTOME	REACTOME_RUNX3_REGULATES_IMMUNE_RESPONSE_AND_CELL_MIGRATION	REACTOME_RUNX3_REGULATES_IMMUNE_RESPONSE_AND_CELL_MIGRATION	6	6	1	4	1037	20049	9.81553e-05	0.0256022
adipose	transcript-rna-seq	5	C2	REACTOME	REACTOME_SIGNALING_BY_INTERLEUKINS	REACTOME_SIGNALING_BY_INTERLEUKINS	399	474	0.842	39	1037	20049	0.000107814	0.0256088
adipose	transcript-rna-seq	5	C2	REACTOME	REACTOME_SIGNALING_BY_RECEPTOR_TYROSINE_KINASES	REACTOME_SIGNALING_BY_RECEPTOR_TYROSINE_KINASES	487	524	0.929	45	1037	20049	0.00012403	0.0258809
adipose	transcript-rna-seq	5	C2	REACTOME	REACTOME_ROS_AND_RNS_PRODUCTION_IN_PHAGOCYTES	REACTOME_ROS_AND_RNS_PRODUCTION_IN_PHAGOCYTES	31	36	0.861	8	1037	20049	0.000135461	0.0264996
adipose	transcript-rna-seq	5	C2	REACTOME	REACTOME_PLASMA_LIPOPROTEIN_CLEARANCE	REACTOME_PLASMA_LIPOPROTEIN_CLEARANCE	33	37	0.892	8	1037	20049	0.000217444	0.0302256
adipose	transcript-rna-seq	5	C2	REACTOME	REACTOME_PLASMA_LIPOPROTEIN_ASSEMBLY_REMODELING_AND_CLEARANCE	REACTOME_PLASMA_LIPOPROTEIN_ASSEMBLY_REMODELING_AND_CLEARANCE	60	75	0.8	11	1037	20049	0.000223366	0.0302256
adipose	transcript-rna-seq	5	C2	REACTOME	REACTOME_CELL_SURFACE_INTERACTIONS_AT_THE_VASCULAR_WALL	REACTOME_CELL_SURFACE_INTERACTIONS_AT_THE_VASCULAR_WALL	148	194	0.763	19	1037	20049	0.000231762	0.0302256
adipose	transcript-rna-seq	5	C2	REACTOME	REACTOME_CONSTITUTIVE_SIGNALING_BY_ABERRANT_PI3K_IN_CANCER	REACTOME_CONSTITUTIVE_SIGNALING_BY_ABERRANT_PI3K_IN_CANCER	62	78	0.795	11	1037	20049	0.000301445	0.0336972
adipose	transcript-rna-seq	5	C2	REACTOME	REACTOME_MHC_CLASS_II_ANTIGEN_PRESENTATION	REACTOME_MHC_CLASS_II_ANTIGEN_PRESENTATION	109	126	0.865	15	1037	20049	0.000486887	0.0500702
adipose	transcript-rna-seq	5	C2	REACTOME	REACTOME_GLYCOSPHINGOLIPID_CATABOLISM	REACTOME_GLYCOSPHINGOLIPID_CATABOLISM	30	39	0.769	7	1037	20049	0.000692566	0.06503
adipose	transcript-rna-seq	5	C2	REACTOME	REACTOME_PLATELET_ACTIVATION_SIGNALING_AND_AGGREGATION	REACTOME_PLATELET_ACTIVATION_SIGNALING_AND_AGGREGATION	230	261	0.881	24	1037	20049	0.000875973	0.0744439
adipose	transcript-rna-seq	5	C2	REACTOME	REACTOME_CARGO_RECOGNITION_FOR_CLATHRIN_MEDIATED_ENDOCYTOSIS	REACTOME_CARGO_RECOGNITION_FOR_CLATHRIN_MEDIATED_ENDOCYTOSIS	92	105	0.876	13	1037	20049	0.000880008	0.0744439
adipose	transcript-rna-seq	5	C2	REACTOME	REACTOME_LDL_CLEARANCE	REACTOME_LDL_CLEARANCE	17	19	0.895	5	1037	20049	0.00134618	0.102769
adipose	transcript-rna-seq	5	C2	REACTOME	REACTOME_IRON_UPTAKE_AND_TRANSPORT	REACTOME_IRON_UPTAKE_AND_TRANSPORT	53	58	0.914	9	1037	20049	0.00145239	0.108238
adipose	transcript-rna-seq	5	C2	REACTOME	REACTOME_INSULIN_RECEPTOR_RECYCLING	REACTOME_INSULIN_RECEPTOR_RECYCLING	27	30	0.9	6	1037	20049	0.00218923	0.155734
adipose	transcript-rna-seq	5	C2	REACTOME	REACTOME_TRANSFERRIN_ENDOCYTOSIS_AND_RECYCLING	REACTOME_TRANSFERRIN_ENDOCYTOSIS_AND_RECYCLING	28	31	0.903	6	1037	20049	0.00266604	0.181407
adipose	transcript-rna-seq	5	C2	REACTOME	REACTOME_GLYCOSPHINGOLIPID_METABOLISM	REACTOME_GLYCOSPHINGOLIPID_METABOLISM	38	49	0.776	7	1037	20049	0.0029947	0.198834
adipose	transcript-rna-seq	5	C2	REACTOME	REACTOME_PD_1_SIGNALING	REACTOME_PD_1_SIGNALING	21	28	0.75	5	1037	20049	0.00372644	0.208282
adipose	transcript-rna-seq	5	C2	REACTOME	REACTOME_NEGATIVE_REGULATION_OF_THE_PI3K_AKT_NETWORK	REACTOME_NEGATIVE_REGULATION_OF_THE_PI3K_AKT_NETWORK	96	113	0.85	12	1037	20049	0.00390906	0.214655
adipose	transcript-rna-seq	5	C2	REACTOME	REACTOME_BASIGIN_INTERACTIONS	REACTOME_BASIGIN_INTERACTIONS	22	25	0.88	5	1037	20049	0.00461994	0.230255
adipose	transcript-rna-seq	5	C2	REACTOME	REACTOME_WNT5A_DEPENDENT_INTERNALIZATION_OF_FZD4	REACTOME_WNT5A_DEPENDENT_INTERNALIZATION_OF_FZD4	14	15	0.933	4	1037	20049	0.00469308	0.230255
adipose	transcript-rna-seq	5	C2	REACTOME	REACTOME_GENERATION_OF_SECOND_MESSENGER_MOLECULES	REACTOME_GENERATION_OF_SECOND_MESSENGER_MOLECULES	32	39	0.821	6	1037	20049	0.00537807	0.258975
adipose	transcript-rna-seq	5	C2	REACTOME	REACTOME_PI3K_AKT_SIGNALING_IN_CANCER	REACTOME_PI3K_AKT_SIGNALING_IN_CANCER	89	105	0.848	11	1037	20049	0.00611181	0.28265
adipose	transcript-rna-seq	5	C2	REACTOME	REACTOME_GPVI_MEDIATED_ACTIVATION_CASCADE	REACTOME_GPVI_MEDIATED_ACTIVATION_CASCADE	33	35	0.943	6	1037	20049	0.00629113	0.283983
adipose	transcript-rna-seq	5	C2	REACTOME	REACTOME_CYTOKINE_SIGNALING_IN_IMMUNE_SYSTEM	REACTOME_CYTOKINE_SIGNALING_IN_IMMUNE_SYSTEM	674	792	0.851	50	1037	20049	0.00672568	0.285737
adipose	transcript-rna-seq	5	C2	REACTOME	REACTOME_EFFECTS_OF_PIP2_HYDROLYSIS	REACTOME_EFFECTS_OF_PIP2_HYDROLYSIS	24	27	0.889	5	1037	20049	0.00684495	0.285737
adipose	transcript-rna-seq	5	C2	REACTOME	REACTOME_TRANSPORT_OF_SMALL_MOLECULES	REACTOME_TRANSPORT_OF_SMALL_MOLECULES	578	726	0.796	44	1037	20049	0.00684672	0.285737
adipose	transcript-rna-seq	5	C2	REACTOME	REACTOME_TNFR1_INDUCED_PROAPOPTOTIC_SIGNALING	REACTOME_TNFR1_INDUCED_PROAPOPTOTIC_SIGNALING	25	25	1	5	1037	20049	0.00819848	0.337648
adipose	transcript-rna-seq	5	C2	REACTOME	REACTOME_DAP12_INTERACTIONS	REACTOME_DAP12_INTERACTIONS	37	45	0.822	6	1037	20049	0.0110862	0.406895
adipose	transcript-rna-seq	5	C2	REACTOME	REACTOME_FCGAMMA_RECEPTOR_FCGR_DEPENDENT_PHAGOCYTOSIS	REACTOME_FCGAMMA_RECEPTOR_FCGR_DEPENDENT_PHAGOCYTOSIS	123	143	0.86	13	1037	20049	0.011201	0.406895
adipose	transcript-rna-seq	5	C2	REACTOME	REACTOME_INTERLEUKIN_10_SIGNALING	REACTOME_INTERLEUKIN_10_SIGNALING	38	46	0.826	6	1037	20049	0.0126034	0.424178
adipose	transcript-rna-seq	5	C2	REACTOME	REACTOME_SIGNALING_BY_NTRKS	REACTOME_SIGNALING_BY_NTRKS	126	134	0.94	13	1037	20049	0.0135302	0.445785
adipose	transcript-rna-seq	5	C2	REACTOME	REACTOME_EXTRACELLULAR_MATRIX_ORGANIZATION	REACTOME_EXTRACELLULAR_MATRIX_ORGANIZATION	257	300	0.857	22	1037	20049	0.0144541	0.471263
adipose	transcript-rna-seq	5	C2	REACTOME	REACTOME_CD28_DEPENDENT_VAV1_PATHWAY	REACTOME_CD28_DEPENDENT_VAV1_PATHWAY	11	12	0.917	3	1037	20049	0.0166567	0.516192
adipose	transcript-rna-seq	5	C2	REACTOME	REACTOME_ERYTHROPOIETIN_ACTIVATES_PHOSPHOINOSITIDE_3_KINASE_PI3K	REACTOME_ERYTHROPOIETIN_ACTIVATES_PHOSPHOINOSITIDE_3_KINASE_PI3K	11	12	0.917	3	1037	20049	0.0166567	0.516192
adipose	transcript-rna-seq	5	C2	REACTOME	REACTOME_LYSOSPHINGOLIPID_AND_LPA_RECEPTORS	REACTOME_LYSOSPHINGOLIPID_AND_LPA_RECEPTORS	11	14	0.786	3	1037	20049	0.0166567	0.516192
adipose	transcript-rna-seq	5	C2	REACTOME	REACTOME_NEF_MEDIATES_DOWN_MODULATION_OF_CELL_SURFACE_RECEPTORS_BY_RECRUITING_THEM_TO_CLATHRIN_ADAPTERS	REACTOME_NEF_MEDIATES_DOWN_MODULATION_OF_CELL...(12997)	20	21	0.952	4	1037	20049	0.0177501	0.530007
adipose	transcript-rna-seq	5	C2	REACTOME	REACTOME_N_GLYCAN_ANTENNAE_ELONGATION_IN_THE_MEDIAL_TRANS_GOLGI	REACTOME_N_GLYCAN_ANTENNAE_ELONGATION_IN_THE...(13083)	20	26	0.769	4	1037	20049	0.0177501	0.530007
adipose	transcript-rna-seq	5	C2	REACTOME	REACTOME_COSTIMULATION_BY_THE_CD28_FAMILY	REACTOME_COSTIMULATION_BY_THE_CD28_FAMILY	65	74	0.878	8	1037	20049	0.0184719	0.545443
adipose	transcript-rna-seq	5	C2	REACTOME	REACTOME_INTERLEUKIN_4_AND_INTERLEUKIN_13_SIGNALING	REACTOME_INTERLEUKIN_4_AND_INTERLEUKIN_13_SIGNALING	91	111	0.82	10	1037	20049	0.0190315	0.556717
adipose	transcript-rna-seq	5	C2	REACTOME	REACTOME_CLATHRIN_MEDIATED_ENDOCYTOSIS	REACTOME_CLATHRIN_MEDIATED_ENDOCYTOSIS	132	145	0.91	13	1037	20049	0.0192855	0.558924
adipose	transcript-rna-seq	5	C2	REACTOME	REACTOME_AMINO_ACIDS_REGULATE_MTORC1	REACTOME_AMINO_ACIDS_REGULATE_MTORC1	54	55	0.982	7	1037	20049	0.0206197	0.57658
adipose	transcript-rna-seq	5	C2	REACTOME	REACTOME_RHO_GTPASES_ACTIVATE_NADPH_OXIDASES	REACTOME_RHO_GTPASES_ACTIVATE_NADPH_OXIDASES	21	24	0.875	4	1037	20049	0.0210498	0.57658
adipose	transcript-rna-seq	5	C2	REACTOME	REACTOME_CHEMOKINE_RECEPTORS_BIND_CHEMOKINES	REACTOME_CHEMOKINE_RECEPTORS_BIND_CHEMOKINES	43	58	0.741	6	1037	20049	0.0224008	0.598026
adipose	transcript-rna-seq	5	C2	REACTOME	REACTOME_ARACHIDONATE_PRODUCTION_FROM_DAG	REACTOME_ARACHIDONATE_PRODUCTION_FROM_DAG	5	5	1	2	1037	20049	0.0240739	0.598026
adipose	transcript-rna-seq	5	C2	REACTOME	REACTOME_CHYLOMICRON_CLEARANCE	REACTOME_CHYLOMICRON_CLEARANCE	5	5	1	2	1037	20049	0.0240739	0.598026
adipose	transcript-rna-seq	5	C2	REACTOME	REACTOME_MET_RECEPTOR_ACTIVATION	REACTOME_MET_RECEPTOR_ACTIVATION	5	6	0.833	2	1037	20049	0.0240739	0.598026
adipose	transcript-rna-seq	5	C2	REACTOME	REACTOME_SIGNALING_BY_MST1	REACTOME_SIGNALING_BY_MST1	5	5	1	2	1037	20049	0.0240739	0.598026
adipose	transcript-rna-seq	5	C2	REACTOME	REACTOME_SYNTHESIS_OF_GDP_MANNOSE	REACTOME_SYNTHESIS_OF_GDP_MANNOSE	5	5	1	2	1037	20049	0.0240739	0.598026
adipose	transcript-rna-seq	5	C2	REACTOME	REACTOME_SYNTHESIS_OF_PI	REACTOME_SYNTHESIS_OF_PI	5	5	1	2	1037	20049	0.0240739	0.598026
adipose	transcript-rna-seq	5	C2	REACTOME	REACTOME_VLDL_CLEARANCE	REACTOME_VLDL_CLEARANCE	5	6	0.833	2	1037	20049	0.0240739	0.598026
adipose	transcript-rna-seq	5	C2	REACTOME	REACTOME_PINK1_PRKN_MEDIATED_MITOPHAGY	REACTOME_PINK1_PRKN_MEDIATED_MITOPHAGY	22	22	1	4	1037	20049	0.0247009	0.604014
adipose	transcript-rna-seq	5	C2	REACTOME	REACTOME_DETOXIFICATION_OF_REACTIVE_OXYGEN_SPECIES	REACTOME_DETOXIFICATION_OF_REACTIVE_OXYGEN_SPECIES	33	37	0.892	5	1037	20049	0.0260876	0.610712
adipose	transcript-rna-seq	5	C2	REACTOME	REACTOME_TNFR1_INDUCED_NF_KAPPA_B_SIGNALING_PATHWAY	REACTOME_TNFR1_INDUCED_NF_KAPPA_B_SIGNALING_PATHWAY	33	33	1	5	1037	20049	0.0260876	0.610712
adipose	transcript-rna-seq	5	C2	REACTOME	REACTOME_RETROGRADE_NEUROTROPHIN_SIGNALLING	REACTOME_RETROGRADE_NEUROTROPHIN_SIGNALLING	13	14	0.929	3	1037	20049	0.0267309	0.610712
adipose	transcript-rna-seq	5	C2	REACTOME	REACTOME_SIGNAL_REGULATORY_PROTEIN_FAMILY_INTERACTIONS	REACTOME_SIGNAL_REGULATORY_PROTEIN_FAMILY_INTERACTIONS	13	16	0.812	3	1037	20049	0.0267309	0.610712
adipose	transcript-rna-seq	5	C2	REACTOME	REACTOME_TRAFFICKING_AND_PROCESSING_OF_ENDOSOMAL_TLR	REACTOME_TRAFFICKING_AND_PROCESSING_OF_ENDOSOMAL_TLR	13	13	1	3	1037	20049	0.0267309	0.610712
adipose	transcript-rna-seq	5	C2	REACTOME	REACTOME_SIGNALING_BY_INSULIN_RECEPTOR	REACTOME_SIGNALING_BY_INSULIN_RECEPTOR	72	82	0.878	8	1037	20049	0.0320423	0.674004
adipose	transcript-rna-seq	5	C2	REACTOME	REACTOME_GAB1_SIGNALOSOME	REACTOME_GAB1_SIGNALOSOME	14	17	0.824	3	1037	20049	0.0327412	0.674004
adipose	transcript-rna-seq	5	C2	REACTOME	REACTOME_TRAFFICKING_OF_GLUR2_CONTAINING_AMPA_RECEPTORS	REACTOME_TRAFFICKING_OF_GLUR2_CONTAINING_AMPA_RECEPTORS	14	17	0.824	3	1037	20049	0.0327412	0.674004
adipose	transcript-rna-seq	5	C2	REACTOME	REACTOME_TRAFFICKING_OF_AMPA_RECEPTORS	REACTOME_TRAFFICKING_OF_AMPA_RECEPTORS	24	31	0.774	4	1037	20049	0.0330835	0.674004
adipose	transcript-rna-seq	5	C2	REACTOME	REACTOME_LEISHMANIA_INFECTION	REACTOME_LEISHMANIA_INFECTION	187	219	0.854	16	1037	20049	0.0335412	0.674004
adipose	transcript-rna-seq	5	C2	REACTOME	REACTOME_ARYL_HYDROCARBON_RECEPTOR_SIGNALLING	REACTOME_ARYL_HYDROCARBON_RECEPTOR_SIGNALLING	6	6	1	2	1037	20049	0.0348845	0.674004
adipose	transcript-rna-seq	5	C2	REACTOME	REACTOME_HISTIDINE_CATABOLISM	REACTOME_HISTIDINE_CATABOLISM	6	8	0.75	2	1037	20049	0.0348845	0.674004
adipose	transcript-rna-seq	5	C2	REACTOME	REACTOME_PROTEIN_REPAIR	REACTOME_PROTEIN_REPAIR	6	6	1	2	1037	20049	0.0348845	0.674004
adipose	transcript-rna-seq	5	C2	REACTOME	REACTOME_RUNX1_REGULATES_TRANSCRIPTION_OF_GENES_INVOLVED_IN_BCR_SIGNALING	REACTOME_RUNX1_REGULATES_TRANSCRIPTION_OF_GENES...(13410)	6	6	1	2	1037	20049	0.0348845	0.674004
adipose	transcript-rna-seq	5	C2	REACTOME	REACTOME_TRANSPORT_OF_RCBL_WITHIN_THE_BODY	REACTOME_TRANSPORT_OF_RCBL_WITHIN_THE_BODY	6	8	0.75	2	1037	20049	0.0348845	0.674004
adipose	transcript-rna-seq	5	C2	REACTOME	REACTOME_INTERLEUKIN_2_FAMILY_SIGNALING	REACTOME_INTERLEUKIN_2_FAMILY_SIGNALING	36	44	0.818	5	1037	20049	0.0365305	0.692972
adipose	transcript-rna-seq	5	C2	REACTOME	REACTOME_PURINERGIC_SIGNALING_IN_LEISHMANIASIS_INFECTION	REACTOME_PURINERGIC_SIGNALING_IN_LEISHMANIASIS_INFECTION	25	26	0.962	4	1037	20049	0.0378235	0.704687
adipose	transcript-rna-seq	5	C2	REACTOME	REACTOME_DISEASES_ASSOCIATED_WITH_GLYCOSYLATION_PRECURSOR_BIOSYNTHESIS	REACTOME_DISEASES_ASSOCIATED_WITH_GLYCOSYLATION...(12477)	15	15	1	3	1037	20049	0.0393913	0.713678
adipose	transcript-rna-seq	5	C2	REACTOME	REACTOME_MRNA_DECAY_BY_5_TO_3_EXORIBONUCLEASE	REACTOME_MRNA_DECAY_BY_5_TO_3_EXORIBONUCLEASE	15	15	1	3	1037	20049	0.0393913	0.713678
adipose	transcript-rna-seq	5	C2	REACTOME	REACTOME_NEGATIVE_REGULATION_OF_FLT3	REACTOME_NEGATIVE_REGULATION_OF_FLT3	15	15	1	3	1037	20049	0.0393913	0.713678
adipose	transcript-rna-seq	5	C2	REACTOME	REACTOME_INTEGRIN_CELL_SURFACE_INTERACTIONS	REACTOME_INTEGRIN_CELL_SURFACE_INTERACTIONS	76	85	0.894	8	1037	20049	0.0422616	0.734809
adipose	transcript-rna-seq	5	C2	REACTOME	REACTOME_ATF4_ACTIVATES_GENES_IN_RESPONSE_TO_ENDOPLASMIC_RETICULUM_STRESS	REACTOME_ATF4_ACTIVATES_GENES_IN_RESPONSE_TO...(12250)	26	27	0.963	4	1037	20049	0.042932	0.734809
adipose	transcript-rna-seq	5	C2	REACTOME	REACTOME_SPHINGOLIPID_METABOLISM	REACTOME_SPHINGOLIPID_METABOLISM	77	94	0.819	8	1037	20049	0.0451176	0.734809
adipose	transcript-rna-seq	5	C2	REACTOME	REACTOME_SIGNALING_BY_VEGF	REACTOME_SIGNALING_BY_VEGF	105	106	0.991	10	1037	20049	0.0451826	0.734809
adipose	transcript-rna-seq	5	C2	REACTOME	REACTOME_THE_NLRP3_INFLAMMASOME	REACTOME_THE_NLRP3_INFLAMMASOME	16	16	1	3	1037	20049	0.0466685	0.734809
adipose	transcript-rna-seq	5	C2	REACTOME	REACTOME_ACTIVATION_OF_C3_AND_C5	REACTOME_ACTIVATION_OF_C3_AND_C5	7	8	0.875	2	1037	20049	0.0471874	0.734809
adipose	transcript-rna-seq	5	C2	REACTOME	REACTOME_FATTY_ACIDS_BOUND_TO_GPR40_FFAR1_REGULATE_INSULIN_SECRETION	REACTOME_FATTY_ACIDS_BOUND_TO_GPR40_FFAR1_REGULATE...(12586)	7	8	0.875	2	1037	20049	0.0471874	0.734809
adipose	transcript-rna-seq	5	C2	REACTOME	REACTOME_HDL_REMODELING	REACTOME_HDL_REMODELING	7	10	0.7	2	1037	20049	0.0471874	0.734809
adipose	transcript-rna-seq	5	C2	REACTOME	REACTOME_NEF_MEDIATED_CD8_DOWN_REGULATION	REACTOME_NEF_MEDIATED_CD8_DOWN_REGULATION	7	7	1	2	1037	20049	0.0471874	0.734809
adipose	transcript-rna-seq	5	C2	REACTOME	REACTOME_REACTIONS_SPECIFIC_TO_THE_COMPLEX_N_GLYCAN_SYNTHESIS_PATHWAY	REACTOME_REACTIONS_SPECIFIC_TO_THE_COMPLEX_N...(13250)	7	10	0.7	2	1037	20049	0.0471874	0.734809
adipose	transcript-rna-seq	5	C2	REACTOME	REACTOME_THE_ROLE_OF_NEF_IN_HIV_1_REPLICATION_AND_DISEASE_PATHOGENESIS	REACTOME_THE_ROLE_OF_NEF_IN_HIV_1_REPLICATION_AND...(13674)	27	28	0.964	4	1037	20049	0.0484089	0.739121
adipose	transcript-rna-seq	5	C2	WP	WP_TYROBP_CAUSAL_NETWORK_IN_MICROGLIA	WP_TYROBP_CAUSAL_NETWORK_IN_MICROGLIA	59	60	0.983	20	1037	20049	6.3938e-12	6.67086e-09
adipose	transcript-rna-seq	5	C2	WP	WP_MICROGLIA_PATHOGEN_PHAGOCYTOSIS_PATHWAY	WP_MICROGLIA_PATHOGEN_PHAGOCYTOSIS_PATHWAY	40	40	1	14	1037	20049	5.90029e-09	4.61697e-06
adipose	transcript-rna-seq	5	C2	WP	WP_COMPLEMENT_SYSTEM	WP_COMPLEMENT_SYSTEM	71	94	0.755	14	1037	20049	1.3648e-05	0.00462515
adipose	transcript-rna-seq	5	C2	WP	WP_CHEMOKINE_SIGNALING_PATHWAY	WP_CHEMOKINE_SIGNALING_PATHWAY	143	165	0.867	21	1037	20049	1.47768e-05	0.00462515
adipose	transcript-rna-seq	5	C2	WP	WP_GPR143_IN_MELANOCYTES_AND_RETINAL_PIGMENT_EPITHELIUM_CELLS	WP_GPR143_IN_MELANOCYTES_AND_RETINAL_PIGMENT...(14290)	25	30	0.833	8	1037	20049	2.44983e-05	0.00697089
adipose	transcript-rna-seq	5	C2	WP	WP_DEGRADATION_PATHWAY_OF_SPHINGOLIPIDS_INCLUDING_DISEASES	WP_DEGRADATION_PATHWAY_OF_SPHINGOLIPIDS_INCLUDING_DISEASES	14	17	0.824	5	1037	20049	0.000495903	0.0500702
adipose	transcript-rna-seq	5	C2	WP	WP_CELLS_AND_MOLECULES_INVOLVED_IN_LOCAL_ACUTE_INFLAMMATORY_RESPONSE	WP_CELLS_AND_MOLECULES_INVOLVED_IN_LOCAL_ACUTE...(14098)	15	17	0.882	5	1037	20049	0.000712309	0.06503
adipose	transcript-rna-seq	5	C2	WP	WP_8P23_1_COPY_NUMBER_VARIATION_SYNDROME	WP_8P23_1_COPY_NUMBER_VARIATION_SYNDROME	41	55	0.745	8	1037	20049	0.0010368	0.0853999
adipose	transcript-rna-seq	5	C2	WP	WP_NETWORK_MAP_OF_SARS_COV_2_SIGNALING_PATHWAY	WP_NETWORK_MAP_OF_SARS_COV_2_SIGNALING_PATHWAY	181	218	0.83	20	1037	20049	0.00113629	0.0911948
adipose	transcript-rna-seq	5	C2	WP	WP_COMPLEMENT_SYSTEM_IN_NEURONAL_DEVELOPMENT_AND_PLASTICITY	WP_COMPLEMENT_SYSTEM_IN_NEURONAL_DEVELOPMENT_AND_PLASTICITY	96	106	0.906	13	1037	20049	0.00131564	0.102769
adipose	transcript-rna-seq	5	C2	WP	WP_FATTY_ACIDS_AND_LIPOPROTEINS_TRANSPORT_IN_HEPATOCYTES	WP_FATTY_ACIDS_AND_LIPOPROTEINS_TRANSPORT_IN_HEPATOCYTES	29	35	0.829	6	1037	20049	0.00321661	0.198834
adipose	transcript-rna-seq	5	C2	WP	WP_INTEGRIN_MEDIATED_CELL_ADHESION	WP_INTEGRIN_MEDIATED_CELL_ADHESION	94	102	0.922	12	1037	20049	0.00328272	0.198834
adipose	transcript-rna-seq	5	C2	WP	WP_OXIDATIVE_DAMAGE_RESPONSE	WP_OXIDATIVE_DAMAGE_RESPONSE	39	40	0.975	7	1037	20049	0.00348975	0.198834
adipose	transcript-rna-seq	5	C2	WP	WP_CANCER_IMMUNOTHERAPY_BY_CTLA4_BLOCKADE	WP_CANCER_IMMUNOTHERAPY_BY_CTLA4_BLOCKADE	13	14	0.929	4	1037	20049	0.00349389	0.198834
adipose	transcript-rna-seq	5	C2	WP	WP_FOXP3_IN_COVID_19	WP_FOXP3_IN_COVID_19	13	15	0.867	4	1037	20049	0.00349389	0.198834
adipose	transcript-rna-seq	5	C2	WP	WP_OSTEOCLAST_SIGNALING	WP_OSTEOCLAST_SIGNALING	13	16	0.812	4	1037	20049	0.00349389	0.198834
adipose	transcript-rna-seq	5	C2	WP	WP_ID_SIGNALING_PATHWAY	WP_ID_SIGNALING_PATHWAY	14	16	0.875	4	1037	20049	0.00469308	0.230255
adipose	transcript-rna-seq	5	C2	WP	WP_IRON_METABOLISM_DISORDERS	WP_IRON_METABOLISM_DISORDERS	14	17	0.824	4	1037	20049	0.00469308	0.230255
adipose	transcript-rna-seq	5	C2	WP	WP_TOLL_LIKE_RECEPTOR_SIGNALING_PATHWAY	WP_TOLL_LIKE_RECEPTOR_SIGNALING_PATHWAY	86	103	0.835	11	1037	20049	0.0047081	0.230255
adipose	transcript-rna-seq	5	C2	WP	WP_SMALL_LIGAND_GPCRS	WP_SMALL_LIGAND_GPCRS	15	19	0.789	4	1037	20049	0.00614063	0.28265
adipose	transcript-rna-seq	5	C2	WP	WP_FOCAL_ADHESION	WP_FOCAL_ADHESION	183	199	0.92	18	1037	20049	0.00676773	0.285737
adipose	transcript-rna-seq	5	C2	WP	WP_MAPK_SIGNALING_PATHWAY	WP_MAPK_SIGNALING_PATHWAY	217	247	0.879	20	1037	20049	0.00904473	0.349758
adipose	transcript-rna-seq	5	C2	WP	WP_MACROPHAGE_MARKERS	WP_MACROPHAGE_MARKERS	9	9	1	3	1037	20049	0.009163	0.349758
adipose	transcript-rna-seq	5	C2	WP	WP_2Q11_2_COPY_NUMBER_VARIATION_SYNDROME	WP_2Q11_2_COPY_NUMBER_VARIATION_SYNDROME	27	33	0.818	5	1037	20049	0.0114399	0.406895
adipose	transcript-rna-seq	5	C2	WP	WP_PROSTAGLANDIN_SIGNALING	WP_PROSTAGLANDIN_SIGNALING	27	33	0.818	5	1037	20049	0.0114399	0.406895
adipose	transcript-rna-seq	5	C2	WP	WP_EXTRAFOLLICULAR_AND_FOLLICULAR_B_CELL_ACTIVATION_BY_SARS_COV_2	WP_EXTRAFOLLICULAR_AND_FOLLICULAR_B_CELL...(14218)	60	75	0.8	8	1037	20049	0.0117216	0.412232
adipose	transcript-rna-seq	5	C2	WP	WP_LUNG_FIBROSIS	WP_LUNG_FIBROSIS	49	63	0.778	7	1037	20049	0.0124778	0.424178
adipose	transcript-rna-seq	5	C2	WP	WP_FIBRIN_COMPLEMENT_RECEPTOR_3_SIGNALING_PATHWAY	WP_FIBRIN_COMPLEMENT_RECEPTOR_3_SIGNALING_PATHWAY	38	43	0.884	6	1037	20049	0.0126034	0.424178
adipose	transcript-rna-seq	5	C2	WP	WP_T_CELL_MODULATION_IN_PANCREATIC_CANCER	WP_T_CELL_MODULATION_IN_PANCREATIC_CANCER	40	46	0.87	6	1037	20049	0.0160632	0.516192
adipose	transcript-rna-seq	5	C2	WP	WP_B_CELL_RECEPTOR_SIGNALING_PATHWAY	WP_B_CELL_RECEPTOR_SIGNALING_PATHWAY	89	92	0.967	10	1037	20049	0.0165014	0.516192
adipose	transcript-rna-seq	5	C2	WP	WP_PHOTODYNAMIC_THERAPY_INDUCED_NF_KB_SURVIVAL_SIGNALING	WP_PHOTODYNAMIC_THERAPY_INDUCED_NF_KB_SURVIVAL_SIGNALING	30	35	0.857	5	1037	20049	0.0177798	0.530007
adipose	transcript-rna-seq	5	C2	WP	WP_FOCAL_ADHESION_PI3K_AKT_MTOR_SIGNALING_PATHWAY	WP_FOCAL_ADHESION_PI3K_AKT_MTOR_SIGNALING_PATHWAY	265	302	0.877	22	1037	20049	0.0198649	0.570432
adipose	transcript-rna-seq	5	C2	WP	WP_A_NETWORK_MAP_OF_MACROPHAGE_STIMULATING_PROTEIN_MSP_SIGNALING	WP_A_NETWORK_MAP_OF_MACROPHAGE_STIMULATING_PROTEIN_MSP_SIGNALING	79	82	0.963	9	1037	20049	0.0205422	0.57658
adipose	transcript-rna-seq	5	C2	WP	WP_EGFR_TYROSINE_KINASE_INHIBITOR_RESISTANCE	WP_EGFR_TYROSINE_KINASE_INHIBITOR_RESISTANCE	81	84	0.964	9	1037	20049	0.023787	0.598026
adipose	transcript-rna-seq	5	C2	WP	WP_STATIN_INHIBITION_OF_CHOLESTEROL_PRODUCTION	WP_STATIN_INHIBITION_OF_CHOLESTEROL_PRODUCTION	22	31	0.71	4	1037	20049	0.0247009	0.604014
adipose	transcript-rna-seq	5	C2	WP	WP_KISSPEPTIN_KISSPEPTIN_RECEPTOR_SYSTEM_IN_THE_OVARY	WP_KISSPEPTIN_KISSPEPTIN_RECEPTOR_SYSTEM_IN_THE_OVARY	33	39	0.846	5	1037	20049	0.0260876	0.610712
adipose	transcript-rna-seq	5	C2	WP	WP_CALCIUM_REGULATION_IN_CARDIAC_CELLS	WP_CALCIUM_REGULATION_IN_CARDIAC_CELLS	124	151	0.821	12	1037	20049	0.027025	0.612959
adipose	transcript-rna-seq	5	C2	WP	WP_COMPLEMENT_AND_COAGULATION_CASCADES	WP_COMPLEMENT_AND_COAGULATION_CASCADES	45	58	0.776	6	1037	20049	0.02745	0.618119
adipose	transcript-rna-seq	5	C2	WP	WP_TYPE_2_PAPILLARY_RENAL_CELL_CARCINOMA	WP_TYPE_2_PAPILLARY_RENAL_CELL_CARCINOMA	34	34	1	5	1037	20049	0.0293248	0.655618
adipose	transcript-rna-seq	5	C2	WP	WP_METABOLIC_PATHWAY_OF_LDL_HDL_AND_TG_INCLUDING_DISEASES	WP_METABOLIC_PATHWAY_OF_LDL_HDL_AND_TG_INCLUDING_DISEASES	14	17	0.824	3	1037	20049	0.0327412	0.674004
adipose	transcript-rna-seq	5	C2	WP	WP_TRANSCRIPTIONAL_ACTIVATION_BY_NRF2_IN_RESPONSE_TO_PHYTOCHEMICALS	WP_TRANSCRIPTIONAL_ACTIVATION_BY_NRF2_IN_RESPONSE...(14720)	14	15	0.933	3	1037	20049	0.0327412	0.674004
adipose	transcript-rna-seq	5	C2	WP	WP_INFLAMMATORY_RESPONSE_PATHWAY	WP_INFLAMMATORY_RESPONSE_PATHWAY	24	30	0.8	4	1037	20049	0.0330835	0.674004
adipose	transcript-rna-seq	5	C2	WP	WP_APOPTOSIS_MODULATION_AND_SIGNALING	WP_APOPTOSIS_MODULATION_AND_SIGNALING	86	92	0.935	9	1037	20049	0.0334635	0.674004
adipose	transcript-rna-seq	5	C2	WP	WP_NANOMATERIAL_INDUCED_INFLAMMASOME_ACTIVATION	WP_NANOMATERIAL_INDUCED_INFLAMMASOME_ACTIVATION	6	7	0.857	2	1037	20049	0.0348845	0.674004
adipose	transcript-rna-seq	5	C2	WP	WP_PHASE_I_BIOTRANSFORMATIONS_NON_P450	WP_PHASE_I_BIOTRANSFORMATIONS_NON_P450	6	8	0.75	2	1037	20049	0.0348845	0.674004
adipose	transcript-rna-seq	5	C2	WP	WP_CHOLESTEROL_METABOLISM	WP_CHOLESTEROL_METABOLISM	61	72	0.847	7	1037	20049	0.0373429	0.699901
adipose	transcript-rna-seq	5	C2	WP	WP_FERROPTOSIS	WP_FERROPTOSIS	61	64	0.953	7	1037	20049	0.0373429	0.699901
adipose	transcript-rna-seq	5	C2	WP	WP_ACUTE_VIRAL_MYOCARDITIS	WP_ACUTE_VIRAL_MYOCARDITIS	75	85	0.882	8	1037	20049	0.0395279	0.713678
adipose	transcript-rna-seq	5	C2	WP	WP_11P11_2_COPY_NUMBER_VARIATION_SYNDROME	WP_11P11_2_COPY_NUMBER_VARIATION_SYNDROME	49	56	0.875	6	1037	20049	0.0396741	0.713678
adipose	transcript-rna-seq	5	C2	WP	WP_MYOMETRIAL_RELAXATION_AND_CONTRACTION_PATHWAYS	WP_MYOMETRIAL_RELAXATION_AND_CONTRACTION_PATHWAYS	133	156	0.853	12	1037	20049	0.0429887	0.734809
adipose	transcript-rna-seq	5	C2	WP	WP_HIPPO_MERLIN_SIGNALING_DYSREGULATION	WP_HIPPO_MERLIN_SIGNALING_DYSREGULATION	105	121	0.868	10	1037	20049	0.0451826	0.734809
adipose	transcript-rna-seq	5	C2	WP	WP_EBOLA_VIRUS_INFECTION_IN_HOST	WP_EBOLA_VIRUS_INFECTION_IN_HOST	120	129	0.93	11	1037	20049	0.046554	0.734809
adipose	transcript-rna-seq	5	C2	WP	WP_LTF_DANGER_SIGNAL_RESPONSE_PATHWAY	WP_LTF_DANGER_SIGNAL_RESPONSE_PATHWAY	16	19	0.842	3	1037	20049	0.0466685	0.734809
adipose	transcript-rna-seq	5	C2	WP	WP_LIPID_PARTICLES_COMPOSITION	WP_LIPID_PARTICLES_COMPOSITION	7	10	0.7	2	1037	20049	0.0471874	0.734809
adipose	transcript-rna-seq	5	C2	WP	WP_NRF2_PATHWAY	WP_NRF2_PATHWAY	106	141	0.752	10	1037	20049	0.0476829	0.738849
adipose	transcript-rna-seq	5	C5	GOBP	GOBP_CELL_ACTIVATION	GOBP_CELL_ACTIVATION	941	1109	0.849	120	1037	20049	1.84848e-20	1.57084e-16
adipose	transcript-rna-seq	5	C5	GOBP	GOBP_LYMPHOCYTE_ACTIVATION	GOBP_LYMPHOCYTE_ACTIVATION	684	796	0.859	83	1037	20049	3.34555e-13	7.10762e-10
adipose	transcript-rna-seq	5	C5	GOBP	GOBP_REGULATION_OF_IMMUNE_SYSTEM_PROCESS	GOBP_REGULATION_OF_IMMUNE_SYSTEM_PROCESS	1290	1553	0.831	127	1037	20049	1.0311e-12	1.46037e-09
adipose	transcript-rna-seq	5	C5	GOBP	GOBP_REGULATION_OF_CELL_ACTIVATION	GOBP_REGULATION_OF_CELL_ACTIVATION	553	653	0.847	71	1037	20049	1.26936e-12	1.541e-09
adipose	transcript-rna-seq	5	C5	GOBP	GOBP_IMMUNE_EFFECTOR_PROCESS	GOBP_IMMUNE_EFFECTOR_PROCESS	544	700	0.777	70	1037	20049	1.65378e-12	1.75672e-09
adipose	transcript-rna-seq	5	C5	GOBP	GOBP_CELL_ACTIVATION_INVOLVED_IN_IMMUNE_RESPONSE	GOBP_CELL_ACTIVATION_INVOLVED_IN_IMMUNE_RESPONSE	255	307	0.831	43	1037	20049	6.34031e-12	5.98666e-09
adipose	transcript-rna-seq	5	C5	GOBP	GOBP_MYELOID_LEUKOCYTE_ACTIVATION	GOBP_MYELOID_LEUKOCYTE_ACTIVATION	204	243	0.84	36	1037	20049	8.86337e-11	5.52866e-08
adipose	transcript-rna-seq	5	C5	GOBP	GOBP_MYELOID_CELL_ACTIVATION_INVOLVED_IN_IMMUNE_RESPONSE	GOBP_MYELOID_CELL_ACTIVATION_INVOLVED_IN_IMMUNE_RESPONSE	89	100	0.89	23	1037	20049	9.10817e-11	5.52866e-08
adipose	transcript-rna-seq	5	C5	GOBP	GOBP_B_CELL_ACTIVATION	GOBP_B_CELL_ACTIVATION	236	278	0.849	38	1037	20049	4.26335e-10	2.41533e-07
adipose	transcript-rna-seq	5	C5	GOBP	GOBP_GRANULOCYTE_ACTIVATION	GOBP_GRANULOCYTE_ACTIVATION	46	50	0.92	16	1037	20049	5.34821e-10	2.67348e-07
adipose	transcript-rna-seq	5	C5	GOBP	GOBP_INFLAMMATORY_RESPONSE	GOBP_INFLAMMATORY_RESPONSE	675	890	0.758	74	1037	20049	7.75803e-10	3.66265e-07
adipose	transcript-rna-seq	5	C5	GOBP	GOBP_POSITIVE_REGULATION_OF_IMMUNE_SYSTEM_PROCESS	GOBP_POSITIVE_REGULATION_OF_IMMUNE_SYSTEM_PROCESS	915	1081	0.846	91	1037	20049	1.3405e-09	5.99557e-07
adipose	transcript-rna-seq	5	C5	GOBP	GOBP_REGULATION_OF_IMMUNE_RESPONSE	GOBP_REGULATION_OF_IMMUNE_RESPONSE	779	935	0.833	81	1037	20049	1.48406e-09	6.30576e-07
adipose	transcript-rna-seq	5	C5	GOBP	GOBP_DEFENSE_RESPONSE	GOBP_DEFENSE_RESPONSE	1365	1855	0.736	121	1037	20049	2.8728e-09	1.16253e-06
adipose	transcript-rna-seq	5	C5	GOBP	GOBP_LEUKOCYTE_MIGRATION	GOBP_LEUKOCYTE_MIGRATION	334	396	0.843	45	1037	20049	3.98711e-09	1.54011e-06
adipose	transcript-rna-seq	5	C5	GOBP	GOBP_IMMUNE_RESPONSE_REGULATING_CELL_SURFACE_RECEPTOR_SIGNALING_PATHWAY	GOBP_IMMUNE_RESPONSE_REGULATING_CELL_SURFACE...(02216)	300	348	0.862	42	1037	20049	4.18156e-09	1.54499e-06
adipose	transcript-rna-seq	5	C5	GOBP	GOBP_REGULATION_OF_IMMUNE_EFFECTOR_PROCESS	GOBP_REGULATION_OF_IMMUNE_EFFECTOR_PROCESS	317	391	0.811	43	1037	20049	7.19286e-09	2.47891e-06
adipose	transcript-rna-seq	5	C5	GOBP	GOBP_POSITIVE_REGULATION_OF_IMMUNE_RESPONSE	GOBP_POSITIVE_REGULATION_OF_IMMUNE_RESPONSE	630	751	0.839	68	1037	20049	7.29263e-09	2.47891e-06
adipose	transcript-rna-seq	5	C5	GOBP	GOBP_NEUTROPHIL_ACTIVATION_INVOLVED_IN_IMMUNE_RESPONSE	GOBP_NEUTROPHIL_ACTIVATION_INVOLVED_IN_IMMUNE_RESPONSE	21	21	1	10	1037	20049	2.74701e-08	8.33719e-06
adipose	transcript-rna-seq	5	C5	GOBP	GOBP_LEUKOCYTE_MEDIATED_IMMUNITY	GOBP_LEUKOCYTE_MEDIATED_IMMUNITY	358	458	0.782	45	1037	20049	3.39539e-08	9.618e-06
adipose	transcript-rna-seq	5	C5	GOBP	GOBP_NEGATIVE_REGULATION_OF_CELL_ACTIVATION	GOBP_NEGATIVE_REGULATION_OF_CELL_ACTIVATION	179	223	0.803	29	1037	20049	4.29376e-08	1.17704e-05
adipose	transcript-rna-seq	5	C5	GOBP	GOBP_T_CELL_ACTIVATION	GOBP_T_CELL_ACTIVATION	487	567	0.859	55	1037	20049	4.51199e-08	1.19822e-05
adipose	transcript-rna-seq	5	C5	GOBP	GOBP_IMMUNE_RESPONSE_REGULATING_SIGNALING_PATHWAY	GOBP_IMMUNE_RESPONSE_REGULATING_SIGNALING_PATHWAY	437	504	0.867	51	1037	20049	4.89553e-08	1.26067e-05
adipose	transcript-rna-seq	5	C5	GOBP	GOBP_POSITIVE_REGULATION_OF_IMMUNE_EFFECTOR_PROCESS	GOBP_POSITIVE_REGULATION_OF_IMMUNE_EFFECTOR_PROCESS	225	272	0.827	33	1037	20049	6.18941e-08	1.54699e-05
adipose	transcript-rna-seq	5	C5	GOBP	GOBP_REGULATION_OF_LEUKOCYTE_DEGRANULATION	GOBP_REGULATION_OF_LEUKOCYTE_DEGRANULATION	41	47	0.872	13	1037	20049	8.00579e-08	1.94381e-05
adipose	transcript-rna-seq	5	C5	GOBP	GOBP_REGULATION_OF_LEUKOCYTE_MEDIATED_IMMUNITY	GOBP_REGULATION_OF_LEUKOCYTE_MEDIATED_IMMUNITY	206	250	0.824	31	1037	20049	8.53082e-08	2.01375e-05
adipose	transcript-rna-seq	5	C5	GOBP	GOBP_REGULATION_OF_MYELOID_LEUKOCYTE_MEDIATED_IMMUNITY	GOBP_REGULATION_OF_MYELOID_LEUKOCYTE_MEDIATED_IMMUNITY	51	60	0.85	14	1037	20049	1.92729e-07	4.42653e-05
adipose	transcript-rna-seq	5	C5	GOBP	GOBP_ACTIVATION_OF_IMMUNE_RESPONSE	GOBP_ACTIVATION_OF_IMMUNE_RESPONSE	470	547	0.859	52	1037	20049	2.02612e-07	4.53104e-05
adipose	transcript-rna-seq	5	C5	GOBP	GOBP_GRANULOCYTE_MIGRATION	GOBP_GRANULOCYTE_MIGRATION	121	155	0.781	22	1037	20049	2.32472e-07	5.06551e-05
adipose	transcript-rna-seq	5	C5	GOBP	GOBP_BIOLOGICAL_PROCESS_INVOLVED_IN_INTERSPECIES_INTERACTION_BETWEEN_ORGANISMS	GOBP_BIOLOGICAL_PROCESS_INVOLVED_IN_INTERSPECIES...(00649)	1324	1759	0.753	111	1037	20049	2.55501e-07	5.42812e-05
adipose	transcript-rna-seq	5	C5	GOBP	GOBP_REGULATION_OF_LYMPHOCYTE_ACTIVATION	GOBP_REGULATION_OF_LYMPHOCYTE_ACTIVATION	437	507	0.862	49	1037	20049	3.04645e-07	6.31432e-05
adipose	transcript-rna-seq	5	C5	GOBP	GOBP_MYELOID_LEUKOCYTE_MIGRATION	GOBP_MYELOID_LEUKOCYTE_MIGRATION	196	242	0.81	29	1037	20049	3.19189e-07	6.40318e-05
adipose	transcript-rna-seq	5	C5	GOBP	GOBP_CYTOKINE_PRODUCTION	GOBP_CYTOKINE_PRODUCTION	667	883	0.755	66	1037	20049	3.24002e-07	6.40318e-05
adipose	transcript-rna-seq	5	C5	GOBP	GOBP_POSITIVE_REGULATION_OF_CATALYTIC_ACTIVITY	GOBP_POSITIVE_REGULATION_OF_CATALYTIC_ACTIVITY	811	939	0.864	76	1037	20049	3.66884e-07	7.08587e-05
adipose	transcript-rna-seq	5	C5	GOBP	GOBP_MYELOID_LEUKOCYTE_MEDIATED_IMMUNITY	GOBP_MYELOID_LEUKOCYTE_MEDIATED_IMMUNITY	96	113	0.85	19	1037	20049	3.91177e-07	7.38715e-05
adipose	transcript-rna-seq	5	C5	GOBP	GOBP_LEUKOCYTE_DEGRANULATION	GOBP_LEUKOCYTE_DEGRANULATION	71	83	0.855	16	1037	20049	5.09328e-07	9.20909e-05
adipose	transcript-rna-seq	5	C5	GOBP	GOBP_NEGATIVE_REGULATION_OF_IMMUNE_SYSTEM_PROCESS	GOBP_NEGATIVE_REGULATION_OF_IMMUNE_SYSTEM_PROCESS	419	520	0.806	47	1037	20049	5.244e-07	9.28407e-05
adipose	transcript-rna-seq	5	C5	GOBP	GOBP_LEUKOCYTE_DIFFERENTIATION	GOBP_LEUKOCYTE_DIFFERENTIATION	528	620	0.852	55	1037	20049	6.40738e-07	0.000110269
adipose	transcript-rna-seq	5	C5	GOBP	GOBP_POSITIVE_REGULATION_OF_CELL_ACTIVATION	GOBP_POSITIVE_REGULATION_OF_CELL_ACTIVATION	346	396	0.874	41	1037	20049	6.72449e-07	0.000112048
adipose	transcript-rna-seq	5	C5	GOBP	GOBP_REGULATION_OF_B_CELL_ACTIVATION	GOBP_REGULATION_OF_B_CELL_ACTIVATION	119	130	0.915	21	1037	20049	7.28167e-07	0.000114592
adipose	transcript-rna-seq	5	C5	GOBP	GOBP_REGULATION_OF_CATALYTIC_ACTIVITY	GOBP_REGULATION_OF_CATALYTIC_ACTIVITY	1262	1497	0.843	105	1037	20049	7.93235e-07	0.000122562
adipose	transcript-rna-seq	5	C5	GOBP	GOBP_LEUKOCYTE_CHEMOTAXIS	GOBP_LEUKOCYTE_CHEMOTAXIS	195	240	0.812	28	1037	20049	9.4269e-07	0.000143053
adipose	transcript-rna-seq	5	C5	GOBP	GOBP_NEUTROPHIL_MIGRATION	GOBP_NEUTROPHIL_MIGRATION	102	128	0.797	19	1037	20049	1.0397e-06	0.000155007
adipose	transcript-rna-seq	5	C5	GOBP	GOBP_POSITIVE_REGULATION_OF_CYTOKINE_PRODUCTION	GOBP_POSITIVE_REGULATION_OF_CYTOKINE_PRODUCTION	417	500	0.834	46	1037	20049	1.10626e-06	0.000160307
adipose	transcript-rna-seq	5	C5	GOBP	GOBP_B_CELL_DIFFERENTIATION	GOBP_B_CELL_DIFFERENTIATION	122	153	0.797	21	1037	20049	1.11298e-06	0.000160307
adipose	transcript-rna-seq	5	C5	GOBP	GOBP_DEFENSE_RESPONSE_TO_OTHER_ORGANISM	GOBP_DEFENSE_RESPONSE_TO_OTHER_ORGANISM	909	1235	0.736	81	1037	20049	1.15896e-06	0.000160662
adipose	transcript-rna-seq	5	C5	GOBP	GOBP_LEUKOCYTE_PROLIFERATION	GOBP_LEUKOCYTE_PROLIFERATION	279	351	0.795	35	1037	20049	1.17217e-06	0.000160662
adipose	transcript-rna-seq	5	C5	GOBP	GOBP_POSITIVE_REGULATION_OF_MULTICELLULAR_ORGANISMAL_PROCESS	GOBP_POSITIVE_REGULATION_OF_MULTICELLULAR...(04823)	1370	1684	0.814	111	1037	20049	1.35686e-06	0.000183025
adipose	transcript-rna-seq	5	C5	GOBP	GOBP_CELL_CHEMOTAXIS	GOBP_CELL_CHEMOTAXIS	260	325	0.8	33	1037	20049	1.81305e-06	0.00024074
adipose	transcript-rna-seq	5	C5	GOBP	GOBP_REGULATION_OF_LEUKOCYTE_MIGRATION	GOBP_REGULATION_OF_LEUKOCYTE_MIGRATION	202	230	0.878	28	1037	20049	1.92632e-06	0.000250532
adipose	transcript-rna-seq	5	C5	GOBP	GOBP_PRODUCTION_OF_MOLECULAR_MEDIATOR_INVOLVED_IN_INFLAMMATORY_RESPONSE	GOBP_PRODUCTION_OF_MOLECULAR_MEDIATOR_INVOLVED_IN...(05234)	78	109	0.716	16	1037	20049	1.94576e-06	0.000250532
adipose	transcript-rna-seq	5	C5	GOBP	GOBP_NEUTROPHIL_DEGRANULATION	GOBP_NEUTROPHIL_DEGRANULATION	14	14	1	7	1037	20049	2.41781e-06	0.000302156
adipose	transcript-rna-seq	5	C5	GOBP	GOBP_REGULATION_OF_NEUTROPHIL_ACTIVATION	GOBP_REGULATION_OF_NEUTROPHIL_ACTIVATION	14	15	0.933	7	1037	20049	2.41781e-06	0.000302156
adipose	transcript-rna-seq	5	C5	GOBP	GOBP_HEMOPOIESIS	GOBP_HEMOPOIESIS	824	950	0.867	74	1037	20049	2.56853e-06	0.000316339
adipose	transcript-rna-seq	5	C5	GOBP	GOBP_NEUTROPHIL_MEDIATED_IMMUNITY	GOBP_NEUTROPHIL_MEDIATED_IMMUNITY	32	37	0.865	10	1037	20049	2.98255e-06	0.000352023
adipose	transcript-rna-seq	5	C5	GOBP	GOBP_POSITIVE_REGULATION_OF_LEUKOCYTE_DEGRANULATION	GOBP_POSITIVE_REGULATION_OF_LEUKOCYTE_DEGRANULATION	20	25	0.8	8	1037	20049	3.59696e-06	0.000418725
adipose	transcript-rna-seq	5	C5	GOBP	GOBP_MONONUCLEAR_CELL_DIFFERENTIATION	GOBP_MONONUCLEAR_CELL_DIFFERENTIATION	409	482	0.849	44	1037	20049	3.65603e-06	0.000419851
adipose	transcript-rna-seq	5	C5	GOBP	GOBP_REGULATION_OF_PHAGOCYTOSIS	GOBP_REGULATION_OF_PHAGOCYTOSIS	82	100	0.82	16	1037	20049	3.88712e-06	0.000440437
adipose	transcript-rna-seq	5	C5	GOBP	GOBP_POSITIVE_REGULATION_OF_MOLECULAR_FUNCTION	GOBP_POSITIVE_REGULATION_OF_MOLECULAR_FUNCTION	1106	1282	0.863	92	1037	20049	4.024e-06	0.000449947
adipose	transcript-rna-seq	5	C5	GOBP	GOBP_INTERLEUKIN_6_PRODUCTION	GOBP_INTERLEUKIN_6_PRODUCTION	133	177	0.751	21	1037	20049	4.65937e-06	0.000507632
adipose	transcript-rna-seq	5	C5	GOBP	GOBP_REGULATION_OF_MAST_CELL_ACTIVATION_INVOLVED_IN_IMMUNE_RESPONSE	GOBP_REGULATION_OF_MAST_CELL_ACTIVATION_INVOLVED...(06219)	27	32	0.844	9	1037	20049	5.14876e-06	0.00055385
adipose	transcript-rna-seq	5	C5	GOBP	GOBP_MAPK_CASCADE	GOBP_MAPK_CASCADE	638	779	0.819	60	1037	20049	5.68654e-06	0.000604053
adipose	transcript-rna-seq	5	C5	GOBP	GOBP_REGULATION_OF_NEUTROPHIL_MIGRATION	GOBP_REGULATION_OF_NEUTROPHIL_MIGRATION	42	46	0.913	11	1037	20049	6.54807e-06	0.000686982
adipose	transcript-rna-seq	5	C5	GOBP	GOBP_GLYCOSIDE_CATABOLIC_PROCESS	GOBP_GLYCOSIDE_CATABOLIC_PROCESS	7	9	0.778	5	1037	20049	7.05677e-06	0.000731322
adipose	transcript-rna-seq	5	C5	GOBP	GOBP_REGULATION_OF_MAST_CELL_ACTIVATION	GOBP_REGULATION_OF_MAST_CELL_ACTIVATION	35	43	0.814	10	1037	20049	7.3652e-06	0.00075409
adipose	transcript-rna-seq	5	C5	GOBP	GOBP_PHAGOCYTOSIS	GOBP_PHAGOCYTOSIS	206	237	0.869	27	1037	20049	8.47133e-06	0.000857016
adipose	transcript-rna-seq	5	C5	GOBP	GOBP_REGULATION_OF_LEUKOCYTE_PROLIFERATION	GOBP_REGULATION_OF_LEUKOCYTE_PROLIFERATION	219	267	0.82	28	1037	20049	9.35121e-06	0.000934901
adipose	transcript-rna-seq	5	C5	GOBP	GOBP_RESPIRATORY_BURST	GOBP_RESPIRATORY_BURST	36	40	0.9	10	1037	20049	9.72757e-06	0.00096122
adipose	transcript-rna-seq	5	C5	GOBP	GOBP_HEMOSTASIS	GOBP_HEMOSTASIS	196	232	0.845	26	1037	20049	9.95129e-06	0.000972024
adipose	transcript-rna-seq	5	C5	GOBP	GOBP_POSITIVE_REGULATION_OF_ENDOCYTOSIS	GOBP_POSITIVE_REGULATION_OF_ENDOCYTOSIS	129	156	0.827	20	1037	20049	1.03297e-05	0.000997518
adipose	transcript-rna-seq	5	C5	GOBP	GOBP_VACUOLAR_LOCALIZATION	GOBP_VACUOLAR_LOCALIZATION	79	89	0.888	15	1037	20049	1.09817e-05	0.00104857
adipose	transcript-rna-seq	5	C5	GOBP	GOBP_TUMOR_NECROSIS_FACTOR_SUPERFAMILY_CYTOKINE_PRODUCTION	GOBP_TUMOR_NECROSIS_FACTOR_SUPERFAMILY_CYTOKINE_PRODUCTION	152	192	0.792	22	1037	20049	1.18093e-05	0.00111506
adipose	transcript-rna-seq	5	C5	GOBP	GOBP_REGULATION_OF_PHOSPHOLIPASE_ACTIVITY	GOBP_REGULATION_OF_PHOSPHOLIPASE_ACTIVITY	53	60	0.883	12	1037	20049	1.2812e-05	0.00119645
adipose	transcript-rna-seq	5	C5	GOBP	GOBP_INNATE_IMMUNE_RESPONSE	GOBP_INNATE_IMMUNE_RESPONSE	731	977	0.748	65	1037	20049	1.44191e-05	0.00133188
adipose	transcript-rna-seq	5	C5	GOBP	GOBP_ALPHA_BETA_T_CELL_ACTIVATION	GOBP_ALPHA_BETA_T_CELL_ACTIVATION	155	181	0.856	22	1037	20049	1.61825e-05	0.00147869
adipose	transcript-rna-seq	5	C5	GOBP	GOBP_REGULATION_OF_LIPASE_ACTIVITY	GOBP_REGULATION_OF_LIPASE_ACTIVITY	63	79	0.797	13	1037	20049	1.64877e-05	0.00149056
adipose	transcript-rna-seq	5	C5	GOBP	GOBP_ACTIVATION_OF_PHOSPHOLIPASE_C_ACTIVITY	GOBP_ACTIVATION_OF_PHOSPHOLIPASE_C_ACTIVITY	24	28	0.857	8	1037	20049	1.74477e-05	0.00156074
adipose	transcript-rna-seq	5	C5	GOBP	GOBP_REGULATION_OF_NEUTROPHIL_DEGRANULATION	GOBP_REGULATION_OF_NEUTROPHIL_DEGRANULATION	8	8	1	5	1037	20049	1.80127e-05	0.0015945
adipose	transcript-rna-seq	5	C5	GOBP	GOBP_REGULATION_OF_SUPEROXIDE_ANION_GENERATION	GOBP_REGULATION_OF_SUPEROXIDE_ANION_GENERATION	18	19	0.947	7	1037	20049	1.86727e-05	0.00163588
adipose	transcript-rna-seq	5	C5	GOBP	GOBP_NEUTROPHIL_CHEMOTAXIS	GOBP_NEUTROPHIL_CHEMOTAXIS	84	106	0.792	15	1037	20049	2.36856e-05	0.00203313
adipose	transcript-rna-seq	5	C5	GOBP	GOBP_REGULATION_OF_B_CELL_DIFFERENTIATION	GOBP_REGULATION_OF_B_CELL_DIFFERENTIATION	32	33	0.97	9	1037	20049	2.43841e-05	0.00207216
adipose	transcript-rna-seq	5	C5	GOBP	GOBP_LYMPHOCYTE_ACTIVATION_INVOLVED_IN_IMMUNE_RESPONSE	GOBP_LYMPHOCYTE_ACTIVATION_INVOLVED_IN_IMMUNE_RESPONSE	171	214	0.799	23	1037	20049	2.54102e-05	0.00213798
adipose	transcript-rna-seq	5	C5	GOBP	GOBP_IMPORT_INTO_CELL	GOBP_IMPORT_INTO_CELL	778	936	0.831	67	1037	20049	2.94814e-05	0.00245616
adipose	transcript-rna-seq	5	C5	GOBP	GOBP_REGULATION_OF_REGULATED_SECRETORY_PATHWAY	GOBP_REGULATION_OF_REGULATED_SECRETORY_PATHWAY	106	127	0.835	17	1037	20049	2.98923e-05	0.00245616
adipose	transcript-rna-seq	5	C5	GOBP	GOBP_POSITIVE_REGULATION_OF_RESPONSE_TO_EXTERNAL_STIMULUS	GOBP_POSITIVE_REGULATION_OF_RESPONSE_TO_EXTERNAL_STIMULUS	515	623	0.827	49	1037	20049	3.0059e-05	0.00245616
adipose	transcript-rna-seq	5	C5	GOBP	GOBP_POSITIVE_REGULATION_OF_PHAGOCYTOSIS	GOBP_POSITIVE_REGULATION_OF_PHAGOCYTOSIS	58	72	0.806	12	1037	20049	3.37318e-05	0.00273003
adipose	transcript-rna-seq	5	C5	GOBP	GOBP_ENDOCYTOSIS	GOBP_ENDOCYTOSIS	621	709	0.876	56	1037	20049	3.81877e-05	0.0030615
adipose	transcript-rna-seq	5	C5	GOBP	GOBP_LIPOPROTEIN_CATABOLIC_PROCESS	GOBP_LIPOPROTEIN_CATABOLIC_PROCESS	14	15	0.933	6	1037	20049	3.95877e-05	0.00314408
adipose	transcript-rna-seq	5	C5	GOBP	GOBP_REGULATION_OF_BODY_FLUID_LEVELS	GOBP_REGULATION_OF_BODY_FLUID_LEVELS	301	368	0.818	33	1037	20049	4.00964e-05	0.00314801
adipose	transcript-rna-seq	5	C5	GOBP	GOBP_MONONUCLEAR_CELL_MIGRATION	GOBP_MONONUCLEAR_CELL_MIGRATION	176	207	0.85	23	1037	20049	4.03781e-05	0.00314801
adipose	transcript-rna-seq	5	C5	GOBP	GOBP_MAST_CELL_ACTIVATION	GOBP_MAST_CELL_ACTIVATION	60	73	0.822	12	1037	20049	4.81151e-05	0.00371711
adipose	transcript-rna-seq	5	C5	GOBP	GOBP_NEGATIVE_REGULATION_OF_RESPONSE_TO_STIMULUS	GOBP_NEGATIVE_REGULATION_OF_RESPONSE_TO_STIMULUS	1422	1755	0.81	107	1037	20049	5.16759e-05	0.00395623
adipose	transcript-rna-seq	5	C5	GOBP	GOBP_NEGATIVE_REGULATION_OF_G_PROTEIN_COUPLED_RECEPTOR_SIGNALING_PATHWAY	GOBP_NEGATIVE_REGULATION_OF_G_PROTEIN_COUPLED...(03357)	43	55	0.782	10	1037	20049	5.27531e-05	0.00400264
adipose	transcript-rna-seq	5	C5	GOBP	GOBP_SUPEROXIDE_ANION_GENERATION	GOBP_SUPEROXIDE_ANION_GENERATION	35	41	0.854	9	1037	20049	5.33578e-05	0.0040127
adipose	transcript-rna-seq	5	C5	GOBP	GOBP_GRANULOCYTE_CHEMOTAXIS	GOBP_GRANULOCYTE_CHEMOTAXIS	101	129	0.783	16	1037	20049	5.92411e-05	0.00441606
adipose	transcript-rna-seq	5	C5	GOBP	GOBP_NEGATIVE_REGULATION_OF_LYMPHOCYTE_ACTIVATION	GOBP_NEGATIVE_REGULATION_OF_LYMPHOCYTE_ACTIVATION	134	169	0.793	19	1037	20049	6.07728e-05	0.00449085
adipose	transcript-rna-seq	5	C5	GOBP	GOBP_VESICLE_MEDIATED_TRANSPORT	GOBP_VESICLE_MEDIATED_TRANSPORT	1365	1541	0.886	103	1037	20049	6.44395e-05	0.00472075
adipose	transcript-rna-seq	5	C5	GOBP	GOBP_POSITIVE_REGULATION_OF_PHOSPHOLIPASE_ACTIVITY	GOBP_POSITIVE_REGULATION_OF_PHOSPHOLIPASE_ACTIVITY	44	49	0.898	10	1037	20049	6.51311e-05	0.00473064
adipose	transcript-rna-seq	5	C5	GOBP	GOBP_POSITIVE_REGULATION_OF_REGULATED_SECRETORY_PATHWAY	GOBP_POSITIVE_REGULATION_OF_REGULATED_SECRETORY_PATHWAY	36	44	0.818	9	1037	20049	6.79012e-05	0.00489004
adipose	transcript-rna-seq	5	C5	GOBP	GOBP_POSITIVE_REGULATION_OF_HYDROLASE_ACTIVITY	GOBP_POSITIVE_REGULATION_OF_HYDROLASE_ACTIVITY	434	502	0.865	42	1037	20049	7.45915e-05	0.00528232
adipose	transcript-rna-seq	5	C5	GOBP	GOBP_TAXIS	GOBP_TAXIS	382	470	0.813	38	1037	20049	9.11986e-05	0.00640501
adipose	transcript-rna-seq	5	C5	GOBP	GOBP_TRIGLYCERIDE_RICH_LIPOPROTEIN_PARTICLE_CLEARANCE	GOBP_TRIGLYCERIDE_RICH_LIPOPROTEIN_PARTICLE_CLEARANCE	6	7	0.857	4	1037	20049	9.81553e-05	0.0067815
adipose	transcript-rna-seq	5	C5	GOBP	GOBP_LEUKOCYTE_CELL_CELL_ADHESION	GOBP_LEUKOCYTE_CELL_CELL_ADHESION	356	419	0.85	36	1037	20049	9.9355e-05	0.00680902
adipose	transcript-rna-seq	5	C5	GOBP	GOBP_POSITIVE_REGULATION_OF_TUMOR_NECROSIS_FACTOR_SUPERFAMILY_CYTOKINE_PRODUCTION	GOBP_POSITIVE_REGULATION_OF_TUMOR_NECROSIS_FACTOR...(05126)	95	110	0.864	15	1037	20049	0.000103791	0.00701674
adipose	transcript-rna-seq	5	C5	GOBP	GOBP_ANTIGEN_RECEPTOR_MEDIATED_SIGNALING_PATHWAY	GOBP_ANTIGEN_RECEPTOR_MEDIATED_SIGNALING_PATHWAY	187	205	0.912	23	1037	20049	0.000104037	0.00701674
adipose	transcript-rna-seq	5	C5	GOBP	GOBP_CELLULAR_DEFENSE_RESPONSE	GOBP_CELLULAR_DEFENSE_RESPONSE	38	52	0.731	9	1037	20049	0.000107108	0.00711099
adipose	transcript-rna-seq	5	C5	GOBP	GOBP_RESPONSE_TO_MOLECULE_OF_BACTERIAL_ORIGIN	GOBP_RESPONSE_TO_MOLECULE_OF_BACTERIAL_ORIGIN	290	369	0.786	31	1037	20049	0.00010859	0.00715349
adipose	transcript-rna-seq	5	C5	GOBP	GOBP_REGULATION_OF_RESPONSE_TO_EXTERNAL_STIMULUS	GOBP_REGULATION_OF_RESPONSE_TO_EXTERNAL_STIMULUS	906	1136	0.798	73	1037	20049	0.00011199	0.00732071
adipose	transcript-rna-seq	5	C5	GOBP	GOBP_INTERLEUKIN_2_PRODUCTION	GOBP_INTERLEUKIN_2_PRODUCTION	56	63	0.889	11	1037	20049	0.000117245	0.00760574
adipose	transcript-rna-seq	5	C5	GOBP	GOBP_MYELOID_CELL_DIFFERENTIATION	GOBP_MYELOID_CELL_DIFFERENTIATION	374	432	0.866	37	1037	20049	0.000125568	0.00808393
adipose	transcript-rna-seq	5	C5	GOBP	GOBP_INNATE_IMMUNE_RESPONSE_ACTIVATING_CELL_SURFACE_RECEPTOR_SIGNALING_PATHWAY	GOBP_INNATE_IMMUNE_RESPONSE_ACTIVATING_CELL...(02249)	76	93	0.817	13	1037	20049	0.000129045	0.00824529
adipose	transcript-rna-seq	5	C5	GOBP	GOBP_NEGATIVE_REGULATION_OF_MAPK_CASCADE	GOBP_NEGATIVE_REGULATION_OF_MAPK_CASCADE	142	176	0.807	19	1037	20049	0.000134025	0.00849956
adipose	transcript-rna-seq	5	C5	GOBP	GOBP_POSITIVE_REGULATION_OF_NEUTROPHIL_MIGRATION	GOBP_POSITIVE_REGULATION_OF_NEUTROPHIL_MIGRATION	31	34	0.912	8	1037	20049	0.000135461	0.00852704
adipose	transcript-rna-seq	5	C5	GOBP	GOBP_POSITIVE_REGULATION_OF_LEUKOCYTE_MIGRATION	GOBP_POSITIVE_REGULATION_OF_LEUKOCYTE_MIGRATION	131	149	0.879	18	1037	20049	0.000141728	0.00878592
adipose	transcript-rna-seq	5	C5	GOBP	GOBP_NEGATIVE_REGULATION_OF_MULTICELLULAR_ORGANISMAL_PROCESS	GOBP_NEGATIVE_REGULATION_OF_MULTICELLULAR...(03505)	913	1249	0.731	73	1037	20049	0.000141731	0.00878592
adipose	transcript-rna-seq	5	C5	GOBP	GOBP_TOLL_LIKE_RECEPTOR_2_SIGNALING_PATHWAY	GOBP_TOLL_LIKE_RECEPTOR_2_SIGNALING_PATHWAY	17	18	0.944	6	1037	20049	0.000142676	0.00878592
adipose	transcript-rna-seq	5	C5	GOBP	GOBP_REGULATION_OF_VESICLE_MEDIATED_TRANSPORT	GOBP_REGULATION_OF_VESICLE_MEDIATED_TRANSPORT	449	533	0.842	42	1037	20049	0.000158142	0.00960582
adipose	transcript-rna-seq	5	C5	GOBP	GOBP_REGULATION_OF_PHOSPHORUS_METABOLIC_PROCESS	GOBP_REGULATION_OF_PHOSPHORUS_METABOLIC_PROCESS	995	1187	0.838	78	1037	20049	0.000158251	0.00960582
adipose	transcript-rna-seq	5	C5	GOBP	GOBP_CHEMOKINE_PRODUCTION	GOBP_CHEMOKINE_PRODUCTION	88	105	0.838	14	1037	20049	0.000160987	0.00966683
adipose	transcript-rna-seq	5	C5	GOBP	GOBP_POSITIVE_REGULATION_OF_VASCULATURE_DEVELOPMENT	GOBP_POSITIVE_REGULATION_OF_VASCULATURE_DEVELOPMENT	144	185	0.778	19	1037	20049	0.000161531	0.00966683
adipose	transcript-rna-seq	5	C5	GOBP	GOBP_NEGATIVE_REGULATION_OF_SIGNALING	GOBP_NEGATIVE_REGULATION_OF_SIGNALING	1189	1464	0.812	90	1037	20049	0.000170038	0.0101048
adipose	transcript-rna-seq	5	C5	GOBP	GOBP_REGULATION_OF_EXOCYTOSIS	GOBP_REGULATION_OF_EXOCYTOSIS	157	192	0.818	20	1037	20049	0.00017845	0.010531
adipose	transcript-rna-seq	5	C5	GOBP	GOBP_PHOSPHORYLATION	GOBP_PHOSPHORYLATION	1370	1596	0.858	101	1037	20049	0.000181266	0.0105768
adipose	transcript-rna-seq	5	C5	GOBP	GOBP_MACROPHAGE_ACTIVATION	GOBP_MACROPHAGE_ACTIVATION	89	110	0.809	14	1037	20049	0.00018209	0.0105768
adipose	transcript-rna-seq	5	C5	GOBP	GOBP_POSITIVE_REGULATION_OF_RESPONSE_TO_BIOTIC_STIMULUS	GOBP_POSITIVE_REGULATION_OF_RESPONSE_TO_BIOTIC_STIMULUS	312	373	0.836	32	1037	20049	0.000182959	0.0105768
adipose	transcript-rna-seq	5	C5	GOBP	GOBP_REGULATION_OF_HYDROLASE_ACTIVITY	GOBP_REGULATION_OF_HYDROLASE_ACTIVITY	644	775	0.831	55	1037	20049	0.000186153	0.0106259
adipose	transcript-rna-seq	5	C5	GOBP	GOBP_REGULATION_OF_G_PROTEIN_COUPLED_RECEPTOR_SIGNALING_PATHWAY	GOBP_REGULATION_OF_G_PROTEIN_COUPLED_RECEPTOR...(06049)	111	140	0.793	16	1037	20049	0.00018631	0.0106259
adipose	transcript-rna-seq	5	C5	GOBP	GOBP_REGULATION_OF_CELL_CELL_ADHESION	GOBP_REGULATION_OF_CELL_CELL_ADHESION	410	495	0.828	39	1037	20049	0.000190131	0.0107716
adipose	transcript-rna-seq	5	C5	GOBP	GOBP_MAST_CELL_MEDIATED_IMMUNITY	GOBP_MAST_CELL_MEDIATED_IMMUNITY	50	60	0.833	10	1037	20049	0.000203422	0.0112443
adipose	transcript-rna-seq	5	C5	GOBP	GOBP_POSITIVE_REGULATION_OF_LIPASE_ACTIVITY	GOBP_POSITIVE_REGULATION_OF_LIPASE_ACTIVITY	50	60	0.833	10	1037	20049	0.000203422	0.0112443
adipose	transcript-rna-seq	5	C5	GOBP	GOBP_REGULATION_OF_ENDOCYTOSIS	GOBP_REGULATION_OF_ENDOCYTOSIS	247	294	0.84	27	1037	20049	0.000204595	0.0112443
adipose	transcript-rna-seq	5	C5	GOBP	GOBP_POSITIVE_REGULATION_OF_INTERLEUKIN_4_PRODUCTION	GOBP_POSITIVE_REGULATION_OF_INTERLEUKIN_4_PRODUCTION	25	27	0.926	7	1037	20049	0.000205091	0.0112443
adipose	transcript-rna-seq	5	C5	GOBP	GOBP_PROTEIN_PHOSPHORYLATION	GOBP_PROTEIN_PHOSPHORYLATION	1132	1330	0.851	86	1037	20049	0.000210509	0.0114674
adipose	transcript-rna-seq	5	C5	GOBP	GOBP_CELLULAR_RESPONSE_TO_BIOTIC_STIMULUS	GOBP_CELLULAR_RESPONSE_TO_BIOTIC_STIMULUS	209	265	0.789	24	1037	20049	0.000216256	0.0116952
adipose	transcript-rna-seq	5	C5	GOBP	GOBP_VACUOLAR_ACIDIFICATION	GOBP_VACUOLAR_ACIDIFICATION	33	34	0.971	8	1037	20049	0.000217444	0.0116952
adipose	transcript-rna-seq	5	C5	GOBP	GOBP_RECEPTOR_MEDIATED_ENDOCYTOSIS	GOBP_RECEPTOR_MEDIATED_ENDOCYTOSIS	222	263	0.844	25	1037	20049	0.000219061	0.0117081
adipose	transcript-rna-seq	5	C5	GOBP	GOBP_LYMPHOCYTE_MIGRATION	GOBP_LYMPHOCYTE_MIGRATION	103	123	0.837	15	1037	20049	0.000261188	0.0136501
adipose	transcript-rna-seq	5	C5	GOBP	GOBP_REGULATION_OF_INTRACELLULAR_SIGNAL_TRANSDUCTION	GOBP_REGULATION_OF_INTRACELLULAR_SIGNAL_TRANSDUCTION	1533	1795	0.854	110	1037	20049	0.000263254	0.0136501
adipose	transcript-rna-seq	5	C5	GOBP	GOBP_EXPORT_FROM_CELL	GOBP_EXPORT_FROM_CELL	714	910	0.785	59	1037	20049	0.000263428	0.0136501
adipose	transcript-rna-seq	5	C5	GOBP	GOBP_ANTIGEN_PROCESSING_AND_PRESENTATION_OF_PEPTIDE_OR_POLYSACCHARIDE_ANTIGEN_VIA_MHC_CLASS_II	GOBP_ANTIGEN_PROCESSING_AND_PRESENTATION_OF...(00515)	34	37	0.919	8	1037	20049	0.000271571	0.0139867
adipose	transcript-rna-seq	5	C5	GOBP	GOBP_INTERLEUKIN_10_PRODUCTION	GOBP_INTERLEUKIN_10_PRODUCTION	52	65	0.8	10	1037	20049	0.00028525	0.0143866
adipose	transcript-rna-seq	5	C5	GOBP	GOBP_INTRACELLULAR_PH_REDUCTION	GOBP_INTRACELLULAR_PH_REDUCTION	52	55	0.945	10	1037	20049	0.00028525	0.0143866
adipose	transcript-rna-seq	5	C5	GOBP	GOBP_POSITIVE_REGULATION_OF_MYELOID_LEUKOCYTE_MEDIATED_IMMUNITY	GOBP_POSITIVE_REGULATION_OF_MYELOID_LEUKOCYTE...(04836)	19	22	0.864	6	1037	20049	0.000286107	0.0143866
adipose	transcript-rna-seq	5	C5	GOBP	GOBP_REGULATION_OF_SECRETION	GOBP_REGULATION_OF_SECRETION	477	623	0.766	43	1037	20049	0.000296636	0.0147484
adipose	transcript-rna-seq	5	C5	GOBP	GOBP_REGULATED_EXOCYTOSIS	GOBP_REGULATED_EXOCYTOSIS	188	228	0.825	22	1037	20049	0.000298472	0.0147484
adipose	transcript-rna-seq	5	C5	GOBP	GOBP_REGULATION_OF_RESPONSE_TO_BIOTIC_STIMULUS	GOBP_REGULATION_OF_RESPONSE_TO_BIOTIC_STIMULUS	434	515	0.843	40	1037	20049	0.000304297	0.0149475
adipose	transcript-rna-seq	5	C5	GOBP	GOBP_CELL_ADHESION_MEDIATED_BY_INTEGRIN	GOBP_CELL_ADHESION_MEDIATED_BY_INTEGRIN	83	88	0.943	13	1037	20049	0.000319977	0.0155381
adipose	transcript-rna-seq	5	C5	GOBP	GOBP_PHENOL_CONTAINING_COMPOUND_METABOLIC_PROCESS	GOBP_PHENOL_CONTAINING_COMPOUND_METABOLIC_PROCESS	83	114	0.728	13	1037	20049	0.000319977	0.0155381
adipose	transcript-rna-seq	5	C5	GOBP	GOBP_POSITIVE_REGULATION_OF_INTERLEUKIN_10_PRODUCTION	GOBP_POSITIVE_REGULATION_OF_INTERLEUKIN_10_PRODUCTION	35	42	0.833	8	1037	20049	0.000336226	0.0162344
adipose	transcript-rna-seq	5	C5	GOBP	GOBP_REGULATION_OF_INNATE_IMMUNE_RESPONSE	GOBP_REGULATION_OF_INNATE_IMMUNE_RESPONSE	365	428	0.853	35	1037	20049	0.000341767	0.0164087
adipose	transcript-rna-seq	5	C5	GOBP	GOBP_RESPONSE_TO_CYTOKINE	GOBP_RESPONSE_TO_CYTOKINE	768	948	0.81	62	1037	20049	0.000345424	0.0164276
adipose	transcript-rna-seq	5	C5	GOBP	GOBP_REGULATION_OF_SUPEROXIDE_METABOLIC_PROCESS	GOBP_REGULATION_OF_SUPEROXIDE_METABOLIC_PROCESS	27	31	0.871	7	1037	20049	0.000346027	0.0164276
adipose	transcript-rna-seq	5	C5	GOBP	GOBP_T_CELL_MIGRATION	GOBP_T_CELL_MIGRATION	63	73	0.863	11	1037	20049	0.000348388	0.0164478
adipose	transcript-rna-seq	5	C5	GOBP	GOBP_POSITIVE_REGULATION_OF_LYMPHOCYTE_ACTIVATION	GOBP_POSITIVE_REGULATION_OF_LYMPHOCYTE_ACTIVATION	296	330	0.897	30	1037	20049	0.000351529	0.0164546
adipose	transcript-rna-seq	5	C5	GOBP	GOBP_SECRETION	GOBP_SECRETION	755	967	0.781	61	1037	20049	0.000376625	0.0174494
adipose	transcript-rna-seq	5	C5	GOBP	GOBP_REGULATION_OF_KINASE_ACTIVITY	GOBP_REGULATION_OF_KINASE_ACTIVITY	512	585	0.875	45	1037	20049	0.000377818	0.0174494
adipose	transcript-rna-seq	5	C5	GOBP	GOBP_POSITIVE_REGULATION_OF_TRANSPORT	GOBP_POSITIVE_REGULATION_OF_TRANSPORT	740	894	0.828	60	1037	20049	0.000383256	0.0176049
adipose	transcript-rna-seq	5	C5	GOBP	GOBP_POSITIVE_REGULATION_OF_SIGNALING	GOBP_POSITIVE_REGULATION_OF_SIGNALING	1500	1795	0.836	107	1037	20049	0.000396413	0.0178961
adipose	transcript-rna-seq	5	C5	GOBP	GOBP_REGULATION_OF_PHOSPHORYLATION	GOBP_REGULATION_OF_PHOSPHORYLATION	882	1052	0.838	69	1037	20049	0.00039779	0.0178961
adipose	transcript-rna-seq	5	C5	GOBP	GOBP_REGULATION_OF_LEUKOCYTE_CHEMOTAXIS	GOBP_REGULATION_OF_LEUKOCYTE_CHEMOTAXIS	107	126	0.849	15	1037	20049	0.000398018	0.0178961
adipose	transcript-rna-seq	5	C5	GOBP	GOBP_POSITIVE_REGULATION_OF_CALCIUM_ION_TRANSPORT	GOBP_POSITIVE_REGULATION_OF_CALCIUM_ION_TRANSPORT	96	118	0.814	14	1037	20049	0.00040823	0.0182586
adipose	transcript-rna-seq	5	C5	GOBP	GOBP_REGULATION_OF_PHOSPHOLIPASE_C_ACTIVITY	GOBP_REGULATION_OF_PHOSPHOLIPASE_C_ACTIVITY	36	40	0.9	8	1037	20049	0.000412891	0.0183704
adipose	transcript-rna-seq	5	C5	GOBP	GOBP_LOCOMOTION	GOBP_LOCOMOTION	1043	1335	0.781	79	1037	20049	0.000415999	0.0183945
adipose	transcript-rna-seq	5	C5	GOBP	GOBP_PLATELET_ACTIVATION	GOBP_PLATELET_ACTIVATION	119	134	0.888	16	1037	20049	0.000417761	0.0183945
adipose	transcript-rna-seq	5	C5	GOBP	GOBP_POSITIVE_REGULATION_OF_GENE_EXPRESSION	GOBP_POSITIVE_REGULATION_OF_GENE_EXPRESSION	964	1200	0.803	74	1037	20049	0.000430282	0.0187515
adipose	transcript-rna-seq	5	C5	GOBP	GOBP_REGULATION_OF_LYSOSOMAL_LUMEN_PH	GOBP_REGULATION_OF_LYSOSOMAL_LUMEN_PH	28	30	0.933	7	1037	20049	0.00044094	0.0191179
adipose	transcript-rna-seq	5	C5	GOBP	GOBP_T_CELL_PROLIFERATION	GOBP_T_CELL_PROLIFERATION	181	214	0.846	21	1037	20049	0.000455024	0.0195868
adipose	transcript-rna-seq	5	C5	GOBP	GOBP_REGULATION_OF_PH	GOBP_REGULATION_OF_PH	86	103	0.835	13	1037	20049	0.000456365	0.0195868
adipose	transcript-rna-seq	5	C5	GOBP	GOBP_POSITIVE_REGULATION_OF_DEFENSE_RESPONSE	GOBP_POSITIVE_REGULATION_OF_DEFENSE_RESPONSE	400	484	0.826	37	1037	20049	0.000470291	0.0199827
adipose	transcript-rna-seq	5	C5	GOBP	GOBP_REGULATION_OF_DEFENSE_RESPONSE_TO_BACTERIUM	GOBP_REGULATION_OF_DEFENSE_RESPONSE_TO_BACTERIUM	14	20	0.7	5	1037	20049	0.000495903	0.0208623
adipose	transcript-rna-seq	5	C5	GOBP	GOBP_RESPIRATORY_BURST_INVOLVED_IN_DEFENSE_RESPONSE	GOBP_RESPIRATORY_BURST_INVOLVED_IN_DEFENSE_RESPONSE	14	16	0.875	5	1037	20049	0.000495903	0.0208623
adipose	transcript-rna-seq	5	C5	GOBP	GOBP_POSITIVE_REGULATION_OF_INTERLEUKIN_6_PRODUCTION	GOBP_POSITIVE_REGULATION_OF_INTERLEUKIN_6_PRODUCTION	87	101	0.861	13	1037	20049	0.000511586	0.021416
adipose	transcript-rna-seq	5	C5	GOBP	GOBP_POSITIVE_REGULATION_OF_CHEMOKINE_PRODUCTION	GOBP_POSITIVE_REGULATION_OF_CHEMOKINE_PRODUCTION	66	72	0.917	11	1037	20049	0.000527571	0.021977
adipose	transcript-rna-seq	5	C5	GOBP	GOBP_BONE_RESORPTION	GOBP_BONE_RESORPTION	56	65	0.862	10	1037	20049	0.000532424	0.0220709
adipose	transcript-rna-seq	5	C5	GOBP	GOBP_MEMBRANE_LIPID_CATABOLIC_PROCESS	GOBP_MEMBRANE_LIPID_CATABOLIC_PROCESS	29	39	0.744	7	1037	20049	0.000555524	0.0229167
adipose	transcript-rna-seq	5	C5	GOBP	GOBP_NEGATIVE_REGULATION_OF_LEUKOCYTE_PROLIFERATION	GOBP_NEGATIVE_REGULATION_OF_LEUKOCYTE_PROLIFERATION	77	96	0.802	12	1037	20049	0.000563361	0.0231278
adipose	transcript-rna-seq	5	C5	GOBP	GOBP_LEUKOCYTE_MEDIATED_CYTOTOXICITY	GOBP_LEUKOCYTE_MEDIATED_CYTOTOXICITY	111	139	0.799	15	1037	20049	0.00059219	0.0240786
adipose	transcript-rna-seq	5	C5	GOBP	GOBP_LYTIC_VACUOLE_ORGANIZATION	GOBP_LYTIC_VACUOLE_ORGANIZATION	100	109	0.917	14	1037	20049	0.00062257	0.0249557
adipose	transcript-rna-seq	5	C5	GOBP	GOBP_B_CELL_RECEPTOR_SIGNALING_PATHWAY	GOBP_B_CELL_RECEPTOR_SIGNALING_PATHWAY	68	77	0.883	11	1037	20049	0.00068537	0.0268743
adipose	transcript-rna-seq	5	C5	GOBP	GOBP_LYSOSOMAL_LUMEN_ACIDIFICATION	GOBP_LYSOSOMAL_LUMEN_ACIDIFICATION	22	22	1	6	1037	20049	0.00068854	0.0268743
adipose	transcript-rna-seq	5	C5	GOBP	GOBP_CD4_POSITIVE_ALPHA_BETA_T_CELL_ACTIVATION	GOBP_CD4_POSITIVE_ALPHA_BETA_T_CELL_ACTIVATION	101	119	0.849	14	1037	20049	0.000689032	0.0268743
adipose	transcript-rna-seq	5	C5	GOBP	GOBP_NEGATIVE_REGULATION_OF_LEUKOCYTE_MIGRATION	GOBP_NEGATIVE_REGULATION_OF_LEUKOCYTE_MIGRATION	48	55	0.873	9	1037	20049	0.000692571	0.0268743
adipose	transcript-rna-seq	5	C5	GOBP	GOBP_CD40_SIGNALING_PATHWAY	GOBP_CD40_SIGNALING_PATHWAY	15	16	0.938	5	1037	20049	0.000712309	0.0271444
adipose	transcript-rna-seq	5	C5	GOBP	GOBP_GLYCOSIDE_METABOLIC_PROCESS	GOBP_GLYCOSIDE_METABOLIC_PROCESS	15	21	0.714	5	1037	20049	0.000712309	0.0271444
adipose	transcript-rna-seq	5	C5	GOBP	GOBP_POSITIVE_REGULATION_OF_BONE_RESORPTION	GOBP_POSITIVE_REGULATION_OF_BONE_RESORPTION	15	18	0.833	5	1037	20049	0.000712309	0.0271444
adipose	transcript-rna-seq	5	C5	GOBP	GOBP_POSITIVE_REGULATION_OF_SUPEROXIDE_ANION_GENERATION	GOBP_POSITIVE_REGULATION_OF_SUPEROXIDE_ANION_GENERATION	15	16	0.938	5	1037	20049	0.000712309	0.0271444
adipose	transcript-rna-seq	5	C5	GOBP	GOBP_POSITIVE_REGULATION_OF_LEUKOCYTE_PROLIFERATION	GOBP_POSITIVE_REGULATION_OF_LEUKOCYTE_PROLIFERATION	137	166	0.825	17	1037	20049	0.000718623	0.0272628
adipose	transcript-rna-seq	5	C5	GOBP	GOBP_WOUND_HEALING	GOBP_WOUND_HEALING	352	425	0.828	33	1037	20049	0.00073819	0.0277573
adipose	transcript-rna-seq	5	C5	GOBP	GOBP_EXOCYTOSIS	GOBP_EXOCYTOSIS	296	352	0.841	29	1037	20049	0.000756588	0.0281995
adipose	transcript-rna-seq	5	C5	GOBP	GOBP_REGULATION_OF_DEFENSE_RESPONSE	GOBP_REGULATION_OF_DEFENSE_RESPONSE	652	823	0.792	53	1037	20049	0.000776291	0.0288075
adipose	transcript-rna-seq	5	C5	GOBP	GOBP_CYTOKINE_MEDIATED_SIGNALING_PATHWAY	GOBP_CYTOKINE_MEDIATED_SIGNALING_PATHWAY	397	512	0.775	36	1037	20049	0.000800931	0.0295927
adipose	transcript-rna-seq	5	C5	GOBP	GOBP_REGULATION_OF_T_CELL_ACTIVATION	GOBP_REGULATION_OF_T_CELL_ACTIVATION	326	381	0.856	31	1037	20049	0.000834277	0.0306593
adipose	transcript-rna-seq	5	C5	GOBP	GOBP_POSITIVE_REGULATION_OF_SECRETION	GOBP_POSITIVE_REGULATION_OF_SECRETION	243	310	0.784	25	1037	20049	0.000849198	0.0306593
adipose	transcript-rna-seq	5	C5	GOBP	GOBP_FC_GAMMA_RECEPTOR_SIGNALING_PATHWAY	GOBP_FC_GAMMA_RECEPTOR_SIGNALING_PATHWAY	31	33	0.939	7	1037	20049	0.000855055	0.0306593
adipose	transcript-rna-seq	5	C5	GOBP	GOBP_FC_RECEPTOR_MEDIATED_STIMULATORY_SIGNALING_PATHWAY	GOBP_FC_RECEPTOR_MEDIATED_STIMULATORY_SIGNALING_PATHWAY	31	32	0.969	7	1037	20049	0.000855055	0.0306593
adipose	transcript-rna-seq	5	C5	GOBP	GOBP_INTERLEUKIN_4_PRODUCTION	GOBP_INTERLEUKIN_4_PRODUCTION	31	35	0.886	7	1037	20049	0.000855055	0.0306593
adipose	transcript-rna-seq	5	C5	GOBP	GOBP_MATURE_B_CELL_DIFFERENTIATION	GOBP_MATURE_B_CELL_DIFFERENTIATION	31	38	0.816	7	1037	20049	0.000855055	0.0306593
adipose	transcript-rna-seq	5	C5	GOBP	GOBP_REGULATION_OF_NEUTROPHIL_CHEMOTAXIS	GOBP_REGULATION_OF_NEUTROPHIL_CHEMOTAXIS	31	34	0.912	7	1037	20049	0.000855055	0.0306593
adipose	transcript-rna-seq	5	C5	GOBP	GOBP_POSITIVE_REGULATION_OF_GRANULOCYTE_CHEMOTAXIS	GOBP_POSITIVE_REGULATION_OF_GRANULOCYTE_CHEMOTAXIS	23	28	0.821	6	1037	20049	0.000891127	0.0316854
adipose	transcript-rna-seq	5	C5	GOBP	GOBP_CALCIUM_MEDIATED_SIGNALING	GOBP_CALCIUM_MEDIATED_SIGNALING	178	210	0.848	20	1037	20049	0.000923196	0.0326888
adipose	transcript-rna-seq	5	C5	GOBP	GOBP_REGULATION_OF_ANTIGEN_RECEPTOR_MEDIATED_SIGNALING_PATHWAY	GOBP_REGULATION_OF_ANTIGEN_RECEPTOR_MEDIATED...(05633)	60	66	0.909	10	1037	20049	0.000935268	0.0328426
adipose	transcript-rna-seq	5	C5	GOBP	GOBP_SUPEROXIDE_METABOLIC_PROCESS	GOBP_SUPEROXIDE_METABOLIC_PROCESS	60	73	0.822	10	1037	20049	0.000935268	0.0328426
adipose	transcript-rna-seq	5	C5	GOBP	GOBP_REGULATION_OF_TRANSFERASE_ACTIVITY	GOBP_REGULATION_OF_TRANSFERASE_ACTIVITY	612	699	0.876	50	1037	20049	0.000968784	0.0337407
adipose	transcript-rna-seq	5	C5	GOBP	GOBP_REGULATION_OF_MAP_KINASE_ACTIVITY	GOBP_REGULATION_OF_MAP_KINASE_ACTIVITY	129	146	0.884	16	1037	20049	0.00102255	0.0353239
adipose	transcript-rna-seq	5	C5	GOBP	GOBP_CELL_SURFACE_PATTERN_RECOGNITION_RECEPTOR_SIGNALING_PATHWAY	GOBP_CELL_SURFACE_PATTERN_RECOGNITION_RECEPTOR...(01086)	61	72	0.847	10	1037	20049	0.00106768	0.0367335
adipose	transcript-rna-seq	5	C5	GOBP	GOBP_HOMEOSTATIC_PROCESS	GOBP_HOMEOSTATIC_PROCESS	1393	1734	0.803	98	1037	20049	0.00109379	0.0374799
adipose	transcript-rna-seq	5	C5	GOBP	GOBP_REGULATION_OF_AMINE_METABOLIC_PROCESS	GOBP_REGULATION_OF_AMINE_METABOLIC_PROCESS	24	33	0.727	6	1037	20049	0.00113666	0.0384835
adipose	transcript-rna-seq	5	C5	GOBP	GOBP_RESPONSE_TO_THYROID_HORMONE	GOBP_RESPONSE_TO_THYROID_HORMONE	24	29	0.828	6	1037	20049	0.00113666	0.0384835
adipose	transcript-rna-seq	5	C5	GOBP	GOBP_NEGATIVE_REGULATION_OF_INTRACELLULAR_SIGNAL_TRANSDUCTION	GOBP_NEGATIVE_REGULATION_OF_INTRACELLULAR_SIGNAL_TRANSDUCTION	480	585	0.821	41	1037	20049	0.00117201	0.0393954
adipose	transcript-rna-seq	5	C5	GOBP	GOBP_POSITIVE_REGULATION_OF_PHOSPHORUS_METABOLIC_PROCESS	GOBP_POSITIVE_REGULATION_OF_PHOSPHORUS_METABOLIC_PROCESS	602	730	0.825	49	1037	20049	0.00117287	0.0393954
adipose	transcript-rna-seq	5	C5	GOBP	GOBP_LEUKOCYTE_ACTIVATION_INVOLVED_IN_INFLAMMATORY_RESPONSE	GOBP_LEUKOCYTE_ACTIVATION_INVOLVED_IN_INFLAMMATORY_RESPONSE	42	52	0.808	8	1037	20049	0.00122353	0.0405927
adipose	transcript-rna-seq	5	C5	GOBP	GOBP_INTEGRIN_MEDIATED_SIGNALING_PATHWAY	GOBP_INTEGRIN_MEDIATED_SIGNALING_PATHWAY	107	113	0.947	14	1037	20049	0.00122689	0.0405927
adipose	transcript-rna-seq	5	C5	GOBP	GOBP_RESPONSE_TO_INTERLEUKIN_1	GOBP_RESPONSE_TO_INTERLEUKIN_1	107	139	0.77	14	1037	20049	0.00122689	0.0405927
adipose	transcript-rna-seq	5	C5	GOBP	GOBP_POSITIVE_REGULATION_OF_TRANSFERASE_ACTIVITY	GOBP_POSITIVE_REGULATION_OF_TRANSFERASE_ACTIVITY	363	416	0.873	33	1037	20049	0.0012426	0.0405927
adipose	transcript-rna-seq	5	C5	GOBP	GOBP_CELLULAR_RESPONSE_TO_LIPOPROTEIN_PARTICLE_STIMULUS	GOBP_CELLULAR_RESPONSE_TO_LIPOPROTEIN_PARTICLE_STIMULUS	33	42	0.786	7	1037	20049	0.00126929	0.0405927
adipose	transcript-rna-seq	5	C5	GOBP	GOBP_MITOCHONDRIAL_FUSION	GOBP_MITOCHONDRIAL_FUSION	33	33	1	7	1037	20049	0.00126929	0.0405927
adipose	transcript-rna-seq	5	C5	GOBP	GOBP_MICROGLIAL_CELL_ACTIVATION_INVOLVED_IN_IMMUNE_RESPONSE	GOBP_MICROGLIAL_CELL_ACTIVATION_INVOLVED_IN_IMMUNE_RESPONSE	5	5	1	3	1037	20049	0.00127539	0.0405927
adipose	transcript-rna-seq	5	C5	GOBP	GOBP_NEGATIVE_REGULATION_OF_NEUTROPHIL_ACTIVATION	GOBP_NEGATIVE_REGULATION_OF_NEUTROPHIL_ACTIVATION	5	6	0.833	3	1037	20049	0.00127539	0.0405927
adipose	transcript-rna-seq	5	C5	GOBP	GOBP_REGULATION_OF_EOSINOPHIL_MIGRATION	GOBP_REGULATION_OF_EOSINOPHIL_MIGRATION	5	6	0.833	3	1037	20049	0.00127539	0.0405927
adipose	transcript-rna-seq	5	C5	GOBP	GOBP_RESPONSE_TO_MOLECULE_OF_FUNGAL_ORIGIN	GOBP_RESPONSE_TO_MOLECULE_OF_FUNGAL_ORIGIN	5	5	1	3	1037	20049	0.00127539	0.0405927
adipose	transcript-rna-seq	5	C5	GOBP	GOBP_VERY_LOW_DENSITY_LIPOPROTEIN_PARTICLE_CLEARANCE	GOBP_VERY_LOW_DENSITY_LIPOPROTEIN_PARTICLE_CLEARANCE	5	7	0.714	3	1037	20049	0.00127539	0.0405927
adipose	transcript-rna-seq	5	C5	GOBP	GOBP_POSITIVE_REGULATION_OF_PHOSPHATIDYLINOSITOL_3_KINASE_PROTEIN_KINASE_B_SIGNAL_TRANSDUCTION	GOBP_POSITIVE_REGULATION_OF_PHOSPHATIDYLINOSITOL_3...(04911)	145	171	0.848	17	1037	20049	0.00136096	0.0431546
adipose	transcript-rna-seq	5	C5	GOBP	GOBP_POSITIVE_REGULATION_OF_EXOCYTOSIS	GOBP_POSITIVE_REGULATION_OF_EXOCYTOSIS	63	78	0.808	10	1037	20049	0.00137856	0.0435501
adipose	transcript-rna-seq	5	C5	GOBP	GOBP_B_CELL_PROLIFERATION	GOBP_B_CELL_PROLIFERATION	74	104	0.712	11	1037	20049	0.00140971	0.0443695
adipose	transcript-rna-seq	5	C5	GOBP	GOBP_POSITIVE_REGULATION_OF_CELL_POPULATION_PROLIFERATION	GOBP_POSITIVE_REGULATION_OF_CELL_POPULATION_PROLIFERATION	1023	1286	0.795	75	1037	20049	0.00142522	0.0446921
adipose	transcript-rna-seq	5	C5	GOBP	GOBP_IMMUNE_RESPONSE_REGULATING_CELL_SURFACE_RECEPTOR_SIGNALING_PATHWAY_INVOLVED_IN_PHAGOCYTOSIS	GOBP_IMMUNE_RESPONSE_REGULATING_CELL_SURFACE...(02217)	25	26	0.962	6	1037	20049	0.00143084	0.0447024
adipose	transcript-rna-seq	5	C5	GOBP	GOBP_NEGATIVE_REGULATION_OF_MAP_KINASE_ACTIVITY	GOBP_NEGATIVE_REGULATION_OF_MAP_KINASE_ACTIVITY	43	51	0.843	8	1037	20049	0.00143607	0.0447024
adipose	transcript-rna-seq	5	C5	GOBP	GOBP_NEGATIVE_REGULATION_OF_LEUKOCYTE_MEDIATED_IMMUNITY	GOBP_NEGATIVE_REGULATION_OF_LEUKOCYTE_MEDIATED_IMMUNITY	53	69	0.768	9	1037	20049	0.00145239	0.0450454
adipose	transcript-rna-seq	5	C5	GOBP	GOBP_CYTOKINE_PRODUCTION_INVOLVED_IN_IMMUNE_RESPONSE	GOBP_CYTOKINE_PRODUCTION_INVOLVED_IN_IMMUNE_RESPONSE	109	123	0.886	14	1037	20049	0.00147032	0.0454356
adipose	transcript-rna-seq	5	C5	GOBP	GOBP_CELLULAR_HOMEOSTASIS	GOBP_CELLULAR_HOMEOSTASIS	657	819	0.802	52	1037	20049	0.00155396	0.0478462
adipose	transcript-rna-seq	5	C5	GOBP	GOBP_ERK1_AND_ERK2_CASCADE	GOBP_ERK1_AND_ERK2_CASCADE	268	345	0.777	26	1037	20049	0.00159045	0.0484785
adipose	transcript-rna-seq	5	C5	GOBP	GOBP_POSITIVE_REGULATION_OF_PHOSPHORYLATION	GOBP_POSITIVE_REGULATION_OF_PHOSPHORYLATION	549	663	0.828	45	1037	20049	0.00159275	0.0484785
adipose	transcript-rna-seq	5	C5	GOBP	GOBP_ORGANIC_ANION_TRANSPORT	GOBP_ORGANIC_ANION_TRANSPORT	325	445	0.73	30	1037	20049	0.00159953	0.0484785
adipose	transcript-rna-seq	5	C5	GOBP	GOBP_CELL_MOTILITY	GOBP_CELL_MOTILITY	1410	1813	0.778	98	1037	20049	0.00160231	0.0484785
adipose	transcript-rna-seq	5	C5	GOBP	GOBP_NEGATIVE_REGULATION_OF_CELL_CELL_ADHESION	GOBP_NEGATIVE_REGULATION_OF_CELL_CELL_ADHESION	160	205	0.78	18	1037	20049	0.00160302	0.0484785
adipose	transcript-rna-seq	5	C5	GOBP	GOBP_ACTIVATION_OF_INNATE_IMMUNE_RESPONSE	GOBP_ACTIVATION_OF_INNATE_IMMUNE_RESPONSE	241	280	0.861	24	1037	20049	0.0016651	0.0501774
adipose	transcript-rna-seq	5	C5	GOBP	GOBP_MACROMOLECULE_DEPALMITOYLATION	GOBP_MACROMOLECULE_DEPALMITOYLATION	11	11	1	4	1037	20049	0.00175218	0.0515398
adipose	transcript-rna-seq	5	C5	GOBP	GOBP_POSITIVE_REGULATION_OF_MAST_CELL_ACTIVATION_INVOLVED_IN_IMMUNE_RESPONSE	GOBP_POSITIVE_REGULATION_OF_MAST_CELL_ACTIVATION...(04768)	11	15	0.733	4	1037	20049	0.00175218	0.0515398
adipose	transcript-rna-seq	5	C5	GOBP	GOBP_REGULATION_OF_TOLL_LIKE_RECEPTOR_2_SIGNALING_PATHWAY	GOBP_REGULATION_OF_TOLL_LIKE_RECEPTOR_2_SIGNALING_PATHWAY	11	12	0.917	4	1037	20049	0.00175218	0.0515398
adipose	transcript-rna-seq	5	C5	GOBP	GOBP_RESPONSE_TO_PEPTIDOGLYCAN	GOBP_RESPONSE_TO_PEPTIDOGLYCAN	11	13	0.846	4	1037	20049	0.00175218	0.0515398
adipose	transcript-rna-seq	5	C5	GOBP	GOBP_BONE_REMODELING	GOBP_BONE_REMODELING	76	89	0.854	11	1037	20049	0.00175872	0.0515398
adipose	transcript-rna-seq	5	C5	GOBP	GOBP_MYELOID_LEUKOCYTE_DIFFERENTIATION	GOBP_MYELOID_LEUKOCYTE_DIFFERENTIATION	201	236	0.852	21	1037	20049	0.00175883	0.0515398
adipose	transcript-rna-seq	5	C5	GOBP	GOBP_MACROPHAGE_ACTIVATION_INVOLVED_IN_IMMUNE_RESPONSE	GOBP_MACROPHAGE_ACTIVATION_INVOLVED_IN_IMMUNE_RESPONSE	18	19	0.947	5	1037	20049	0.00178521	0.0521332
adipose	transcript-rna-seq	5	C5	GOBP	GOBP_REGULATION_OF_INFLAMMATORY_RESPONSE	GOBP_REGULATION_OF_INFLAMMATORY_RESPONSE	313	428	0.731	29	1037	20049	0.00179317	0.0521862
adipose	transcript-rna-seq	5	C5	GOBP	GOBP_MYELOID_CELL_APOPTOTIC_PROCESS	GOBP_MYELOID_CELL_APOPTOTIC_PROCESS	35	40	0.875	7	1037	20049	0.0018259	0.0529572
adipose	transcript-rna-seq	5	C5	GOBP	GOBP_LYMPHOCYTE_MEDIATED_IMMUNITY	GOBP_LYMPHOCYTE_MEDIATED_IMMUNITY	271	358	0.757	26	1037	20049	0.0018606	0.0537802
adipose	transcript-rna-seq	5	C5	GOBP	GOBP_LYMPHOCYTE_COSTIMULATION	GOBP_LYMPHOCYTE_COSTIMULATION	45	50	0.9	8	1037	20049	0.00194853	0.056131
adipose	transcript-rna-seq	5	C5	GOBP	GOBP_POSITIVE_REGULATION_OF_B_CELL_ACTIVATION	GOBP_POSITIVE_REGULATION_OF_B_CELL_ACTIVATION	77	84	0.917	11	1037	20049	0.00195794	0.0562115
adipose	transcript-rna-seq	5	C5	GOBP	GOBP_POSITIVE_REGULATION_OF_LEUKOCYTE_CELL_CELL_ADHESION	GOBP_POSITIVE_REGULATION_OF_LEUKOCYTE_CELL_CELL_ADHESION	244	275	0.887	24	1037	20049	0.00196483	0.0562192
adipose	transcript-rna-seq	5	C5	GOBP	GOBP_NEGATIVE_REGULATION_OF_PHOSPHORUS_METABOLIC_PROCESS	GOBP_NEGATIVE_REGULATION_OF_PHOSPHORUS_METABOLIC_PROCESS	331	377	0.878	30	1037	20049	0.00211551	0.0603274
adipose	transcript-rna-seq	5	C5	GOBP	GOBP_REGULATION_OF_B_CELL_PROLIFERATION	GOBP_REGULATION_OF_B_CELL_PROLIFERATION	56	65	0.862	9	1037	20049	0.00216217	0.0613997
adipose	transcript-rna-seq	5	C5	GOBP	GOBP_PHOSPHATIDYLINOSITOL_3_KINASE_PROTEIN_KINASE_B_SIGNAL_TRANSDUCTION	GOBP_PHOSPHATIDYLINOSITOL_3_KINASE_PROTEIN_KINASE...(04213)	232	290	0.8	23	1037	20049	0.00217956	0.0613997
adipose	transcript-rna-seq	5	C5	GOBP	GOBP_POSITIVE_REGULATION_OF_LEUKOCYTE_MEDIATED_IMMUNITY	GOBP_POSITIVE_REGULATION_OF_LEUKOCYTE_MEDIATED_IMMUNITY	126	152	0.829	15	1037	20049	0.00218614	0.0613997
adipose	transcript-rna-seq	5	C5	GOBP	GOBP_ANATOMICAL_STRUCTURE_FORMATION_INVOLVED_IN_MORPHOGENESIS	GOBP_ANATOMICAL_STRUCTURE_FORMATION_INVOLVED_IN_MORPHOGENESIS	975	1259	0.774	71	1037	20049	0.00224238	0.0626833
adipose	transcript-rna-seq	5	C5	GOBP	GOBP_REGULATION_OF_PRODUCTION_OF_MOLECULAR_MEDIATOR_OF_IMMUNE_RESPONSE	GOBP_REGULATION_OF_PRODUCTION_OF_MOLECULAR...(06496)	165	193	0.855	18	1037	20049	0.00226119	0.0630019
adipose	transcript-rna-seq	5	C5	GOBP	GOBP_B_CELL_ACTIVATION_INVOLVED_IN_IMMUNE_RESPONSE	GOBP_B_CELL_ACTIVATION_INVOLVED_IN_IMMUNE_RESPONSE	79	90	0.878	11	1037	20049	0.00241148	0.0668294
adipose	transcript-rna-seq	5	C5	GOBP	GOBP_REGULATION_OF_COAGULATION	GOBP_REGULATION_OF_COAGULATION	57	73	0.781	9	1037	20049	0.00245203	0.0668294
adipose	transcript-rna-seq	5	C5	GOBP	GOBP_NEGATIVE_REGULATION_OF_PHOSPHOLIPID_METABOLIC_PROCESS	GOBP_NEGATIVE_REGULATION_OF_PHOSPHOLIPID_METABOLIC_PROCESS	6	7	0.857	3	1037	20049	0.00245262	0.0668294
adipose	transcript-rna-seq	5	C5	GOBP	GOBP_POSITIVE_REGULATION_OF_NEUTROPHIL_ACTIVATION	GOBP_POSITIVE_REGULATION_OF_NEUTROPHIL_ACTIVATION	6	6	1	3	1037	20049	0.00245262	0.0668294
adipose	transcript-rna-seq	5	C5	GOBP	GOBP_POSITIVE_REGULATION_OF_TOLL_LIKE_RECEPTOR_2_SIGNALING_PATHWAY	GOBP_POSITIVE_REGULATION_OF_TOLL_LIKE_RECEPTOR_2...(05088)	6	6	1	3	1037	20049	0.00245262	0.0668294
adipose	transcript-rna-seq	5	C5	GOBP	GOBP_NEGATIVE_REGULATION_OF_LEUKOCYTE_CELL_CELL_ADHESION	GOBP_NEGATIVE_REGULATION_OF_LEUKOCYTE_CELL_CELL_ADHESION	115	152	0.757	14	1037	20049	0.00245361	0.0668294
adipose	transcript-rna-seq	5	C5	GOBP	GOBP_CELLULAR_EXTRAVASATION	GOBP_CELLULAR_EXTRAVASATION	68	74	0.919	10	1037	20049	0.00248556	0.0674833
adipose	transcript-rna-seq	5	C5	GOBP	GOBP_CELLULAR_RESPONSE_TO_OXIDISED_LOW_DENSITY_LIPOPROTEIN_PARTICLE_STIMULUS	GOBP_CELLULAR_RESPONSE_TO_OXIDISED_LOW_DENSITY...(00961)	12	14	0.857	4	1037	20049	0.00252128	0.0675895
adipose	transcript-rna-seq	5	C5	GOBP	GOBP_REGULATION_OF_CELL_PROLIFERATION_INVOLVED_IN_KIDNEY_DEVELOPMENT	GOBP_REGULATION_OF_CELL_PROLIFERATION_INVOLVED_IN...(05798)	12	16	0.75	4	1037	20049	0.00252128	0.0675895
adipose	transcript-rna-seq	5	C5	GOBP	GOBP_REGULATION_OF_LOCOMOTION	GOBP_REGULATION_OF_LOCOMOTION	899	1142	0.787	66	1037	20049	0.00260805	0.0696957
adipose	transcript-rna-seq	5	C5	GOBP	GOBP_POSITIVE_REGULATION_OF_CELL_CELL_ADHESION	GOBP_POSITIVE_REGULATION_OF_CELL_CELL_ADHESION	278	322	0.863	26	1037	20049	0.00264772	0.0701986
adipose	transcript-rna-seq	5	C5	GOBP	GOBP_ANTIGEN_PROCESSING_AND_PRESENTATION_OF_EXOGENOUS_PEPTIDE_ANTIGEN_VIA_MHC_CLASS_II	GOBP_ANTIGEN_PROCESSING_AND_PRESENTATION_OF...(00510)	28	31	0.903	6	1037	20049	0.00266604	0.0701986
adipose	transcript-rna-seq	5	C5	GOBP	GOBP_GLYCOSYL_COMPOUND_CATABOLIC_PROCESS	GOBP_GLYCOSYL_COMPOUND_CATABOLIC_PROCESS	28	35	0.8	6	1037	20049	0.00266604	0.0701986
adipose	transcript-rna-seq	5	C5	GOBP	GOBP_CD4_POSITIVE_ALPHA_BETA_T_CELL_DIFFERENTIATION	GOBP_CD4_POSITIVE_ALPHA_BETA_T_CELL...(00835)	80	93	0.86	11	1037	20049	0.00266817	0.0701986
adipose	transcript-rna-seq	5	C5	GOBP	GOBP_POSITIVE_REGULATION_OF_LEUKOCYTE_CHEMOTAXIS	GOBP_POSITIVE_REGULATION_OF_LEUKOCYTE_CHEMOTAXIS	80	96	0.833	11	1037	20049	0.00266817	0.0701986
adipose	transcript-rna-seq	5	C5	GOBP	GOBP_SECOND_MESSENGER_MEDIATED_SIGNALING	GOBP_SECOND_MESSENGER_MEDIATED_SIGNALING	250	310	0.806	24	1037	20049	0.00270407	0.0707053
adipose	transcript-rna-seq	5	C5	GOBP	GOBP_POSITIVE_REGULATION_OF_CALCIUM_ION_TRANSMEMBRANE_TRANSPORT	GOBP_POSITIVE_REGULATION_OF_CALCIUM_ION...(04391)	69	84	0.821	10	1037	20049	0.00277499	0.0723371
adipose	transcript-rna-seq	5	C5	GOBP	GOBP_POSITIVE_REGULATION_OF_SYNCYTIUM_FORMATION_BY_PLASMA_MEMBRANE_FUSION	GOBP_POSITIVE_REGULATION_OF_SYNCYTIUM_FORMATION_BY...(05076)	20	24	0.833	5	1037	20049	0.00296384	0.0765961
adipose	transcript-rna-seq	5	C5	GOBP	GOBP_REGULATION_OF_ANTIGEN_PROCESSING_AND_PRESENTATION	GOBP_REGULATION_OF_ANTIGEN_PROCESSING_AND_PRESENTATION	20	20	1	5	1037	20049	0.00296384	0.0765961
adipose	transcript-rna-seq	5	C5	GOBP	GOBP_POSITIVE_REGULATION_OF_KINASE_ACTIVITY	GOBP_POSITIVE_REGULATION_OF_KINASE_ACTIVITY	295	339	0.87	27	1037	20049	0.00300037	0.0765961
adipose	transcript-rna-seq	5	C5	GOBP	GOBP_INTERLEUKIN_1_PRODUCTION	GOBP_INTERLEUKIN_1_PRODUCTION	93	131	0.71	12	1037	20049	0.00300147	0.0765961
adipose	transcript-rna-seq	5	C5	GOBP	GOBP_T_CELL_ACTIVATION_INVOLVED_IN_IMMUNE_RESPONSE	GOBP_T_CELL_ACTIVATION_INVOLVED_IN_IMMUNE_RESPONSE	93	123	0.756	12	1037	20049	0.00300147	0.0765961
adipose	transcript-rna-seq	5	C5	GOBP	GOBP_REGULATION_OF_CALCIUM_ION_TRANSPORT	GOBP_REGULATION_OF_CALCIUM_ION_TRANSPORT	197	251	0.785	20	1037	20049	0.00312131	0.079416
adipose	transcript-rna-seq	5	C5	GOBP	GOBP_DOPAMINE_METABOLIC_PROCESS	GOBP_DOPAMINE_METABOLIC_PROCESS	29	41	0.707	6	1037	20049	0.00321661	0.0815963
adipose	transcript-rna-seq	5	C5	GOBP	GOBP_ALPHA_BETA_T_CELL_DIFFERENTIATION	GOBP_ALPHA_BETA_T_CELL_DIFFERENTIATION	106	124	0.855	13	1037	20049	0.00323058	0.0817068
adipose	transcript-rna-seq	5	C5	GOBP	GOBP_REGULATION_OF_PROTEIN_SERINE_THREONINE_KINASE_ACTIVITY	GOBP_REGULATION_OF_PROTEIN_SERINE_THREONINE_KINASE_ACTIVITY	254	289	0.879	24	1037	20049	0.00331789	0.0836661
adipose	transcript-rna-seq	5	C5	GOBP	GOBP_POSITIVE_REGULATION_OF_MONOATOMIC_ION_TRANSPORT	GOBP_POSITIVE_REGULATION_OF_MONOATOMIC_ION_TRANSPORT	171	214	0.799	18	1037	20049	0.00333635	0.0838826
adipose	transcript-rna-seq	5	C5	GOBP	GOBP_GOLGI_LUMEN_ACIDIFICATION	GOBP_GOLGI_LUMEN_ACIDIFICATION	13	13	1	4	1037	20049	0.00349389	0.0870705
adipose	transcript-rna-seq	5	C5	GOBP	GOBP_NEUTROPHIL_EXTRAVASATION	GOBP_NEUTROPHIL_EXTRAVASATION	13	14	0.929	4	1037	20049	0.00349389	0.0870705
adipose	transcript-rna-seq	5	C5	GOBP	GOBP_REGULATION_OF_MEMBRANE_INVAGINATION	GOBP_REGULATION_OF_MEMBRANE_INVAGINATION	13	15	0.867	4	1037	20049	0.00349389	0.0870705
adipose	transcript-rna-seq	5	C5	GOBP	GOBP_RECEPTOR_INTERNALIZATION	GOBP_RECEPTOR_INTERNALIZATION	107	129	0.829	13	1037	20049	0.00350769	0.0871589
adipose	transcript-rna-seq	5	C5	GOBP	GOBP_RESPONSE_TO_WOUNDING	GOBP_RESPONSE_TO_WOUNDING	464	560	0.829	38	1037	20049	0.0035872	0.0888748
adipose	transcript-rna-seq	5	C5	GOBP	GOBP_POSITIVE_REGULATION_OF_MAPK_CASCADE	GOBP_POSITIVE_REGULATION_OF_MAPK_CASCADE	388	480	0.808	33	1037	20049	0.00360574	0.0890743
adipose	transcript-rna-seq	5	C5	GOBP	GOBP_POSITIVE_REGULATION_OF_PRODUCTION_OF_MOLECULAR_MEDIATOR_OF_IMMUNE_RESPONSE	GOBP_POSITIVE_REGULATION_OF_PRODUCTION_OF...(04932)	120	138	0.87	14	1037	20049	0.00363898	0.0896349
adipose	transcript-rna-seq	5	C5	GOBP	GOBP_T_CELL_DIFFERENTIATION	GOBP_T_CELL_DIFFERENTIATION	271	307	0.883	25	1037	20049	0.00378324	0.092919
adipose	transcript-rna-seq	5	C5	GOBP	GOBP_NEGATIVE_REGULATION_OF_B_CELL_ACTIVATION	GOBP_NEGATIVE_REGULATION_OF_B_CELL_ACTIVATION	30	33	0.909	6	1037	20049	0.00384762	0.0939572
adipose	transcript-rna-seq	5	C5	GOBP	GOBP_REGULATION_OF_TUMOR_NECROSIS_FACTOR_MEDIATED_SIGNALING_PATHWAY	GOBP_REGULATION_OF_TUMOR_NECROSIS_FACTOR_MEDIATED...(06778)	50	60	0.833	8	1037	20049	0.00386571	0.0941284
adipose	transcript-rna-seq	5	C5	GOBP	GOBP_NEGATIVE_REGULATION_OF_IMMUNE_EFFECTOR_PROCESS	GOBP_NEGATIVE_REGULATION_OF_IMMUNE_EFFECTOR_PROCESS	96	125	0.768	12	1037	20049	0.00390906	0.094912
adipose	transcript-rna-seq	5	C5	GOBP	GOBP_PLATELET_DEGRANULATION	GOBP_PLATELET_DEGRANULATION	7	7	1	3	1037	20049	0.00412737	0.0993609
adipose	transcript-rna-seq	5	C5	GOBP	GOBP_ENTRY_INTO_HOST	GOBP_ENTRY_INTO_HOST	135	164	0.823	15	1037	20049	0.00425478	0.101565
adipose	transcript-rna-seq	5	C5	GOBP	GOBP_T_CELL_RECEPTOR_SIGNALING_PATHWAY	GOBP_T_CELL_RECEPTOR_SIGNALING_PATHWAY	135	144	0.938	15	1037	20049	0.00425478	0.101565
adipose	transcript-rna-seq	5	C5	GOBP	GOBP_CELLULAR_RESPONSE_TO_INTERLEUKIN_1	GOBP_CELLULAR_RESPONSE_TO_INTERLEUKIN_1	85	110	0.773	11	1037	20049	0.00430183	0.102114
adipose	transcript-rna-seq	5	C5	GOBP	GOBP_REGULATION_OF_CELL_KILLING	GOBP_REGULATION_OF_CELL_KILLING	85	114	0.746	11	1037	20049	0.00430183	0.102114
adipose	transcript-rna-seq	5	C5	GOBP	GOBP_CARBOHYDRATE_METABOLIC_PROCESS	GOBP_CARBOHYDRATE_METABOLIC_PROCESS	485	569	0.852	39	1037	20049	0.00435896	0.103182
adipose	transcript-rna-seq	5	C5	GOBP	GOBP_ADAPTIVE_IMMUNE_RESPONSE_BASED_ON_SOMATIC_RECOMBINATION_OF_IMMUNE_RECEPTORS_BUILT_FROM_IMMUNOGLOBULIN_SUPERFAMILY_DOMAINS	GOBP_ADAPTIVE_IMMUNE_RESPONSE_BASED_ON_SOMATIC...(00359)	289	371	0.779	26	1037	20049	0.00444882	0.105017
adipose	transcript-rna-seq	5	C5	GOBP	GOBP_POSITIVE_REGULATION_OF_PROTEIN_KINASE_ACTIVITY	GOBP_POSITIVE_REGULATION_OF_PROTEIN_KINASE_ACTIVITY	246	284	0.866	23	1037	20049	0.00453595	0.106303
adipose	transcript-rna-seq	5	C5	GOBP	GOBP_POSITIVE_REGULATION_OF_CHEMOTAXIS	GOBP_POSITIVE_REGULATION_OF_CHEMOTAXIS	123	145	0.848	14	1037	20049	0.00455014	0.106303
adipose	transcript-rna-seq	5	C5	GOBP	GOBP_CARBOHYDRATE_CATABOLIC_PROCESS	GOBP_CARBOHYDRATE_CATABOLIC_PROCESS	136	163	0.834	15	1037	20049	0.00455999	0.106303
adipose	transcript-rna-seq	5	C5	GOBP	GOBP_POSITIVE_REGULATION_OF_INTERLEUKIN_2_PRODUCTION	GOBP_POSITIVE_REGULATION_OF_INTERLEUKIN_2_PRODUCTION	31	34	0.912	6	1037	20049	0.00456584	0.106303
adipose	transcript-rna-seq	5	C5	GOBP	GOBP_REGULATION_OF_NATURAL_KILLER_CELL_ACTIVATION	GOBP_REGULATION_OF_NATURAL_KILLER_CELL_ACTIVATION	31	43	0.721	6	1037	20049	0.00456584	0.106303
adipose	transcript-rna-seq	5	C5	GOBP	GOBP_INFLAMMATORY_CELL_APOPTOTIC_PROCESS	GOBP_INFLAMMATORY_CELL_APOPTOTIC_PROCESS	22	24	0.917	5	1037	20049	0.00461994	0.106976
adipose	transcript-rna-seq	5	C5	GOBP	GOBP_ORGANIC_ACID_TRANSPORT	GOBP_ORGANIC_ACID_TRANSPORT	261	354	0.737	24	1037	20049	0.0046742	0.107646
adipose	transcript-rna-seq	5	C5	GOBP	GOBP_AMINO_SUGAR_CATABOLIC_PROCESS	GOBP_AMINO_SUGAR_CATABOLIC_PROCESS	14	15	0.933	4	1037	20049	0.00469308	0.107789
adipose	transcript-rna-seq	5	C5	GOBP	GOBP_REGULATION_OF_LYMPHOCYTE_MEDIATED_IMMUNITY	GOBP_REGULATION_OF_LYMPHOCYTE_MEDIATED_IMMUNITY	151	188	0.803	16	1037	20049	0.00512778	0.117139
adipose	transcript-rna-seq	5	C5	GOBP	GOBP_POSITIVE_REGULATION_OF_T_CELL_PROLIFERATION	GOBP_POSITIVE_REGULATION_OF_T_CELL_PROLIFERATION	87	105	0.829	11	1037	20049	0.00514419	0.117199
adipose	transcript-rna-seq	5	C5	GOBP	GOBP_POSITIVE_REGULATION_OF_MONOATOMIC_ION_TRANSMEMBRANE_TRANSPORT	GOBP_POSITIVE_REGULATION_OF_MONOATOMIC_ION...(04810)	125	158	0.791	14	1037	20049	0.00525414	0.119384
adipose	transcript-rna-seq	5	C5	GOBP	GOBP_APOPTOTIC_PROCESS	GOBP_APOPTOTIC_PROCESS	1641	1965	0.835	108	1037	20049	0.00531181	0.120373
adipose	transcript-rna-seq	5	C5	GOBP	GOBP_REGULATION_OF_BONE_REMODELING	GOBP_REGULATION_OF_BONE_REMODELING	42	49	0.857	7	1037	20049	0.00535206	0.120962
adipose	transcript-rna-seq	5	C5	GOBP	GOBP_NEGATIVE_REGULATION_OF_ANTIGEN_RECEPTOR_MEDIATED_SIGNALING_PATHWAY	GOBP_NEGATIVE_REGULATION_OF_ANTIGEN_RECEPTOR...(03117)	32	33	0.97	6	1037	20049	0.00537807	0.121228
adipose	transcript-rna-seq	5	C5	GOBP	GOBP_APOPTOTIC_MITOCHONDRIAL_CHANGES	GOBP_APOPTOTIC_MITOCHONDRIAL_CHANGES	100	109	0.917	12	1037	20049	0.00544889	0.122176
adipose	transcript-rna-seq	5	C5	GOBP	GOBP_LEUKOCYTE_APOPTOTIC_PROCESS	GOBP_LEUKOCYTE_APOPTOTIC_PROCESS	113	121	0.934	13	1037	20049	0.0056021	0.12499
adipose	transcript-rna-seq	5	C5	GOBP	GOBP_PHOSPHOLIPID_TRANSPORT	GOBP_PHOSPHOLIPID_TRANSPORT	88	103	0.854	11	1037	20049	0.00561159	0.12499
adipose	transcript-rna-seq	5	C5	GOBP	GOBP_AMINO_ACID_TRANSMEMBRANE_TRANSPORT	GOBP_AMINO_ACID_TRANSMEMBRANE_TRANSPORT	76	101	0.752	10	1037	20049	0.00563325	0.12499
adipose	transcript-rna-seq	5	C5	GOBP	GOBP_POSITIVE_REGULATION_OF_CYTOKINE_PRODUCTION_INVOLVED_IN_IMMUNE_RESPONSE	GOBP_POSITIVE_REGULATION_OF_CYTOKINE_PRODUCTION...(04501)	76	82	0.927	10	1037	20049	0.00563325	0.12499
adipose	transcript-rna-seq	5	C5	GOBP	GOBP_RESPONSE_TO_PROTOZOAN	GOBP_RESPONSE_TO_PROTOZOAN	23	31	0.742	5	1037	20049	0.00565573	0.125162
adipose	transcript-rna-seq	5	C5	GOBP	GOBP_REGULATION_OF_TRANSPORT	GOBP_REGULATION_OF_TRANSPORT	1405	1783	0.788	94	1037	20049	0.00586641	0.129488
adipose	transcript-rna-seq	5	C5	GOBP	GOBP_VASCULATURE_DEVELOPMENT	GOBP_VASCULATURE_DEVELOPMENT	654	832	0.786	49	1037	20049	0.00604637	0.132444
[truncated: 24,069 more rows]
