# Supplementary material for: Multi-Omic, Multi-Tissue Responses to Acute Exercise in Sedentary Adults: Findings from the Molecular Transducers of Physical Activity Consortium
Source: bioRxiv. 2026 Mar 2:2026.02.27.702183. Preprint. [Version 1] doi: 10.64898/2026.02.27.702183 (PMC13184684; doi:10.64898/2026.02.27.702183)
Supplement: Supplement 4 — Table S4. Cross tissue RNA and Metabolomics PLIER results, related to Figure 4 [file media-4.xlsx]

## Sheet: Legend
Table S5: PLIER results
Cross Tissue RNAseq PLIER Analysis
Significant Pathway Enrichments for the Latent Variables focused upon in the Paper
Enrichment described by AUC of enrichment test (0 is no significant enrichment, 1 is maximal enrichment)
LV = Latent variable
Gene Affinity for the Latent Variables focused upon in the paper
Affinity is described by a score, the higher the stronger the relative affinity in sample expression pattern
Cross Tissue Metabolomics PLIER Analysis
Significant Pathway Enrichments for the Latent Variables focused upon in the Paper
Enrichment described by AUC of enrichment test (0 is no significant enrichment, 1 is maximal enrichment)
LV = Latent variable
Metabolite Affinity for the Latent Variables focused upon in the paper
Affinity is described by a score, the higher the stronger the relative affinity in sample expression pattern
LV = Latent variable

## Sheet: Cross Tissue RNAseq PLIER
AUC	LV2	LV6	LV14	LV16	LV24	LV31	LV35	LV89
PID_ATF2_PATHWAY	0	0	0	0	0.800497	0	0	0
REACTOME_ATTENUATION_PHASE	0	0	0	0	0	0	0.879624	0
REACTOME_CELL_JUNCTION_ORGANIZATION	0	0	0	0	0.60928	0	0	0
REACTOME_CYTOSOLIC_TRNA_AMINOACYLATION	0	0	0.977391	0	0	0	0	0
REACTOME_HSF1_ACTIVATION	0	0	0	0	0	0	0.628987	0.609183
REACTOME_HSP90_CHAPERONE_CYCLE_FOR_STEROID_HORMONE_RECEPTORS_SHR_IN_THE_PRESENCE_OF_LIGAND	0	0	0	0	0	0	0.57725	0.669576
REACTOME_IMMUNOREGULATORY_INTERACTIONS_BETWEEN_A_LYMPHOID_AND_A_NON_LYMPHOID_CELL	0	0	0	0.730354	0	0	0	0
REACTOME_INTERFERON_SIGNALING	0	0	0	0	0.573315	0	0	0.536604
REACTOME_MAPK6_MAPK4_SIGNALING	0	0	0	0	0	0	0	0.715921
REACTOME_MITOCHONDRIAL_PROTEIN_IMPORT	0	0	0.693976	0	0	0	0	0
REACTOME_MRNA_SPLICING	0	0	0.804286	0	0	0	0	0
REACTOME_NGF_STIMULATED_TRANSCRIPTION	0	0	0	0	0.843589	0	0	0
REACTOME_ONCOGENIC_MAPK_SIGNALING	0	0	0	0	0	0	0	0.508117
REACTOME_PROCESSING_OF_CAPPED_INTRON_CONTAINING_PRE_MRNA	0	0.604576	0.781599	0	0	0	0	0
REACTOME_RNA_POLYMERASE_II_TRANSCRIPTION	0	0.547914	0.566235	0	0.554523	0.541166	0.56655	0
REACTOME_THE_ROLE_OF_GTSE1_IN_G2_M_PROGRESSION_AFTER_G2_CHECKPOINT	0	0	0	0	0	0	0	0.86366
REACTOME_TRNA_PROCESSING	0	0	0.918607	0	0	0	0	0
WP_17Q12_COPY_NUMBER_VARIATION_SYNDROME	0	0	0	0.650567	0	0	0	0
WP_CKAP4_SIGNALING_PATHWAY_MAP	0	0	0	0	0.645492	0	0	0
WP_GLUCOCORTICOID_RECEPTOR_PATHWAY	0	0	0	0	0.589257	0	0	0
WP_PHOTODYNAMIC_THERAPY_INDUCED_AP_1_SURVIVAL_SIGNALING	0	0	0	0	0.584936	0	0	0
WP_PROTEASOME_DEGRADATION	0	0	0	0	0	0	0	0.757497
GOBP_ALPHA_BETA_T_CELL_ACTIVATION	0	0	0	0.548399	0.683394	0	0	0
GOBP_B_CELL_ACTIVATION	0	0	0	0.536506	0.600712	0	0	0
GOBP_CELLULAR_RESPONSE_TO_DECREASED_OXYGEN_LEVELS	0	0.572888	0	0	0	0	0	0
GOBP_ENDOTHELIAL_CELL_PROLIFERATION	0	0	0	0	0.591453	0	0	0
GOBP_METHYLATION	0	0	0.738528	0	0	0	0	0
GOBP_NEGATIVE_REGULATION_OF_CELL_CYCLE_G1_S_PHASE_TRANSITION	0	0	0	0	0.613467	0	0	0
GOBP_NEGATIVE_REGULATION_OF_TRANSMEMBRANE_RECEPTOR_PROTEIN_SERINE_THREONINE_KINASE_SIGNALING_PATHWAY	0	0	0	0	0.671513	0	0	0
GOBP_NUCLEAR_TRANSCRIBED_MRNA_CATABOLIC_PROCESS	0	0.622717	0.590892	0	0.530273	0	0	0
GOBP_REGULATION_OF_CHROMOSOME_SEGREGATION	0	0	0	0	0	0.56823	0	0
GOBP_REGULATION_OF_EPIDERMIS_DEVELOPMENT	0	0	0	0	0.639763	0	0	0
GOBP_REGULATION_OF_FAT_CELL_DIFFERENTIATION	0	0	0	0	0.600654	0	0	0
GOBP_REGULATION_OF_NCRNA_TRANSCRIPTION	0	0	0	0	0.596891	0	0	0
GOBP_REGULATION_OF_RNA_SPLICING	0	0.664893	0	0	0.676571	0	0.560512	0
GOBP_REGULATION_OF_WNT_SIGNALING_PATHWAY	0	0	0	0	0	0.612624	0	0.526458
GOBP_RESPONSE_TO_FIBROBLAST_GROWTH_FACTOR	0	0	0	0	0.563957	0	0	0
GOBP_RHYTHMIC_PROCESS	0	0.649959	0	0	0.576656	0	0	0
GOBP_RIBOSOMAL_LARGE_SUBUNIT_BIOGENESIS	0	0	0.962329	0	0	0	0	0
GOBP_RNA_3_END_PROCESSING	0	0	0.837918	0	0	0	0	0
GOBP_RNA_TEMPLATED_DNA_BIOSYNTHETIC_PROCESS	0	0	0.719338	0	0	0	0	0.615088
GOBP_TRANSCRIPTION_BY_RNA_POLYMERASE_I	0	0	0.768986	0	0	0	0	0
GOBP_T_CELL_RECEPTOR_SIGNALING_PATHWAY	0	0	0	0.554887	0.572439	0	0	0
GOBP_VASCULOGENESIS	0	0	0	0	0.544261	0	0	0
GOCC_CAJAL_BODY	0	0	0.819621	0	0	0	0	0
GOCC_PHAGOPHORE_ASSEMBLY_SITE	0	0	0	0	0	0.5175	0	0
GOCC_PRERIBOSOME	0	0.672843	0.913475	0	0	0	0	0
GOCC_PROTEIN_FOLDING_CHAPERONE_COMPLEX	0	0	0.747877	0	0	0	0	0.546166
GOCC_RNA_POLYMERASE_COMPLEX	0	0	0.693397	0	0	0	0	0
GOCC_SM_LIKE_PROTEIN_FAMILY_COMPLEX	0	0	0.842617	0	0	0	0	0
GOCC_TIGHT_JUNCTION	0	0	0	0	0.566928	0	0	0
GOMF_ACTIN_FILAMENT_BINDING	0	0	0	0	0	0	0	0.394012
GOMF_DNA_BINDING_TRANSCRIPTION_FACTOR_ACTIVITY	0.532008	0	0	0.526723	0.63179	0	0.603178	0
GOMF_G_PROTEIN_COUPLED_RECEPTOR_ACTIVITY	0	0	0	0.47703	0	0	0	0
GOMF_HELICASE_ACTIVITY	0	0.646036	0.75016	0	0	0	0	0
GOMF_NUCLEASE_ACTIVITY	0	0	0.677389	0	0	0	0	0
GOMF_SEQUENCE_SPECIFIC_DNA_BINDING	0	0.581563	0	0	0.604165	0.555399	0.603023	0
GOMF_SNORNA_BINDING	0	0	0.932507	0	0	0	0	0
GOMF_TRANSCRIPTION_REGULATOR_ACTIVITY	0	0.593918	0	0	0.593193	0.592279	0.581316	0
GOMF_TRANSLATION_FACTOR_ACTIVITY_RNA_BINDING	0	0	0.848131	0	0	0	0	0
GOMF_UBIQUITIN_LIKE_PROTEIN_PEPTIDASE_ACTIVITY	0	0.54468	0	0	0	0	0	0.561004
MITOCARTA_Translation	0	0	0.867649	0	0	0	0	0

## Sheet: Transcript Affinity
Affinity	LV2	LV6	LV14	LV16	LV24	LV31	LV35	LV89
ENSG00000065357.20	0.920298	0	0.147779	0	0.112022	0	0.000794111	0
ENSG00000147457.14	0.894115	0	0.293564	0	0	0.0477304	0.125391	0
ENSG00000081059.20	0.891412	0.0922494	0.181096	0	0	0	0.0485818	0
ENSG00000167106.12	0.852977	0.524811	0.142945	0	0	0	0	0.0572232
ENSG00000154358.23	0.833631	0.104718	0.135513	0	0	0	0	0.496041
ENSG00000100100.13	0.825571	0	0.122123	0	0	0.697408	0	0
ENSG00000117643.15	0.816256	0	0.0324	0	0	0	0.00718935	0.0772764
ENSG00000099204.21	0.811879	0.0187068	0.16412	0	0.0488209	0.113439	0.0649911	0.0854217
ENSG00000174807.4	0.808634	0	0.0688246	0	0	0	0.062553	0
ENSG00000135426.16	0.807041	0	0.135427	0	0.0813189	0.00146955	0	0
ENSG00000161381.14	0.803143	0	0	0.067632	0	0.00690923	0.0593967	0.06974
ENSG00000120915.14	0.80096	0.031463	0.177927	0	0	0.0032928	0.00794794	0
ENSG00000157978.12	0.789053	0	0.141116	0	0.19015	0	0.294885	0
ENSG00000197093.11	0.774669	0	0	0	0	0	0.151889	0.0268994
ENSG00000166313.20	0.750678	0	0.14565	0	0.0161265	0.0221391	0.150146	0.282388
ENSG00000168056.18	0.749751	0	0.019535	0.0446036	0	0.18538	0.0387027	0.266265
ENSG00000101298.15	0.746294	0	0.059001	0	0.0709629	0	0.131381	0
ENSG00000178038.17	0.743547	0	0.132395	0	0	0.107525	0.0224512	0.0727701
ENSG00000021300.14	0.74351	0.0456469	0.109705	0	0.0298138	0	0	0.036169
ENSG00000117602.13	0.729215	0.0508777	0.0297867	0	0	0.0335465	0.168461	0
ENSG00000173114.13	0.721242	0.0388794	0.142857	0	0	0	0	0
ENSG00000172005.11	0.715932	0	0.0966481	0	0	0	0	0.0691539
ENSG00000215788.11	0.713087	0	0.100221	0	0.143338	0	0.143529	0
ENSG00000140511.12	0.704612	0.102574	0.200538	0	0.173779	0	0	0.0813912
ENSG00000154814.14	0.704255	0.0695572	0.177794	0	0	0	0.100507	0
ENSG00000237943.8	0.703445	0	0.159581	0	0.0250422	0.663369	0	0.116419
ENSG00000065717.15	0.692604	0	0.124258	0	0.0401089	0.0230814	0.0443982	0
ENSG00000197283.18	0.692226	0	0.017154	0	0.00650799	0	0.318368	0
ENSG00000088899.16	0.690982	0	0.171395	0	0.00419275	0	0	0.0570768
ENSG00000260807.7	0.686635	0	0.100685	0	0	0	0	0.218835
ENSG00000072195.15	0.682361	0.0465297	0.205408	0	0.0253951	0	0.00950168	0.176606
ENSG00000179715.13	0.664182	0	0.102018	0	0	0	0	0
ENSG00000136997.21	0.65824	0.396375	0.318641	0	0.550152	0	0	0.0630856
ENSG00000181754.7	0.648096	0	0.148163	0	0	0	0.20634	0
ENSG00000154229.12	0.63986	0	0.160702	0	0	0	0	0.551835
ENSG00000107742.14	0.638514	0.0895422	0.0103883	0.219602	0.0839925	0	0.134096	0.0604362
ENSG00000170004.18	0.638492	0	0	0.115012	0.0556213	0	0	0
ENSG00000136068.16	0.637572	0.164978	0.129705	0	0.124856	0	0.0746222	0
ENSG00000091409.16	0.63226	0	0.12625	0	0.0069031	0	0	0.0821004
ENSG00000141576.16	0.630939	0.00485872	0.310069	0	0	0	0	0
ENSG00000111716.14	0.630069	0	0.248945	0	0	0.0829608	0.0936411	0
ENSG00000158106.14	0.629026	0	0.158091	0	0	0	0.0244421	0
ENSG00000204219.11	0.627744	0.118965	0.0524908	0	0	0.0111909	0	0.0175692
ENSG00000271447.6	0.625844	0	0	0	0	0.0419112	0.188531	0
ENSG00000166341.9	0.623662	0.0633931	0.0412444	0	0.221339	0	0.0937052	0.0382801
ENSG00000169992.10	0.619044	0.0387469	0.0161902	0	0	0	0.0108983	0.10228
ENSG00000140545.15	0.609503	0.371427	0.149289	0	0.047986	0	0.0525166	0.34143
ENSG00000235194.9	0.601946	0	0.104769	0	0.181619	0.136605	0.054655	0
ENSG00000112182.15	0.597353	0.293244	0.123207	0	0.0203689	0.313427	0.00673346	0.373083
ENSG00000124181.15	0.597034	0	0.156457	0	0.188236	0	0.296302	0
ENSG00000189283.10	0.592943	0.0229361	0.0465037	0	0.0254599	0.0848978	0	0
ENSG00000136153.20	0.588438	0.187661	0.074882	0	0	0.0929198	0	0.31893
ENSG00000198932.13	0.583374	0.118738	0.0991653	0	0.0375079	0.114582	0	0.125661
ENSG00000287315.1	0.579274	0.486575	0	0	0.217248	0	0	0.370017
ENSG00000112394.18	0.578405	0.238965	0	0	0	0.139979	0.0741812	0
ENSG00000162576.17	0.575992	0	0	0.0870964	0	0	0	0
ENSG00000166311.10	0.569011	0	0.0985813	0.031549	0	0	0.0683477	0.0959947
ENSG00000167895.15	0.567716	0	0.0689471	0.305376	0	0	0.0561562	0
ENSG00000092096.19	0.567408	0	0	0	0	0	0.0858473	0
ENSG00000151929.10	0.566787	0.269389	0.277189	0	0.146928	0.0830172	0.109165	0.47757
ENSG00000170074.19	0.565237	0	0.0528688	0	0	0	0	0
ENSG00000125354.24	0.56414	0	0.229221	0.0302119	0.0790433	0	0.0415949	0
ENSG00000196187.12	0.564094	0	0	0	0	0.0530094	0.191695	0
ENSG00000162894.12	0.562709	0	0.137172	0	0	0.0146962	0.0470947	0
ENSG00000143772.11	0.562234	0.280877	0	0.0646746	0.0755833	0	0.168636	0
ENSG00000001461.17	0.56004	0.0324513	0	0.0201594	0.0515652	0	0.211882	0
ENSG00000205268.11	0.552613	0.385538	0	0	0.116301	0	0.064417	0.0654809
ENSG00000114812.13	0.551538	0	0	0	0	0	0	0
ENSG00000168646.14	0.55143	0	0.0668053	0	0.119367	0.227252	0.231675	0.0807909
ENSG00000197635.11	0.550193	0	0.179698	0	0.0332862	0.052936	0	0
ENSG00000135318.12	0.547524	0	0.0861189	0	0	0	0.0397334	0
ENSG00000171843.17	0.547249	0	0.153993	0	0.0614096	0.0823729	0.151563	0.0405021
ENSG00000204387.14	0.545347	0.0205829	0.190903	0	0.142113	0	0	0.17892
ENSG00000181896.12	0.541044	0.0791785	0.134337	0	0.108866	0	0.0931397	0
ENSG00000145911.6	0.540968	0	0	0	0	0.220468	0.301399	0
ENSG00000174292.13	0.539741	0	0.0788733	0	0.0354069	0.220246	0.205616	0
ENSG00000160191.18	0.539047	0.0266335	0	0	0.182482	0	0.230621	0
ENSG00000106624.11	0.536222	0.0602789	0.135042	0	0.022069	0	0.147683	0
ENSG00000196155.13	0.531972	0.0114675	0.036952	0	0	0	0	0
ENSG00000170485.17	0.528159	0	0.0922246	0	0	0.0368589	0.0198258	0.110635
ENSG00000228794.11	0.527533	0.0380174	0.11569	0	0.0729379	0	0	0
ENSG00000196405.13	0.526284	0.0280265	0.0994443	0.35685	0	0.0821316	0.0574606	0.0107924
ENSG00000165272.16	0.524673	0.124197	0.141855	0	0.137182	0.0100242	0.023892	0.0581126
ENSG00000140743.8	0.523085	0.0397833	0.0722268	0	0.693786	0	0.0972373	0.0155932
ENSG00000106479.11	0.521431	0	0.00495123	0	0	0.0745257	0.454743	0
ENSG00000267278.6	0.518674	0.274759	0.0336336	0	0.0443713	0	0	0.215866
ENSG00000117318.9	0.518478	0	0.0115633	0	0.877193	0	0.410593	0
ENSG00000115306.16	0.515976	0	0	0	0	0	0	0
ENSG00000141258.13	0.515765	0.091616	0	0	0	0.0878873	0	0
ENSG00000068831.19	0.51452	0	0.0183999	0.0784673	0.104727	0	0.301088	0
ENSG00000119772.19	0.514122	0	0	0	0.0937531	0	0.158214	0.108739
ENSG00000204314.12	0.511714	0	0	0	0.19675	0.0745704	0.216945	0.0442668
ENSG00000204580.14	0.510462	0.0438909	0.15401	0	0.074546	0.00191008	0.158967	0.295767
ENSG00000154153.15	0.509778	0.207642	0.0505236	0	0	0.171973	0.00890146	0
ENSG00000103064.15	0.509258	0.188097	0.134119	0	0.00198125	0.051254	0	0
ENSG00000154016.14	0.507849	0	0.0719938	0	0.0757311	0	0.0736732	0
ENSG00000159445.13	0.507637	0	0.184098	0	0	0	0.0664941	0
ENSG00000196700.9	0.507126	0	0.146608	0	0.105702	0.253042	0	0.0706022
ENSG00000275395.7	0.506027	0.00144862	0.0183455	0.0510013	0	0.0399295	0	0
ENSG00000136111.14	0.502777	0.162622	0.207758	0	0.000740734	0.614254	0	0
ENSG00000130340.17	0.501243	0.00294045	0.159099	0	0.0474758	0.260618	0	0
ENSG00000168685.15	0.500452	0	0.119399	0	0.0990498	0.0405714	0.0156568	0
ENSG00000275342.5	0.497698	0.171778	0.00415785	0	0	0	0	0.369915
ENSG00000131507.11	0.497274	0.0560268	0	0	0	0	0	0
ENSG00000184271.18	0.495327	0.192846	0.0932246	0	0.092911	0	0	0.249525
ENSG00000110881.12	0.494138	0.016083	0.0227701	0	0	0	0	0
ENSG00000148468.17	0.492012	0	0.128038	0	0.0191566	0	0.01068	0.146417
ENSG00000131634.14	0.489959	0	0.13047	0	0.178996	0	0.0345052	0
ENSG00000205356.10	0.489575	0	0.133899	0	0	0.00497968	0.0210512	0.0529462
ENSG00000125731.13	0.488721	0.0541397	0.190989	0	0.0260298	0	0	0
ENSG00000184205.14	0.488065	0.0922687	0.119014	0	0.25382	0.0732459	0	0
ENSG00000090554.13	0.484916	0	0.187292	0	0.0198169	0.0748101	0	0
ENSG00000122085.17	0.484175	0	0.23803	0	0.0555229	0.214244	0.0449192	0
ENSG00000182463.16	0.482579	0	0.0484323	0	0.0834835	0	0	0
ENSG00000204677.13	0.481158	0.0504576	0.0340398	0	0	0.0261404	0.0174445	0
ENSG00000133422.14	0.481116	0.0490124	0.322857	0	0.20204	0.262588	0.181093	0.0563218
ENSG00000261150.3	0.477549	0.0717421	0.0144121	0	0.592227	0.0356026	0	0
ENSG00000204934.10	0.476957	0	0	0	0.0314796	0.0163955	0.158494	0.0480133
ENSG00000106123.12	0.471829	0	0	0	0	0	0	0
ENSG00000152465.18	0.471674	0	0.088167	0.155234	0	0	0.00657225	0
ENSG00000130956.14	0.46684	0.0202664	0.207881	0	0.114966	0	0.0827318	0.148091
ENSG00000136878.14	0.466687	0	0.140286	0.0489577	0	0.174673	0.0784725	0.0685638
ENSG00000142546.14	0.466661	0	0.133747	0	0.0859604	0	0.179734	0.00908892
ENSG00000104660.19	0.465518	0	0	0	0	0	0.180168	0.0435949
ENSG00000035115.22	0.463814	0	0	0	0	0	0.116988	0.0262189
ENSG00000234771.3	0.46305	0	0.0769212	0	0.182483	0	0.131434	0
ENSG00000131067.17	0.46264	0.138117	0.00300723	0	0	0.0310038	0	0
ENSG00000203485.14	0.462586	0	0	0	0.0139868	0	0	0
ENSG00000146021.15	0.462549	0.0723212	0	0	0.0944909	0	0	0.228529
ENSG00000105088.9	0.461869	0.0162621	0.181622	0	0	0	0	0
ENSG00000197457.10	0.45966	0.00357856	0.130399	0	0	0	0	0
ENSG00000149582.16	0.456125	0.0646733	0.0880672	0	0.0479947	0	0.0994385	0.00461447
ENSG00000102409.10	0.455324	0	0	0.051487	0.0790667	0	0.0202932	0
ENSG00000164300.17	0.454274	0	0.0588209	0	0.00570282	0.0613238	0	0
ENSG00000184203.8	0.453954	0.0660902	0	0	0.103901	0.149672	0	0
ENSG00000171130.19	0.452688	0	0	0.0449933	0	0.0503758	0	0
ENSG00000145882.11	0.45114	0	0.126647	0	0	0	0.0761249	0
ENSG00000129422.15	0.451012	0	0.11841	0	0	0.276764	0	0
ENSG00000105486.14	0.450761	0.0830524	0.130609	0	0	0.0712621	0	0
ENSG00000112033.14	0.44933	0.429109	0.020297	0	0.0641506	0	0	0
ENSG00000188191.15	0.449067	0	0.0638422	0	0	0.11492	0.0493802	0.0934789
ENSG00000079691.18	0.446987	0	0.0233811	0	0	0	0.00851904	0
ENSG00000013725.14	0.446664	0	0.153133	0.173001	0	0	0.0413099	0
ENSG00000126217.21	0.446639	0	0.213902	0	0.235816	0	0	0.0198241
ENSG00000196329.12	0.44661	0	0.145421	0	0.0782645	0	0	0
ENSG00000198851.10	0.446361	0	0.143959	0.286825	0	0	0.0787935	0
ENSG00000178802.18	0.445304	0	0.217677	0	0	0	0	0
ENSG00000005513.10	0.44489	0.212641	0	0	0.222732	0	0.125341	0.231242
ENSG00000115687.14	0.444469	0.0730938	0.000859437	0	0.0117309	0	0	0
ENSG00000113319.13	0.444246	0.0600044	0.016551	0	0	0.00639457	0	0
ENSG00000132849.22	0.444066	0.0971536	0	0	0.121617	0.134373	0	0.165025
ENSG00000104689.10	0.443489	0.0542139	0.0824515	0	0.661631	0.0172526	0.169002	0
ENSG00000069188.17	0.441693	0	0.102113	0	0.0117862	0	0.00992788	0
ENSG00000258728.2	0.440671	0	0.105401	0	0	0.0245009	0	0
ENSG00000213626.13	0.440388	0.0467019	0.170577	0.203036	0	0	0	0
ENSG00000102760.13	0.439899	0	0	0	0.185905	0	0	0
ENSG00000266947.2	0.435397	0	0.034326	0	0.1199	0.207732	0	0
ENSG00000139266.6	0.435233	0	0	0.101576	0	0.17907	0.35818	0.215324
ENSG00000003249.15	0.434567	0	0.0440349	0	0.0219526	0.00115108	0	0
ENSG00000115652.15	0.431495	0	0.154295	0	0	0	0	0.458462
ENSG00000090975.14	0.430521	0.00909038	0.113596	0.180894	0.0260155	0	0	0.264051
ENSG00000009790.15	0.430194	0.0248118	0.10958	0.171454	0	0.0130869	0.0326585	0
ENSG00000182568.17	0.428959	0.0606492	0	0	0	0.489397	0.0708538	0.195602
ENSG00000057935.14	0.428263	0	0.00581046	0.00544153	0	0.0189005	0	0
ENSG00000227372.12	0.428042	0	0.0514665	0	0	0.0315628	0.0879499	0.0221062
ENSG00000140577.17	0.427635	0.0413973	0.118034	0	0.191628	0	0	0
ENSG00000167685.15	0.427561	0	0.0323467	0	0	0	0.309395	0.289848
ENSG00000116771.6	0.427099	0.0653566	0.0948994	0	0.0342445	0.135916	0	0
ENSG00000178971.16	0.427037	0.0733837	0.0864784	0.0878442	0	0.0504969	0.275365	0
ENSG00000277734.8	0.426395	0	0.179311	0	0.0458915	0	0.024716	0.0850239
ENSG00000130787.14	0.425895	0	0.0538256	0	0.158554	0	0.146701	0.211858
ENSG00000145247.12	0.419899	0	0.0919537	0	0.00263412	0.0292624	0.0470274	0
ENSG00000137070.19	0.419557	0	0.113068	0	0	0	0	0
ENSG00000161791.14	0.415433	0.110828	0.0663318	0.372628	0.147157	0	0.089084	0.117367
ENSG00000188878.20	0.415085	0	0.0658279	0.172402	0	0	0.0986763	0
ENSG00000179532.13	0.414016	0	0.114524	0	0	0.06487	0	0.146615
ENSG00000181513.15	0.412939	0	0.0308922	0	0	0	0.00618134	0
ENSG00000228903.7	0.412402	0.0131024	0.0691267	0	0.0488958	0.0742144	0.0333971	0
ENSG00000158966.16	0.411904	0.116928	0	0	0	0	0.0685843	0.0575885
ENSG00000182841.13	0.411482	0.0518183	0.0957231	0	0	0	0	0
ENSG00000104880.19	0.410964	0	0.0581044	0	0.00687903	0.213346	0.10792	0
ENSG00000143515.19	0.409277	0.0210919	0.0680174	0	0.0959603	0	0.145137	0
ENSG00000182796.15	0.40902	0	0	0.0879207	0	0	0.0136049	0
ENSG00000177732.9	0.408971	0	0	0	0	0.032479	0.331005	0.0741752
ENSG00000165821.12	0.405904	0	0	0	0	0.0622004	0.138197	0.0918675
ENSG00000155158.20	0.404208	0.0204525	0	0.212968	0.0183333	0.0642352	0.0286183	0
ENSG00000266338.7	0.40417	0	0.0320444	0	0.0720768	0	0.0851773	0
ENSG00000187134.14	0.403759	0.0551872	0	0	0	0	0	0.200911
ENSG00000181163.14	0.402793	0.314541	0.602783	0	0	0.12291	0.0909694	0.184448
ENSG00000213658.13	0.401441	0	0.116826	0.140194	0	0.00184924	0.26566	0
ENSG00000136002.20	0.401033	0	0.00242088	0	0	0	0.0339504	0
ENSG00000187838.17	0.40061	0	0.1677	0	0.0787102	0	0	0
ENSG00000213199.8	0.398943	0	0.00280002	0	0.0848595	0	0.0418892	0
ENSG00000170915.9	0.398296	0.0637244	0.00191139	0	0.019858	0	0.360713	0.0883301
ENSG00000105699.17	0.396377	0.0585237	0.008657	0	0.0104758	0	0.0388153	0
ENSG00000088387.21	0.396122	0.000912192	0.0677489	0	0.125898	0	0	0.0420742
ENSG00000151135.10	0.395916	0.0728289	0.0337812	0.0241469	0.0708951	0	0.152109	0.35858
ENSG00000198467.16	0.395911	0	0.176423	0.00100768	0.0781935	0.133626	0.0189115	0.213909
ENSG00000235944.9	0.395727	0	0.0156755	0	0	0	0.0762027	0
ENSG00000173530.6	0.395321	0.0289576	0	0	0.708722	0.0607707	0.108198	0
ENSG00000120896.14	0.392917	0	0.0827907	0	0.0521683	0.40049	0.0352188	0
ENSG00000162572.21	0.392858	0	0	0	0.0610368	0	0	0.0655988
ENSG00000130844.19	0.392609	0.0895791	0.135713	0.0187537	0.248935	0.0702582	0	0
ENSG00000139998.16	0.391974	0.300244	0.0622352	0	0.0555456	0	0.0929796	0.44867
ENSG00000161681.17	0.391533	0	0	0	0	0	0.0464045	0.115083
ENSG00000134954.14	0.390714	0.228163	0.0354435	0.147004	0.132062	0	0	0
ENSG00000131797.13	0.38915	0	0.144151	0	0.0066433	0.0211412	0.21793	0
ENSG00000072071.17	0.388984	0	0	0.455043	0	0	0	0
ENSG00000100650.16	0.388921	0.420882	0	0	0.110823	0	0	0
ENSG00000005059.16	0.388786	0	0.157089	0	0.0915949	0.0161034	0.0627909	0
ENSG00000114554.12	0.388487	0	0.050285	0	0	0	0.0795528	0.373139
ENSG00000173848.19	0.388358	0.172717	0.118978	0	0.0390579	0	0	0
ENSG00000215012.9	0.387689	0.018228	0.230493	0	0	0.0240773	0.370117	0
ENSG00000128271.22	0.386654	0	0	0	0.166482	0.0240354	0.208412	0.0677954
ENSG00000211772.11	0.386445	0	0.159329	0.207826	0.0298461	0.0050927	0.0416423	0
ENSG00000104998.4	0.386404	0.0129684	0.255796	0.132951	0.300214	0	0.184632	0.00879998
ENSG00000059915.17	0.386252	0	0.0308466	0	0.0405274	0.00973233	0.00416041	0.0144812
ENSG00000157570.12	0.38596	0	0	0	0	0.0514412	0.0270711	0
ENSG00000167861.16	0.385753	0	0	0	0	0	0.225627	0
ENSG00000141858.12	0.385702	0	0.13726	0	0.00402409	0	0.434744	0
ENSG00000005206.17	0.385219	0	0.0929172	0	0	0.278775	0	0
ENSG00000137497.19	0.384582	0	0.0605158	0.147962	0	0.655917	0	0
ENSG00000161267.12	0.382344	0	0.137793	0.0217033	0	0	0	0
ENSG00000107611.16	0.382267	0.104075	0	0	0.0603978	0	0.0401676	0
ENSG00000272734.1	0.381294	0	0.0759362	0	0.0635262	0.155305	0	0.115048
ENSG00000284691.1	0.38064	0	0.00846069	0.000232274	0	0.0611984	0.411648	0
ENSG00000179144.5	0.380485	0.032958	0.191741	0.068623	0	0	0.0515451	0
ENSG00000132382.15	0.379991	0	0.488296	0	0.0354921	0.0396568	0	0
ENSG00000114861.24	0.379923	0.0861513	0	0	0	0.266441	0	0
ENSG00000105662.16	0.378826	0	0.0482254	0	0	0	0	0
ENSG00000142156.16	0.378594	0	0.0129259	0	0	0	0	0.0274726
ENSG00000134352.20	0.378363	0.0808089	0.11993	0	0	0.107915	0	0
ENSG00000126368.6	0.377697	0	0.223907	0.0956423	0	0.178092	0	0.0398453
ENSG00000212694.8	0.377632	0	0	0	0	0.138166	0	0
ENSG00000115468.13	0.376308	0	0.0207365	0	0.112755	0.117079	0.0781986	0
ENSG00000223745.8	0.374321	0.0462591	0	0	0	0	0	0
ENSG00000133466.14	0.373946	0	0	0	0	0	0	0.115714
ENSG00000166405.15	0.373913	0.107373	0.135399	0	0.124553	0.162325	0.053275	0
ENSG00000111752.11	0.373039	0.12549	0.0132675	0.0081276	0.00751578	0.0131595	0	0.129735
ENSG00000182809.11	0.369882	0.0264818	0	0	0.207266	0	0.181173	0
ENSG00000080854.16	0.369454	0	0.163609	0	0.234587	0	0	0
ENSG00000171791.14	0.369138	0	0.205377	0	0.0487244	0.552878	0	0
ENSG00000182983.15	0.368623	0.119452	0	0	0	0	0	0
ENSG00000108773.11	0.368163	0.0949803	0.231185	0	0	0	0.311407	0.211612
ENSG00000130590.14	0.367243	0	0	0.08744	0.104202	0	0.0689938	0
ENSG00000227507.3	0.366771	0	0.0585455	0	0	0	0.0305042	0
ENSG00000121413.13	0.366474	0.11562	0	0	0.0878782	0.0274655	0.0769339	0.0131004
ENSG00000071575.12	0.365444	0.165052	0.0504632	0	0.210638	0	0.211267	0.0154513
ENSG00000269609.6	0.365227	0.064355	0.0709007	0.211716	0	0.0426169	0.220937	0
ENSG00000178252.19	0.364484	0.0529651	0.225696	0	0	0.185687	0.275043	0
ENSG00000133872.14	0.364481	0	0	0	0	0.0825873	0.0254194	0.105088
ENSG00000161835.11	0.364472	0	0	0	1.03004	0.0887163	0.216531	0
ENSG00000167191.12	0.364331	0.207153	0	0	0.0130482	0	0.154676	0.152721
ENSG00000175727.14	0.364175	0.129624	0	0	0	0.291018	0.0525348	0.0360207
ENSG00000223705.10	0.363794	0.0437512	0.316435	0.000843319	0	0	0.11235	0
ENSG00000155265.11	0.363156	0.00206738	0.176777	0.0937226	0.118971	0.309847	0.030075	0
ENSG00000174669.12	0.362976	0	0.194277	0	0.0184704	0	0.181365	0
ENSG00000156508.19	0.362826	0	0.230072	0	0.055462	0	0.0947031	0
ENSG00000156345.18	0.362432	0	0.0170629	0	0	0.0162345	0.221503	0.0109953
ENSG00000070081.18	0.361647	0	0	0.0593314	0	0.0625901	0.0305179	0
ENSG00000249859.13	0.361565	0.333255	0.211998	0	0.0132641	0.0102206	0	0.255812
ENSG00000115977.21	0.36093	0.312369	0.000548119	0.214714	0	0	0	0
ENSG00000023445.16	0.360732	0.0858185	0.106987	0	0.225684	0	0.0226429	0
ENSG00000128739.23	0.359976	0.0449885	0.0486268	0.0889318	0	0.0118019	0.110824	0
ENSG00000089775.12	0.359834	0	0	0	0.155029	0.0907124	0.211173	0.137892
ENSG00000142798.20	0.359803	0	0	0	0	0	0	0.0806426
ENSG00000115257.15	0.359168	0	0	0.108382	0	0	0.0953373	0.0442248
ENSG00000141524.17	0.355756	0.0345076	0.155405	0.209017	0.339831	0	0.240983	0
ENSG00000130584.12	0.355182	0.0317326	0	0	0.527967	0	0.343096	0.0357512
ENSG00000102038.16	0.354991	0.173832	0.0465126	0	0	0.0833111	0	0.0313708
ENSG00000198089.16	0.354767	0	0	0.0567972	0.0487038	0.0174526	0	0
ENSG00000197859.11	0.35475	0.103439	0	0	0	0	0.0354577	0.123034
ENSG00000117519.16	0.35461	0.0163102	0.0339983	0	0.158403	0	0	0.0356039
ENSG00000162777.17	0.353311	0.0263313	0.155549	0.569397	0	0	0.106286	0
ENSG00000182670.13	0.353084	0	0.0742674	0.0273688	0	0	0.086745	0
ENSG00000234741.9	0.353019	0.132637	0.262406	0	0.102442	0	0.0988749	0
ENSG00000105519.18	0.352654	0	0	0.0224727	0	0	0.177214	0.0423178
ENSG00000161010.16	0.352546	0.0737696	0.0177297	0	0.509883	0.287675	0.0539339	0
ENSG00000169567.13	0.351446	0.0143632	0.168887	0	0	0.0920638	0.028506	0.170645
ENSG00000130299.17	0.351043	0	0.193875	0	0	0.05194	0.0817129	0.0222243
ENSG00000172878.14	0.35096	0	0.407953	0	0	0.127593	0.00452769	0
ENSG00000089060.12	0.350772	0	0	0	0	0	0	0
ENSG00000112655.16	0.350434	0	0	0	0	0	0.0634321	0.0509783
ENSG00000236144.9	0.350428	0.0353067	0.0927914	0	0	0	0	0
ENSG00000179639.11	0.350174	0	0	0	0.113116	0	0.0193413	0.10978
ENSG00000144134.19	0.349878	0	0.113758	0	0	0.0204768	0.0182759	0
ENSG00000176171.12	0.349545	0.0299382	0.0285216	0	0	0.0939739	0.104815	0.0239157
ENSG00000213203.3	0.349348	0.0285295	0.152675	0.06377	0	0	0.214224	0
ENSG00000275023.5	0.349142	0.126156	0.0416163	0.441467	0.0626873	0.333063	0.128798	0
ENSG00000103061.13	0.349015	0.0152548	0.216988	0	0	0.0103149	0	0
ENSG00000124243.19	0.347728	0	0.0155705	0	0	0.0033623	0.00709152	0.0278508
ENSG00000163399.16	0.347296	0.0654694	0.203143	0	0.184198	0	0.114395	0.287772
ENSG00000204271.13	0.347243	0	0.0726309	0	0	0.0191416	0.0504241	0
ENSG00000107833.10	0.34687	0	0.192063	0	0.00372195	0	0	0
ENSG00000180357.10	0.346811	0.140829	0	0.0578952	0	0	0.11998	0.0493419
ENSG00000206190.13	0.346791	0.0987515	0.203857	0.451246	0.0814179	0	0.0112484	0
ENSG00000151692.15	0.346453	0.0104863	0	0	0.105525	0.00189613	0.177285	0.0147546
ENSG00000042088.14	0.34575	0.00452805	0.0774402	0.0419039	0	0.060716	0.0766993	0.032034
ENSG00000125648.15	0.345119	0	0.165672	0.0143758	0	0.152915	0	0.0992923
ENSG00000100003.18	0.344885	0.201395	0	0	0	0	0	0.00962683
ENSG00000244198.7	0.344488	0	0	0	0.0529106	0.00304697	0.111379	0
ENSG00000056558.11	0.344473	0	0	0.191032	0.0787887	0	0.081991	0
ENSG00000184787.19	0.344088	0.0750529	0.421515	0	0	0	0.152377	0.131288
ENSG00000151136.15	0.343457	0	0	0	0	0	0.00495782	0
ENSG00000143811.20	0.343206	0	0.157375	0.0157834	0.0123479	0	0.14437	0.0282208
ENSG00000082512.15	0.342435	0	0.0848348	0.0443285	0.140669	0	0	0
ENSG00000171680.23	0.342415	0	0	0	0	0.0152841	0	0
ENSG00000103351.13	0.34152	0	0.0960086	0	0	0.126607	0	0
ENSG00000120942.14	0.341504	0.351874	0.395509	0	0.0137202	0	0	0
ENSG00000171291.9	0.341127	0	0	0	0	0.045649	0.0657702	0
ENSG00000197694.18	0.34046	0.0087297	0.0940554	0.195443	0	0	0	0.0125784
ENSG00000124225.16	0.338994	0	0.0862016	0	0.0102291	0	0.0625043	0.13246
ENSG00000056972.20	0.338953	0	0.0620642	0	0.204631	0	0	0.00373519
ENSG00000162729.14	0.338559	0	0.0142485	0.0489526	0.0359665	0	0.1133	0.125908
ENSG00000111678.11	0.338147	0.10984	0.00635074	0.0316502	0	0	0.0526561	0
ENSG00000077238.14	0.337769	0.0721197	0	0	0.338113	0	0	0
ENSG00000163001.12	0.337766	0	0.100624	0	0.0312113	0	0.0525443	0
ENSG00000123453.19	0.337274	0.0135678	0.082786	0	0	0	0	0.0657173
ENSG00000047634.15	0.337143	0.371554	0.0722978	0	0.13743	0	0	0
ENSG00000101224.18	0.337128	0	0.234162	0.235513	0	0	0.146636	0
ENSG00000183020.15	0.337023	0	0.0743604	0.14605	0	0	0.166354	0.0078945
ENSG00000070756.17	0.336775	0.13611	0.095038	0	0.00135258	0.0321866	0	0
ENSG00000114735.10	0.336633	0	0.246918	0.0627418	0	0	0.0957458	0.0992041
ENSG00000162241.13	0.336631	0.123028	0.0432932	0.135118	0	0.305579	0	0.13038
ENSG00000176531.11	0.336502	0	0.0976637	0	0.0453436	0.143279	0	0.0379801
ENSG00000165617.15	0.336472	0.00338012	0.0135073	0	0	0.195153	0.174229	0
ENSG00000116128.12	0.336449	0.593803	0.0976462	0	0	0.141804	0.138762	0.175319
ENSG00000072163.20	0.336395	0	0.0231038	0	0.171236	0	0.0894461	0
ENSG00000154134.15	0.33567	0	0	0.20601	0	0	0	0
ENSG00000088256.9	0.335412	0	0.0115147	0	0.0540002	0.147373	0.0692385	0
ENSG00000225032.5	0.334258	0	0.0659299	0	0.431489	0	0.260502	0
ENSG00000184677.18	0.333743	0	0.184181	0.0984976	0	0.131517	0.0512692	0.0399658
ENSG00000254772.10	0.332949	0.0142584	0.299706	0	0	0.096423	0.0557727	0
ENSG00000112659.14	0.332927	0	0.136136	0	0	0	0	0.0791066
ENSG00000131368.8	0.332595	0.19585	0.301344	0	0	0	0.165955	0
ENSG00000142303.14	0.332544	0.0342876	0	0.76761	0	0.0358675	0	0
ENSG00000184428.13	0.33248	0.0150748	0.103872	0	0.0011131	0	0	0
ENSG00000248124.9	0.331935	0.0682107	0.120109	0	0	0	0.179279	0
ENSG00000156299.14	0.331853	0.137782	0.109059	0	0	0	0	0.0570007
ENSG00000235823.4	0.331792	0	0.0618732	0	0.0759144	0.132528	0.154771	0
ENSG00000204946.10	0.33129	0.212899	0.238343	0.103455	0.064539	0	0	0
ENSG00000137054.16	0.330118	0.0283983	0.413161	0	0	0.0318074	0	0.170282
ENSG00000108312.15	0.329044	0	0.105441	0.0602449	0.179674	0	0.179221	0
ENSG00000104408.11	0.328772	0.154035	0.421649	0	0	0.0554326	0.0513443	0.116356
ENSG00000123124.14	0.328698	0	0.102104	0	0	0.0131198	0	0
ENSG00000171817.17	0.327958	0.321168	0	0	0.11304	0	0.389837	0
ENSG00000049769.14	0.327809	0.020713	0	0	0.102323	0	0.0881642	0.274425
ENSG00000006638.13	0.326273	0	0	0	0.172006	0	0.185405	0
ENSG00000073849.16	0.326199	0	0.097406	0.0325302	0	0.124494	0.154056	0.298464
ENSG00000153187.20	0.0100307	0.69562	0	0	0.22579	0.0955384	0	0
ENSG00000116731.23	0	0.686158	0	0.077139	0.181464	0.0625157	0.15737	0.20976
ENSG00000157540.22	0	0.683371	0	0	0.0293436	0	0	0.398878
ENSG00000104885.19	0	0.676073	0.257183	0.111852	0.165175	0	0.0019111	0.259166
ENSG00000143393.17	0	0.66184	0.0545168	0.0967844	0	0	0	0.153037
ENSG00000131051.24	0	0.646685	0	0	0	0	0.448833	0
ENSG00000065526.12	0	0.641818	0.0233416	0	0	0	0	0.262818
ENSG00000124193.16	0.150564	0.630799	0.212093	0	0	0	0.355358	0
ENSG00000148840.11	0.180203	0.629657	0.518221	0	0.307832	0	0.120315	0
ENSG00000196428.13	0	0.622642	0	0.0256294	0.277134	0	0	0.0905451
ENSG00000135250.17	0	0.608395	0	0.00326927	0	0	0	0.267014
ENSG00000169155.10	0	0.60813	0	0.10143	0.212029	0	0	0.151074
ENSG00000109606.13	0	0.607551	0.138662	0.0299547	0.362484	0.0566645	0.0110649	0
ENSG00000123268.9	0.0967736	0.600965	0	0.00410307	0.126167	0	0.106568	0.253944
ENSG00000154380.18	0	0.599548	0.0229919	0	0	0	0	0.42893
ENSG00000157106.18	0	0.597951	0	0	0	0.00851015	0.161468	0.371563
ENSG00000012963.15	0	0.596752	0	0.0318284	0	0	0.123617	0.21653
ENSG00000077044.11	0.131727	0.594177	0	0.14832	0	0	0	0.313098
ENSG00000162775.17	0	0.5939	0	0	0.123964	0.033276	0	0
ENSG00000170677.6	0	0.582923	0.0211071	0	0	0	0	0.410435
ENSG00000197147.15	0.0987191	0.579428	0	0	0.125958	0	0	0.37883
ENSG00000140750.17	0	0.574959	0.0297068	0	0.0904376	0	0.0987235	0.297586
ENSG00000115875.19	0.0252882	0.574892	0.229821	0	0.187957	0	0.450286	0.0651935
ENSG00000080345.18	0	0.572316	0	0	0	0.160529	0	0.270198
ENSG00000172071.15	0.0217678	0.572124	0.115607	0.0355868	0.0939377	0.0160422	0	0.272989
ENSG00000069020.19	0.125159	0.571285	0.0309454	0	0	0	0	0.151357
ENSG00000244462.8	0	0.570059	0.165355	0.00571368	0.271782	0.0397428	0	0
ENSG00000196391.11	0	0.566758	0.00420379	0.0491507	0.0138526	0	0.0915209	0.51775
ENSG00000178974.11	0	0.564133	0	0.0214741	0.187864	0	0.0263777	0.0410524
ENSG00000179134.16	0	0.557819	0	0	0.270016	0	0	0
ENSG00000167635.12	0.0629366	0.557734	0.227166	0.000385785	0.100311	0	0.0899981	0
ENSG00000147274.14	0.155781	0.556004	0.160671	0	0.0247459	0.159005	0.133785	0
ENSG00000102908.22	0	0.553367	0	0	0	0	0	0
ENSG00000196396.10	0	0.550917	0.0404193	0	0.200804	0	0	0.155943
ENSG00000162613.17	0	0.55035	0.182235	0	0.00913056	0.134017	0	0.0805066
ENSG00000146426.19	0	0.548307	0	0.0600037	0	0	0	0.395151
ENSG00000247626.5	0.0312775	0.548003	0.215923	0	0.0397242	0	0.138889	0
ENSG00000164023.15	0	0.547322	0	0	0	0	0	0.0595022
ENSG00000159140.21	0	0.536126	0	0	0.0506111	0	0	0
ENSG00000145016.16	0	0.530825	0	0.10403	0	0	0.251314	0.593248
ENSG00000138018.19	0	0.528764	0.0650833	0	0	0	0	0.0210046
ENSG00000052795.13	0	0.527653	0	0.0356046	0	0	0	0.269267
ENSG00000072364.13	0	0.527328	0	0	0.0119906	0.0468012	0	0.145726
ENSG00000186020.13	0.0510305	0.525595	0	0	0.198802	0	0.0775579	0
ENSG00000096717.12	0	0.52541	0.0361034	0	0.108745	0.157275	0	0
ENSG00000048028.11	0	0.525282	0.0330626	0.779504	0	0	0.243418	0.543525
ENSG00000108654.16	0.0561586	0.522403	0.0230321	0.0751057	0.313273	0	0.00927709	0
ENSG00000110925.7	0	0.521192	0	0.0879374	0.185375	0	0.358286	0.037281
ENSG00000140526.18	0	0.520342	0	0	0.0738709	0	0	0.341437
ENSG00000171988.20	0	0.518517	0	0	0	0.0455421	0	0.174513
ENSG00000164327.13	0	0.517942	0	0	0	0.167045	0	0.474304
ENSG00000188529.15	0.0215301	0.513595	0.0301893	0	0.256304	0	0	0.259004
ENSG00000204256.14	0	0.513095	0	0.268195	0.395015	0.0669811	0.27008	0.00377707
ENSG00000131013.4	0	0.51101	0	0	0.346406	0.133358	0.0026158	0
ENSG00000153531.15	0	0.510911	0.012355	0	0.0302071	0	0	0.340104
ENSG00000107554.17	0	0.51067	0.0528751	0.0922311	0	0.0440581	0.0524157	0.358616
ENSG00000221995.5	0	0.510276	0	0.02737	0.442386	0	0.269021	0.339697
ENSG00000175556.17	0	0.509283	0	0.0180114	0	0.0102382	0.186842	0.0417101
ENSG00000164631.19	0	0.508088	0	0	0.248576	0	0.0673009	0
ENSG00000163162.9	0	0.507733	0	0	0	0	0	0.0810104
ENSG00000143514.17	0	0.506885	0.00139424	0	0.175641	0	0.0240443	0.399544
ENSG00000001167.15	0	0.506171	0	0	0.110391	0	0.220725	0.166573
ENSG00000163602.12	0	0.505765	0	0	0.449003	0	0	0.0180027
ENSG00000156273.16	0.0339475	0.505618	0	0	0.236678	0.0579727	0	0.0606888
ENSG00000198730.9	0.00728388	0.504676	0.116379	0.0727188	0.126544	0	0.105827	0.179185
ENSG00000123908.12	0	0.503892	0	0	0	0	0.0450765	0.133485
ENSG00000113742.14	0	0.503388	0	0	0	0	0	0.145477
ENSG00000076053.12	0	0.503079	0.00705208	0.034683	0.119242	0.0415659	0.139852	0.0526332
ENSG00000109819.9	0	0.502627	0	0.0574459	0	0	0	0.0931978
ENSG00000135048.14	0	0.502288	0	0.0321746	0.0404347	0.0228343	0.158308	0
ENSG00000158321.18	0	0.501594	0	0.622297	0	0	0	0.34412
ENSG00000117859.19	0	0.501112	0	0	0	0.273379	0	0.478521
ENSG00000230551.4	0	0.500854	0	0	0.552238	0.0919625	0.094939	0.0649201
ENSG00000131023.13	0	0.499839	0	0	0.0486369	0	0.0940965	0.109399
ENSG00000138678.11	0	0.499716	0	0	0.00961171	0.16853	0	0
ENSG00000151247.13	0.0200802	0.499613	0.0886103	0	0.0152162	0	0.0252715	0.280193
ENSG00000162616.9	0	0.499228	0	0	0.31508	0	0.010473	0.376295
ENSG00000005100.13	0.00814739	0.495268	0.266809	0	0	0.0253465	0.04903	0.0455095
ENSG00000198887.9	0	0.495152	0.0566461	0	0	0	0	0.537007
ENSG00000066027.12	0	0.493328	0	0.033237	0	0	0	0.135438
ENSG00000236287.8	0.106655	0.492359	0	0	0.135774	0	0	0.306159
ENSG00000153922.11	0	0.491542	0	0	0.489576	0	0.00202665	0
ENSG00000143398.20	0	0.491238	0	0	0.206229	0.0409601	0.0313746	0.112816
ENSG00000100201.23	0.00177903	0.489959	0	0	0	0.0505684	0.0256627	0
ENSG00000123505.19	0	0.488026	0	0	0.267652	0	0.186041	0.0637734
ENSG00000177427.13	0.024775	0.487908	0	0	0	0	0	0.211078
ENSG00000069869.17	0	0.487798	0	0	0.0952342	0.297792	0.049377	0.256187
ENSG00000235927.4	0	0.487785	0	0.00627149	0	0	0	0.499385
ENSG00000136450.13	0.0025337	0.487507	0.156941	0	0.22009	0	0.246948	0
ENSG00000166579.16	0	0.487169	0	0	0.50146	0	0.0718874	0.0457264
ENSG00000144580.14	0.0055444	0.485706	0.276039	0.14013	0.206977	0	0.0580691	0.310949
ENSG00000100647.8	0	0.484612	0	0	0.480234	0	0	0
ENSG00000278864.1	0.0729471	0.484406	0	0	0.30677	0	0.0535773	0.249285
ENSG00000006652.15	0	0.483891	0	0	0.195901	0	0	0.221404
ENSG00000010244.19	0	0.483591	0.000481539	0	0.294088	0.0721445	0	0
ENSG00000055044.11	0.0646459	0.483338	0.72445	0	0	0	0	0.0406353
ENSG00000124789.12	0	0.482591	0.0767561	0	0.258532	0.252348	0.00263633	0
ENSG00000108587.16	0	0.481054	0.0966229	0.0081356	0.223991	0	0	0.0139277
ENSG00000132952.12	0.00240861	0.481002	0.171839	0	0.200584	0	0	0.107864
ENSG00000110713.17	0	0.480786	0.0966023	0	0	0.109272	0	0
ENSG00000274211.6	0	0.480624	0	0.112494	0.0134695	0.00909094	0.220396	0.273704
ENSG00000139218.18	0	0.480278	0.00545738	0	0.0517038	0.0307091	0.0170716	0.0346671
ENSG00000086102.19	0.056474	0.478751	0.238406	0	0	0	0	0.0903268
ENSG00000163811.12	0.0482235	0.478046	0.741436	0	0.0447606	0.0557895	0	0
ENSG00000118518.17	0	0.477757	0	0.00304691	0	0.0185865	0	0.487049
ENSG00000091039.17	0.026614	0.477265	0	0	0	0	0	0.259793
ENSG00000126775.9	0.0450016	0.476747	0.0843573	0.0989867	0	0.330703	0	0.107014
ENSG00000163794.6	0	0.476712	0	0	0.0217887	0	0.0614768	0.207454
ENSG00000111266.9	0.080826	0.476703	0	0	0.209693	0	0	0.284591
ENSG00000289272.1	0	0.476548	0	0	0.180194	0.00154579	0	0.13467
ENSG00000183808.12	0.000589374	0.475764	0	0	0.483057	0.0714814	0.28235	0.0357669
ENSG00000157224.16	0	0.474566	0	0.0931778	0	0	0.374532	0.0922066
ENSG00000169018.6	0	0.473884	0.0705667	0.0388666	0.0825575	0.132063	0	0
ENSG00000153201.16	0.0432577	0.472343	0.190522	0	0	0	0.0512645	0.466769
ENSG00000083799.18	0.233216	0.47183	0	0	0.00939501	0.105648	0	0.476668
ENSG00000155096.15	0	0.471576	0	0	0.0195712	0	0	0.319613
ENSG00000168906.13	0.0526154	0.470816	0.282422	0.0161988	0.5077	0	0.130256	0.0494175
ENSG00000144597.14	0	0.470748	0.0779151	0.0951454	0.144255	0.0197868	0	0.132406
ENSG00000197961.12	0.139778	0.468522	0.160724	0.11178	0.294829	0	0	0.026338
ENSG00000073008.15	0.00774777	0.466021	0.201242	0	0.124646	0	0.127618	0.0190194
ENSG00000196843.17	0.0580246	0.460579	0	0.0809475	0.245279	0.25979	0	0.336788
ENSG00000116285.13	0	0.460378	0.11479	0.277315	0.144509	0	0	0.084534
ENSG00000135241.17	0	0.459846	0.0446112	0	0	0.0588399	0.0957147	0.250613
ENSG00000181222.19	0	0.459065	0	0	0.146567	0	0	0
ENSG00000135763.10	0.0186448	0.458903	0.303491	0	0.203798	0	0	0
ENSG00000162702.8	0	0.458871	0	0	0.251846	0	0.130261	0.217901
ENSG00000258461.5	0	0.458419	0	0	0	0.158338	0	0.0946549
ENSG00000163635.20	0	0.457856	0	0	0.268077	0.189264	0	0.0228443
ENSG00000177733.7	0.00995279	0.456673	0.0120839	0.057283	0.466625	0.122422	0	0
ENSG00000108256.9	0	0.455816	0	0	0.265997	0	0.289551	0
ENSG00000161547.17	0	0.455468	0.269827	0	0.0941172	0	0.0814006	0
ENSG00000168813.17	0.0293463	0.455215	0.0800055	0.0157316	0.040043	0.029742	0	0.304892
ENSG00000109756.10	0	0.454936	0	0	0.0617832	0	0	0.340215
ENSG00000159592.11	0	0.453612	0	0	0.0578865	0.381293	0.0959848	0.167537
ENSG00000251369.9	0.175003	0.45315	0	0	0.108042	0	0.191931	0
ENSG00000131504.18	0	0.452218	0	0.356576	0.0373672	0.0798901	0	0.530954
ENSG00000149187.19	0	0.450468	0	0	0.0352535	0.331112	0.227023	0.0441336
ENSG00000204519.11	0.139122	0.450111	0.0329004	0.00598504	0.0147565	0	0	0
ENSG00000243716.11	0	0.448937	0	0	0	0.0635759	0	0.144592
ENSG00000101654.18	0.106203	0.448433	0.358811	0	0.0786012	0.0877717	0	0
ENSG00000055483.20	0.207115	0.44831	0.165544	0.17005	0.111775	0	0	0.00980295
ENSG00000170145.5	0	0.44775	0.0124776	0.122297	0.109797	0	0	0.00381511
ENSG00000113070.8	0	0.447747	0.0433117	0.073355	0.275884	0	0.0319371	0.526348
ENSG00000008405.12	0.0512108	0.44689	0.0258793	0.121664	0.0467283	0	0.148588	0.154866
ENSG00000156304.15	0.0550152	0.446766	0.0509474	0.0339251	0.413103	0.0881416	0.0943921	0.0327778
ENSG00000074356.17	0	0.446706	0	0.0477922	0.154104	0	0.108903	0.101153
ENSG00000177144.8	0	0.446097	0	0	0	0.0451698	0.00369533	0.327749
ENSG00000112941.14	0.171657	0.446006	0	0	0.417803	0.0586088	0.173491	0.02193
ENSG00000288640.1	0	0.444536	0	0	0	0	0.23557	0.339622
ENSG00000141664.10	0	0.442314	0.0003019	0	0.357454	0	0.146982	0.253002
ENSG00000073282.14	0	0.441932	0	0	0	0.328486	0	0.127437
ENSG00000128989.11	0	0.440889	0	0.128577	0.0361247	0	0	0.324908
ENSG00000134186.12	0	0.440376	0	0.134795	0	0	0.18815	0
ENSG00000244754.9	0	0.438776	0	0	0.0555612	0.112233	0	0.0835355
ENSG00000056277.16	0	0.438494	0.018186	0.0310911	0.0662121	0	0	0.274533
ENSG00000203867.8	0.169908	0.438077	0.0669597	0	0	0	0.0283546	0.285563
ENSG00000124145.6	0	0.437367	0	0	0.427269	0.00535169	0	0.107264
ENSG00000130803.15	0	0.436596	0.161688	0.14419	0.0228	0	0	0.12562
ENSG00000198900.7	0	0.43566	0	0	0.268426	0	0.0930626	0
ENSG00000005483.22	0	0.435391	0	0	0.07061	0.0214702	0.13594	0.0260521
ENSG00000160208.13	0.150357	0.43499	0.59045	0.034122	0.0599009	0.106078	0.139866	0
ENSG00000115594.12	0	0.434877	0.00542558	0	0	0	0	0
ENSG00000166348.20	0.0146997	0.433636	0.0227852	0.0637514	0.0427883	0	0	0.0758489
ENSG00000180747.15	0	0.433573	0	0	0	0.0417165	0	0.0784942
ENSG00000178913.9	0	0.433529	0	0.0023022	0.0981253	0.066554	0	0.0466288
ENSG00000116918.15	0	0.432287	0	0	0.0600272	0.100318	0	0.0180938
ENSG00000165030.4	0	0.431488	0	0	0.27903	0	0.0683995	0.0765572
ENSG00000159216.19	0.0666716	0.430947	0	0.0527337	0	0	0	0.266328
ENSG00000171316.12	0.00142956	0.430754	0	0	0.061102	0	0	0
ENSG00000174373.17	0	0.430471	0	0.0277054	0	0.125368	0	0
ENSG00000175895.4	0	0.430278	0	0	0	0.0942377	0	0.0209125
ENSG00000165219.23	0	0.429733	0	0	0	0.108657	0	0.11334
ENSG00000111300.10	0.0102604	0.428309	0.237226	0	0	0.0980079	0	0.282366
ENSG00000197343.11	0	0.426967	0	0.00192607	0.0278289	0	0.108759	0.111179
ENSG00000178567.8	0	0.426645	0.0285848	0	0.022612	0	0	0
ENSG00000172765.18	0	0.426191	0	0	0	0.221682	0	0.151058
ENSG00000112081.17	0	0.425916	0.16814	0	0.66153	0	0.0713176	0
ENSG00000170836.13	0	0.425894	0	0	0.415404	0.0836026	0.138595	0.339449
ENSG00000033030.15	0	0.425327	0.00430371	0	0.268733	0.123505	0.438189	0
ENSG00000146592.17	0.0538317	0.42498	0.0359986	0	0.139977	0	0	0.526725
ENSG00000181026.15	0.183773	0.424735	0.337218	0	0.116546	0	0.156421	0.214687
ENSG00000112739.17	0	0.424587	0.039188	0	0.0903327	0	0.0243377	0
ENSG00000166974.13	0.0210825	0.42444	0	0.41812	0	0	0.160009	0.195538
ENSG00000157557.13	0	0.424099	0	0	0.279887	0	0.0781227	0.0494394
ENSG00000079432.9	0.0957406	0.420495	0	0	0.203732	0.00567308	0	0.0513755
ENSG00000144233.11	0	0.420161	0.0115923	0	0.371383	0.0345852	0.142713	0.0196989
ENSG00000059728.11	0	0.419948	0	0	0.280378	0.122989	0.128031	0.232774
ENSG00000177463.16	0	0.419692	0	0	0	0.0228857	0	0.0352094
ENSG00000170871.12	0	0.41934	0	0	0.00362056	0.0439541	0	0.0666699
ENSG00000111696.12	0	0.419232	0	0	0	0.0637616	0	0.464696
ENSG00000163788.14	0	0.418766	0	0.000988132	0.25427	0	0.0189123	0.0069937
ENSG00000108175.19	0	0.418727	0	0	0	0	0	0.0510929
ENSG00000172845.18	0	0.418227	0	0	0.0247265	0.0622022	0	0.0912661
ENSG00000113712.19	0	0.418168	0	0	0	0.163318	0	0.142051
ENSG00000136738.15	0.0136084	0.417137	0	0	0.0367649	0.0382958	0	0.1535
ENSG00000163376.11	0	0.416995	0.0684249	0	0.0807624	0	0.0104155	0.225127
ENSG00000147162.14	0.0125013	0.416665	0.00250461	0.00273004	0	0.242699	0	0.0594953
ENSG00000146676.10	0	0.416053	0	0	0.206569	0	0	0.330644
ENSG00000164190.19	0	0.415917	0	0	0	0.186582	0.038728	0.18152
ENSG00000204389.10	0	0.415318	0	0	0.376751	0	0.381794	0.332357
ENSG00000276023.5	0.0947635	0.415259	0	0.193082	0.0418976	0	0	0.229552
ENSG00000163681.16	0	0.41523	0	0	0	0	0	0.613163
ENSG00000106608.17	0.184495	0.414352	0.195562	0.129369	0.128099	0	0.340714	0.00132516
ENSG00000146457.16	0	0.414208	0.064868	0	0.25092	0.125329	0	0
ENSG00000100941.9	0.0482982	0.413039	0	0	0.213569	0	0.0603475	0
ENSG00000175104.15	0	0.413031	0.00411337	0.115682	0	0.13799	0.174548	0.255767
ENSG00000122884.13	0	0.412959	0	0	0	0	0.114636	0.335514
ENSG00000181826.10	0	0.412051	0	0	0	0	0	0.116938
ENSG00000265241.8	0	0.412003	0.0463462	0.107117	0.191647	0	0.100007	0.203004
ENSG00000111011.18	0	0.411613	0	0.00293027	0.20462	0.0623988	0.276438	0.0793663
ENSG00000042429.12	0	0.411083	0	0.0453328	0.298749	0	0.380206	0.0600358
ENSG00000217128.13	0	0.410516	0	0	0	0.296877	0	0.1537
ENSG00000109670.16	0	0.410227	0	0	0	0.141468	0	0.190461
ENSG00000058063.16	0	0.409038	0	0.0045207	0	0	0	0.293972
ENSG00000173598.14	0	0.408803	0	0	0	0.0522596	0.0115221	0.364447
ENSG00000135334.9	0	0.408773	0	0	0.0266439	0.0461128	0	0.249191
ENSG00000186001.14	0	0.408621	0	0.131259	0	0.16448	0.127363	0
ENSG00000089280.19	0.11175	0.408053	0.232508	0	0.0218411	0	0	0
ENSG00000080822.17	0	0.407814	0	0.0808102	0.311474	0	0.186269	0.0228116
ENSG00000106638.18	0.042394	0.406058	0.251824	0.0272025	0	0	0	0.00602145
ENSG00000150457.9	0	0.405604	0	0	0.298528	0	0	0.139054
ENSG00000101216.11	0.121669	0.405449	0	0	0.219483	0	0	0.0731566
ENSG00000172403.11	0.0744908	0.405403	0.141316	0	0	0	0	0.546146
ENSG00000185532.20	0	0.405301	0	0	0.0563361	0.249034	0	0.402437
ENSG00000174840.9	0.0292895	0.404446	0.194119	0.032576	0.30379	0	0	0
ENSG00000100335.15	0.0966765	0.404168	0.252004	0.026035	0	0	0	0.0230205
ENSG00000169635.10	0.22564	0.403658	0.15456	0	0.377679	0	0	0
ENSG00000269929.4	0.0333003	0.403621	0	0	0.151521	0	0	0
ENSG00000106829.20	0	0.40334	0	0	0.107349	0.309583	0.0338857	0.205416
ENSG00000040487.13	0	0.40321	0	0	0	0.0405387	0	0.0759532
ENSG00000197019.5	0	0.402967	0	0.0782891	0.678498	0	0.440841	0.0341323
ENSG00000113575.10	0	0.402674	0	0	0.207569	0.00699665	0	0.339566
ENSG00000196313.13	0.0433645	0.402557	0.114822	0.0993097	0.138112	0	0.00909967	0
ENSG00000155975.10	0	0.402455	0.101658	0.0385209	0	0	0	0.34961
ENSG00000166900.17	0	0.40168	0	0	0	0	0.0408704	0.219534
ENSG00000269934.3	0.132549	0.401579	0	0	0	0	0	0.305844
ENSG00000126261.13	0.152839	0.401334	0.164968	0.032737	0	0	0	0.345356
ENSG00000120137.7	0	0.400759	0.0373326	0.0224097	0.128395	0	0.0563986	0.270566
ENSG00000166012.17	0	0.400513	0.125041	0	0.252697	0.0568446	0.119677	0.183185
ENSG00000102554.14	0	0.400419	0	0	0	0.0775338	0	0.141409
ENSG00000075975.17	0	0.400165	0	0	0.043047	0	0.0358346	0
ENSG00000166592.12	0	0.400049	0	0.0186522	0.0621259	0.180353	0.0226227	0.147138
ENSG00000149182.15	0	0.399859	0.0230122	0.0467691	0.0159311	0	0	0.117012
ENSG00000135945.10	0.0963106	0.399827	0	0	0.0831017	0	0	0
ENSG00000116350.18	0	0.399769	0	0	0.156439	0	0	0
ENSG00000141543.12	0	0.399649	0.192645	0	0.375337	0	0.0479007	0
ENSG00000169951.10	0.11278	0.399289	0	0	0	0	0.0654849	0.023674
ENSG00000168066.21	0.162146	0.398993	0.149033	0	0.114894	0	0	0.171257
ENSG00000198642.7	0.0195916	0.398368	0.000921568	0	0.069866	0.0584107	0.214343	0
ENSG00000125686.12	0	0.398086	0.226911	0	0.0885014	0	0	0
ENSG00000117000.9	0	0.397415	0	0	0.300381	0.141629	0	0.0469256
ENSG00000110321.19	0	0.397187	0.107022	0	0	0	0.0776247	0.386697
ENSG00000151014.6	0	0.396736	0.0164199	0.0278576	0.333856	0	0	0.0154877
ENSG00000095564.15	0	0.396683	0	0	0.0530046	0	0.0111592	0
ENSG00000281398.4	0.20753	0.396193	0.217068	0	0	0	0	0.126708
ENSG00000104824.18	0	0.395547	0.0109725	0.0973602	0.146142	0.304739	0	0.019693
ENSG00000008086.13	0	0.395385	0	0	0	0	0.0159674	0.13026
ENSG00000247137.9	0	0.394458	0.00898267	0	0	0	0	0
ENSG00000144224.17	0	0.393443	0	0	0	0.0783004	0	0.235837
ENSG00000168826.16	0	0.393004	0	0.148445	0.182508	0	0.126471	0.291559
ENSG00000100796.18	0	0.392227	0.0754514	0	0.163103	0.0619499	0.281808	0
ENSG00000205189.12	0.105487	0.391509	0.0205141	0.0998995	0.359199	0.246309	0.0542137	0.110939
ENSG00000124422.12	0.00138999	0.390998	0	0	0.0296558	0	0	0.0324388
ENSG00000231999.8	0.200346	0.390185	0.00454532	0	0	0	0	0.121116
ENSG00000131018.25	0	0.39	0	0.625488	0	0	0	0.288245
ENSG00000083168.11	0	0.389312	0	0	0.191297	0.0668301	0	0
ENSG00000139372.15	0	0.388927	0.0608544	0	0.215559	0	0.0585486	0
ENSG00000133858.17	0	0.387401	0	0	0.0732078	0	0.00296018	0
ENSG00000161813.23	0	0.386686	0.180075	0	0.0509094	0	0.190988	0.0781717
ENSG00000135801.10	0	0.386419	0.131327	0	0.44794	0.00153939	0	0.0763898
ENSG00000113615.13	0	0.385145	0	0	0.139943	0.059629	0	0
ENSG00000123643.13	0	0.384443	0	0	0	0	0.0577822	0.0854208
ENSG00000135316.19	0	0.383813	0.359922	0	0.129814	0.0192162	0	0
ENSG00000178764.8	0.0964346	0.383714	0	0	0	0.261662	0	0.202861
ENSG00000159873.10	0	0.383557	0.0536582	0.0659583	0.100281	0.096015	0.65686	0.0863559
ENSG00000102786.15	0	0.383123	0	0.00549799	0.181388	0	0.277588	0.163059
ENSG00000176597.12	0	0.3829	0	0.0127524	0.300166	0.0157871	0	0.314185
ENSG00000115520.9	0	0.382684	0	0.00972867	0.375406	0	0	0.116101
ENSG00000081019.14	0	0.382489	0	0	0.191192	0.152533	0.0567289	0
ENSG00000163660.12	0	0.381965	0	0	0.544964	0	0	0
ENSG00000143157.12	0.0216565	0.381773	0.15762	0	0.239921	0	0.247384	0
ENSG00000077235.18	0	0.381379	0.0264269	0.678485	0	0	0.147455	0.299793
ENSG00000153147.6	0	0.380734	0.145987	0.00100541	0.174278	0	0.17384	0.291757
ENSG00000185864.18	0.0276778	0.380688	0	0.048062	0.000429725	0.101555	0.0949109	0.131868
ENSG00000134748.13	0	0.380674	0.0654556	0	0.359192	0	0.259192	0
ENSG00000185950.9	0	0.378924	0	0	0.00681613	0.225615	0	0
ENSG00000169714.17	0	0.378337	0	0	0	0.0276469	0	0.419831
ENSG00000140575.13	0	0.377962	0	0.0385808	0.0512074	0	0	0.0111893
ENSG00000166483.12	0	0.377947	0	0.0598924	0.231505	0.239107	0	0.360503
ENSG00000145107.16	0	0.377574	0	0.698292	0	0	0.0711362	0.199549
ENSG00000104517.13	0	0.377249	0	0	0	0.14444	0	0
ENSG00000103740.10	0	0.376646	0	0	0	0	0.0847457	0.0985125
ENSG00000120063.10	0	0.376252	0	0	0.0873489	0.146539	0.0511542	0.0794137
ENSG00000131759.18	0	0.374623	0	0	0.43781	0.0337092	0.152073	0.0537073
ENSG00000159086.15	0	0.374383	0.0389385	0	0	0.0382002	0.135733	0
ENSG00000160199.15	0	0.37434	0.0103398	0	0	0	0.0321597	0.521362
ENSG00000137094.16	0	0.373629	0	0	0.359467	0	0	0.224346
ENSG00000204388.7	0	0.372974	0	0.107703	0.555578	0	0.732035	0.285343
ENSG00000271303.2	0	0.372728	0	0	0.0643186	0.02919	0.0219015	0.0393595
ENSG00000280063.1	0	0.371764	0.0536647	0	0	0	0.158799	0
ENSG00000119899.13	0	0.370445	0	0.0487022	0.0214876	0	0.0717392	0.167659
ENSG00000224470.9	0	0.370378	0	0.0116965	0	0	0	0.508515
ENSG00000165312.7	0	0.37007	0	0	0.41609	0	0	0.445505
ENSG00000279133.1	0	0.369734	0	0	0.100366	0.00631486	0	0
ENSG00000104164.12	0	0.369714	0.119298	0	0	0	0	0.439145
ENSG00000173276.14	0	0.36949	0	0	0.83848	0	0	0.00227235
ENSG00000164548.12	0	0.36939	0	0	0.302372	0	0.453765	0
ENSG00000119707.14	0	0.369276	0	0	0.0301247	0.0605659	0	0
ENSG00000003756.17	0.00791997	0.369131	0	0	0	0.183689	0.343652	0
ENSG00000156983.17	0	0.368762	0.106729	0.23641	0.4153	0.142954	0.203446	0
ENSG00000132466.20	0	0.36842	0.141119	0	0	0	0.0173509	0.144518
ENSG00000117523.18	0	0.367878	0	0	0	0	0	0.158796
ENSG00000136527.19	0	0.367848	0.230614	0	0.584513	0	0.127843	0.178024
ENSG00000104695.13	0.0835326	0.367618	0	0	0.141616	0	0	0.471857
ENSG00000285106.2	0	0.367297	0	0	0	0.0568185	0	0
ENSG00000237296.10	0	0.36649	0	0	0	0.087789	0	0.206398
ENSG00000092439.16	0.00317263	0.365669	0	0.0589401	0	0	0.0152897	0
ENSG00000071282.12	0	0.365142	0.0881526	0.0752299	0.00882129	0	0	0.663053
ENSG00000113460.13	0.0400618	0.365009	0.683577	0	0.0552594	0	0	0.0339083
ENSG00000068024.18	0	0.364946	0	0	0	0	0	0.166539
ENSG00000167470.14	0	0.364794	0	0.0423132	0.592615	0.0046447	0.189369	0.131067
ENSG00000154265.16	0	0.364681	0	0.051679	0	0.171004	0.138627	0.0476616
ENSG00000113448.20	0	0.363789	0	0.368883	0.0666587	0.0815594	0	0.210871
ENSG00000255717.8	0.301989	0.363734	0.22158	0	0	0	0	0
ENSG00000198231.14	0.0943984	0.363525	0.0879414	0	0	0.161857	0	0
ENSG00000104356.11	0	0.363247	0.411831	0.144992	0	0	0.215948	0
ENSG00000130449.6	0	0.363179	0	0	0	0	0	0
ENSG00000083828.16	0	0.362711	0	0	0.161054	0	0.149201	0
ENSG00000150347.17	0.0931349	0.362523	0.08286	0.0350453	0.160911	0.0943316	0	0
ENSG00000107443.16	0	0.362513	0.109808	0	0.210341	0	0	0.0290897
ENSG00000135018.14	0	0.362087	0.0753598	0	0.0559614	0	0	0.304972
ENSG00000160712.13	0.0563987	0.361997	0	0	0	0.303207	0.0414494	0.0553658
ENSG00000186230.7	0.077538	0.361462	0.168141	0.0259412	0.0787201	0	0.102693	0
ENSG00000204524.7	0	0.361301	0.0713591	0.0385679	0.380241	0	0	0
ENSG00000165732.14	0	0.361186	0.563708	0	0.169873	0.0209583	0	0
ENSG00000167491.18	0	0.361165	0.0997042	0.169543	0.0973612	0	0	0.0744106
ENSG00000170633.17	0	0.360817	0	0.119777	0	0	0.132415	0.47265
ENSG00000123684.13	0	0.360783	0	0	0.0599706	0	0	0.038578
ENSG00000259956.2	0	0.359391	0.176908	0.0113206	0.074386	0	0	0
ENSG00000197930.13	0.0453113	0.359272	0	0	0.0583005	0	0	0.332199
ENSG00000169251.13	0.027041	0.358943	0.0386067	0	0.177567	0.0968461	0	0
ENSG00000132128.18	0.0339053	0.358591	0.215618	0	0	0.114452	0	0
ENSG00000152684.11	0	0.358575	0.00466369	0	0.0118475	0.10226	0	0
ENSG00000134987.13	0.0513659	0.358053	0.253778	0.0256458	0	0.0511291	0.116646	0
ENSG00000031003.11	0	0.357977	0	0.011795	0	0	0.108543	0.12882
ENSG00000237036.6	0	0.357685	0	0	0.0342338	0	0	0.0570353
ENSG00000124688.14	0	0.35741	0	0	0.178946	0	0.0799711	0.0553005
ENSG00000153485.6	0.0753026	0.357302	0.0578303	0	0	0	0.09249	0.184085
ENSG00000110429.14	0.0569125	0.35715	0	0.0639426	0.0799937	0	0.0628998	0.461666
ENSG00000116560.11	0.0424326	0.356775	0.360904	0	0.222302	0.0125966	0	0
ENSG00000136630.13	0.0380761	0.356592	0	0	0.0685658	0.0710295	0.215129	0.147579
ENSG00000074657.14	0	0.356581	0.0547803	0	0	0	0	0.233349
ENSG00000232611.1	0	0.356354	0	0.0465919	0	0.00985242	0.304147	0.00194594
ENSG00000168734.14	0.0476792	0.356288	0.0570438	0	0.137997	0.119114	0	0.0557875
ENSG00000129315.11	0	0.355984	0.034485	0.0321927	0.172862	0.113558	0.0788429	0
ENSG00000130810.20	0.100595	0.35561	1.01073	0.0354466	0.118109	0	0	0
ENSG00000198042.11	0	0.194913	1.03433	0	0.0186846	0	0	0.0768156
ENSG00000117395.13	0	0	0.987843	0.00330188	0	0	0	0.128816
ENSG00000067533.6	5.14915762029944e-05	0.0518548	0.935765	0	0	0	0	0.117281
ENSG00000135372.10	0.137902	0.289548	0.930016	0	0	0.0708966	0.176849	0.00362244
ENSG00000261236.8	0	0	0.924338	0	0	0.0629583	0	0.214784
ENSG00000150990.9	0.0558805	0	0.918107	0	0	0.129689	0	0.148319
ENSG00000117133.11	0	0	0.911371	0.0763674	0	0.00174969	0.0110319	0.320853
ENSG00000135521.9	0.0622957	0	0.904085	0	0	0	0	0.145773
ENSG00000138442.11	0.0415545	0.171852	0.860943	0	0	0	0.0793908	0
ENSG00000132603.15	0	0.33583	0.860707	0.108599	0.131651	0.0215774	0.00581682	0.0116882
ENSG00000198301.12	0.105326	0.0953189	0.858893	0.0785894	0	0	0	0.0699703
ENSG00000165271.17	0.187848	0.0215147	0.858382	0	0	0.0277324	0	0.152016
ENSG00000087269.16	0.110446	0.101789	0.857214	0.00428664	0	0.0923598	0	0.178393
ENSG00000053372.5	0.0460924	0.028881	0.85468	0	0	0	0	0.166937
ENSG00000156697.13	0.0307556	0.134665	0.827957	0.0110093	0	0	0.000320405	0.049309
ENSG00000167721.11	0.109042	0.11826	0.822896	0	0	0.0839384	0	0
ENSG00000171490.13	0.27245	0.129637	0.820205	0	0	0.0441648	0	0.180757
ENSG00000148843.15	0.131241	0.286913	0.810977	0.0513319	0	0	0.196395	0.0511431
ENSG00000114767.7	0	0	0.797656	0.0741028	0	0	0	0.0770199
ENSG00000165733.8	0.105465	0.0549415	0.783065	0.0607068	0	0.0924409	0.160423	0.0261968
ENSG00000107937.19	0.00107086	0.156392	0.777121	0	0.119679	0	0	0.254194
ENSG00000136718.10	0.00596843	0	0.772342	0.0660618	0	0.0381104	0.0200001	0.0952381
ENSG00000117597.18	0.11921	0.123633	0.772282	0.0393155	0	0.160752	0	0.124006
ENSG00000133316.16	0.0938352	0	0.770849	0	0	0.0773861	0	0.0807762
ENSG00000120800.5	0.0178368	0.0316687	0.761838	0	0.0666148	0.0749644	0.00527871	0
ENSG00000100138.15	0	0	0.755286	0.0665816	0.0825781	0	0.0840938	0.00641396
ENSG00000065183.16	0	0.34845	0.739732	0	0	0.101324	0	0.1874
ENSG00000115946.8	0	0.138351	0.739422	0	0	0	0	0.268845
ENSG00000124383.9	0.0518754	0.301996	0.731703	0.010484	0.0234551	0.0835792	0	0
ENSG00000100029.18	0	0.0569631	0.730779	0	0	0.138065	0	0.0160538
ENSG00000164934.14	0	0.112296	0.721192	0.0387741	0.109456	0	0	0.0717981
ENSG00000112159.12	0.138626	0.049133	0.702469	0.0417631	0.0445956	0.448941	0.206735	0
ENSG00000048162.22	0	0.149069	0.700454	0	0	0	0.0708078	0.23371
ENSG00000188976.11	0	0.0427245	0.697283	0	0.00894379	0.1466	0.0325831	0.0791991
ENSG00000111845.5	0	0.263506	0.695246	0	0	0	0	0
ENSG00000132153.15	0.0523434	0.207128	0.68246	0.0947901	0.100328	0	0	0
ENSG00000179041.4	0.150514	0.22375	0.682397	0	0.0581333	0	0.00974197	0.00486795
ENSG00000197498.13	0	0.0778493	0.682045	0	0	0	0.163864	0.227589
ENSG00000067334.14	0	0.292712	0.678078	0.0929089	0.0841633	0.129873	0	0.05763
ENSG00000142207.7	0.231907	0.104465	0.675275	0	0	0.0426151	0.0655911	0.20873
ENSG00000101361.17	0.0580799	0.259256	0.674336	0.208228	0	0.0290581	0.19691	0
ENSG00000155438.12	0.0891979	0.348444	0.671175	0	0	0	0	0.228064
ENSG00000126749.16	0.01813	0.176867	0.669023	0.0141008	0.0703219	0	0	0.0393205
ENSG00000114686.9	0.0943124	0	0.668322	0	0	0.0402913	0	0.198361
ENSG00000163938.17	0.223097	0.161007	0.666577	0	0.010883	0.0462386	0	0.184725
ENSG00000112578.10	0	0.333205	0.657865	0.127185	0.00741274	0.00566891	0.0192403	0.0820367
ENSG00000146223.16	0.0545546	0.0930735	0.65746	0.0492137	0	0.0486173	0.112225	0.126729
ENSG00000132467.4	0	0.290441	0.654498	0	0.224951	0	0	0
ENSG00000146731.11	0	0	0.651379	0	0	0	0.169129	0.351377
ENSG00000141101.13	0.0958911	0.241069	0.638593	0.00953786	0	0.0364505	0.215016	0.000192284
ENSG00000204394.13	0	0	0.638007	0	0	0	0	0.266064
ENSG00000110107.9	0.109729	0.179548	0.627488	0	0	0.110655	0.0957945	0.0458096
ENSG00000130204.13	0.0184716	0	0.624091	0	0	0	0	0.0322962
ENSG00000124784.9	0	0.295627	0.616647	0	0.0820504	0.0229157	0.138665	0.0835933
ENSG00000160818.17	0.168732	0	0.611932	0	0	0	0.0544884	0.18348
ENSG00000177971.9	0.0293095	0	0.611818	0.139177	0	0	0.0228874	0
ENSG00000196943.14	0	0.00957561	0.611801	0.0146839	0	0.134081	0	0.107098
ENSG00000182810.7	0	0.236839	0.611322	0	0	0.0588926	0	0
ENSG00000162408.11	0.203439	0.0424886	0.60943	0	0.0382286	0.0325598	0.110756	0
ENSG00000167088.11	0	0.170966	0.609158	0	0	0	0.0295229	0.0966967
ENSG00000166197.17	0.10242	0.250543	0.599535	0.0624644	0.00880625	0.0289234	0.0691374	0
ENSG00000001497.18	0.115438	0	0.597727	0.0121449	0	0.0266996	0.0653754	0
ENSG00000128050.9	0.199328	0.171214	0.597214	0	0	0	0	0.159671
ENSG00000109917.11	0.0751618	0	0.594285	0.107352	0.0822071	0	0	0.196419
ENSG00000129460.16	0.0738662	0.283938	0.581906	0.100653	0.103939	0.00847814	0	0.067292
ENSG00000079246.16	0	0.0744835	0.574516	0	0	0.100019	0	0.162455
ENSG00000134684.12	0	0	0.574416	0.34053	0	0	0	0.0779061
ENSG00000105447.13	0.17573	0.255032	0.573155	0.0400242	0.0152461	0	0	0.0541237
ENSG00000148296.7	0.0714933	0.0277725	0.571383	0.0185041	0	0.0120399	0.0259234	0
ENSG00000204574.14	0.0752116	0	0.569086	0.156975	0	0	0.0372538	0.287398
ENSG00000183520.12	0	0.155609	0.568132	0.0343749	0.202724	0	0	0.272185
ENSG00000108651.10	0	0.109098	0.56405	0	0	0.0746726	0.234713	0.0333638
ENSG00000106263.19	0	0.0443135	0.560603	0	0	0.0954051	0	0.113097
ENSG00000107949.17	0.0310653	0.0673615	0.559253	0.0467671	0	0	0	0.168265
ENSG00000107815.10	0.255647	0.290461	0.559211	0	0	0.0179634	0.154694	0.00722915
ENSG00000183751.16	0	0	0.559092	0	0	0.148163	0	0
ENSG00000011260.14	0.104147	0.0994972	0.557494	0.0126723	0.0981322	0	0.167417	0.05368
ENSG00000065427.15	0	0.0218056	0.556505	0	0	0.124529	0	0
ENSG00000135624.17	0.0281883	0	0.555967	0.0246334	0	0.0117013	0.150956	0.277344
ENSG00000171824.14	0	0.0170369	0.55565	0.104562	0	0.167643	0	0
ENSG00000166226.13	0.17475	0.0310302	0.553156	0	0.0219726	0	0.192014	0.386691
ENSG00000106105.15	0	0	0.552895	0	0.0197553	0	0	0.163814
ENSG00000122687.19	0	0	0.544391	0	0	0.00791002	0.00279385	0
ENSG00000129347.21	0.10111	0	0.542925	0.103207	0.0248618	0.126715	0.245467	0
ENSG00000111361.13	0	0	0.539344	0	0	0	0	0.0834379
ENSG00000117174.11	0.0478803	0	0.538763	0	0.0658055	0	0.010059	0
ENSG00000115368.10	0.00671944	0.290164	0.53863	0	0.0197951	0.076536	0.0984749	0
ENSG00000242485.6	0	0	0.536109	0	0.0160619	0	0	0.0564025
ENSG00000086189.11	0.0759788	0.236566	0.53572	0	0.0583286	0	0	0.119413
ENSG00000113643.9	0	0	0.532206	0.00549454	0	0	0	0.176622
ENSG00000163468.15	0.133418	0	0.531759	0	0	0	0.264037	0.476524
ENSG00000168872.17	0.0432589	0.0325722	0.530841	0	0	0	0	0.120386
ENSG00000104907.13	0.150075	0.0952579	0.529858	0	0	0.000843241	0.0799866	0
ENSG00000151304.6	0	0.0945819	0.52929	0	0.0418706	0.152736	0	0
ENSG00000111641.12	0.0718257	0.266975	0.528436	0.0177715	1.97824279234037e-05	0	0.180091	0.0648806
ENSG00000149100.13	0.0294482	0.00177133	0.52712	0	0	0	0	0.253552
ENSG00000096384.20	0.251995	0.0179156	0.525002	0	0.104365	0	0.485783	0.628622
ENSG00000089195.15	0	0	0.523501	0.0221792	0.128167	0.0168349	0	0
ENSG00000135632.12	0.268273	0	0.520256	0	0	0	0	0.261214
ENSG00000175792.12	0.0534889	0	0.518301	0.0519678	0.135606	0.15785	0.0584985	0.0282927
ENSG00000196305.19	0.107273	0.145068	0.515321	0.0430073	0	0.0212697	0	0.258447
ENSG00000133706.19	0.265064	0.11252	0.514322	0	0	0.0720752	0.126947	0.0708709
ENSG00000177192.14	0.254322	0.12543	0.514082	0	0.0361492	0	0.153341	0
ENSG00000115484.15	0.138863	0	0.513236	0	0	0	0.38873	0.449104
ENSG00000080608.10	0.0997678	0.25665	0.51178	0	0.203947	0	0	0
ENSG00000041802.11	0.0391269	0	0.511195	0.0937606	0	0	0.059186	0.00578784
ENSG00000136628.18	0.0705557	0	0.510575	0.0330903	0	0.118756	0	0.0736331
ENSG00000130826.18	0.2263	0.0563845	0.510014	0.0287504	0.0241088	0.0190117	0.0700544	0.10398
ENSG00000141076.18	0.166686	0.0469616	0.509573	0	0	0.0541927	0	0.20828
ENSG00000185163.10	0.182412	0.13046	0.509072	0.0895789	0	0	0	0
ENSG00000225921.7	0	0	0.505715	0	0	0	0	0.0873254
ENSG00000089154.11	0.128737	0.0656003	0.505544	0.0449464	0	0.193338	0.0555228	0.0857991
ENSG00000134001.15	0	0	0.505311	0.0304526	0	0	0.00381501	0.218892
ENSG00000110104.13	0.0450285	0.0975298	0.505205	0	0	0.00894986	0	0.0946464
ENSG00000160256.13	0.0429498	0	0.501582	0	0	0.0553672	0.00970734	0
ENSG00000115053.17	0.0855741	0.159431	0.500524	0.116181	0	0.107241	0	0
ENSG00000058729.11	0	0.132401	0.500057	0	0.0873798	0.0672982	0.0943526	0
ENSG00000242372.9	0	0	0.49927	0.0455975	0	0.0415731	0.034855	0.211358
ENSG00000132768.14	0.197723	0.0163703	0.494756	0.0511296	0	0	0.130766	0.418664
ENSG00000132341.12	0.0413993	0	0.494406	0.00392504	0.019317	0	0.059896	0.249409
ENSG00000061794.13	0	0	0.489813	0	0	0.0578812	0.0354713	0.0513382
ENSG00000145191.15	0.0716052	0	0.486607	0.0250903	0	0	0	0.0247413
ENSG00000168439.17	0.0531533	0	0.486366	0.0346666	0.0504496	0	0.647793	0.557107
ENSG00000149136.9	0.0557684	0.0479226	0.48613	0.0463029	0	0.0621068	0.0161794	0
ENSG00000101546.13	0.134699	0	0.485576	0.0629002	0	0.211959	0.00615036	0.0567835
ENSG00000037897.17	0.0346517	0.309838	0.485424	0	0	0	0	0.136446
ENSG00000143633.13	0	0.0185673	0.482175	0	0	0	0.0620803	0.0392398
ENSG00000143621.17	0.0905167	0.0289724	0.480474	0.0346665	0	0	0	0.279231
ENSG00000150753.12	0	0	0.479168	0	0	0	0.223159	0.471683
ENSG00000134697.13	0	0.229235	0.478595	0	0.0158382	0.0817279	0	0.144923
ENSG00000129351.17	0.228059	0.314858	0.476394	0	0.0140619	0	0	0.114303
ENSG00000068654.17	0.0239802	0.11736	0.475041	0.136604	0	0	0.00600846	0.0772794
ENSG00000247077.7	0.0230884	0	0.474032	0	0	0	0.121778	0.273341
ENSG00000033050.9	0.0481685	0	0.472317	0.0136181	0	0	0.0772761	0.0772131
ENSG00000178921.14	0.152093	0	0.471461	0	0	0	0.0180422	0
ENSG00000104980.8	0.067473	0.0241663	0.470133	0	0	0	0.0043591	0.0241527
ENSG00000116922.15	0.101337	0.31478	0.469204	0.0541876	0	0.0717801	0.0635935	0.0366508
ENSG00000113013.16	0.0336922	0.0852124	0.467999	0.170745	0.0117339	0	0.0494395	0.27294
ENSG00000037474.15	0	0.0502691	0.467477	0	0.0127368	0.0436756	0.122871	0.219554
ENSG00000141994.16	0.151462	0.166541	0.467106	0.0523168	0	0	0	0.049284
ENSG00000124571.18	0.0591714	0.0641292	0.464461	0.0444446	0	0	0.251799	0.0765782
ENSG00000132286.12	0.146832	0.234202	0.463518	0.172527	0.236555	0	0.00576506	0
ENSG00000143314.12	0.0725308	0	0.463175	0	0	0.0413909	0	0.123109
ENSG00000178105.12	0.0748139	0	0.463097	0.138604	0.0526298	0	0.0866206	0
ENSG00000100462.16	0	0.12582	0.462437	0	0	0.174569	0.0941569	0.0272578
ENSG00000243725.7	0.0224571	0.0968107	0.461752	0.00545678	0	0	0.0201463	0.070494
ENSG00000227057.10	0.0197896	0	0.459025	0.0967411	0	0	0.0997995	0.184049
ENSG00000188739.15	0	0	0.458269	0.0596157	0	0	0	0.117136
ENSG00000130935.10	0.141286	0.123353	0.457879	0	0.15347	0.108879	0.195067	0
ENSG00000266967.7	0.0568904	0.0512385	0.457762	0	0	0	0	0
ENSG00000071994.11	0.106253	0	0.45656	0	0	0	0	0.219205
ENSG00000158042.9	0.0877194	0	0.454957	0	0.0686337	0	0.186215	0.260672
ENSG00000108592.17	0.0518171	0	0.453594	0.119594	0	0	0.179953	0.0308544
ENSG00000189306.11	0	0	0.451387	0	0	0	0	0.0185352
ENSG00000137760.15	0.112965	0	0.451286	0	0	0	0	0.264321
ENSG00000099901.17	0	0.0635579	0.450379	0.0426063	0	0	0.00205308	0.0844498
ENSG00000105849.6	0.0295708	0.320643	0.44914	0.0558151	0.0873932	0.0469841	0	0
ENSG00000171865.10	0	0.0445749	0.448843	0.026544	0	0	0	0.0720347
ENSG00000155393.14	0.0726681	0	0.44884	0	0	0	0.147279	0.0645131
ENSG00000130713.17	0.118986	0.168768	0.448642	0	0	0	0.139165	0.0425735
ENSG00000124541.7	0	0	0.44718	0.0416886	0.0215872	0	0	0.00446959
ENSG00000114391.13	0.0115264	0.0352931	0.447044	0	0	0.020201	0	0.0386954
ENSG00000108561.8	0.211238	0	0.446736	0	0	0	0	0.175379
ENSG00000105373.19	0.247872	0.0427361	0.445008	0	0.150448	0	0.0312426	0
ENSG00000137154.13	0.11201	0.0598576	0.444315	0	0.00602319	0	0.000783637	0.0645419
ENSG00000108883.13	0	0	0.442345	0	0	0.196309	0	0.102655
ENSG00000114503.11	0.15347	0.0269884	0.442209	0.0214452	0	0	0	0.0488908
ENSG00000167881.15	0.0216942	0.0531793	0.441704	0	0	0.149972	0	0.0393179
ENSG00000144867.13	0.074114	0.000786942	0.441125	0.182518	0	0	0.195641	0.0159509
ENSG00000122965.11	0.24727	0	0.439731	0	0	0.122264	0	0.00273757
ENSG00000178035.13	0.239067	0	0.439535	0	0	0.162505	0	0.0521684
ENSG00000105364.14	0.00838769	0	0.439085	0	0	0	0.0225368	0.0793172
ENSG00000143436.11	0.0368677	0.0120886	0.438999	0.104049	0	0	0	0
ENSG00000118246.14	0.121737	0.321442	0.438271	0	0.0076	0.0503938	0	0
ENSG00000174177.13	0.0409325	0.0313406	0.43813	0.0430475	0	0	0.0650056	0
ENSG00000181610.13	0.0128004	0	0.437322	0	0	0.181397	0.0832808	0
ENSG00000116120.11	0.125193	0	0.436451	0	0	0.0374062	0	0.12596
ENSG00000181924.7	0.0491052	0	0.436192	0.0102947	0.0110355	0	0	0.121329
ENSG00000073536.18	0.243449	0.0973321	0.43544	0	0	0.21123	0	0
ENSG00000213782.7	0.106743	0.275852	0.433731	0	0	0.0179593	0.0633936	0
ENSG00000123064.13	0.0301771	0	0.432438	0.0444736	0	0.0252002	0	0.308793
ENSG00000111615.14	0.0038616	0.127245	0.432021	0	0.0108585	0.0782707	0	0
ENSG00000156261.13	0.0217086	0	0.43053	0	0	0	0.214496	0.46388
ENSG00000122406.14	0.166401	0	0.430391	0	0	0.00127265	0.0457439	0.0343099
ENSG00000160214.13	0.0719921	0.129473	0.429719	0	0.021115	0.0238491	0.10487	0
ENSG00000158417.11	0.00697462	0.0481042	0.429677	0.0236506	0	0	0	0.380897
ENSG00000196497.17	0.102954	0	0.429413	0	0	0.140022	0	0.176482
ENSG00000183527.12	0	0.0116149	0.427181	0	0.00851858	0.0776428	0	0
ENSG00000146909.8	0.0304056	0.195296	0.42604	0.033643	0.0335819	0	0.127682	0.175679
ENSG00000100216.6	0	0	0.425282	0	0	0	0	0.263632
ENSG00000090861.17	0.198098	0	0.424786	0	0	0.00286069	0.18127	0.00490891
ENSG00000187051.9	0	0	0.424758	0	0	0	0.186947	0
ENSG00000075336.12	0.0919105	0	0.424472	0.0811657	0	0	0.0982474	0.00993745
ENSG00000145912.9	0.108462	0	0.423352	0	0	0	0	0.0989828
ENSG00000197785.14	0.0111092	0	0.422811	0.0391848	0	0	0.14964	0.0820942
ENSG00000068438.15	0.113891	0	0.422479	0.210338	0	0	0.0509625	0.023955
ENSG00000124608.5	0.065469	0.0660771	0.422404	0.0923013	0	0.0538466	0.136952	0
ENSG00000204568.12	0.0708259	0	0.422121	0	0.00908539	0	0.082498	0.0232472
ENSG00000171453.20	0.0631314	0.31309	0.421146	0	0.0459278	0	0	0
ENSG00000077348.10	0.141419	0	0.419817	0	0	0.00470019	0	0.213892
ENSG00000119285.11	0.050846	0.183592	0.416085	0.0148814	0	0.143638	0.0692999	0
ENSG00000099821.14	0.176448	0.0389846	0.415566	0.0663275	0	0.092472	0.220682	0.0458341
ENSG00000145041.16	0.167152	0	0.415355	0.0530535	0.0364426	0.10504	0.0272746	0.0766843
ENSG00000184162.15	0.121614	0.0218569	0.414725	0.0930415	0	0.0257288	0.0980711	0
ENSG00000144029.12	0	0	0.41459	0	0	0	0.2664	0
ENSG00000115211.17	0.021758	0.189545	0.414252	0.0450255	0	0	0.137877	0.242136
ENSG00000164163.11	0.114547	0.340938	0.412446	0	0.0437411	0	0	0.209297
ENSG00000168495.13	0.183441	0.15536	0.412439	0.041519	0	0.0781794	0.123459	0.256877
ENSG00000167112.10	0.0701512	0	0.411202	0.017351	0	0.109253	0.0319236	0
ENSG00000147679.12	0	0.14498	0.411173	0	0	0.0040149	0	0
ENSG00000089009.16	0.0123711	0	0.409475	0.0526811	0	0.0220298	0.0238461	0.0396141
ENSG00000204220.12	0	0	0.409059	0.000948403	0	0	0.126885	0.189814
ENSG00000130348.11	0.0871975	0	0.408846	0	0	0.0106554	0.027651	0.00494548
ENSG00000179950.14	0.0129782	0.0101732	0.406381	0.0151644	0	0	0	0.199834
ENSG00000131043.13	0.0130804	0.0479142	0.406008	0.0347516	0	0.0563667	0	0
ENSG00000070814.22	0.026408	0	0.405597	0.179352	0	0	0.125183	0.0705801
ENSG00000113407.14	0	0	0.405334	0.0972249	0	0	0.201784	0
ENSG00000171793.16	0.0269886	0	0.404978	0.0139507	0	0	0.142795	0.161979
ENSG00000179115.11	0.00922512	0.0715851	0.401977	0	0	0	0.265474	0.218923
ENSG00000141510.18	0.117418	0.2785	0.401634	0	0.048703	0	0	0.0239529
ENSG00000171861.11	0.0267965	0.000178214	0.401555	0.050178	0	0.279531	0	0
ENSG00000108826.16	0	0	0.400876	0	0	0	0.0762604	0
ENSG00000198034.11	0.145645	0	0.400282	0	0	0.0659708	0.0361592	0
ENSG00000132676.16	0.185109	0.0467861	0.399763	0	0	0.0178244	0	0
ENSG00000127616.20	0.051633	0	0.39975	0.0787228	0	0	0	0.143704
ENSG00000105197.11	0.0508115	0	0.398984	0	0	0	0	0.0936652
ENSG00000180817.12	0.260821	0	0.398858	0	0.0541147	0	0.118015	0.0987593
ENSG00000144381.18	0.180897	0.0753706	0.398466	0	0.0900058	0	0.365367	0.231884
ENSG00000164022.18	0.150387	0.118039	0.397756	0	0	0	0	0.111746
ENSG00000115761.16	0	0	0.397154	0.0854894	0	0.00963301	0	0
ENSG00000170515.14	0	0	0.397028	0.0176852	0	0.0342421	0.124722	0.0926293
ENSG00000175768.13	0.0383142	0	0.396459	0.0933089	0.000751012	0	0	0.0674814
ENSG00000197451.12	0	0.172032	0.396048	0.105764	0.152258	0	0.163986	0.18879
ENSG00000088205.13	0.075183	0.256875	0.395281	0.0179713	0.267788	0	0	0
ENSG00000079785.16	0.00600771	0.0206423	0.394768	0	0	0.0402041	0	0
ENSG00000173545.5	0	0.1424	0.392862	0.0359864	0	0	0	0.22489
ENSG00000161960.16	0	0.225707	0.392739	0	0.269214	0	0	0.0647509
ENSG00000099381.19	0.152394	0	0.391469	0.0576353	0.0855587	0.12173	0.0150727	0
ENSG00000160193.12	0.0233926	0.113646	0.39125	0	0.0145875	0	0.177879	0.0843448
ENSG00000145375.9	0	0.0340117	0.390865	0.131867	0.105717	0.100455	0	0.0932022
ENSG00000167862.10	0	0	0.390412	0	0	0	0	0.0447849
ENSG00000158941.17	0.0936762	0	0.389478	0.159635	0.14428	0.00519409	0	0.0834431
ENSG00000119718.11	0	0	0.389172	0.22255	0	0.0542655	0.00347243	0.104008
ENSG00000118894.15	0.00626031	0	0.38796	0.0191002	0	0	0	0.19944
ENSG00000125977.7	0	0	0.387557	0	0	0	0	0.250584
ENSG00000132361.18	0.000493017	0	0.387256	0.122008	0	0.0135098	0	0
ENSG00000144895.12	0.245497	0.111773	0.386426	0	0	0.012004	0	0.240799
ENSG00000168827.15	0	0.0714648	0.386232	0	0	0.101975	0	0
ENSG00000214706.12	0.191689	0	0.385549	0	0	0	0	0.0399058
ENSG00000196419.13	0	0.112162	0.385398	0	0	0	0	0.344109
ENSG00000136270.14	0.206484	0	0.38467	0	0	0	0.0762122	0.130968
ENSG00000145919.11	0.158483	0	0.384506	0.119038	0	0.00486321	0.150098	0
ENSG00000173145.11	0.0108529	0.097899	0.384458	0	0	0	0	0.0229294
ENSG00000175334.8	0	0	0.384112	0.0371545	0	0	0.0849617	0.087946
ENSG00000108344.15	0	0	0.383849	0	0	0.0441391	0	0.186246
ENSG00000135829.17	0.075996	0.218403	0.383014	0	0	0	0.138758	0.109289
ENSG00000115806.13	0.0431251	0	0.382692	0.0514381	0	0.122547	0	0.112256
ENSG00000145220.14	0	0.137795	0.381992	0.295166	0.0535441	0	0.195099	0.242607
ENSG00000103342.13	0	0	0.381586	0	0	0.0255224	0	0.224121
ENSG00000172009.15	0.0628358	0	0.380897	0.0678765	0	0	0.0169527	0.111071
ENSG00000111667.14	0.213687	0	0.379993	0	0	0	0	0.26806
ENSG00000127804.13	0.244358	0.03164	0.379325	0	0	0.0735949	0	0
ENSG00000275700.6	0	0	0.379176	0.0330793	0	0	0	0.203022
ENSG00000166166.13	0.065749	0.144957	0.378249	0	0	0	0.00329745	0
ENSG00000147677.12	0.245057	0.0682403	0.377869	0	0	0.0737917	0.0117055	0
ENSG00000085377.15	0	0.00078035	0.377856	0.345984	0	0.271496	0.0497998	0.0844156
ENSG00000103932.12	0.160417	0	0.377002	0	0	0.0577418	0.00432284	0.109764
ENSG00000139343.11	0	0.041768	0.376597	0	0	0	0.00641443	0.0988286
ENSG00000060688.13	0.035962	0.102502	0.376522	0.111242	0.164217	0	0.132912	0
ENSG00000135486.19	0.260854	0.260709	0.374852	0.00519106	0.0136763	0.0954716	0.0807008	0
ENSG00000104131.13	0	0	0.374779	0	0	0	0	0.486021
ENSG00000115539.14	0.0366252	0	0.37408	0.0459124	0	0	0	0.255132
ENSG00000116521.11	0.1152	0	0.374024	0.0199689	0	0	0.132754	0.034363
ENSG00000138326.21	0	0.0560206	0.373898	0.00932163	0	0.0185268	0	0.0487514
ENSG00000100353.18	0.147626	0	0.373786	0	0	0	0	0.172129
ENSG00000084623.12	0	0	0.37361	0	0.0285222	0.063206	0	0.103581
ENSG00000095319.14	0.191986	0.188076	0.373009	0.113178	0.00962772	0	0	0.135831
ENSG00000101444.13	0.0155924	0	0.371947	0	0	0.186768	0.0956746	0.0616613
ENSG00000182307.14	0.132813	0.289218	0.370939	0.013011	0	0.0200402	0	0.00569917
ENSG00000109065.12	0.216192	0.259355	0.37075	0	0	0	0.0886955	0.13713
ENSG00000105176.18	0.143349	0	0.370649	0.203877	0.00339684	0.00145544	0.0351146	0.29405
ENSG00000148300.12	0.130292	0	0.370591	0.12696	0	0.0292513	0.379585	0.0775233
ENSG00000136045.12	0	0.0428945	0.368998	0.182708	0	0.234764	0	0
ENSG00000196363.10	0.0887583	0.0660236	0.368347	0.00717569	0	0.148545	0.346033	0
ENSG00000114491.14	0.0840335	0	0.367702	0.0330398	0	0	0.0629353	0
ENSG00000145425.10	0.0298098	0	0.36765	0.00284243	0.0117178	0	0.0439012	0
ENSG00000105202.9	0.210911	0.0986437	0.367518	0	0	0.0162592	0.0792295	0
ENSG00000136463.9	0	0	0.367487	0	0	0	0	0
ENSG00000172590.18	0.0353053	0	0.367431	0	0	0.0254101	0.222778	0.0693894
ENSG00000165689.17	0.22386	0.00119161	0.366099	0	0	0	0.39367	0
ENSG00000108559.12	0.179678	0.0913047	0.366066	0	0	0.121723	0.0889456	0.344802
ENSG00000100395.15	0.0943461	0	0.365162	0.0669727	0	0	0.123495	0
ENSG00000170854.18	0.0356772	0	0.364509	0	0	0.169127	0.0274504	0.0635543
ENSG00000006744.19	0	0	0.362968	0.190667	0	0.14268	0	0
ENSG00000087263.17	0.0583376	0.0860934	0.362028	0.00905781	0.00754391	0	0	0.442335
ENSG00000111203.13	0.195621	0	0.36196	0	0	0	0.0434147	0
ENSG00000145907.16	0.0800224	0.265277	0.361828	0.100562	0.0378215	0.138659	0	0
ENSG00000007923.17	0.099458	0	0.361624	0.0052596	0.00559351	0	0.0236701	0
ENSG00000154174.8	0.128637	0.120427	0.360703	0	0	0	0.0652786	0.000341845
ENSG00000198000.12	0.0926348	0.0985329	0.360376	0	0	0	0	0
ENSG00000213593.10	0.110021	0.0114807	0.360088	0	0	0	0.0441771	0
ENSG00000180644.8	0	0	0.0161642	1.17326	0	0.0434198	0.0147099	0
ENSG00000134539.17	0	0.00682053	0	1.1709	0	0	0.142938	0.0188218
ENSG00000105374.10	0	0	0.00180144	1.14034	0	0.0278053	0.053921	0
ENSG00000020633.19	0	0	0	1.08929	0.00187812	0	0.106503	0
ENSG00000115523.17	0	0	0	1.08057	0	0.031659	0.0713905	0
ENSG00000205336.14	0	0	0.0208204	1.07561	0.514612	0	0	0
ENSG00000198821.11	0.191839	0	0.11164	1.03667	0	0.00419226	0.0837186	0
ENSG00000116667.15	0	0.205772	0	1.02354	0	0.117157	0	0.27569
ENSG00000150687.12	0	0.0552545	0	1.01516	0.0584576	0.0346981	0	0.159132
ENSG00000100385.14	0	0.0803024	0.0616989	0.993948	0	0	0	0.00289092
ENSG00000171476.22	0	0.0505908	0.0224861	0.986282	0	0.111653	0.0238924	0
ENSG00000159674.12	0	0.000858062	0	0.983962	0	0	0	0.0830243
ENSG00000067840.13	0	0	0	0.97774	0.0301542	0	0.111381	0.229297
ENSG00000005379.17	0	0.0768552	0	0.976428	0.0833295	0.0763587	0	0
ENSG00000174600.14	0	0.245762	0.0063185	0.97323	0.00141647	0	0	0.110457
ENSG00000149294.17	0	0.0354052	0	0.96963	0	0	0.0555863	0.263136
ENSG00000141736.14	0	0	0	0.968046	0	0.0513785	0.0143711	0.0520362
ENSG00000021762.20	0	0	0	0.948752	0.0414731	0	0	0
ENSG00000172543.9	0	0	0.079884	0.948325	0	0	0	0
ENSG00000133067.18	0	0.00273884	0	0.94797	0	0	0	0
ENSG00000073350.14	0	0.0244279	0	0.944074	0.255273	0	0.365682	0
ENSG00000104490.18	0	0.0263547	0.0788341	0.93736	0.0207348	0.135987	0.0150242	0
ENSG00000135362.14	0	0.0386769	0	0.929027	0.0595002	0	0.269735	0.0169859
ENSG00000075234.17	0	0	0.067482	0.926751	0.0428097	0	0	0.0068136
ENSG00000005844.19	0	0.00542832	0.0561973	0.925895	0	0	0	0
ENSG00000213809.9	0.0438433	0.00642645	0	0.92111	0	0.0260164	0.120717	0
ENSG00000189409.14	0	0.0441974	0	0.908872	0.036212	0	0.0561061	0
ENSG00000007402.12	0	0	0	0.906916	0	0	0	0
ENSG00000185697.17	0	0.0633201	0	0.881166	0	0	0.132017	0
ENSG00000168229.4	0	0.141666	0.0565297	0.87795	0	0	0	0.0506442
ENSG00000148019.14	0	0	0	0.872874	0	0	0.0484416	0
ENSG00000232434.3	0	0	0	0.872227	0	0	0.0820095	0.291815
ENSG00000113721.14	0	0.192695	0	0.870186	0	0	0	0.00863784
ENSG00000107317.13	0	0	0	0.867314	0.015458	0	0	0
ENSG00000188042.8	0.0903998	0.0797468	0.0496264	0.861023	0.169115	0	0	0
ENSG00000108370.17	0	0.0328118	0	0.860946	0.00238623	0.143269	0	0
ENSG00000196968.11	0	0	0	0.857286	0.249098	0	0.314359	0.056438
ENSG00000119714.11	0	0.0239677	0	0.856697	0.16895	0	0.0153508	0.114711
ENSG00000189350.13	0	0	0	0.852958	0.0924344	0.00700128	0.204448	0
ENSG00000198885.10	0	0.164681	0	0.848761	0	0.0123732	0.278596	0
ENSG00000157985.19	0	0	0	0.84495	0.0480414	0.0424254	0	0.123721
ENSG00000101665.10	0	0	0	0.839043	0.511524	0.0842623	0	0.0280038
ENSG00000181104.7	0	0	0	0.837502	0.0801565	0	0.046618	0.0844572
ENSG00000149557.14	0.0552529	0	0	0.828979	0	0	0	0
ENSG00000154760.14	0	0.0559032	0	0.828418	0.0227294	0	0	0
ENSG00000189190.11	0	0	0.0314895	0.82645	0.0490047	0.0307532	0.0831222	0
ENSG00000168329.14	0	0	0.0731643	0.820182	0	0.145881	0	0
ENSG00000198574.6	0.0138482	0.0390115	0	0.818015	0.0961467	0.109975	0.0374373	0
ENSG00000069702.11	0	0	0.0796869	0.811904	0.144914	0.161095	0	0
ENSG00000170962.13	0	0.0330267	0	0.809554	0.0270978	0	0.063439	0
ENSG00000115085.14	0.2008	0	0.05814	0.808795	0	0	0.00812673	0.104861
ENSG00000107331.18	0	0	0	0.806381	0	0	0	0.08157
ENSG00000239713.9	0	0	0.00510019	0.802833	0	0	0.0097164	0
ENSG00000159733.14	0	0	0	0.801682	0	0	0.0703319	0
ENSG00000197471.12	0	0	0.0550249	0.796185	0	0.010542	0.0688965	0
ENSG00000156453.14	0	0.0984786	0	0.789046	0.00914739	0	0.212656	0
ENSG00000132718.9	0	0.0859208	0	0.786091	0.184221	0	0.0944409	0.0612331
ENSG00000138378.19	0.0587945	0.0178824	0.0502737	0.785733	0	0.0369329	0	0
ENSG00000160219.12	0	0.0741965	0	0.782174	0	0	0.178125	0
ENSG00000153395.10	0	0.00517581	0	0.776268	0.00577631	0	0.213656	0
ENSG00000136213.10	0	0	0	0.776264	0.0675108	0.0330863	0.290301	0
ENSG00000166289.6	0	0	0.05736	0.773608	0.188691	0.0266815	0	0
ENSG00000197530.13	0	0.0823701	0	0.771728	0.0736895	0	0.150785	0
ENSG00000139187.10	0	0	0.0480348	0.766145	0.0495192	0	0.274343	0.0651856
ENSG00000188322.8	0.0798179	0	0.000212474	0.762186	0.11392	0	0.24888	0.0705661
ENSG00000174348.14	0	0.0884968	0	0.761598	0.0397691	0	0.0710395	0
ENSG00000185920.18	0	0.0338282	0	0.759994	0	0.480335	0.215638	0
ENSG00000158006.14	0	0	0.0393057	0.759846	0	0	0.242077	0.066215
ENSG00000162383.13	0	0	0	0.753341	0.0887116	0.000407125	0.0469889	0.145217
ENSG00000141622.14	0	0	0.00216624	0.747041	0.172073	0.0860019	0	0.211006
ENSG00000114126.18	0.00688224	0	0	0.746221	0	0.399846	0	0.0216325
ENSG00000167123.20	0	0	0	0.745168	0	0	0.0174017	0.125883
ENSG00000074590.14	0	0.0770749	0	0.736761	0.0283068	0	0.00477654	0.129198
ENSG00000129968.17	0	0.0161311	0	0.734601	0.192573	0.0158566	0.0538517	0
ENSG00000111670.16	0	0	0	0.733741	0	0	0.0667968	0.11594
ENSG00000151208.17	0	0.328303	0	0.728405	0	0.156047	0.0117941	0.36781
ENSG00000271503.6	0	0	0.000172386	0.728391	0	0	0.00193728	0
ENSG00000141458.13	0	0.319913	0.120686	0.728036	0.0452247	0.00582089	0.141184	0.0580081
ENSG00000170522.10	0	0	0.00158272	0.72081	0	0	0	0.0264077
ENSG00000175040.6	0	0.0237052	0	0.720777	0.24659	0	0	0
ENSG00000182173.14	0	0.0231893	0.0179584	0.718986	0.244423	0	0.628218	0
ENSG00000099889.14	0	0.327494	0	0.715771	0	0	0.0341305	0.487438
ENSG00000068028.18	0	0.0396397	0.102238	0.71226	0.829037	0	0	0
ENSG00000154734.16	0	0.109028	0	0.711021	1.08078	0	0.052843	0.0812417
ENSG00000158292.7	0	0.169814	0	0.709903	0.0224682	0	0.0608024	0.255061
ENSG00000143842.15	0	0	0.0355892	0.707801	0.152562	0.512184	0.323755	0
ENSG00000085563.15	0	0.286569	0.0150319	0.703067	0	0	0	0.30587
ENSG00000196139.14	0	0	0	0.702436	0	0.040223	0	0.0622278
ENSG00000137501.18	0	0.0355081	0.0148175	0.695151	0.0603069	0	0.0645415	0.0348759
ENSG00000088179.9	0	0	0	0.689754	0.00788973	0	0	0.010029
ENSG00000112796.10	0	0	0	0.687311	0.099491	0.0580497	0	0
ENSG00000173068.18	0	0.129581	0	0.686835	0	0	0	0
ENSG00000088881.21	0.185756	0.104236	0	0.686212	0.00967236	0	0.0604132	0
ENSG00000121753.13	0	0	0	0.683951	0	0.0479364	0	0.0924122
ENSG00000162639.16	0	0	0	0.67581	0.00679792	0	0	0
ENSG00000168758.11	0.155287	0.0010569	0	0.672396	1.02167	0.140633	0.299283	0
ENSG00000115738.10	0	0	0	0.667688	0.727527	0	0.124022	0
ENSG00000142173.16	0.0690775	0	0	0.663857	0	0	0.00903444	0
ENSG00000175066.16	0	0	0	0.66124	0	0	0.000977776	0
ENSG00000169252.6	0	0.0712209	0.0063231	0.660639	0.808487	0	0	0.00170808
ENSG00000137843.12	0	0.11446	0	0.65665	0.0559736	0	0	0
ENSG00000198756.12	0.0309679	0	0	0.655635	0.0182641	0.0651822	0.0163104	0.115932
ENSG00000027075.17	0.100003	0	0.131398	0.653953	0.289434	0.0229114	0.0422121	0
ENSG00000101096.20	0	0.117426	0.0520805	0.651675	0.147829	0.199368	0	0.0894453
ENSG00000160271.16	0	0	0.038339	0.648337	0.314443	0.318902	0.0982218	0
ENSG00000105122.13	0.147588	0	0.00850245	0.646573	0.0924524	0.00761741	0.112265	0
ENSG00000117280.13	0	0	0.00864985	0.629726	0	0	0.0465261	0.0404729
ENSG00000206561.14	0	0.278655	0.048227	0.627642	0	0.0966978	0	0.480251
ENSG00000196586.17	0	0	0	0.623181	0.0328567	0	0.021155	0
ENSG00000150637.9	0	0	0	0.621759	0	0	0.0852161	0.210179
ENSG00000235437.9	0.107752	0	0.0504313	0.619306	0.042984	0.079004	0.167002	0
ENSG00000167037.19	0	0.0675143	0	0.61607	0.0379669	0.0167453	0	0
ENSG00000100027.17	0	0.0345058	0	0.611966	0	0.444899	0.00301545	0.163164
ENSG00000214944.10	0	0	0	0.609482	0	0	0	0
ENSG00000026652.15	0	0	0	0.603859	0	0	0.177898	0
ENSG00000184349.14	0	0.0680593	0	0.603298	0	0	0	0
ENSG00000108798.9	0	0	0.0627008	0.59935	0.238711	0	0.123658	0
ENSG00000100242.16	0.0379185	0.1453	0.196065	0.596915	0.0833567	0	0.031327	0.0817094
ENSG00000104731.14	0	0	0.137134	0.596745	0.0974072	0.0473865	0.191229	0
ENSG00000197077.14	0	0.119582	0	0.593942	0	0	0.0149241	0.596712
ENSG00000116133.13	0	0	0.131094	0.591784	0	0	0.00198564	0.353721
ENSG00000163947.12	0.0246835	0	0.045382	0.590919	0.179513	0	0.0306804	0
ENSG00000103126.15	0	0.164023	0.0415705	0.590452	0.1059	0	0.290515	0.300634
ENSG00000132359.15	0	0.0568767	0	0.587974	0	0.0499283	0	0.266232
ENSG00000158050.5	0	0.132363	0	0.586892	0.33175	0.133496	0.231423	0.0293389
ENSG00000214402.7	0	0.0196607	0	0.584004	0	0	0	0.0891422
ENSG00000065675.16	0.152959	0	0.121381	0.582244	0.0928671	0.512449	0.026882	0
ENSG00000128294.16	0	0.0646702	0.011679	0.579636	0.0491541	0.100135	0.203078	0
ENSG00000010810.17	0.0265721	0	0.0110885	0.578592	0	0	0.0366408	0
ENSG00000178498.16	0.191481	0	0.00469967	0.578478	0.00766407	0.0459635	0.147349	0
ENSG00000179588.9	0	0	0.0578474	0.577934	0	0.0109815	0	0.0464559
ENSG00000148488.17	0	0	0.00578629	0.573111	0.0423171	0	0.0254926	0.132292
ENSG00000103326.12	0	0.201725	0.164248	0.572182	0.139837	0	0.330761	0
ENSG00000135736.6	0.0856848	0	0	0.569203	0.0279554	0	0.289262	0
ENSG00000136286.16	0	0.0204935	0.0740488	0.568812	0	0.0103308	0	0
ENSG00000240771.8	0	0	0	0.567931	0	0	0.176709	0
ENSG00000167984.18	0.235893	0.0761249	0	0.566293	0	0.0275252	0.121563	0
ENSG00000110665.12	0	0.0333058	0	0.56313	0	0	0	0
ENSG00000015133.20	0.0374879	0.0538387	0.00318288	0.562767	0.0969889	0.0558344	0.165472	0
ENSG00000186088.16	0	0	0.0344768	0.561885	0	0	0	0
ENSG00000198648.11	0	0	0.0766787	0.560663	0.161701	0	0	0.00720995
ENSG00000155366.17	0	0	0	0.560162	0.50544	0	0.017493	0.0456518
ENSG00000100219.17	0	0.163131	0.307445	0.559851	0.221276	0	0.0666024	0
ENSG00000131378.14	0	0	0.254831	0.557647	0.0839128	0	0	0
ENSG00000159433.12	0.027221	0	0	0.55723	0	0.0296297	0.0429973	0
ENSG00000230537.2	0	0.0333953	0	0.554362	0.060869	0.133594	0.0364698	0
ENSG00000173706.14	0	0	0	0.55223	0.40364	0	0.166266	0.0207349
ENSG00000110318.15	0	0	0	0.551547	0	0	0.0609282	0
ENSG00000141756.19	0	0	0	0.550886	0	0	0.0218309	0.0253276
ENSG00000082458.12	0	0.00944014	0	0.549609	0.0177747	0	0.111417	0.0659404
ENSG00000188636.4	0	0.272954	0.0413132	0.549245	0.0266676	0.122441	0.183293	0.0109929
ENSG00000078304.19	0	0	0	0.547303	0	0.0504826	0	0
ENSG00000140859.16	0	0	0	0.546596	0	0.0405446	0	0
ENSG00000187688.15	0	0	0.00824401	0.543743	0.088599	0	0.0715048	0.00918802
ENSG00000164574.16	0	0	0	0.535528	0	0	0.108842	0
ENSG00000135077.9	0	0	0	0.534507	0	0	0	0
ENSG00000176720.6	0.0235862	0.0316153	0	0.534327	0.0236489	0	0	0.0126122
ENSG00000145284.12	0	0	0	0.533896	0	0	0.0926368	0
ENSG00000144824.21	0	0	0	0.533624	0	0	0.0503297	0
ENSG00000162496.9	0.276921	0	0.0241282	0.530042	0.03243	0.027492	0	0
ENSG00000110906.13	0	0	0	0.529228	0.430383	0	0	0
ENSG00000122121.12	0	0	0	0.528451	0.0150071	0	0	0.0139465
ENSG00000205221.13	0	0	0	0.528291	0.0274155	0	0.118675	0
ENSG00000167972.14	0	0	0	0.527175	0	0	0	0.16707
ENSG00000065989.16	0	0	0	0.526299	0.0226439	0	0.211162	0.0341973
ENSG00000161405.17	0	0	0.0578431	0.525392	0	0	0.0509569	0
ENSG00000135631.17	0	0.0390257	0	0.524635	0.108241	0.103725	0.191807	0.100588
ENSG00000137877.10	0	0	0	0.523789	0	0	0.0974389	0.00246067
ENSG00000167508.12	0	0	0.0784884	0.523169	0.0252942	0.0850369	0.108176	0
ENSG00000167775.11	0.0358576	0.00158889	0.208373	0.521261	0	0	0.238067	0
ENSG00000131089.17	0.175277	0	0	0.520456	0	0	0	0
ENSG00000109062.12	0	0	0	0.520427	0	0	0.0142572	0
ENSG00000058668.15	0	0.111176	0	0.520305	0	0	0.055138	0
ENSG00000090006.18	0	0.0158782	0	0.518825	0.0476871	0	0.0660495	0
ENSG00000154217.16	0.210497	0.135183	0.00642246	0.517283	0.275216	0	0.0674968	0
ENSG00000196159.14	0	0.0107105	0	0.516333	0.0107164	0.00346771	0	0.236133
ENSG00000139626.16	0.0668585	0	0.116498	0.516169	0	0	0.0813838	0
ENSG00000138835.22	0	0	0	0.515808	0.219639	0	0	0.175515
ENSG00000104936.20	0	0.0572296	0	0.514159	0	0	0.103545	0.443862
ENSG00000110651.12	0	0	0	0.51354	0.167035	0	0.0423305	0
ENSG00000225783.9	0	0.0822498	0.00992169	0.512353	0	0	0.123852	0.00321126
ENSG00000110324.11	0	0	0	0.512148	0.395352	0.0340242	0.0199227	0
ENSG00000198668.14	0	0.0258918	0	0.511164	0.158361	0.0933388	0.145994	0
ENSG00000004838.14	0	0	0	0.508491	0.0486037	0	0.386944	0.233951
ENSG00000168792.5	0	0	0.0354634	0.507803	0.0460166	0	0.161121	0.0442252
ENSG00000181467.5	0	0	0.011478	0.507773	0	0.0407117	0.00924177	0
ENSG00000167851.15	0	0	0.0578601	0.507287	0	0	0.00924852	0.00520944
ENSG00000145990.11	0	0	0.0396963	0.50691	0.074956	0.291591	0	0.421429
ENSG00000134107.5	0	0.152748	0	0.506048	0.655369	0.223265	0	0
ENSG00000176485.13	0	0	0.0723962	0.50586	0.00853821	0	0	0.0770416
ENSG00000130511.16	0	0	0.0744985	0.504237	0.079498	0.0900788	0.0992898	0
ENSG00000205045.12	0	0.0871208	0.0333177	0.504094	0	0	0	0
ENSG00000122122.10	0	0	0	0.501407	0	0	0.00803244	0
ENSG00000087258.16	0	0	0	0.500678	0	0.0778259	0.00215493	0
ENSG00000159692.16	0	0	0.058586	0.499542	0	0	0.0354494	0
ENSG00000184545.11	0.035121	0.305182	0	0.499517	0.541984	0	0.00809842	0.386671
ENSG00000166979.13	0	0	0.11766	0.499253	0.229941	0	0	0
ENSG00000149328.15	0	0.00464338	0.0379996	0.493258	0	0.0451601	0	0.00130524
ENSG00000140398.14	0.140542	0	0	0.491828	0.0660677	0.221817	0.0753029	0
ENSG00000106571.15	0	0	0	0.491026	0	0	0	0.045077
ENSG00000114423.23	0	0.108523	0.141055	0.489687	0	0.0842758	0.0297153	0.0435983
ENSG00000148175.13	0	0.202924	0.0289777	0.487769	0.42501	0	0	0.0336607
ENSG00000157216.16	0	0	0.0752385	0.486488	0	0.265104	0.17877	0
ENSG00000110076.20	0	0.119547	0	0.485279	0.00908831	0	0	0.169855
ENSG00000182162.11_PAR_Y	0	0	0.161943	0.484168	0.0698832	0	0	0
ENSG00000125249.7	0	0	0	0.482853	0.0731333	0	0.105177	0.188943
ENSG00000146433.10	0	0	0	0.482217	0	0	0.065785	0.122045
ENSG00000145214.14	0	0	0	0.481604	0	0.0031154	0.204449	0
ENSG00000185187.13	0.203933	0	0.0586945	0.481011	0.0119203	0	0.216268	0
ENSG00000177479.20	0	0.00586521	0.0667333	0.479284	0.0202167	0.375895	0.217488	0.329733
ENSG00000117143.13	0	0.0019359	0.134243	0.478661	0.16708	0.110957	0	0
ENSG00000132670.21	0	0	0	0.478603	0	0	0	0
ENSG00000182162.11	0	0	0.171429	0.478038	0.0752988	0	0	0
ENSG00000139182.15	0	0	0	0.477859	0.0124003	0	0	0
ENSG00000176105.14	0.0101981	0.137207	0	0.477278	0.225909	0.0118431	0	0.100011
ENSG00000244509.4	0	0	0.00541988	0.476946	0	0	0.0313074	0
ENSG00000129116.19	0	0	0.0616301	0.475916	0	0.00395884	0.0488389	0.741142
ENSG00000100321.15	0.0104397	0	0	0.475001	0	0	0.11426	0
ENSG00000163453.11	0	0	0	0.474508	0.0604276	0	0	0
ENSG00000142765.18	0.0838934	0	0	0.474134	0	0	0.0433453	0
ENSG00000144485.11	0	0	0.0165372	0.473798	0.0109621	0.23384	0	0.0673674
ENSG00000181035.14	0.103993	0	0	0.473324	0	0	0.0354776	0.388468
ENSG00000213413.2	0.149286	0.130327	0.151666	0.47327	0.0883318	0.589834	0.0654565	0.0455886
ENSG00000136950.13	0	0	0.254092	0.470778	0.115832	0	0.106597	0.269483
ENSG00000163590.14	0	0	0	0.469727	0	0.154905	0	0
ENSG00000141696.13	0.0427658	0	0	0.468401	0	0	0.124595	0
ENSG00000144136.11	0	0.253129	0.205536	0.467816	0.485462	0.0320209	0.0316865	0
ENSG00000114388.14	0	0	0.16528	0.466707	0	0	0.230485	0.397553
ENSG00000267364.3	0	0.00680705	0.0205238	0.466222	0.0101164	0.451908	0.198211	0.116112
ENSG00000184811.4	0	0	0.016527	0.466178	0	0	0	0
ENSG00000171604.12	0	0	0	0.465188	0.034586	0.261012	0.119201	0
ENSG00000125868.16	0	0	0.0266822	0.464741	0.0386744	0	0.0597717	0
ENSG00000139725.8	0.0884127	0	0	0.464737	0	0.0745101	0.148813	0.0429504
ENSG00000006025.12	0.0319139	0	0	0.463735	0.0824247	0	0.285829	0.0541389
ENSG00000176624.12	0	0.289493	0.013576	0.463594	0.483122	0.173775	0.235524	0
ENSG00000168209.6	0.0545005	0	0	0.463349	0.397102	0.0992339	0.069333	0
ENSG00000164342.13	0	0	0.00260537	0.462156	0	0	0.0367803	0
ENSG00000125746.18	0	0	0.0907711	0.459994	0.0427303	0	0.227462	0.141037
ENSG00000110583.13	0	0	0.0252644	0.459969	0.122155	0	0.0743884	0.0234453
ENSG00000174804.4	0	0	0	0.459066	0.0795822	0.223027	0	0
ENSG00000080493.18	0	0	0	0.458619	0.0572328	0	0	0
ENSG00000177943.14	0	0	0.0587005	0.457528	0	0	0.136933	0.241589
ENSG00000138172.11	0	0.0623633	0	0.457217	0.236431	0	0.366946	0
ENSG00000245025.3	0	0.0252636	0.0409015	0.456232	0	0	0	0.0741589
ENSG00000175505.11	0	0.282599	0	0.456122	0.326481	0.0459339	0.277629	0.151103
ENSG00000159784.18	0	0	0	0.451992	0.00529717	0.0637351	0.0383226	0
ENSG00000172508.11	0.0218828	0.0436228	0	0.44999	0.0607864	0	0.0180854	0
ENSG00000272419.6	0.0504031	0	0	0.449115	0.00301413	0.00536924	0.309735	0
ENSG00000158805.12	0.113989	0.122394	0.0516886	0.448524	0.0666904	0.0377112	0.290663	0
ENSG00000184985.16	0	0.119218	0.0066252	0.448027	0.00156592	0	0	0
ENSG00000182534.14	0	0	0	0.44799	0	0.00680736	0.113231	0.141621
ENSG00000140521.17	0	0.117284	0.205327	0.447041	0	0.0575035	0.160931	0.175883
ENSG00000186994.12	0.0361375	0	0	0.446664	0.125947	0.0214601	0.125107	0
ENSG00000167723.15	0	0.242282	0	0.445768	0	0	0.037999	0.308231
ENSG00000196924.19	0	0	0.136775	0.445224	0.133215	0	0	0
ENSG00000139990.18	0.0985354	0.00368872	0	0.444184	0	0.169925	0.0613511	0.069193
ENSG00000185800.12	0	0	0.0411881	0.442753	0	0.0132046	0	0.244698
ENSG00000162104.10	0	0	0	0.441844	0	0.169557	0.200722	0
ENSG00000135052.16	0	0	0	0.441247	0	0	0	0.1323
ENSG00000170624.14	0	0.0712959	0	0.439899	0	0.0979408	0	0.080151
ENSG00000140451.13	0	0	0	0.439517	0.0339566	0.0658695	0	0.0182517
ENSG00000168487.20	0	0	0	0.438929	0	0	0.0216108	0.260523
ENSG00000106868.17	0	0	0	0.436308	0	0	0	0
ENSG00000178752.16	0	0.119203	0	0.435397	0.0155396	0.0453929	0	0.154915
ENSG00000156787.17	0.0340708	0	0.0661496	0.435191	0.0165731	0	0.0472281	0
ENSG00000259953.2	0	0	0.0133959	0.43499	0	0	0	0
ENSG00000274712.2	0.0471475	0	0	0.43321	0.149253	0	0.0933207	0
ENSG00000198353.8	0	0	0	0.433079	0	0	0.101519	0
ENSG00000197043.14	0.0509629	0	0.271846	0.432697	0.0391639	0	0	0
ENSG00000151502.11	0	0	0	0.431904	0	0.0082626	0.215567	0
ENSG00000137824.16	0	0	0.282035	0.430218	0.0766486	0	0.0192992	0
ENSG00000198915.12	0	0	0	0.429376	0.0826948	0	0.0635021	0
ENSG00000129595.14	0	0.0551598	0	0.429282	0	0	0.0896457	0
ENSG00000287218.1	0.182452	0	0	0.426895	0	0.0379003	0	0
ENSG00000126001.16	0.01527	0	0.155915	0.426849	0	0.0235449	0.161361	0
ENSG00000065802.12	0.119502	0.00175489	0.0545951	0.425127	0	0.0288926	0	0.0357453
ENSG00000186654.21	0	0	0	0.424634	0	0	0.0115764	0
ENSG00000166444.19	0	0.182425	0	0.424587	0.00388232	0.254703	0	0.00284861
ENSG00000133818.14	0	0.280624	0.109318	0.423421	0	0	0	0.556673
ENSG00000166484.20	0	0.169814	0.0604324	0.422879	0.179117	0	0.136689	0
ENSG00000090097.22	0	0	0	0.422092	0.0946683	0	0.0927492	0.207531
ENSG00000047365.13	0	0.15191	0	0.421958	0.0310778	0	0	0
ENSG00000101004.15	0.0889855	0	0	0.418872	0	0.241272	0.0689236	0
ENSG00000115526.11	0	0	0	0.418475	0.0668895	0	0.300177	0
ENSG00000139116.19	0	0.248615	0	0.418003	0	0	0.0208048	0.0662753
ENSG00000107140.16	0	0	0.0512229	0.417504	0.0655126	0	0.16056	0.165234
ENSG00000264522.6	0	0.313289	0.0868015	0.4173	0	0.423876	0.0728814	0.412443
ENSG00000159267.17	0.00834455	0	0.0833427	0.416704	0	0.00221664	0	0
ENSG00000002586.20	0	0	0	0.416207	0.0125635	0.0292917	0.0466284	0
ENSG00000069667.16	0	0.16106	0.0394022	0.415846	0.0356719	0.324689	0	0
ENSG00000168772.11	0	0	0	0.415693	0	0.0479961	0.148164	0.109137
ENSG00000197467.17	0	0	0	0.414937	0.0106651	0	0	0.0293043
ENSG00000112079.9	0.110025	0	0	0.4142	0.127119	0	0.283189	0.0983573
ENSG00000130517.14	0.0767982	0	0	0.413603	0.046523	0.128568	0.086697	0.299545
ENSG00000118276.12	0	0	0	0.413162	0	0.100551	0	0
ENSG00000236609.4	0.0993467	0	0	0.412304	0.0383384	0.09587	0.00282422	0.165317
ENSG00000001561.7	0	0.0238304	0	0.411605	0.0730157	0	0.0340699	0
ENSG00000148362.11	0	0	0.0925586	0.411197	0	0	0.236025	0
ENSG00000134308.14	0	0.337773	0	0.410431	0.0968051	0	0	0.033414
ENSG00000101445.10	0	0.175297	0.0535985	0.410342	0	0	0.00627803	0.0503498
ENSG00000127603.32	0	0	0.1255	0.410168	0	0.213847	0	0.559196
ENSG00000213402.3	0.10176	0	0.109983	0.409848	0	0	0.142643	0
ENSG00000070882.13	0	0.175562	0.101987	0.407611	0	0.262659	0.00576967	0
ENSG00000184916.9	0	0	0	0.406215	0.136111	0	0.1464	0
ENSG00000090565.17	0.186883	0.0306679	0.0124244	0.405298	0	0	0.160373	0.00719902
ENSG00000101082.14	0.103039	0	0	0.404868	0	0	0.0858858	0.0369833
ENSG00000155252.13	0	0.164275	0	0.403897	0.167208	0.174948	0.0744072	0.0322807
ENSG00000178234.13	0.0231046	0	0	0.403884	0	0	0	0
ENSG00000196781.16	0	0	0	0.403725	0.0308942	0.306926	0	0
ENSG00000131943.20	0	0	0.0910251	0.403563	0	0	0	0.0219756
ENSG00000147155.11	0	0	0.0686207	0.403366	0	0	0.0342608	0
ENSG00000189319.14	0	0	0	0.401191	0	0	0	0
ENSG00000169991.11	0.0907775	0	0	0.400523	0.425883	0	0.194135	0
ENSG00000182742.6	0	0	0.0139252	0.399983	0.00729949	0.0750988	0.417774	0.0117758
ENSG00000109906.15	0	0.187842	0	0.397301	0.0240723	0.107322	0	0.101981
ENSG00000141699.11	0.0483523	0	0	0.397299	0	0.531386	0.171146	0.0658355
ENSG00000114993.17	0	0	0	0.396121	0.0218417	0	0.0941461	0.224458
ENSG00000132182.12	0.198724	0	0.332637	0.395864	0.0487135	0.120438	0.103956	0.0864023
ENSG00000002586.20_PAR_Y	0	0	0	0.395604	0.00682773	0.0248782	0.0486437	0
ENSG00000160007.19	0	0	0	0.39495	0.00314262	0	0	0.291428
ENSG00000235162.9	0	0	0.0355032	0.393698	0	0.0238183	0.0219885	0.0420217
ENSG00000068903.21	0	0	0	0.393639	0	0.118318	0.196434	0
ENSG00000106018.14	0	0	0.0201056	0.393006	0.106603	0.0313738	0.122149	0.122753
ENSG00000057657.17	0	0.189045	0	0.392702	0	0	0	0.0619709
ENSG00000172348.16	0	0.0405856	0	0.390575	0	0.0469288	0.167518	0.105086
ENSG00000143126.8	0	0.127446	0	0.390095	0	0.106435	0.138194	0
ENSG00000118971.9	0.202424	0	0	0.38685	0.280561	0.00252682	0.0779793	0
ENSG00000178537.10	0	0	0.0716225	0.385316	0	0.209794	0	0.044112
ENSG00000198133.9	0.00719072	0	0.120606	0.385096	0	0	0.046267	0
ENSG00000265787.2	0	0	0	0.3846	0.10365	0.0475069	0.060555	0
ENSG00000108556.10	0	0	0	0.38414	0.0423535	0	0	0.067894
ENSG00000187118.14	0	0	0	0.383774	0	0	0	0.245256
ENSG00000136826.15	0	0	0	0	1.15704	0.0594244	0.220096	0
ENSG00000179388.9	0.101053	0.166786	0	0	1.13014	0.0445801	0	0.118617
ENSG00000123358.20	0	0.134465	0	0.13526	1.10118	0	0	0.0719056
ENSG00000160888.7	0	0.0803669	0	0.012897	1.0609	0	0.343717	0
ENSG00000127528.6	0.186052	0	0	0	1.02468	0.0278989	0.464851	0
ENSG00000125740.14	0.0204677	0.209054	0	0.0781696	1.024	0.0426763	0.122334	0.085774
ENSG00000153234.15	0	0.00860148	0	0.199031	1.01361	0.108368	0.0852028	0.0184507
ENSG00000138166.6	0	0.00113222	0	0.228084	1.01075	0	0.0383726	0.0681518
ENSG00000158859.10	0.139446	0	0	0	1.00925	0.0223036	0	0
ENSG00000178878.13	0.0410741	0	0.00438182	0	1.00137	0.019755	0	0
ENSG00000177606.8	0	0.0486591	0	0.0299013	1.00072	0.124376	0.123646	0.103723
ENSG00000170345.10	0	0.157216	0	0.161039	0.99957	0.0544101	0.200697	0.168256
ENSG00000144655.15	0.0456912	0.337005	0	0	0.997197	0.0729549	0	0.0968538
ENSG00000173846.13	0.23142	0.0807679	0	0	0.994294	0	0	0.0198942
ENSG00000059804.16	0.050966	0	0	0	0.973121	0.0330092	0.103286	0
ENSG00000120738.8	0	0.182523	0.00274596	0	0.964269	0	0	0.0917641
ENSG00000142627.13	0.151155	0	0	0.0483991	0.950623	0.0839528	0.207997	0
ENSG00000125968.9	0	0	0	0.00953866	0.93779	0	0.355853	0
ENSG00000198719.9	0.282908	0.0511057	0	0	0.932233	0	0.368389	0
ENSG00000171223.6	0	0.146971	0	0	0.909055	0.0697585	0	0.0523335
ENSG00000120129.6	0	0.0825714	0	0.0864816	0.90535	0.0883943	0.00191134	0.113099
ENSG00000124216.4	0	0.176284	0	0	0.901096	0	0.34887	0.00619162
ENSG00000122877.18	0	0.187729	0.0262202	0	0.880355	0	0	0.194043
ENSG00000114315.4	0	0	0	0	0.876691	0.0772033	0.302047	0.0465528
ENSG00000105722.10	0.0149875	0	0	0	0.874043	0.0281499	0.146196	0
ENSG00000143751.10	0	0.244058	0	0	0.866921	0.127946	0	0
ENSG00000198435.4	0.128258	0.0176635	0	0	0.860132	0	0.291391	0.00927665
ENSG00000167604.15	0	0	0	0	0.853229	0.0700528	0.255851	0
ENSG00000130164.14	0	0	0.106764	0.207563	0.843227	0	0.0616812	0
ENSG00000270069.2	0.0111038	0.0223977	0	0.069491	0.837899	0	0	0
ENSG00000105538.10	0.0246244	0	0	0.048589	0.836957	0	0.206097	0
ENSG00000075426.12	0	0.0584223	0	0.00243843	0.832401	0.133223	0	0
ENSG00000177303.10	0	0	0	0.0281238	0.830047	0.00400214	0.219055	0
ENSG00000185650.10	0.0545862	0.125481	0	0	0.805321	0	0.117395	0
ENSG00000162783.11	0	0.0448598	0.0358625	0	0.797543	0.136391	0.367734	0.280767
ENSG00000136802.12	0	0	0	0.341539	0.7971	0	0.0877069	0
ENSG00000179348.12	0.311191	0	0	0	0.796852	0.0324581	0.394562	0
ENSG00000158792.16	0.00342675	0.0100863	0	0	0.782065	0.0188227	0.11933	0
ENSG00000284669.1	0	0.200469	0	0	0.780379	0.0255745	0	0.0642685
ENSG00000117461.15	0	0	0.0659266	0.375926	0.77841	0	0.19033	0
ENSG00000125753.14	0	0	0	0	0.770669	0	0.104059	0
ENSG00000159388.6	0.143195	0.0850877	0	0	0.750803	0.168474	0.128522	0.192071
ENSG00000144802.11	0.0503565	0.219518	0	0	0.749969	0	0	0
ENSG00000131979.20	0	0	0.0896868	0.0228799	0.746205	0	0.135862	0
ENSG00000087074.8	0	0.203146	0	0	0.742895	0.0386385	0.0681873	0.257566
ENSG00000100311.17	0	0	0	0.0885778	0.722109	0	0.141916	0
ENSG00000076604.16	0.166458	0	0.0119203	0	0.717452	0.0449502	0.211661	0
ENSG00000143622.11	0	0.0643803	0	0	0.717423	0	0.32561	0.074265
ENSG00000185022.12	0.0223634	0.262681	0	0.153826	0.715735	0.0662993	0	0.145311
ENSG00000128283.7	0	0.034672	0	0	0.710843	0	0.212764	0
ENSG00000111859.17	0	0	0	0	0.710098	0.0100818	0	0
ENSG00000226252.1	0	0	0	0	0.706544	0.0183014	0.181762	0
ENSG00000099860.9	0	0.0933858	0.132668	0	0.702832	0	0	0
ENSG00000272512.1	0	0.0210304	0	0.000583859	0.699714	0	0.0620744	0.0166004
ENSG00000068001.14	0	0	0	0	0.69709	0	0	0
ENSG00000069399.15	0	0.201678	0	0	0.696722	0.0317906	0.260158	0
ENSG00000130522.6	0	0.280916	0	0	0.692487	0	0	0.305952
ENSG00000267519.6	0	0.261735	0	0.102164	0.69184	0.134444	0.127395	0.254019
ENSG00000128016.7	0	0	0	0	0.687318	0.183516	0	0
ENSG00000148841.17	0	0.171547	0	0	0.686352	0	0	0.192606
ENSG00000163874.11	0.0313524	0.25583	0	0.121641	0.685891	0	0.0185667	0.155014
ENSG00000140406.4	0	0.0941915	0	0.097228	0.684395	0	0.153705	0
ENSG00000184009.13	0	0	0	0	0.683181	0.0388764	0.00362622	0
ENSG00000162367.12	0	0	0	0	0.681703	0	0.182178	0
ENSG00000164211.13	0.026203	0	0	0.198696	0.681069	0	0	0
ENSG00000232656.9	0	0.0438816	0	0.0771305	0.679291	0	0	0.0111777
ENSG00000133874.2	0	0.0196653	0	0.0226977	0.677441	0	0.0848572	0.150837
ENSG00000175592.9	0.0105935	0.271014	0.0120164	0	0.677394	0	0	0.140623
ENSG00000275993.3	0.0417283	0.280295	0	0	0.676694	0.00388673	0	0.147221
ENSG00000162772.17	0	0.3436	0	0.0237714	0.672741	0	0	0.37478
ENSG00000241839.10	0	0	0	0	0.672233	0	0.051053	0
ENSG00000188483.8	0.00410827	0.147917	0	0	0.664394	0	0.233668	0
ENSG00000125812.16	0	0.022829	0	0.0157749	0.663122	0.106015	0.228052	0
ENSG00000198805.12	0.020078	0.0144465	0.112728	0.0484736	0.660745	0	0.17392	0
ENSG00000161638.11	0.104036	0.0761993	0	0	0.660325	0.00858545	0.1717	0.0907964
ENSG00000158615.10	0	0.212106	0	0	0.659483	0	0.0502186	0
ENSG00000139146.14	0.196246	0.0978913	0.0995131	0	0.656399	0.0468909	0	0
ENSG00000137507.11	0	0	0	0	0.654372	0	0	0
ENSG00000108691.9	0	0.229094	0.0651886	0	0.653623	0.00218518	0	0.0443085
ENSG00000164741.15	0	0	0	0.0216995	0.651989	0	0	0
ENSG00000197183.15	0.189526	0	0	0.162501	0.64431	0	0.152891	0
ENSG00000149257.16	0.267505	0	0	0.136744	0.638485	0	0.277023	0
ENSG00000184557.4	0.0510274	0.174041	0.0577664	0	0.637962	0.0432428	0	0
ENSG00000090339.9	0	0.0530994	0.110325	0	0.628395	0	0	0
ENSG00000267534.4	0.0551125	0.0486983	0	0.215038	0.625873	0.0801175	0.0914215	0
ENSG00000141232.5	0.0651254	0.277753	0	0.0643742	0.623669	0.060502	0.266721	0.100856
ENSG00000189266.13	0	0.248214	0	0.0460796	0.618131	0.0617824	0.307557	0.00442015
ENSG00000146112.12	0	0.128463	0	0.000125246	0.617943	0	0.32413	0
ENSG00000149480.7	0.010208	0	0.283935	0.228905	0.61495	0	0.362056	0
ENSG00000154640.15	0.00710483	0	0	0.0820012	0.610337	0	0	0
ENSG00000102034.18	0	0.0523351	0	0.132941	0.606657	0	0.222405	0
ENSG00000170340.11	0.0202209	0.0469646	0	0	0.606021	0.00529775	0.0730496	0
ENSG00000167460.17	0	0.0168759	0	0	0.603725	0	0	0
ENSG00000168005.9	0	0.0072868	0	0.294647	0.6025	0	0.504462	0.126879
ENSG00000172889.16	0	0	0	0	0.601416	0	0.201956	0
ENSG00000130202.10	0.154232	0	0	0	0.600329	0	0.0156842	0
ENSG00000143384.14	0	0	0	0	0.598248	0.332249	0.0300028	0
ENSG00000211455.8	0	0.0811357	0	0	0.598114	0.13469	0	0.014673
ENSG00000105287.13	0	0	0	0	0.597779	0	0.0957123	0
ENSG00000179820.16	0.0766213	0	0	0	0.596323	0.00362065	0.0765878	0
ENSG00000117036.12	0.0154605	0.20071	0	0.0243016	0.592553	0.224348	0	0.0605922
ENSG00000173334.4	0	0.146622	0	0	0.590604	0	0	0
ENSG00000143878.10	0	0	0	0	0.589942	0.0424165	0	0
ENSG00000118707.11	0.28414	0	0	0	0.589591	0	0.298428	0
ENSG00000167565.13	0	0	0	0.00125848	0.579738	0.134704	0.217513	0
ENSG00000148339.13	0.159471	0	0.101187	0.105407	0.579706	0.0599638	0	0
ENSG00000149798.5	0.0627305	0.0536093	0	0	0.578219	0	0.0538802	0.0950763
ENSG00000118523.6	0.0946902	0	0	0	0.57764	0	0	0.133529
ENSG00000163659.13	0	0.126923	0	0.0434012	0.576689	0.173409	0	0
ENSG00000132510.11	0	0.16555	0	0	0.575169	0.201755	0.0142993	0
ENSG00000196411.10	0.165802	0	0	0	0.570831	0	0.127094	0
ENSG00000136603.14	0	0	0	0	0.569275	0.0625078	0.179935	0.0645388
ENSG00000159176.14	0	0	0.0877326	0	0.565758	0	0	0
ENSG00000265666.1	0	0.17251	0	0	0.565738	0.0284685	0.0754079	0.0919223
ENSG00000112658.8	0	0.0946217	0	0	0.565708	0	0	0.041793
ENSG00000125845.7	0.0389957	0	0.0119324	0	0.565276	0	0	0
ENSG00000129911.9	0.0227028	0.0215208	0	0.00856022	0.565008	0.0156398	0.258998	0.122827
ENSG00000259820.1	0	0.283809	0	0	0.564559	0.0173787	0.0145808	0.0202169
ENSG00000100221.11	0	0.311084	0	0.309664	0.562684	0.0826099	0.168639	0
ENSG00000166398.14	0.227355	0.122279	0	0	0.562093	0.105765	0.0936444	0
ENSG00000177380.14	0	0	0	0.241349	0.558887	0	0.206066	0
ENSG00000119523.10	0.0102532	0.23643	0.0798114	0.0301338	0.556511	0.0356651	0.273895	0
ENSG00000106366.9	0.0220273	0	0	0.0511207	0.552207	0.00195639	0	0.0734891
ENSG00000043462.13	0.0141865	0	0	0	0.550516	0	0.0153696	0
ENSG00000225434.4	0	0.085948	0	0.0666197	0.546509	0.105236	0	0
ENSG00000155090.15	0	0.131418	0	0.113872	0.546266	0.156993	0.285667	0.174766
ENSG00000188785.12	0.233431	0.211897	0.021443	0	0.540673	0.0971757	0	0
ENSG00000108551.5	0.0422769	0	0	0	0.540566	0.112709	0.00636447	0
ENSG00000067082.15	0	0.179232	0	0	0.539224	0.0988503	0	0
ENSG00000236304.2	0.0430553	0	0	0	0.538395	0.0242762	0	0
ENSG00000168264.11	0.149637	0.0851725	0	0	0.537804	0.239997	0	0
ENSG00000176641.11	0	0	0	0	0.535053	0.00617111	0	0
ENSG00000101187.16	0	0	0.132044	0	0.534902	0.0109018	0	0
ENSG00000168795.5	0.0749666	0.271505	0.00670644	0.0204711	0.534866	0.0516002	0.0870314	0
ENSG00000095370.20	0	0	0	0	0.533752	0	0.262008	0
ENSG00000279821.1	0	0	0	0	0.53266	0.0256258	0.205143	0.047184
ENSG00000169641.14	0	0	0	0.0849205	0.527171	0	0.147751	0
ENSG00000005102.14	0.222518	0	0	0	0.525266	0	0.152621	0
ENSG00000188290.11	0	0.168355	0	0.0597316	0.520466	0	0.0351638	0.121158
ENSG00000131873.7	0	0.277157	0	0	0.518309	0	0	0
ENSG00000132002.9	0.0905711	0	0	0.245064	0.518217	0	0.667191	0.144601
ENSG00000104903.5	0.0183527	0	0	0	0.517514	0	0.333053	0
ENSG00000149573.9	0	0.0900462	0.0136733	0	0.516938	0	0	0
ENSG00000142961.16	0	0.00565404	0	0.0544766	0.514067	0	0.248327	0.00962117
ENSG00000107485.18	0.168112	0	0	0.27716	0.513406	0.0951045	0.238246	0
ENSG00000197622.13	0.0588816	0.0398248	0	0.0401556	0.513141	0	0.232281	0.0289821
ENSG00000121797.10	0	0.191412	0	0	0.511022	0.0243968	0	0.0728903
ENSG00000280138.1	0	0	0	0.0481384	0.510617	0.0101706	0	0
ENSG00000167173.19	0	0.0462256	0	0	0.508858	0	0	0
ENSG00000130052.14	0	0.236519	0	0	0.506497	0	0	0.381957
ENSG00000170989.10	0.166221	0	0.150548	0.368992	0.506468	0	0	0
ENSG00000112763.17	0	0	0	0	0.506291	0	0.239249	0
ENSG00000075624.17	0	0	0	0	0.505439	0	0	0
ENSG00000175182.15	0	0.200645	0	0	0.502848	0	0.142881	0.0524815
ENSG00000135604.10	0	0.00517521	0	0	0.501156	0	0	0
ENSG00000168092.14	0	0.322753	0	0	0.498495	0	0.0514611	0
ENSG00000142178.9	0	0.145192	0	0.0772444	0.498299	0	0.0267227	0.0385155
ENSG00000170542.6	0	0.0478871	0	0.143463	0.498247	0	0	0
ENSG00000178726.7	0	0.329391	0	0.00372498	0.49812	0	0.0508915	0.109704
ENSG00000179604.10	0	0	0	0	0.49702	0.129197	0	0
ENSG00000159840.16	0.0475932	0.0982119	0	0	0.495179	0.0448938	0	0.115842
ENSG00000196872.12	0.0159178	0	0	0	0.493333	0.092215	0	0
ENSG00000166886.13	0.135001	0.307872	0	0	0.492928	0.0171541	0.380329	0.0528917
ENSG00000148400.13	0	0.0997334	0	0	0.488309	0	0.136896	0
ENSG00000167680.17	0	0.0240753	0	0	0.487403	0.0208764	0.0822595	0
ENSG00000117228.11	0	0	0	0	0.48174	0.00121541	0	0
ENSG00000279861.1	0	0.177034	0	0	0.481069	0.061495	0	0.000272644
ENSG00000272636.4	0	0.0606248	0	0	0.481063	0	0	0
ENSG00000122862.5	0	0.0492998	0	0	0.481037	0.0447746	0	0
ENSG00000224383.8	0.0715707	0	0.0459977	0.253755	0.480706	0.0231431	0.107688	0
ENSG00000175130.7	0.0724809	0.0374271	0	0	0.480349	0	0.0303726	0
ENSG00000287419.1	0	0	0	0.00642325	0.480224	0.190172	0	0
ENSG00000064666.15	0	0	0	0	0.480121	0	0	0
ENSG00000109089.7	0.115322	0	0	0	0.479686	0.0273524	0.122678	0
ENSG00000086061.16	0.00129034	0.208341	0	0	0.477062	0	0.753281	0.196256
ENSG00000221869.5	0	0	0	0	0.475627	0.352616	0	0
ENSG00000148943.12	0.0441549	0.152862	0.0329238	0	0.474186	0.0779325	0.0517024	0
ENSG00000116584.21	0	0	0	0	0.471595	0	0.48258	0
ENSG00000119508.18	0.0435739	0.341645	0	0.111693	0.470296	0	0	0.0832855
ENSG00000198113.3	0	0	0	0.0867395	0.469805	0.00755225	0.102686	0
ENSG00000087448.11	0.0730618	0.00611104	0.0150195	0.112351	0.468468	0	0.0509847	0
ENSG00000132661.4	0.074696	0.245631	0.228437	0.0830576	0.46838	0.0612765	0.202997	0
ENSG00000116273.6	0.152274	0.190678	0	0.0867034	0.464849	0.281392	0.139392	0
ENSG00000261308.4	0.152083	0	0	0	0.46305	0	0.111854	0
ENSG00000172716.17	0	0.155447	0.0456022	0.0600408	0.45907	0	0.370997	0
ENSG00000140044.13	0	0	0	0	0.457649	0	0.0998353	0
ENSG00000228830.1	0.10126	0.0806228	0	0	0.450948	0.217928	0	0
ENSG00000133703.14	0	0.236981	0	0	0.450772	0	0	0.0201476
ENSG00000106346.12	0	0.22676	0	0.00421853	0.450361	0.0163956	0.159823	0.0398717
ENSG00000177426.22	0.0609218	0.203983	0	0.344713	0.449253	0.276038	0.113629	0
ENSG00000165997.5	0	0.307292	0	0	0.448252	0	0.0542846	0.0605153
ENSG00000173269.14	0	0.0133299	0.0591134	0	0.447882	0	0	0
ENSG00000109079.10	0.00467619	0.0212098	0.00490376	0	0.445675	0	0.0951513	0.020933
ENSG00000085185.16	0	0	0	0	0.445147	0.0268622	0.561468	0
ENSG00000278330.1	0	0.0597509	0	0.0716435	0.444845	0.0967008	0.083665	0
ENSG00000010072.16	0	0.104734	0	0	0.444189	0	0	0
ENSG00000146232.17	0	0	0.0565979	0	0.443736	0	0.297433	0.086007
ENSG00000116044.16	0	0.30637	0	0	0.443733	0.292801	0.266683	0
ENSG00000272037.1	0	0.0090548	0	0	0.44065	0.159245	0.192321	0
ENSG00000116903.7	0	0.18366	0	0	0.438158	0.0489197	0	0
ENSG00000139832.5	0	0	0	0	0.437637	0.00565548	0	0
ENSG00000184588.18	0	0	0	0	0.436992	0.0174573	0.00358806	0.0251197
ENSG00000176014.13	0	0	0.0930664	0	0.435537	0	0.0117783	0
ENSG00000099337.5	0.0688339	0	0	0	0.433075	0	0	0
ENSG00000145241.11	0.0294076	0.0488636	0	0.0569716	0.431496	0.255381	0	0
ENSG00000164867.11	0.296473	0.0628024	0.181068	0	0.430795	0	0.261485	0
ENSG00000117479.15	0	0.263712	0	0	0.429581	0.0473992	0	0.00447496
ENSG00000122482.22	0.00642417	0.288898	0.0187103	0	0.429288	0.0692318	0.144052	0
ENSG00000168310.11	0	0	0	0	0.428758	0.381	0.220159	0
ENSG00000149564.12	0	0	0	0	0.428643	0.00606704	0.178149	0
ENSG00000137193.14	0.0309025	0.201362	0	0	0.427455	0.00614584	0	0.0822766
ENSG00000105656.13	0	0.163689	0	0	0.426695	0	0	0.0136324
ENSG00000135269.18	0.0396441	0	0	0.337539	0.426203	0.109986	0.237686	0
ENSG00000275888.1	0	0.0761229	0	0	0.426096	0	0.0671667	0.0582947
ENSG00000172216.6	0	0	0	0	0.425993	0.223807	0.184406	0
ENSG00000089818.18	0	0.327829	0	0	0.425099	0	0.127176	0
ENSG00000163083.6	0	0.038755	0.00738807	0	0.42449	0.0680245	0	0
ENSG00000139318.8	0	0.0428932	0	0	0.424248	0	0.28732	0.0959773
ENSG00000213923.13	0.0126002	0.176962	0	0.274908	0.422938	0.557582	0.142697	0
ENSG00000272078.1	0	0	0	0.123384	0.421519	0.0861696	0.150167	0.0147681
ENSG00000148154.10	0.00663054	0.300374	0	0	0.41917	0	0.0096676	0.0917994
ENSG00000185112.6	0	0	0	0.188933	0.418132	0	0.247024	0
ENSG00000250159.7	0	0	0	0	0.417948	0	0.0478893	0.0766113
ENSG00000279283.1	0	0	0	0	0.416238	0.308731	0.110116	0
ENSG00000165527.8	0	0.127989	0.0192326	0.275025	0.416203	0.0621927	0.141296	0.0750891
ENSG00000179833.4	0.189621	0.0903455	0	0	0.415374	0.476733	0.174679	0.101838
ENSG00000011422.12	0	0	0	0	0.41531	0	0.111127	0
ENSG00000166848.7	0	0.186812	0	0.217693	0.414476	0.322969	0.112221	0.170968
ENSG00000280287.1	0.0650191	0.0799982	0	0	0.414313	0.249008	0.213466	0
ENSG00000112715.26	0	0.269066	0	0	0.413878	0	0	0.0943409
ENSG00000140450.9	0.0109844	0.245601	0	0.0312666	0.413758	0	0.13163	0.289739
ENSG00000164305.19	0	0.224377	0	0	0.412584	0.00507297	0.112616	0.286805
ENSG00000183864.5	0	0	0	0.220319	0.412471	0.256336	0.355992	0
ENSG00000109220.11	0	0.0773467	0	0	0.408911	0.216737	0.0697078	0
ENSG00000116741.8	0.0392514	0.0551238	0	0	0.40881	0.02809	0.0320554	0
ENSG00000142867.14	0	0.30834	0	0	0.408175	0.0526163	0.0600373	0.113696
ENSG00000108852.16	0.217134	0	0	0	0.406778	0	0.0970928	0
ENSG00000105443.16	0.0139813	0.0126982	0	0	0.406435	0.0292853	0.0854965	0.25121
ENSG00000130589.16	0	0	0	0	0.40626	0	0	0
ENSG00000137713.16	0	0.244074	0	0.112165	0.405988	0	0	0
ENSG00000189042.14	0.0463886	0.219886	0.00198303	0.0530699	0.405439	0	0.184046	0.0270492
ENSG00000286196.1	0	0.0736682	0	0	0.405194	0.00198402	0.217942	0
ENSG00000119231.11	0	0.202392	0	0.173469	0.404061	0.00958105	0.0586362	0.000571323
ENSG00000108262.16	0.0626621	0.132128	0.0361337	0.216651	0.403608	0	0.250032	0.182898
ENSG00000264772.6	0	0.27333	0.127954	0.104412	0.403531	0.00583207	0.0144345	0
ENSG00000110172.12	0.0520582	0.325256	0	0	0.403356	0	0.593864	0.176857
ENSG00000117713.21	0	0.218976	0	0	0.402986	0	0.0740316	0
ENSG00000228649.10	0	0.177966	0.116706	0.0893059	0.402278	0.0884483	0	0
ENSG00000172059.11	0	0.289232	0	0.0712698	0.401022	0	0	0.175286
ENSG00000182903.16	0.0364833	0.0904225	0	0.0140069	0.398348	0	0.0186403	0
ENSG00000143079.15	0.0366864	0	0.0428611	0	0.398277	0	0.00467842	0
ENSG00000164086.10	0.0589533	0	0.172143	0.0514585	0.397903	0.146786	0.57355	0
ENSG00000095794.20	0	0.176108	0	0.12424	0.39723	0	0	0
ENSG00000280213.1	0	0.208452	0	0	0.394207	0.305435	0.130636	0
ENSG00000109787.13	0	0.131733	0	0.0440437	0.394193	0.135814	0.0843495	0
ENSG00000125810.10	0.0711266	0.0916717	0	0	0.392275	0	0	0
ENSG00000101255.12	0	0	0.00312331	0.252764	0.391975	0	0.0563873	0
ENSG00000108622.11	0.192427	0	0.111424	0.154158	0.391606	0	0.0875773	0
ENSG00000100425.19	0	0.343336	0	0	0.391467	0.0814857	0.105263	0.0368861
ENSG00000139289.14	0	0.308145	0	0.29017	0.391204	0	0	0.204813
ENSG00000272886.6	0	0.252719	0.0203224	0.012537	0.39062	0	0	0.204277
ENSG00000188215.10	0	0.156491	0	0.00593126	0.390359	0	0	0.0297724
ENSG00000099992.16	0.321763	0	0	0.162779	0.38986	0.040171	0.0282422	0
ENSG00000244300.3	0.126209	0	0	0	0.389773	0	0.225153	0
ENSG00000151689.13	0	0.197946	0	0.00508961	0.389585	0	0.0675038	0
ENSG00000197063.11	0	0.35426	0	0	0.388611	0.38655	0.263538	0
ENSG00000164683.18	0.073413	0.262121	0	0	0.388369	0	0	0.226025
ENSG00000180139.11	0.0399054	0	0	0	0.387514	0	0	0
ENSG00000203709.12	0	0	0	0	0.387284	0.181022	0.0066265	0
ENSG00000203865.12	0.193245	0.12188	0.11406	0	0.384668	0	0	0.0649551
ENSG00000105085.11	0	0	0.00175809	0.00974465	0.384117	0.134861	0	0
ENSG00000100644.17	0.0212333	0.226097	0	0	0.38213	0.0614777	0	0
ENSG00000181588.17	0	0	0	0.260146	0.382127	0.0224656	0	0
ENSG00000166337.11	0	0	0	0	0.381806	0	0	0.125912
ENSG00000118263.15	0.0459176	0	0	0	0.381496	0	0	0
ENSG00000092841.19	0	0	0	0	0.381009	0	0	0
ENSG00000289443.1	0	0.247733	0	0	0.381007	0	0.0910583	0.056028
ENSG00000134531.10	0.0327383	0.0232048	0	0	0.38073	0	0	0
ENSG00000274070.2	0	0	0	0.160564	0.0733211	0.845382	0.119572	0.0856517
ENSG00000140199.13	0.0474183	0	0	0	0.0115107	0.83398	0.151312	0.0475965
ENSG00000105856.14	0	0.190727	0	0	0	0.811668	0	0
ENSG00000090238.12	0	0	0	0	0	0.788607	0.143209	0
ENSG00000165861.14	0	0	0	0	0	0.763422	0.276755	0
ENSG00000149150.9	0	0	0.0783733	0.147131	0	0.761841	0.168349	0
ENSG00000108799.13	0.0730206	0	0.00214602	0	0	0.746789	0.0905181	0
ENSG00000066923.18	0	0.196794	0	0.00703317	0.0311925	0.743247	0.0196049	0.125453
ENSG00000110344.10	0	0.0626338	0	0	0	0.74069	0	0
ENSG00000204427.12	0	0	0	0	0.0933982	0.729102	0.193878	0
ENSG00000197312.12	0.0317063	0	0.110315	0	0	0.70927	0.036669	0
ENSG00000165406.16	0.0102275	0	0	0	0.00850193	0.69043	0	0
ENSG00000177169.10	0	0.273864	0	0	0.107726	0.676108	0	0
ENSG00000189195.15	0	0	0	0	0.0877885	0.675691	0.0179145	0
ENSG00000157954.15	0	0	0	0	0	0.66258	0	0
ENSG00000112234.9	0	0	0	0	0	0.660846	0.0400007	0
ENSG00000250722.6	0.0611723	0	0	0.202954	0	0.66072	0	0
ENSG00000143409.17	0.00428169	0	0	0	0	0.655234	0.208135	0.141873
ENSG00000059145.19	0	0.0918704	0	0	0.0630085	0.654452	0	0
ENSG00000165802.23	0.190195	0	0.0258479	0.316747	0.13648	0.647285	0	0
ENSG00000140443.15	0.0797549	0.143582	0	0	0.0245103	0.646586	0.00491501	0.184796
ENSG00000012822.16	0	0.164407	0	0.0810304	0	0.643022	0	0
ENSG00000132716.19	0.189077	0.0167755	0.00399207	0.0794517	0	0.6396	0	0
ENSG00000072401.15	0.00633926	0.110071	0.00866794	0	0	0.619196	0.0627337	0
ENSG00000121879.6	0	0.0289665	0.0163963	0	0.0198012	0.618878	0.0191445	0.286318
ENSG00000125871.14	0	0	0	0	0.0451327	0.615105	0.106558	0
ENSG00000051108.15	0	0	0	0	0	0.613696	0	0
ENSG00000109572.15	0	0	0	0	0	0.61068	0.0432874	0
ENSG00000164440.15	0	0.077384	0	0.00167266	0	0.606528	0	0.169793
ENSG00000130653.16	0.30319	0.0637886	0	0	0.0116591	0.602886	0	0
ENSG00000157107.14	0	0.0590737	0	0	0	0.596899	0	0.0386942
ENSG00000165699.15	0	0.0356316	0.168925	0	0	0.596577	0.0836193	0
ENSG00000134644.16	0.0373616	0.105691	0.0455741	0	0	0.587535	0	0
ENSG00000118482.12	0	0	0	0	0.0131468	0.587146	0.0643817	0
ENSG00000033627.17	0	0.040603	0	0	0.0254144	0.584873	0.106879	0.00192177
ENSG00000170776.22	0	0.123562	0	0.118148	0	0.582355	0	0.109957
ENSG00000151150.22	0.166764	0.0943617	0.0198117	0	0.0275702	0.570112	0	0
ENSG00000156804.7	0.173723	0	0.0044984	0.353419	0	0.568364	0.0873516	0
ENSG00000170525.21	0	0	0	0	0.16041	0.566054	0	0
ENSG00000152990.14	0.208466	0	0.192159	0.167977	0	0.565175	0	0.0865451
ENSG00000174136.13	0.210346	0	0.0563802	0	0.0736253	0.563246	0	0
ENSG00000110987.9	0.190389	0	0	0	0.15197	0.563018	0.0248475	0
ENSG00000176095.12	0	0	0	0	0.12043	0.555408	0.199734	0
ENSG00000107864.15	0	0.0831553	0	0.0997308	0.0692926	0.554821	0	0
ENSG00000109458.9	0	0	0	0	0.0130199	0.551276	0.118785	0
ENSG00000023287.13	0	0.276824	0	0	0	0.549867	0	0.0317969
ENSG00000066739.12	0	0.100578	0	0	0	0.544291	0.012596	0
ENSG00000111276.12	0	0	0	0	0.169792	0.541286	0.243149	0
ENSG00000114626.18	0	0	0	0	0	0.540604	0.136209	0
ENSG00000119950.21	0	0	0	0	0	0.540344	0.0155138	0.233523
ENSG00000167703.15	0	0	0	0	0.0160295	0.53972	0	0
ENSG00000104973.19	0	0.0380991	0	0	0	0.535068	0.123087	0
ENSG00000079459.13	0	0	0	0	0	0.53476	0.0175908	0
ENSG00000186591.13	0.0164976	0.0145516	0	0	0	0.534305	0	0.0379353
ENSG00000130939.20	0	0.102887	0	0	0	0.529452	0.0670393	0.0625498
ENSG00000107372.13	0	0.268842	0	0	0.123637	0.52809	0	0.0147925
ENSG00000101343.15	0	0	0.0837714	0	0	0.527841	0.107901	0.00471705
ENSG00000235314.1	0.185233	0.131514	0	0.0124167	0.0163492	0.526497	0.192215	0.0119515
ENSG00000049759.20	0	0	0.0736262	0	0	0.522945	0	0.0294856
ENSG00000171456.21	0.185621	0.120519	0.0938249	0	0.127686	0.522894	0	0
ENSG00000132388.13	0	0.0686974	0	0.0642511	0	0.519915	0	0.205605
ENSG00000178385.15	0.00722862	0	0	0	0.0504942	0.519275	0	0
ENSG00000175564.13	0	0.0493014	0	0.147321	0	0.51886	0.0950315	0
ENSG00000273033.2	0	0	0	0	0	0.511089	0	0
ENSG00000162804.14	0.0719871	0.0924933	0	0	0	0.508172	0	0
ENSG00000076984.18	0	0	0	0	0	0.508172	0	0
ENSG00000163827.14	0	0.177726	0.0264196	0	0	0.507545	0	0.28152
ENSG00000172215.6	0	0	0	0.211576	0	0.507497	0.0227161	0
ENSG00000104946.14	0	0.0218279	0	0.0836386	0	0.503552	0	0
ENSG00000108306.13	0	0	0	0	0	0.501546	0.131456	0
ENSG00000100284.22	0	0.0940976	0	0	0	0.501398	0	0
ENSG00000162819.12	0	0	0	0	0	0.497465	0	0.16313
ENSG00000169087.11	0	0	0.0400451	0	0	0.494391	0	0
ENSG00000239521.10	0.01805	0.025925	0	0.1517	0.0267198	0.491966	0	0.147451
ENSG00000139132.16	0	0	0	0	0	0.491425	0	0
ENSG00000120162.10	0	0	0	0	0.0206218	0.491221	0	0
ENSG00000135116.9	0	0	0	0	0.0816883	0.4896	0	0
ENSG00000122591.13	0	0.132487	0.117452	0	0.0462917	0.488001	0.000925068	0
ENSG00000164463.12	0	0	0	0	0.0447864	0.484253	0.00277802	0
ENSG00000087301.9	0	0	0	0.0474768	0	0.483991	0	0
ENSG00000151320.11	0.20224	0.0315225	0.00452635	0	0	0.483643	0	0.0255166
ENSG00000161664.7	0.19795	0	0	0	0.0747473	0.483528	0	0
ENSG00000127481.15	0.0839187	0.000245797	0	0.00308026	0	0.483456	0	0.14461
ENSG00000132824.14	0	0.116621	0	0.0182314	0.0596957	0.479172	0	0.036638
ENSG00000114742.14	0	0.0470313	0	0.0665615	0	0.478298	0.123638	0
ENSG00000115548.17	0.0243409	0	0	0	0.138692	0.476711	0	0.0877666
ENSG00000198276.16	0.00159643	0	0.0807283	0.0764021	0.137446	0.475456	0.00545539	0
ENSG00000164754.16	0	0.0861923	0.0143842	0	0	0.472675	0.055391	0.211088
ENSG00000164916.11	0.168921	0.11252	0.031554	0	0.0648674	0.471719	0	0.0760232
ENSG00000170852.12	0	0	0	0	0.259922	0.471511	0.245986	0
ENSG00000103264.18	0.257606	0	0.332684	0.148087	0	0.471416	0	0
ENSG00000081052.14	0	0	0	0	0	0.470876	0	0
ENSG00000106070.20	0	0	0	0	0	0.470151	0.0957858	0.0747758
ENSG00000186635.15	0	0	0	0.00652863	0	0.469796	0.0783678	0
ENSG00000166387.14	0.0666291	0	0.034685	0	0	0.468374	0	0
ENSG00000170271.11	0	0	0	0	0	0.466734	0.0300867	0
ENSG00000175215.11	0	0	0	0	0.0477065	0.465223	0.137901	0
ENSG00000108963.19	0.280872	0	0.292261	0.00233354	0	0.465215	0.0401569	0
ENSG00000005339.15	0	0.131531	0	0	0.0875389	0.463799	0.127332	0
ENSG00000138433.16	0	0	0.0388404	0	0	0.461579	0	0
ENSG00000004487.18	0.148466	0.015456	0.269955	0.0816179	0	0.459117	0.0918006	0
ENSG00000198925.12	0	0	0	0	0	0.458888	0.0675087	0.0780706
ENSG00000176834.14	0.000459186	0	0	0	0.00300137	0.456737	0.105701	0
ENSG00000169047.6	0.0851053	0	0.012198	0	0	0.455616	0.103238	0
ENSG00000162413.17	0	0.0832686	0	0	0.0777956	0.454702	0	0
ENSG00000116604.19	0	0.137559	0	0.0611884	0.376107	0.453013	0.0638412	0.165108
ENSG00000143457.11	0	0	0.0264825	0	0	0.451639	0.397167	0
ENSG00000166855.9	0	0.106561	0	0	0	0.451145	0	0.129664
ENSG00000139793.20	0	0.0429902	0	0.121278	0	0.451008	0.0580051	0.350029
ENSG00000138463.9	0	0.124219	0	0	0	0.449715	0.022838	0
ENSG00000153561.13	0	0.134816	0	0	0	0.44848	0.135817	0.095926
ENSG00000146872.19	0.0106984	0.0492441	0	0	0.0266863	0.448215	0	0.0901108
ENSG00000136044.12	0	0	0	0	0.0677208	0.448087	0.127306	0
ENSG00000024862.18	0	0	0	0	0.0425983	0.447661	0.0122808	0
ENSG00000161011.20	0	0.198622	0.0303506	0	0	0.446773	0.041605	0.0969741
ENSG00000090447.12	0.312966	0	0.3353	0	0	0.446352	0.332543	0
ENSG00000140463.14	0.0137317	0	0	0.097305	0	0.444263	0	0
ENSG00000186918.14	0.232343	0	0.0297237	0	0	0.444261	0.0502754	0
ENSG00000184863.11	0	0	0	0	0	0.443908	0	0.104043
ENSG00000138767.14	0	0.201702	0	0.221966	0.104625	0.443578	0.0370839	0.0169289
ENSG00000118496.5	0	0.237529	0	0	0.102985	0.443073	0	0
ENSG00000246263.4	0	0.114511	0	0	0.0122131	0.443051	0.0344209	0
ENSG00000170584.11	0.150301	0	0.14282	0	0	0.441619	0.0095325	0
ENSG00000133606.11	0	0	0	0	0	0.441368	0	0.150102
ENSG00000138439.12	0.300309	0	0	0	0.100633	0.440827	0.0632241	0
ENSG00000180611.7	0.0569256	0	0.0445999	0	0.249112	0.439808	0.118491	0
ENSG00000147854.17	0	0.133068	0.0421248	0	0	0.438549	0.206929	0
ENSG00000173273.16	0	0.128795	0	0	0	0.438508	0	0.0332339
ENSG00000166046.11	0	0.0514637	0	0	0	0.437989	0	0.0613081
ENSG00000113595.15	0	0.0192547	0	0	0.0471057	0.437166	0.116182	0
ENSG00000138802.11	0	0.0309269	0	0	0.0231812	0.43314	0	0
ENSG00000157514.18	0	0	0	0.111758	0.0118351	0.433112	0.0984384	0
ENSG00000138688.17	0	0.187959	0	0	0	0.433102	0	0
ENSG00000130304.17	0.000668358	0	0	0	0	0.432919	0.185932	0
ENSG00000072121.17	0	0.183702	0.140958	0.0109471	0	0.431056	0.216516	0
ENSG00000145414.9	0.00249228	0.303848	0.183624	0.0423781	0.14957	0.430634	0	0
ENSG00000251034.2	0.0436522	0	0.0616283	0.0518798	0	0.430191	0	0
ENSG00000112983.18	0	0	0.0228725	0	0	0.429366	0.299222	0
ENSG00000175224.17	0	0.0296267	0	0.105963	0	0.428577	0	0.0191785
ENSG00000137947.12	0	0.0680523	0	0	0.309226	0.428061	0	0.0498194
ENSG00000120733.14	0	0.0978005	0	0	0	0.427983	0.0402511	0
ENSG00000188554.15	0	0.0860352	0	0	0	0.427942	0	0.0751253
ENSG00000136636.13	0.0408964	0	0.000293798	0	0.0166022	0.426817	0	0
ENSG00000145495.16	0	0.0969095	0	0	0.00701895	0.425978	0	0
ENSG00000080503.24	0.0688397	0.0763518	0	0.0566722	0	0.425031	0	0.0150294
ENSG00000019995.6	0	0.138396	0	0	0	0.424851	0	0.250827
ENSG00000010361.14	0	0.0313748	0	0	0	0.424158	0.0626621	0
ENSG00000151553.15	0	0.081447	0	0	0.141167	0.42334	0	0.00830954
ENSG00000100109.17	0	0	0.0575943	0.173239	0.0672252	0.422568	0.019162	0
ENSG00000011258.16	0	0	0	0	0	0.422561	0.0249909	0
ENSG00000097033.14	0	0	0	0	0	0.421911	0	0
ENSG00000110422.12	0	0.210213	0	0	0	0.421209	0	0.157129
ENSG00000215695.2	0	0.00101673	0.144028	0	0	0.420769	0	0
ENSG00000082641.16	0	0.0278161	0	0.159443	0	0.420021	0.096369	0.136793
ENSG00000179981.11	0.0207225	0	0	0.339612	0.19402	0.419977	0.133332	0
ENSG00000170265.12	0	0	0	0.178325	0.110269	0.419612	0.0865768	0
ENSG00000166167.18	0.141748	0	0	0.127128	0	0.41942	0.123768	0
ENSG00000141298.19	0	0.0935604	0	0	0	0.418995	0	0.0209842
ENSG00000114796.16	0	0.075511	0	0	0	0.41867	0.0928645	0
ENSG00000047346.13	0	0	0	0	0	0.418255	0	0
ENSG00000160570.14	0	0	0	0	0.26876	0.415984	0.495743	0
ENSG00000129204.17	0.0647542	0	0.0291236	0.0355675	0	0.413559	0	0
ENSG00000104081.14	0	0	0	0	0.00555866	0.413401	0.106223	0
ENSG00000143365.19	0.0342741	0.0276399	0.00700445	0	0.00855131	0.412657	0.149534	0
ENSG00000077097.16	0.0957114	0.0162615	0.0446219	0.0974846	0	0.411909	0	0
ENSG00000152409.9	0.0730904	0.296978	0.0366328	0.126389	0.106419	0.411128	0	0.049023
ENSG00000114127.11	0	0.175464	0	0	0	0.409182	0	0
ENSG00000126062.4	0	0	0	0.0360345	0	0.409161	0.0111178	0
ENSG00000143702.16	0	0.0369617	0	0	0.0954066	0.40785	0.0707428	0.0105036
ENSG00000112851.15	0	0.0419672	0	0.0289155	0.0320679	0.407727	0	0.035068
ENSG00000144048.10	0	0	0	0	0.116969	0.405741	0.106984	0
ENSG00000108639.8	0	0	0	0	0	0.404393	0	0.364448
ENSG00000154310.17	0.0928104	0.00489827	0.0236337	0.372287	0.102373	0.404209	0	0.158229
ENSG00000137414.7	0	0.103607	0	0	0.058501	0.403544	0.0116889	0
ENSG00000185722.18	0	0	0	0	0	0.403197	0.0706532	0
ENSG00000163516.14	0.244144	0	0.0394638	0	0	0.403196	0.234085	0
ENSG00000164609.10	0	0.00589353	0	0	0	0.402188	0	0.15622
ENSG00000010017.13	0.00945547	0.0052468	0	0	0	0.400615	0.0148704	0.0108594
ENSG00000054282.16	0.00727184	0	0	0	0	0.399877	0	0.0332633
ENSG00000134698.11	0	0	0	0	0	0.398519	0	0.35294
ENSG00000123066.9	0	0.116765	0	0	0	0.398163	0	0.285251
ENSG00000122557.11	0	0.015599	0	0.112714	0.217981	0.397973	0.0286094	0
ENSG00000119878.6	0	0	0	0	0	0.397878	0	0
ENSG00000239305.7	0	0.346316	0	0	0.215142	0.397834	0	0.0494272
ENSG00000163539.18	0	0.135389	0	0.101252	0.0659643	0.397717	0	0
ENSG00000080802.20	0	0.125963	0	0.128026	0	0.397427	0.176357	0
ENSG00000203880.12	0	0.077783	0	0	0	0.396971	0	0
ENSG00000109618.13	0	0	0	0.0131403	0	0.396232	0	0
ENSG00000065970.9	0	0.030057	0	0	0.109892	0.39616	0	0
ENSG00000140564.13	0	0.0646911	0	0	0.209364	0.395423	0	0.0638477
ENSG00000183111.12	0	0	0	0	0	0.395179	0	0
ENSG00000165879.9	0	0	0	0	0	0.39464	0.0991564	0
ENSG00000072422.17	0	0	0	0.00501456	0.0520615	0.394551	0.165112	0
ENSG00000182359.15	0.0133823	0	0	0.128388	0	0.394138	0.170816	0
ENSG00000181827.16	0.0374145	0	0.0116679	0	0.299094	0.393847	0.093671	0
ENSG00000163380.16	0	0	0.077266	0.0712046	0	0.393628	0	0.0809772
ENSG00000008282.9	0.0902522	0.0425646	0	0	0	0.393229	0.0185009	0.153065
ENSG00000133059.17	0.0111052	0.0946042	0	0	0	0.39266	0.105137	0.0628278
ENSG00000038274.17	0	0	0	0	0.0494253	0.39191	0.111601	0
ENSG00000169031.21	0	0.0534064	0	0	0	0.391889	0	0
ENSG00000139597.18	0	0.034336	0	0	0.0998305	0.391099	0.18399	0
ENSG00000100678.19	0.033721	0.0698466	0.0379411	0.0119248	0	0.390721	0	0.392941
ENSG00000101972.20	0	0.269096	0	0	0	0.3904	0	0.0779458
ENSG00000160408.16	0	0	0.0725364	0.343138	0	0.389224	0.153224	0
ENSG00000145730.21	0	0	0	0.330085	0	0.388899	0.0822791	0.264413
ENSG00000033800.14	0	0.10089	0	0	0.0945042	0.388682	0	0
ENSG00000008869.12	0.0210277	0	0	0.0186053	0	0.388646	0.171709	0.0872698
ENSG00000152601.18	0	0.237712	0	0	0.0302845	0.388357	0	0
ENSG00000108055.11	0	0	0.105635	0	0.0715891	0.387876	0.0908377	0
ENSG00000011638.11	0.0604349	0	0	0.0538118	0.0237455	0.387794	0.169486	0.00115535
ENSG00000150527.18	0	0	0	0.101047	0.148602	0.387	0.0198142	0
ENSG00000177311.12	0	0.0101019	0.0391292	0.246605	0.0785616	0.386819	0.102473	0
ENSG00000269374.1	0	0.213014	0.119143	0	0.0487012	0.386415	0	0
ENSG00000198909.8	0	0	0	0	0.181628	0.386057	0.223178	0
ENSG00000129749.3	0	0	0	0.0140801	0.130064	0.385944	0.0916185	0
ENSG00000127914.19	0	0.00661361	0	0	0.0323138	0.385445	0.00331461	0
ENSG00000140941.14	0	0.0979947	0	0.0375318	0	0.385179	0	0.236211
ENSG00000146278.11	0	0.174571	0	0	0.0910471	0.384504	0.0652868	0
ENSG00000011523.14	0.27455	0.154491	0.0177547	0	0	0.384302	0	0.316469
ENSG00000120647.10	0	0	0.0673431	0.00506853	0.00544182	0.384192	0.288103	0
ENSG00000100307.13	0.0665131	0.0630566	0	0.0596627	0	0.383524	0	0
ENSG00000133639.6	0.151223	0.089853	0	0.010255	0.0828449	0.383491	0.0832717	0
ENSG00000138670.19	0	0.265485	0.0113139	0.00632077	0.0827215	0.383205	0.0798431	0.199355
ENSG00000135837.16	0	0.0174705	0	0	0.0701884	0.382652	0.0723573	0
ENSG00000114739.14	0.243357	0	0.00856249	0	0.0743965	0.381429	0.191231	0
ENSG00000182095.15	0	0	0	0	0.066183	0.381129	0	0
ENSG00000164938.14	0	0	0	0	0	0.380024	0.106391	0
ENSG00000148158.17	0	0	0	0	0.0731598	0.379942	0	0
ENSG00000124942.14	0	0.204732	0.073165	0.258757	0	0.379687	0.0553018	0
ENSG00000125257.16	0.00693865	0	0.115137	0.0713975	0	0.379493	0	0.0733722
ENSG00000213614.11	0.00554763	0	0	0.254451	0	0.379393	0	0
ENSG00000271155.1	0.0184296	0	0	0.28436	0	0.378969	0.0345513	0
ENSG00000187098.18	0	0.133998	0.113135	0	0	0.377156	0	0
ENSG00000165813.20	0	0	0	0	0.0247356	0.376881	0	0
ENSG00000137221.14	0.0783916	0.116408	0.222628	0.00129145	0	0.376245	0.177416	0
ENSG00000163960.12	0	0.114825	0	0	0.0315356	0.375814	0.166485	0
ENSG00000206418.5	0	0.00290724	0.0470532	0	0.0906316	0.375207	0	0
ENSG00000010818.10	0.24242	0.335039	0.0780368	0	0.134631	0.374985	0	0.110006
ENSG00000163820.16	0	0.0777687	0	0.283452	0	0.373797	0	0
ENSG00000088970.16	0	0.147762	0	0.116001	0	0.372443	0	0
ENSG00000100297.16	0	0.0186024	0	0	0	0.371222	0	0
ENSG00000228606.3	0	0.0675107	0	0.0296463	0.00682917	0.371177	0	0.00756863
ENSG00000165516.11	0	0.0591386	0	0.00103201	0.00737488	0.370946	0	0.0698765
ENSG00000171105.14	0	0.0865194	0	0	0	0.37074	0	0.439685
ENSG00000184481.17	0	0.0129591	0	0	0	0.370512	0	0.056331
ENSG00000156030.14	0	0	0.0592151	0	0.211229	0.370452	0	0
ENSG00000146859.6	0	0.0176316	0	0	0	0.370407	0.144318	0
ENSG00000164983.8	0.00589587	0.123156	0	0	0.130266	0.369957	0.000809846	0.154905
ENSG00000163719.20	0	0	0	0	0.0140063	0.36918	0	0
ENSG00000166224.17	0	0	0	0.114408	0.0831188	0.3686	0.121992	0.0281752
ENSG00000078246.17	0.038303	0.0415929	0.0529298	0.155408	0.0142262	0.367874	0.138192	0
ENSG00000179476.8	0	0	0	0.0478562	0	0.367192	0.11026	0.00838767
ENSG00000137502.10	0.23678	0	0	0	0	0.367004	0.0665648	0
ENSG00000080298.16	0	0	0	0	0.0502368	0.366588	0	0
ENSG00000120709.11	0.0162761	0.268106	0	0	0.0155928	0.366197	0.26027	0
ENSG00000171723.16	0	0	0.104437	0	0	0.365205	0	0
ENSG00000170153.11	0	0	0	0	0.0239097	0.363671	0	0
ENSG00000204923.4	0	0	0	0	0.0421957	0.363518	0.190755	0.0904807
ENSG00000049618.24	0	0.240239	0	0.00378259	0	0.361696	0	0.0852774
ENSG00000164104.12	0	0.165397	0	0	0.0287774	0.361411	0	0
ENSG00000124788.19	0	0.213673	0	0	0.0198745	0.361209	0.0277047	0.315145
ENSG00000198265.12	0	0.0959433	0	0.14817	0	0.360167	0.120202	0
ENSG00000204178.11	0.099817	0	0	0	0	0.360155	0.176575	0
ENSG00000198732.11	0	0	0.0654315	0	0.0782682	0.35983	0	0.114092
ENSG00000173120.15	0.123784	0.251563	0	0	0.100535	0.359715	0.145383	0
ENSG00000115524.17	0.00314289	0.324015	0	0	0	0.35971	0	0
ENSG00000196821.10	0	0	0	0.36518	0	0.35944	0.115305	0.115656
ENSG00000164776.11	0	0	0	0.00617514	0.0708373	0.359185	0	0
ENSG00000134070.5	0	0	0.0308547	0.270844	0.146781	0.356841	0.0734394	0.34599
ENSG00000143578.16	0	0	0.0761422	0.159625	0	0.356396	0.181558	0
ENSG00000174080.12	0.252676	0	0.00826591	0.239987	0	0.355942	0.00583581	0.0538097
ENSG00000123595.8	0	0.0590988	0	0.273053	0.127747	0.354328	0.0815747	0.215891
ENSG00000014123.10	0	0.12573	0	0	0	0.353652	0	0
ENSG00000168496.4	0	0	0.140987	0.0568703	0	0.352669	0	0
ENSG00000141376.23	0	0.0922074	0	0.0639361	0	0.352089	0	0
ENSG00000287104.1	0	0	0	0.0254311	0.102882	0.351832	0	0
ENSG00000188177.14	0	0	0	0	0.0329943	0.351718	0	0
ENSG00000106780.9	0	0	0	0	0	0.351592	0.0985941	0
ENSG00000153093.20	0	0.0210767	0	0.0575738	0.0194537	0.351506	0	0.0527805
ENSG00000103502.14	0	0	0	0	0	0.351234	0.0662124	0
ENSG00000134769.23	0.0193644	0	0.145015	0	0.0328656	0.351217	0	0.0661614
ENSG00000174456.16	0.0105752	0	0	0	0	0.351146	0.122777	0
ENSG00000094880.11	0.0444734	0	0.199876	0.012036	0	0.350922	0	0
ENSG00000181788.4	0	0	0.0314612	0	0.342818	0.350574	0.305097	0
ENSG00000101928.13	0	0	0	0.0150229	0	0.350414	0.0842958	0
ENSG00000259877.2	0.0325005	0	0	0	0	0.350216	0	0.104673
ENSG00000127334.11	0.291192	0	0.0350665	0.226511	0	0.350013	0.178443	0
ENSG00000168890.14	0	0	0.105793	0.0219783	0.0879789	0.349793	0.221723	0
ENSG00000170832.13	0	0.0229962	0	0	0	0.349657	0	0.0555217
ENSG00000100292.18	0	0.146944	0	0.0534929	0.129165	0.349607	0	0
ENSG00000008083.14	0	0.038194	0	0	0.0809218	0.349597	0	0.179615
ENSG00000185271.9	0.115303	0	0	0.0764106	0	0.348986	0.166388	0
ENSG00000180694.14	0.0096771	0	0	0.265045	0	0.348943	0.0486896	0.0873999
ENSG00000153094.24	0	0.275368	0.0336866	0	0	0.348913	0.0105362	0.00714989
ENSG00000163322.14	0.163257	0.0896338	0	0	0	0.348309	0	0.218558
ENSG00000088854.13	0.00173657	0.0885061	0	0	0	0.348271	0.0292209	0.0583848
ENSG00000100354.21	0	0	0	0	0.0499062	0.348025	0.123843	0
ENSG00000189180.16	0	0	0	0	0	0.347712	0	0
ENSG00000198815.9	0	0.0532411	0.0285702	0	0	0.347319	0	0
ENSG00000185158.12	0	0	0	0	0	0.346921	0.325297	0.071322
ENSG00000183426.17	0.137281	0	0.145311	0.0743442	0	0.346628	0.198558	0
ENSG00000006576.16	0	0.158869	0	0	0.0464144	0.346439	0	0.243359
ENSG00000255330.9	0	0	0.0574599	0	0.0429991	0.346249	0.137083	0
ENSG00000170185.11	0	0.264699	0	0	0	0.345499	0.0254244	0
ENSG00000005812.11	0	0.184154	0	0	0.00338578	0.34507	0	0.0434768
ENSG00000259976.3	0.0357096	0.211095	0	0	0.0161625	0.345036	0.0309764	0.221491
ENSG00000189367.15	0.0471368	0	0	0	0.0176588	0.344255	0.23673	0
ENSG00000132819.17	0	0	0	0	0.132048	0.343834	0.107349	0
ENSG00000069248.12	0.0178469	0.0496339	0.0526156	0.066554	0	0.343783	0.0617769	0
ENSG00000143614.10	0.0490243	0	0	0	0.0452557	0.343434	0.159682	0.131116
ENSG00000112144.16	0.0177918	0	0.0522433	0.145929	0	0.343188	0	0
ENSG00000150938.10	0	0.281684	0	0.309336	0.0913522	0.342561	0	0
ENSG00000160445.11	0	0	0	0	0	0.342086	0	0.163673
ENSG00000179409.11	0.259196	0.158907	0.30967	0	0.0115828	0.341773	0.155446	0
ENSG00000117616.18	0	0.188189	0	0	0	0.198618	0.896596	0
ENSG00000013441.17	0	0.224228	0	0.0327072	0.251056	0.260365	0.821131	0
ENSG00000120694.20	0.166188	0	0.313743	0.0184595	0.343837	0	0.806052	0.439244
ENSG00000004478.8	0.137673	0	0.270435	0.0283154	0.0324674	0	0.781562	0.437135
ENSG00000133895.18	0.211305	0	0.111623	0.185028	0	0.150645	0.775375	0
ENSG00000172819.17	0.273721	0	0.019213	0.214182	0.0819458	0.260944	0.761977	0.0157764
ENSG00000261087.1	0.173746	0	0	0.0530402	0	0.0747857	0.727681	0.153529
ENSG00000163348.4	0.264791	0	0	0.067325	0	0.22189	0.72469	0
ENSG00000158161.16	0	0.0740318	0.0414549	0	0.189162	0.161536	0.65764	0.0100668
ENSG00000213918.11	0.175383	0	0	0.054508	0	0.0413864	0.638273	0.176707
ENSG00000109971.14	0.131673	0	0.287911	0.150408	0.0307778	0	0.632332	0.358699
ENSG00000197362.15	0.13832	0	0.111085	0.17455	0	0	0.630819	0
ENSG00000185252.19	0.10508	0	0.0601296	0.235354	0.044283	0.168411	0.620186	0
ENSG00000002016.18	0.107961	0	0.0776548	0	0	0.0559642	0.61843	0.0483847
ENSG00000166822.13	0.0178858	0.105902	0	0.0217498	0.295815	0	0.601964	0
ENSG00000070495.15	0	0.302671	0.00522491	0.117651	0.290517	0	0.60096	0.0907949
ENSG00000198105.16	0.170938	0.106969	0.0222029	0.0350575	0.184734	0	0.591878	0
ENSG00000213599.10	0	0	0	0.1384	0.178297	0.0150379	0.590376	0.0763997
ENSG00000141569.12	0.181788	0	0.148046	0.0974061	0	0.249177	0.581497	0
ENSG00000147174.12	0.015545	0	0	0.151264	0	0	0.579313	0.343574
ENSG00000275111.5	0	0.0681088	0.152145	0.0667526	0	0.2375	0.5725	0
ENSG00000182318.6	0.011208	0.346338	0.00771384	0.0140835	0.224196	0	0.571905	0.0536373
ENSG00000102886.15	0.0142005	0	0	0	0.198424	0.0854953	0.565199	0
ENSG00000167378.10	0	0.285825	0	0.0281724	0.277878	0	0.563203	0
ENSG00000130254.12	0.0343448	0.100393	0	0	0.102534	0.189104	0.56264	0
ENSG00000132801.7	0	0.0489013	0.023468	0.0812547	0.0477386	0	0.561299	0.0748281
ENSG00000143258.16	0.10177	0	0	0.0534569	0	0	0.558932	0
ENSG00000088986.11	0	0	0.0481017	0.0533453	0.28362	0.0544254	0.556289	0
ENSG00000182700.5	0.18662	0	0	0.00699735	0	0.0707659	0.550989	0
ENSG00000148835.12	0	0.067128	0.129736	0.0524285	0.273882	0.194794	0.547073	0
ENSG00000167333.13	0.0893678	0	0.0801294	0.13878	0	0.00779452	0.542765	0
ENSG00000197050.11	0.0235221	0	0.0363298	0.106662	0	0.192549	0.54177	0
ENSG00000239306.5	0.154926	0.271489	0	0.0856254	0.139351	0.244957	0.540174	0
ENSG00000100227.19	0	0.275759	0.104832	0	0	0	0.535381	0
ENSG00000197933.13	0.0826762	0	0.0540098	0.0035895	0.131695	0.117287	0.520776	0
ENSG00000225697.13	0	0	0	0.123636	0.00613009	0	0.516432	0
ENSG00000175970.11	0.0325118	0.032608	0	0	0	0	0.513432	0
ENSG00000198182.13	0.115746	0	0.0254168	0.0942653	0.0120288	0.107447	0.512479	0.00638528
ENSG00000198331.11	0	0	0.10849	0.0177706	0	0.0920014	0.512312	0
ENSG00000106089.12	0	0.0943333	0	0.289226	0	0.0404668	0.51181	0.00240365
ENSG00000080824.19	0	0	0.308143	0.122789	0.224449	0	0.511169	0.579285
ENSG00000232098.3	0.319001	0	0.0471667	0	0	0.058249	0.511111	0.0325451
ENSG00000074266.22	0.00463458	0	0.0532774	0	0.16359	0	0.509343	0
ENSG00000167968.13	0	0	0	0.113257	0.105676	0.0704674	0.508304	0.0382623
ENSG00000204713.11	0	0.343098	0	0.0405044	0.304055	0.0472765	0.499588	0
ENSG00000180035.13	0.197369	0	0.100225	0.0554615	0.110797	0.0350712	0.498195	0.0105125
ENSG00000197782.15	0	0.0349349	0	0.0196229	0	0.0828475	0.497463	0
ENSG00000174007.9	0.0537384	0	0	0	0	0.119974	0.497266	0.00815026
ENSG00000110514.19	0.0667932	0	0	0.248418	0.221616	0	0.496125	0
ENSG00000011132.12	0.0869182	0	0	0	0.0757329	0	0.493589	0.0990719
ENSG00000120458.13	0.15571	0.1148	0.0198757	0.0397918	0.325861	0	0.493549	0
ENSG00000142528.16	0.104318	0.203883	0.233987	0	0.0256272	0.0860043	0.493291	0
ENSG00000089163.4	0.199262	0	0.0665975	0.0646736	0	0.306142	0.492214	0.0687374
ENSG00000113240.14	0	0.186146	0	0	0	0.193804	0.491665	0
ENSG00000180855.16	0.122226	0	0	0	0.132936	0.0593057	0.491002	0
ENSG00000106086.20	0	0.208633	0	0.00121518	0.157657	0	0.488425	0.114399
ENSG00000168661.15	0.211068	0	0.0224408	0.113301	0	0	0.488281	0.034158
ENSG00000126882.13	0.180056	0	0	0.363071	0.136312	0	0.487597	0
ENSG00000007392.17	0.233738	0.167187	0.0280867	0.173958	0	0.0389403	0.485896	0.206804
ENSG00000173933.21	0.0608528	0.278541	0	0.064931	0.0926523	0.209716	0.484822	0
ENSG00000163026.12	0	0	0.325337	0.0679934	0.126835	0.164453	0.482001	0
ENSG00000182504.11	0	0.0915699	0	0.0267364	0	0.0421675	0.482001	0.00227446
ENSG00000170113.16	0	0	0	0.12933	0.126697	0.174353	0.481294	0
ENSG00000040633.13	0	0	0	0	0.366863	0.117895	0.480828	0
ENSG00000096654.16	0	0	0.074588	0.108593	0.00418389	0.106808	0.480625	0
ENSG00000267002.4	0.0258987	0.0124568	0	0	0	0.292898	0.48061	0
ENSG00000220201.7	0.159445	0	0	0	0.12801	0	0.477789	0
ENSG00000105771.14	0.122156	0.0251684	0.113807	0	0.166114	0	0.477664	0.00770944
ENSG00000204390.10	0	0	0	0	0.0871176	0	0.474578	0.218422
[truncated: 473 more rows]

## Sheet: Cross Tissue Metabolomics PLIER
AUC	LV18	LV30	LV44	LV67	LV86	LV97	LV99
REFMET_Acyl carnitines	0.999235	0	0	0	0	0	0.797401
REFMET_Amino acids	0	0	0	0	0.464416	0	0
REFMET_Cer	0	0.582861	0	0	0	0	0
REFMET_O-PC	0	0.666006	0	0	0	0	0
REFMET_PC	0	0.312559	0	0	0	0	0
REFMET_Saturated FA	0	0	0	0.99284	0	0.920048	0
REFMET_SM	0	0.804297	0	0	0	0	0
REFMET_Unsaturated FA	0	0	0	0.864678	0	0.999523	0

## Sheet: Metabolite Affinity
Affinity	LV18	LV30	LV44	LV67	LV86	LV97	LV99
CAR 6:0	4.96355	0.167367	0.24174	0	0	0.1801	0
CAR 10:0	4.92209	0.116313	0.33195	0	0	0	0
CAR 14:0	4.7703	0.0578684	0	0.1315	0.185578	0.119909	0.139355
CAR 12:0	4.75584	0.0957712	0.0227643	0	0	0.0500288	0
CAR 8:0	4.66016	0	0.273043	0.0969416	0.335087	0	0
CAR 14:1	4.60305	0	0.090258	0	0	0.325706	0
CAR 18:1	4.15745	0.335416	0	0	0	0.341461	0.297754
CAR 16:1	4.11596	0.392079	0	0	0	0.475913	0.215597
CAR 18:0	3.85435	0.0150526	0	0.0889579	0.137092	0	0.295074
CAR 2:0	3.37633	0.261438	0	0.0395372	0.48533	0.188937	1.42457
CAR 3:0	2.93227	0	0.0334769	0	0.489104	0	0.256268
CAR 5:0	2.92061	0	0.0422802	0	0.0318016	0	0
CAR 4:0;OH	2.90382	0.28491	0	0.186078	0	0.48466	1.33182
CAR 5:1	2.88049	0.184904	0.189496	0	0	0	0.0498205
CAR 8:1	2.84722	0	0.016532	0	0.513563	0	0.0246486
CAR 5:0;OH	2.75912	0	0.147804	0	0.21249	0	0
CAR 16:0	2.42618	0.474757	0	0	0.031083	0.189551	0.239769
CAR 18:2	2.11384	0.109953	0	0	0.0664333	0.293207	0.220261
Tetradecadienoic acid	2.00737	0	0.403537	0.253492	0	1.41914	0.0386581
CAR 4:0	1.795	0.0663224	0	0	0.556945	0	0.214865
Hydroxydodecanoic acid	0.958526	0	0	0.294478	0	0.511528	0.242245
Hydroxyoctanoic acid	0.814125	0	0	0.137313	0	0.249113	0.0557465
2-Hydroxybutyric acid	0.704224	0	0	0.0772606	0	0.846657	0.877808
PC O-32:0	0	2.8465	0.263381	0.0265163	0	0	0
PC 32:0	0	2.40703	0.196277	0	0.252684	0.0217228	0
PC P-34:0 or PC O-34:1	0	2.17331	0	0.0401189	0	0	0.207967
PC P-32:0 or PC O-32:1	0	2.15938	0.0394359	0	0	0.288379	0
SM 18:1;O2/18:3	0.117821	1.98876	0	0	0.00301176	0	0.254616
SM 18:1;O2/16:0	0	1.73853	0.0896461	0	0.133142	0.0446748	0.0705983
PC O-34:1	0	1.46445	0.32841	0.0145013	0.149314	0.0188625	0.00880288
N1-Acetylspermidine	0.170099	1.46429	0	0.0240568	0.279143	0.00502532	0
LPC O-16:0	0.0258874	1.45912	0	0	0	0	0
SM 18:1;O2/22:2	0.0525316	1.37247	0	0	0	0.108151	0.0297485
Cer 18:1;O2/16:0	0.145835	1.26505	0	0	0	0.0124957	0.201967
SM 18:1;O2/16:1	0.00837769	1.26419	0.194703	0	0.096844	0	0.0231557
Cer 18:1;O2/16:1	0.126961	1.20653	0	0	0.0444011	0.206764	0
SM 18:1;O2/22:1	0.014763	1.17903	0	0.0771984	0	0	0
PE P-40:4 or PE O-40:5	0.0253425	1.17467	0	0.132415	0	0	0.350205
PC 31:0	0	1.14416	0	0	0	0	0
LPC P-18:0 or LPC O-18:1	0	1.11041	0	0	0.00587744	0	0.24103
SM 18:1;O2/20:0	0.0140874	1.0916	0	0	0	0.022335	0
PC 16:0/16:0	0.014842	1.04128	0	0	0	0	0.113044
PC 33:0	0	1.01529	0	0	0.0404157	0	0.04099
PE P-34:0 or PE O-34:1	0	0.981045	0	0	0.13615	0.0205378	0
Sphingosine	0	0.932963	0	0	0	0.0146118	0.0985822
SM 18:1;O2/22:3	0	0.922764	0	0.0962761	0	0.160683	0
Sphinganine	0.0821805	0.886144	0	0	0.214741	0.0319452	0.358518
PE 32:1	0	0.851184	0.0613207	0	0	0.191715	0
GMP	0.141363	0.293717	1.98843	0	0	0.222783	0.320811
UMP	0.0839442	0.219948	1.75303	0	0	0.0960462	0
CMP	0	0.384243	1.66285	0	0.791926	0	0
AMP	0.117375	0	1.65903	0	0.0107127	0.203282	0.143421
UDP-N-acetylglucosamine	0	0.0907664	1.47462	0	0	0	0
Gluconic acid	0.00906557	0.0694134	1.44358	0.0086027	0	0.0377514	0.767144
UDP-glucuronic acid	0	0.233084	1.36771	0.103277	0.078752	0	0
UDP-glucose	0.150659	0	1.34778	0.00958443	0	0.00626385	0
Phosphoglyceric acid	0.17153	0	1.19961	0	0.234578	0	0.117996
FAD	0	0.181735	1.17358	0	0	0	0
Imidazolepropionic acid	0.0697623	0.0556042	1.01725	0	0.156794	0	0
ADP	0.0813851	0	0.949125	0.0167883	0.253507	0.0100519	0.352844
Citrulline	0.300947	0	0.83786	0	0	0	0.29613
PE 18:0_18:2	0	0	0.825435	0.100664	0.376274	0	0
Dimethylglycine	0.587525	0.67027	0.794209	0	0	0.216929	0.423124
Lignoceric acid	0.144756	0.384707	0.0853112	5.40223	0	0.0754369	0.258276
Behenic acid	0.102312	0	0	5.30068	0	0.317382	0
Tricosylic acid	0	0	0	5.03554	0	0	0
Myristic acid	0	0	0.259489	4.87719	0.515857	0.515566	0
Arachidic acid	0.0420929	0.157962	0	4.78544	0.331579	0.00646154	0.257793
Pentadecylic acid	0.324483	0	0	4.69177	0.154581	0.606995	0.103275
Margaric acid	0.12624	0.0660297	0.00635745	4.66781	0	0.624787	0.270612
Palmitic acid	0	0.0154176	0.145535	4.66572	0	0	0
Capric acid	0.46436	0	0	4.10359	0.067355	0.066647	0.115617
Lauric acid	0.0556075	0	0.169746	0.740729	0.37219	0.773333	0
Lactic acid	0.122126	0	0.0689115	0	2.9149	0	0.343949
Pyruvic acid	0	0.226392	0	0	2.77581	0	0
Malic acid	0.399387	0.164724	0.296878	0	2.59465	0.0592949	1.229
Hypoxanthine	0	0.433849	0	0	2.34815	0	1.02801
Inosine	0	0.547646	0	0	1.99432	0	0.956546
Ketoleucine	0.024002	0	0	0	1.89247	0	0.781495
3-Methyl-2-oxovaleric acid	0	0	0	0	1.86195	0	0.815613
Alanine	0.116196	0.0940735	0	0.01623	1.80812	0	0.407287
N-Acetylleucine	0.00156655	0.113031	0	0	1.60197	0	0
Succinic acid	0.444043	0.152006	0.00764795	0	1.55145	0.00417238	0
Xanthine	0	0.397152	0	0.0431741	1.52424	0.0271533	0.921158
2-Oxoglutaric acid	0.181619	0.370605	0	0	1.5213	0.0501582	1.13483
Fumaric acid	0.147093	0.182021	0.204533	0	1.4144	0	0.792185
Ethanolamine	0.158863	0.16054	0	0	1.25443	0.0724821	0.198206
Maleic acid	0.256766	0.00158036	0	0	1.20007	0	0.629007
Pantothenic acid	0.0959108	0.4857	0.329908	0	1.09433	0	0.362849
sn-Glycero-3-phosphate	0	0	0.507384	0	1.06394	0	0
3-Hydroxybutyric acid	0.19796	0	0	0	0.864108	0.0866197	1.09351
Glucose	0.450619	0.13101	0.664499	0.00548326	0.852734	0.180681	0.128056
IMP	0.343063	0.115198	0.391146	0	0.849812	0	0.33339
Uridine	0.344496	0.11554	0	0	0.754282	0	0.0484878
Guanine	0	0	0.0257215	0	0.711288	0	0
Eicosadienoic acid	0	0.00369329	0	0.0546394	0	5.24316	0.0541305
Octadecatrienoic acid	0.285675	0.107816	0.52974	0	0.130625	5.18611	0
Eicosatrienoic acid	0.0741372	0.0807775	0.145167	0	0.0685032	5.18287	0.0199968
Docosatetraenoic acid	0.0577521	0.0654332	0	0	0	5.13565	0.0997569
Docosatrienoic acid	0.0988924	0.0725897	0	0.189072	0.0215178	5.13008	0
Nonadecenoic acid	0.167664	0.106402	0	0.412843	0	5.1011	0.18851
Eicosenoic acid	0.386622	0	0	0.23816	0	5.02378	0.206307
Linoleic acid	0.373154	0	0.225647	0	0	4.94923	0.0304807
Hexadecenoic acid	0.323614	0.212486	0.0158977	0.0412582	0.0224255	4.89052	0.0480352
Palmitoleic acid	0	0.303398	0	0.611186	0.116413	4.81556	0
Docosapentaenoic acid	0.258736	0	0	0	0	4.68564	0.332504
Arachidonic acid	0.0803602	0	0	0	0	4.68178	0.000246998
Octadecadienoic acid	0	0.0253074	0.523772	0	0	4.66929	0.0625478
Octadecatetraenoic acid	0	0.102642	0.781198	0	0.12439	4.59011	0
Oleic acid	0	0.0664881	0.288952	0	0	4.37757	0.396255
Eicosatetraenoic acid	0	0	0.0877013	0.0160094	0.0149147	4.35308	0
Eicosapentaenoic acid	0.0590461	0	0.411454	0	0.329704	4.11444	0.0135
Docosenoic acid	0.18376	0	0	0.644529	0.0735335	4.06254	0.0385556
Myristoleic acid	0.109995	0.203341	0	0	0.534106	3.86102	0
Dodecadienoic acid	0	0.0577331	0	0	0.146248	3.15739	0
DHA	0.224687	0	0.280109	0	0	1.21867	0.119833
EPA	0	0	0.492756	0.554854	0.198776	0.973268	0
Octadecenoic acid	0.17894	0.0342947	0	0.261129	0	0.931197	0
Tetracosenoic acid	0	0.521634	0	0.359645	0.249702	0.782196	0
Palmitoyl-EA	0	0.594502	0	0	0	0.684503	0
Citric acid	0.296279	0.0932002	0	0	0.490943	0.0951162	3.048
Citric acid/Isocitric acid	0.260557	0.0912367	0.740883	0	0.279988	0.11885	2.79255
Isocitric acid	0.288158	0.10531	0	0.0281211	0.473376	0	2.59996
cis-Aconitic acid	0.291557	0	0	0	0.710332	0	2.26024
Citramalic acid	0.154576	0.107551	0.0321987	0	0	0	1.87396
2-Hydroxyglutaric acid	0	0.291665	0	0	0	0.128858	1.01994
Ile-Pro	0.529807	0	0.109146	0	0.12204	0	0.752084
