# Supplementary material for: Multi-Omic, Multi-Tissue Responses to Acute Exercise in Sedentary Adults: Findings from the Molecular Transducers of Physical Activity Consortium
Source: bioRxiv. 2026 Mar 2:2026.02.27.702183. Preprint. [Version 1] doi: 10.64898/2026.02.27.702183 (PMC13184684; doi:10.64898/2026.02.27.702183)
Supplement: Supplement 5 — Table S5. Direct comparison of EE vs. RE, related to Figure 5 [file media-5.xlsx]

## Sheet: Legend
Table S5: Direct comparison of EE vs. RE
EE muscle only ORA features Table
Differential muscle transcriptomic features in response to EE only, related to Figure 5A
Column	Description
feature_id	name of the transcript ensembl id
Timepoint	Timepoint this feature was included for
logFC_ADUEndur	log 2 fold change for the endurance group relative to control, for the feature + timepoint described
logFC_ADUResist	log 2 fold change for the resistance group relative to control, for the feature + timepoint described
adj_p_value_ADUEndur	BH adjusted FDR for the comparison of the feature_id relative to control at timepoint described for endurance
adj_p_value_ADUResist	BH adjusted FDR for the comparison of the feature_id relative to control at timepoint described for resistance
Entrez_gene	Entrez gene symbol for the feature_id
Gene_symbol	HGNC gene symbol for the feature_id
RE muscle only ORA features Table
Differential muscle transcriptomic features in response to RE only, related to Figure 5A
Columns & Descriptions same as above
All muscle RE EE only ORA Table
Overrepresentation analysis of the EE only or RE only differential features (described in EE muscle only, RE muscle only tables), related to Figure 5B-C
Only Muscle transcriptomic features are in this table
Column	Description
collection	Which collection this pathway came from, as specified by MSigDB
database	Which database (within collection) this pathway came from, as specified by MSigDB
set_short	Name of the pathway (as specified by MSigDB)
set_size	Total number of features in the set present in the Motrpac data
set_size_DB	Total number of features in the set from the database (e.g. max number possible)
size_ratio	Ratio of set_size to set_size_DB
set_size_in_input	Number of features in the set from our input (e.g. number of 'significant' features in this set) that are annotated by MSigDB
input_size	Number of features in our input (e.g. number of total 'significant' features) that are annotated by MSigDB
background_size	Number of features measured that are annotated by MSigDB
p_value	p-value of the comparison
adj_p_value	BH adjusted FDR for the comparison
contrast	Which exercise group this feature is exclusively significant in
z.std	Conversion of p_value to z-score, via inverse cdf method. Capped at 15 for extremely low p-values
Triangle selected pathways Table
Each row corresponds to one triangle.
Selected overrepresentation analysis results from transcriptomics, visualized in Figure 5C
Column	Description
tissue	Tissue analyzed (muscle, blood, adipose)
set_short	Name of the pathway (as specified by MSigDB)
Timepoint	Timepoint of comparison
adj_p_value_REvsEE	BH adjusted FDR for direct comparison between the endurance and resistance groups at the timepoint specified in Timepoint
condition	Refers to the exercise group. ADUEndur is for the endurance group (orange triangles) and ADUResist is for the resistance group (green triangles)
adj_p_value	BH adjusted FDR for the comparison of this pathway in the exercise group described in condition relative to control at the timepoint specified in Timepoint
shape	Upregulation for upwards directing triangles, Downregulation for downwards directing triangles. Directions indicate changes relative to control
size	t-statistic for comparison described
DA features with EE RE opposite Table
Total number of features that exhibit inverse regulation for resistance and endurance exercise (e.g. Resistance is up, Endurance is down)
111 Unique Feature-Tissue-Timepoint combinations exhibited this relationship
Column	Description
assay	Assay description (metab for metabolomics, prot-ph for phosphoproteomics, transcript-rna-seq for rna sequencing)
feature_id	feature name for the relevant assay described
tissue	tissue for the feature measured
key_timepoint	Timepoint where the oppositional relationship is observed
logFC_Endur	log 2 fold change for the feature relative to control in Endurance (in the feature_id, at the timepoint specified). Must be opposite sign to the logFC_Resist
logFC_Resist	log 2 fold change for the feature relative to control in Resistance (in the feature_id, at the timepoint specified). Must be opposite sign to the logFC_Endur
platform	which metabolomics platform this feature was measured on. NA for all non-metabolite platforms
entrez_gene	Entrez gene symbol for the feature_id. NA for metabolomics
gene_symbol	HGNC gene symbol for the feature_id. NA for metabolomics

## Sheet: EEmuscleonly_ORA_features
feature_id	Timepoint	logFC_ADUEndur	logFC_ADUResist	adj_p_value_ADUEndur	adj_p_value_ADUResist	entrez_gene	gene_symbol
ENSG00000001561.7	post_24_hr	0.317298	0.022219	7.41e-05	0.863528	22875	ENPP4
ENSG00000004779.10	post_24_hr	0.241423	0.109573	0.000306	0.109755	4706	NDUFAB1
ENSG00000004864.14	post_3.5_4_hr	0.431071	0.150781	9.22e-06	0.138416	10165	SLC25A13
ENSG00000004975.12	post_3.5_4_hr	0.293947	-0.11508	6.75e-06	0.085369	1856	DVL2
ENSG00000006432.16	post_3.5_4_hr	-0.5406	-0.05657	0.003915	0.798832	4293	MAP3K9
ENSG00000006625.18	post_24_hr	0.295071	0.127701	3.61e-06	0.053027	79017	GGCT
ENSG00000007923.17	post_24_hr	0.228831	0.098897	1.07e-05	0.064471	55735	DNAJC11
ENSG00000009413.16	post_3.5_4_hr	0.319347	-0.06052	5.63e-05	0.500725	5980	REV3L
ENSG00000009950.16	post_24_hr	0.593794	-0.17064	9.95e-05	0.338168	51085	MLXIPL
ENSG00000010318.22	post_3.5_4_hr	0.274512	0.034351	0.027621	0.813819	51533	PHF7
ENSG00000011295.16	post_24_hr	0.152721	0.040306	0.009053	0.570796	54902	TTC19
ENSG00000012817.16	post_15_30_45_min	-0.1921	0.001268	0.001068	0.993395	8284	KDM5D
ENSG00000013583.10	post_24_hr	0.163022	0.004037	0.006801	0.970281	50865	HEBP1
ENSG00000014641.21	post_24_hr	0.316384	0.111264	0.000595	0.274883	4190	MDH1
ENSG00000018610.15	post_3.5_4_hr	-0.20723	-0.07864	0.002539	0.246809	63932	STEEP1
ENSG00000023228.14	post_24_hr	0.169891	-0.00493	0.032756	0.970467	4719	NDUFS1
ENSG00000023445.16	post_15_30_45_min	0.822135	0.3102	2.41e-05	0.297208	330	BIRC3
ENSG00000032389.13	post_24_hr	0.277675	0.107167	0.000508	0.212661	7260	EIPR1
ENSG00000036530.9	post_24_hr	0.362073	0.008967	0.040319	0.976761	10858	CYP46A1
ENSG00000040633.13	post_3.5_4_hr	0.230093	-0.1625	0.042645	0.111986	79142	PHF23
ENSG00000041880.15	post_24_hr	0.311139	0.036672	9.24e-05	0.752075	10039	PARP3
ENSG00000042445.14	post_24_hr	0.428068	0.133097	0.00375	0.434399	54884	RETSAT
ENSG00000042753.12	post_24_hr	0.126022	0.029688	0.045415	0.70162	1175	AP2S1
ENSG00000043462.13	post_15_30_45_min	1.54568	0.523768	7.1e-14	0.064655	3937	LCP2
ENSG00000044446.12	post_24_hr	0.249647	-0.03642	0.003592	0.759771	5256	PHKA2
ENSG00000046889.19	post_3.5_4_hr	-0.30658	-0.09391	0.015374	0.459325	80243	PREX2
ENSG00000047249.18	post_24_hr	0.184803	0.003474	0.001203	0.973744	51606	ATP6V1H
ENSG00000048740.19	post_24_hr	-0.24769	-0.03787	0.041213	0.814342	10659	CELF2
ENSG00000049245.13	post_3.5_4_hr	-0.08614	-0.02475	0.019757	0.511936	9341	VAMP3
ENSG00000058668.15	post_3.5_4_hr	-0.25881	0.100181	0.042679	0.413343	493	ATP2B4
ENSG00000059691.12	post_24_hr	0.219531	0.059137	0.000387	0.42674	5188	GATB
ENSG00000060971.19	post_24_hr	0.131709	-0.04943	0.028175	0.450178	30	ACAA1
ENSG00000062485.19	post_24_hr	0.179193	-0.00245	0.005816	0.983626	1431	CS
ENSG00000063169.12	post_3.5_4_hr	0.408496	0.019268	2.9e-05	0.88316	29998	BICRA
ENSG00000064601.21	post_24_hr	0.234109	-0.04113	0.000306	0.638644	5476	CTSA
ENSG00000065135.12	post_15_30_45_min	0.357023	0.161973	1.3e-05	0.149818	2773	GNAI3
ENSG00000069329.18	post_3.5_4_hr	0.221367	0.078902	1.53e-06	0.090873	55737	VPS35
ENSG00000069535.14	post_24_hr	0.309951	0.05211	0.000634	0.674396	4129	MAOB
ENSG00000069849.11	post_15_30_45_min	0.479702	0.117773	0.001605	0.670472	483	ATP1B3
ENSG00000072694.22	post_3.5_4_hr	-0.67722	-0.00995	0.021346	0.979778	2213	FCGR2B
ENSG00000072778.20	post_24_hr	0.20032	0.019973	0.005432	0.851627	37	ACADVL
ENSG00000075240.17	post_3.5_4_hr	0.496604	-0.05022	6.61e-07	0.689537	23151	GRAMD4
ENSG00000075399.14	post_24_hr	0.222525	0.077335	0.014638	0.453377	9605	VPS9D1
ENSG00000075624.17	post_3.5_4_hr	0.352577	0.036596	0.024793	0.839634	60	ACTB
ENSG00000076067.13	post_3.5_4_hr	-0.23676	-0.04549	0.005472	0.628	5939	RBMS2
ENSG00000076685.19	post_3.5_4_hr	-0.30642	-0.04844	0.002899	0.678529	22978	NT5C2
ENSG00000078401.7	post_15_30_45_min	1.43344	0.464033	3.85e-07	0.326082	1906	EDN1
ENSG00000078668.14	post_24_hr	0.173808	-0.05656	0.022862	0.514724	7419	VDAC3
ENSG00000078902.16	post_3.5_4_hr	0.196792	0.096014	0.000375	0.071028	54472	TOLLIP
ENSG00000079150.19	post_3.5_4_hr	0.361849	-0.13007	0.005666	0.346465	51661	FKBP7
ENSG00000079805.19	post_24_hr	0.101449	0.035804	0.011888	0.427134	1785	DNM2
ENSG00000080603.17	post_3.5_4_hr	-0.21415	-0.05764	0.000416	0.367666	10847	SRCAP
ENSG00000081760.17	post_24_hr	0.446066	0.064081	4.63e-05	0.686331	65985	AACS
ENSG00000083093.10	post_3.5_4_hr	0.376629	-0.08678	5.88e-05	0.420133	79728	PALB2
ENSG00000083097.15	post_3.5_4_hr	-0.2007	-0.07392	0.000909	0.220993	23033	DOP1A
ENSG00000084754.12	post_24_hr	0.220456	-0.03828	0.001168	0.674998	3030	HADHA
ENSG00000085274.16	post_15_30_45_min	0.205069	0.051044	0.004642	0.694772	55892	MYNN
ENSG00000085760.15	post_24_hr	0.213508	0.069508	0.000403	0.307682	4528	MTIF2
ENSG00000085871.9	post_24_hr	0.218181	0.030939	0.003149	0.765924	4258	MGST2
ENSG00000088448.14	post_24_hr	-0.23764	0.014331	0.007603	0.918457	55608	ANKRD10
ENSG00000088682.14	post_24_hr	0.168849	0.039015	0.034903	0.693667	57017	COQ9
ENSG00000088888.18	post_24_hr	0.147015	-0.11969	0.042373	0.059205	57506	MAVS
ENSG00000088986.11	post_15_30_45_min	0.74232	0.17476	2.6e-08	0.449888	8655	DYNLL1
ENSG00000089248.7	post_3.5_4_hr	0.191074	0.037187	0.001331	0.580057	10961	ERP29
ENSG00000091073.20	post_3.5_4_hr	0.24801	-0.09166	0.007615	0.334159	113878	DTX2
ENSG00000091483.8	post_24_hr	0.143404	0.046655	0.022304	0.512852	2271	FH
ENSG00000091640.8	post_24_hr	0.169896	0.026963	0.01517	0.77427	9552	SPAG7
ENSG00000092068.21	post_3.5_4_hr	0.555264	0.056053	0.000494	0.780842	23428	SLC7A8
ENSG00000092098.17	post_24_hr	0.182214	0.048584	0.00321	0.512747	55072	RNF31
ENSG00000092929.12	post_3.5_4_hr	0.797086	0.150406	7.97e-10	0.324997	201294	UNC13D
ENSG00000099290.17	post_3.5_4_hr	0.19654	0.004334	9.72e-05	0.950182	387680	WASHC2A
ENSG00000099625.14	post_15_30_45_min	1.5246	0.596333	7.92e-06	0.252122	255057	CBARP
ENSG00000099795.7	post_24_hr	0.152213	0.038891	0.021621	0.630598	4713	NDUFB7
ENSG00000099800.8	post_24_hr	0.159903	0.026477	0.034133	0.790504	26517	TIMM13
ENSG00000099977.15	post_24_hr	0.179841	0.054909	0.005939	0.468967	1652	DDT
ENSG00000100060.18	post_3.5_4_hr	-0.50451	-0.13662	0.000486	0.363389	4242	MFNG
ENSG00000100109.17	post_3.5_4_hr	0.390309	-0.12678	7.22e-05	0.215473	24144	TFIP11
ENSG00000100296.14	post_24_hr	0.132003	0.028628	0.026733	0.703656	8563	THOC5
ENSG00000100347.15	post_24_hr	0.236048	-0.01199	0.003813	0.927431	25813	SAMM50
ENSG00000100376.12	post_3.5_4_hr	0.41462	-0.05443	1.22e-05	0.631539	55007	FAM118A
ENSG00000100422.14	post_3.5_4_hr	0.516748	0.009118	7.77e-09	0.943698	64781	CERK
ENSG00000100490.10	post_3.5_4_hr	-0.22694	-0.05677	0.008589	0.531941	8814	CDKL1
ENSG00000100554.12	post_24_hr	0.126434	0.02574	0.031659	0.731227	51382	ATP6V1D
ENSG00000100714.17	post_24_hr	0.232755	0.059699	2.16e-05	0.356858	4522	MTHFD1
ENSG00000100897.18	post_24_hr	0.2068	-0.01568	0.000602	0.868765	80344	DCAF11
ENSG00000101096.20	post_3.5_4_hr	-0.56016	-0.18837	1.67e-06	0.102102	4773	NFATC2
ENSG00000101189.7	post_3.5_4_hr	0.191614	-0.04046	0.047465	0.69902	55257	MRGBP
ENSG00000101333.19	post_3.5_4_hr	-0.5098	-0.156	0.003025	0.372951	5332	PLCB4
ENSG00000101457.13	post_24_hr	-0.17554	0.080382	0.048918	0.37573	116092	DNTTIP1
ENSG00000101665.10	post_3.5_4_hr	0.522412	0.070317	0.009683	0.769434	4092	SMAD7
ENSG00000101745.17	post_3.5_4_hr	0.220006	0.056828	0.017711	0.55765	23253	ANKRD12
ENSG00000101928.13	post_3.5_4_hr	0.348694	-0.09966	3.7e-05	0.278723	56180	MOSPD1
ENSG00000102125.16	post_24_hr	0.244872	0.116124	0.000205	0.083538	6901	TAFAZZIN
ENSG00000103018.18	post_24_hr	0.115186	-0.00975	0.043735	0.908132	80777	CYB5B
ENSG00000103037.12	post_3.5_4_hr	0.168815	0.041186	0.044271	0.640338	79918	SETD6
ENSG00000103150.7	post_24_hr	0.812083	0.326021	6.08e-07	0.055925	23417	MLYCD
ENSG00000103160.12	post_3.5_4_hr	0.200652	0.032165	0.019218	0.738744	83693	HSDL1
ENSG00000103187.8	post_15_30_45_min	0.780559	0.016468	0.003955	0.981105	23406	COTL1
ENSG00000103544.16	post_3.5_4_hr	-0.1099	-0.03621	0.020172	0.443899	57020	VPS35L
ENSG00000103653.17	post_3.5_4_hr	0.612276	-0.01859	2.2e-10	0.891126	1445	CSK
ENSG00000104067.17	post_3.5_4_hr	-0.27946	0.042344	0.000204	0.627729	7082	TJP1
ENSG00000104267.10	post_24_hr	0.302319	0.127795	0.00375	0.245975	760	CA2
ENSG00000104325.7	post_24_hr	0.215687	0.090637	0.004719	0.260734	1666	DECR1
ENSG00000104738.18	post_24_hr	0.417587	0.034103	1.35e-08	0.760719	4173	MCM4
ENSG00000104805.16	post_24_hr	0.16267	0.057603	0.002506	0.330365	4924	NUCB1
ENSG00000104823.9	post_24_hr	0.203862	0.024053	0.024681	0.851428	1891	ECH1
ENSG00000105085.11	post_3.5_4_hr	0.431313	-0.05575	6.69e-06	0.644077	9441	MED26
ENSG00000105135.16	post_24_hr	0.431777	0.073328	2.93e-05	0.603592	10994	ILVBL
ENSG00000105229.7	post_3.5_4_hr	0.38442	0.006081	8.2e-06	0.961682	51588	PIAS4
ENSG00000105341.19	post_24_hr	0.239171	0.102045	0.000213	0.129729	55101	DMAC2
ENSG00000105379.10	post_24_hr	0.258426	0.023338	0.000868	0.844124	2109	ETFB
ENSG00000105516.11	post_3.5_4_hr	0.558769	-0.26698	0.000781	0.107739	1628	DBP
ENSG00000105607.13	post_24_hr	0.310196	-0.09446	0.000289	0.347009	2639	GCDH
ENSG00000106266.11	post_3.5_4_hr	0.403038	0.0589	2.21e-08	0.489306	29886	SNX8
ENSG00000106853.20	post_24_hr	0.417105	0.170982	0.000247	0.15254	22949	PTGR1
ENSG00000107104.21	post_3.5_4_hr	0.410678	0.041488	2e-05	0.726758	23189	KANK1
ENSG00000107282.8	post_24_hr	0.364532	0.054759	0.004278	0.758026	320	APBA1
ENSG00000107719.9	post_24_hr	0.259707	0.013748	0.043373	0.94585	27143	PALD1
ENSG00000108510.10	post_3.5_4_hr	-0.24931	0.048234	0.001525	0.580057	9969	MED13
ENSG00000108528.14	post_24_hr	0.336599	0.157378	0.00013	0.078046	8402	SLC25A11
ENSG00000108639.8	post_24_hr	-0.19892	0.081289	0.010496	0.325941	9144	SYNGR2
ENSG00000108784.10	post_3.5_4_hr	0.3667	-0.05912	0.005903	0.706243	4669	NAGLU
ENSG00000108788.12	post_24_hr	0.17416	0.065872	0.001279	0.264228	6945	MLX
ENSG00000109046.15	post_15_30_45_min	-0.32475	-0.03302	2.62e-08	0.802901	26118	WSB1
ENSG00000109084.14	post_24_hr	-0.30248	-0.04122	0.016945	0.812607	27346	TMEM97
ENSG00000110011.14	post_24_hr	0.143724	0.023929	0.046335	0.801165	3338	DNAJC4
ENSG00000110013.13	post_24_hr	0.307685	0.072798	2.42e-07	0.301669	54414	SIAE
ENSG00000110330.10	post_3.5_4_hr	0.129444	0.006606	0.023828	0.925087	329	BIRC2
ENSG00000110619.18	post_3.5_4_hr	0.27355	0.086138	0.003444	0.375936	833	CARS1
ENSG00000110721.12	post_3.5_4_hr	0.359527	0.118436	0.000772	0.295082	1119	CHKA
ENSG00000110768.12	post_3.5_4_hr	0.24485	0.071058	6.67e-05	0.279695	2965	GTF2H1
ENSG00000110871.15	post_24_hr	0.197073	0.007248	0.012234	0.956599	84274	COQ5
ENSG00000110955.9	post_24_hr	0.186735	0.048032	0.006813	0.567521	506	ATP5F1B
ENSG00000112763.17	post_15_30_45_min	0.458235	0.104229	1.22e-11	0.355127	11120	BTN2A1
ENSG00000112796.10	post_24_hr	0.398859	-0.29664	0.042048	0.106614	59084	ENPP5
ENSG00000112972.15	post_24_hr	0.180767	0.061395	0.016159	0.471661	3157	HMGCS1
ENSG00000112996.11	post_24_hr	0.208036	-0.00747	0.009466	0.956542	10884	MRPS30
ENSG00000113161.17	post_15_30_45_min	0.251334	0.026787	0.041365	0.915048	3156	HMGCR
ENSG00000113369.9	post_15_30_45_min	0.442281	0.00265	0.03924	0.995711	57561	ARRDC3
ENSG00000113583.8	post_3.5_4_hr	0.156794	-0.04039	0.013275	0.55004	56951	C5orf15
ENSG00000113649.13	post_3.5_4_hr	-0.13388	0.005993	0.025086	0.935438	10915	TCERG1
ENSG00000113845.10	post_24_hr	0.1728	0.06124	0.002506	0.332084	51300	TIMMDC1
ENSG00000113971.21	post_3.5_4_hr	-0.23013	-0.0854	0.010804	0.337426	27031	NPHP3
ENSG00000114054.14	post_24_hr	0.164841	-0.08473	0.03711	0.281567	5096	PCCB
ENSG00000114107.9	post_24_hr	0.185726	0.044727	0.02027	0.654206	80321	CEP70
ENSG00000114115.10	post_3.5_4_hr	0.447366	0.123286	0.004799	0.467891	5947	RBP1
ENSG00000114654.8	post_3.5_4_hr	-0.5535	-0.06395	0.002912	0.762596	79825	EFCC1
ENSG00000115286.21	post_24_hr	0.165766	0.006448	0.040319	0.96103	374291	NDUFS7
ENSG00000115525.18	post_3.5_4_hr	0.735835	0.181578	1.78e-12	0.095058	8869	ST3GAL5
ENSG00000115561.16	post_3.5_4_hr	-0.10176	0.01102	0.037118	0.842666	51652	CHMP3
ENSG00000115648.14	post_3.5_4_hr	0.870444	0.353501	4.96e-05	0.113237	79083	MLPH
ENSG00000115649.16	post_3.5_4_hr	0.141266	0.026719	0.018479	0.683926	27013	CNPPD1
ENSG00000115840.14	post_24_hr	0.341487	0.06891	0.000381	0.58164	8604	SLC25A12
ENSG00000116459.11	post_24_hr	0.214665	0.081622	0.000221	0.188605	515	ATP5PB
ENSG00000116691.11	post_24_hr	0.218324	0.065147	0.00547	0.483085	60672	MIIP
ENSG00000116754.14	post_3.5_4_hr	-0.16018	-0.02708	0.000501	0.605905	9295	SRSF11
ENSG00000117036.12	post_15_30_45_min	0.255413	0.108966	9.82e-06	0.175143	2117	ETV3
ENSG00000117280.13	post_3.5_4_hr	0.62973	0.057006	1.45e-06	0.738201	8934	RAB29
ENSG00000117523.18	post_24_hr	-0.13333	0.004294	0.003853	0.957565	23215	PRRC2C
ENSG00000117791.16	post_24_hr	0.310939	0.028911	0.000768	0.838706	54996	MTARC2
ENSG00000117906.14	post_24_hr	0.158713	-0.00166	0.028995	0.989131	5955	RCN2
ENSG00000118482.12	post_3.5_4_hr	0.217052	-0.08659	0.006922	0.27185	23469	PHF3
ENSG00000118495.21	post_24_hr	-0.32635	0.075389	0.005816	0.600596	5325	PLAGL1
ENSG00000118960.13	post_3.5_4_hr	0.382668	0.122552	1.23e-06	0.143805	64342	HS1BP3
ENSG00000119138.5	post_3.5_4_hr	0.31967	-0.0833	0.037192	0.598228	687	KLF9
ENSG00000119655.11	post_24_hr	0.199893	-0.08629	0.045121	0.422857	10577	NPC2
ENSG00000119686.10	post_3.5_4_hr	0.513788	-0.1973	0.012908	0.362651	55640	FLVCR2
ENSG00000119699.8	post_24_hr	-0.3208	0.116968	0.048362	0.499152	7043	TGFB3
ENSG00000119986.7	post_3.5_4_hr	0.663071	0.05835	0.003221	0.841908	60370	AVPI1
ENSG00000120594.17	post_3.5_4_hr	-0.37041	-0.10881	0.000703	0.335108	84898	PLXDC2
ENSG00000120616.16	post_15_30_45_min	0.169742	-0.00319	0.005919	0.984069	80314	EPC1
ENSG00000120694.20	post_15_30_45_min	0.853482	0.182927	1.2e-09	0.457887	10808	HSPH1
ENSG00000121057.13	post_3.5_4_hr	0.384223	-0.00196	2.36e-07	0.986163	8165	AKAP1
ENSG00000122299.12	post_3.5_4_hr	-0.16801	-0.0062	0.047652	0.951559	29066	ZC3H7A
ENSG00000122483.18	post_24_hr	0.270134	0.0091	0.02766	0.965926	343099	CCDC18
ENSG00000122547.11	post_3.5_4_hr	0.278851	0.047802	0.006107	0.67733	80820	EEPD1
ENSG00000122574.12	post_24_hr	-0.4452	0.313484	0.033386	0.097877	644150	WIPF3
ENSG00000122729.19	post_24_hr	0.213404	0.040583	0.006203	0.693786	48	ACO1
ENSG00000122783.17	post_3.5_4_hr	0.634916	0.110122	2.64e-08	0.403226	78996	CYREN
ENSG00000123095.6	post_3.5_4_hr	0.493688	0.00528	0.000357	0.978986	79365	BHLHE41
ENSG00000123739.11	post_24_hr	0.211517	-0.0506	0.001613	0.544979	81579	PLA2G12A
ENSG00000124098.10	post_24_hr	0.240527	-0.06081	0.00036	0.457714	116151	FAM210B
ENSG00000124523.17	post_24_hr	0.30622	0.141359	0.000373	0.109272	23408	SIRT5
ENSG00000124532.15	post_24_hr	0.27179	0.102463	0.000182	0.189089	57380	MRS2
ENSG00000124608.5	post_24_hr	0.256525	0.040957	0.002506	0.729523	57505	AARS2
ENSG00000124615.20	post_3.5_4_hr	0.4415	0.141597	6.16e-09	0.068912	4337	MOCS1
ENSG00000124788.19	post_24_hr	-0.23117	-0.03848	0.008591	0.744903	6310	ATXN1
ENSG00000125149.12	post_3.5_4_hr	0.240312	-0.01929	0.000563	0.829184	80262	PHAF1
ENSG00000125337.21	post_3.5_4_hr	-1.20007	-0.37334	0.000138	0.228309	3834	KIF25
ENSG00000125445.11	post_24_hr	0.193053	0.048713	0.001535	0.511243	51081	MRPS7
ENSG00000125812.16	post_3.5_4_hr	0.339436	0.075487	0.00063	0.499567	64412	GZF1
ENSG00000125818.18	post_24_hr	0.125776	0.046152	0.006869	0.367494	9491	PSMF1
ENSG00000125945.15	post_3.5_4_hr	0.62823	-0.19826	1.72e-07	0.121478	80818	ZNF436
ENSG00000126217.21	post_3.5_4_hr	-0.3541	0.022186	0.02164	0.90285	23263	MCF2L
ENSG00000126351.13	post_3.5_4_hr	0.185737	-0.10764	0.003175	0.064587	7067	THRA
ENSG00000126870.16	post_24_hr	0.138789	-0.05082	0.043373	0.504081	55112	DYNC2I1
ENSG00000126895.16	post_15_30_45_min	-0.5921	0.063608	0.001819	0.879069	554	AVPR2
ENSG00000127191.18	post_3.5_4_hr	0.645314	0.225274	5.67e-07	0.097806	7186	TRAF2
ENSG00000128309.17	post_24_hr	0.177188	-0.13161	0.041071	0.093692	4357	MPST
ENSG00000128311.14	post_24_hr	0.335974	-0.07115	0.00054	0.57793	7263	TST
ENSG00000128609.16	post_24_hr	0.173478	0.012649	0.033218	0.917766	4698	NDUFA5
ENSG00000128731.18	post_24_hr	0.157876	0.016236	0.007738	0.853507	8924	HERC2
ENSG00000129422.15	post_3.5_4_hr	0.356068	0.03633	7.01e-09	0.627729	57509	MTUS1
ENSG00000129667.13	post_3.5_4_hr	0.941726	0.047236	6.42e-15	0.777968	79651	RHBDF2
ENSG00000129757.15	post_15_30_45_min	-0.28156	-0.02868	0.017244	0.909785	1028	CDKN1C
ENSG00000130052.14	post_3.5_4_hr	-0.30342	0.2129	0.018132	0.055639	9754	STARD8
ENSG00000130226.17	post_3.5_4_hr	-0.88527	-0.33018	0.001507	0.235082	1804	DPP6
ENSG00000130347.13	post_24_hr	0.431824	0.159844	3.4e-06	0.107543	84816	RTN4IP1
ENSG00000130349.10	post_24_hr	0.253027	0.069529	0.004687	0.519475	51250	MTRES1
ENSG00000130396.21	post_3.5_4_hr	-0.21915	-0.01894	0.007908	0.846949	4301	AFDN
ENSG00000130528.12	post_24_hr	0.247656	0.051219	0.000293	0.558862	3270	HRC
ENSG00000130640.15	post_15_30_45_min	-0.14938	-0.03621	0.000101	0.591742	10844	TUBGCP2
ENSG00000130695.16	post_3.5_4_hr	0.347556	-0.15436	0.00035	0.10274	64793	CEP85
ENSG00000130749.10	post_3.5_4_hr	0.17463	-0.00538	0.001727	0.942119	23211	ZC3H4
ENSG00000130766.5	post_3.5_4_hr	-0.40409	-0.00988	0.030917	0.966532	83667	SESN2
ENSG00000130830.15	post_24_hr	0.339755	0.087611	1.4e-07	0.239747	4354	MPP1
ENSG00000130988.13	post_24_hr	0.422417	0.184771	8.89e-05	0.095597	9104	RGN
ENSG00000131016.17	post_15_30_45_min	0.875295	0.348729	7.59e-06	0.220564	9590	AKAP12
ENSG00000131143.10	post_24_hr	0.15491	0.037551	0.014638	0.632214	1327	COX4I1
ENSG00000131378.14	post_24_hr	0.405466	-0.09613	0.001272	0.545979	23180	RFTN1
ENSG00000131732.12	post_3.5_4_hr	0.511616	-0.19633	5.62e-05	0.136058	84240	ZCCHC9
ENSG00000131828.14	post_24_hr	0.143248	0.038018	0.045278	0.65588	5160	PDHA1
ENSG00000132002.9	post_15_30_45_min	0.806197	0.182545	5.51e-11	0.373786	3337	DNAJB1
ENSG00000132153.15	post_24_hr	0.111508	-0.00634	0.037584	0.938706	22907	DHX30
ENSG00000132275.11	post_3.5_4_hr	0.294747	0.056705	0.000126	0.52031	23378	RRP8
ENSG00000132305.22	post_24_hr	0.192246	0.082069	0.001603	0.19707	10989	IMMT
ENSG00000132356.12	post_3.5_4_hr	-0.18459	-0.02181	0.011458	0.79627	5562	PRKAA1
ENSG00000132361.18	post_24_hr	0.265526	-0.01327	0.000117	0.908881	23277	CLUH
ENSG00000132405.19	post_3.5_4_hr	0.20518	-0.01911	0.001355	0.806853	57533	TBC1D14
ENSG00000132423.12	post_24_hr	0.414367	0.12739	2.31e-05	0.256259	51805	COQ3
ENSG00000132463.15	post_24_hr	0.175942	0.0312	0.020914	0.755488	2926	GRSF1
ENSG00000132478.10	post_3.5_4_hr	0.198971	0.079862	0.000796	0.178777	85451	UNK
ENSG00000132570.15	post_24_hr	0.174907	0.008818	0.033231	0.945665	84105	PCBD2
ENSG00000132591.12	post_24_hr	0.156965	0.024222	0.003701	0.743734	26284	ERAL1
ENSG00000133065.11	post_3.5_4_hr	0.589783	0.06727	4.85e-07	0.634937	254428	SLC41A1
ENSG00000133116.8	post_3.5_4_hr	-0.57091	-0.17761	0.008434	0.409867	9365	KL
ENSG00000133142.19	post_24_hr	0.196962	0.09146	0.000282	0.099748	79921	TCEAL4
ENSG00000133687.16	post_24_hr	-0.24718	0.009936	0.012293	0.951061	83857	TMTC1
ENSG00000133835.18	post_24_hr	0.235464	0.019704	5.84e-06	0.805954	3295	HSD17B4
ENSG00000134070.5	post_24_hr	-0.65793	-0.2492	0.002856	0.275058	3656	IRAK2
ENSG00000134107.5	post_3.5_4_hr	1.56291	0.446213	4.66e-12	0.052398	8553	BHLHE40
ENSG00000134294.14	post_3.5_4_hr	-0.57528	0.052502	0.000295	0.789808	54407	SLC38A2
ENSG00000134324.12	post_24_hr	0.477173	0.111431	1.43e-05	0.405525	23175	LPIN1
ENSG00000134371.14	post_3.5_4_hr	-0.19314	-0.08515	0.00181	0.154579	79577	CDC73
ENSG00000134463.15	post_24_hr	0.317871	-0.03049	0.006366	0.862343	79746	ECHDC3
ENSG00000134590.14	post_24_hr	0.156515	0.040307	0.003974	0.538929	8933	RTL8C
ENSG00000134698.11	post_24_hr	-0.13754	0.035384	0.031879	0.646251	192670	AGO4
ENSG00000135469.14	post_24_hr	0.516383	0.083425	4.19e-05	0.628192	93058	COQ10A
ENSG00000135972.9	post_24_hr	0.279122	0.095428	2.71e-05	0.191089	64965	MRPS9
ENSG00000135976.21	post_3.5_4_hr	-0.33419	0.012776	0.00732	0.935648	375248	ANKRD36
ENSG00000135999.12	post_3.5_4_hr	-0.29492	0.001707	4.04e-05	0.986762	26122	EPC2
ENSG00000136114.17	post_15_30_45_min	-0.43532	0.063549	0.003081	0.829186	55901	THSD1
ENSG00000136158.12	post_3.5_4_hr	0.27992	0.101544	0.002491	0.277783	10253	SPRY2
ENSG00000137075.18	post_24_hr	-0.25664	-0.00252	0.003773	0.987665	152006	RNF38
ENSG00000137106.18	post_24_hr	0.173006	0.065984	0.001279	0.259037	9380	GRHPR
ENSG00000137133.11	post_24_hr	0.235995	0.042365	0.00629	0.715547	84681	HINT2
ENSG00000137216.19	post_3.5_4_hr	-0.25599	0.029493	0.002379	0.767341	55362	TMEM63B
ENSG00000137364.5	post_24_hr	0.217282	0.064199	0.011591	0.527514	7172	TPMT
ENSG00000137449.17	post_3.5_4_hr	-0.23316	-0.00728	0.028423	0.955821	132864	CPEB2
ENSG00000137547.9	post_24_hr	0.236448	0.093125	0.00033	0.183768	29088	MRPL15
ENSG00000137802.14	post_24_hr	0.360435	0.095392	3.66e-05	0.35695	23005	MAPKBP1
ENSG00000137806.10	post_24_hr	0.172969	0.06683	0.011771	0.369093	51103	NDUFAF1
ENSG00000137845.15	post_3.5_4_hr	0.365312	0.120716	6.41e-06	0.154385	102	ADAM10
ENSG00000137941.17	post_3.5_4_hr	-0.32068	0.100959	0.01487	0.431739	79739	TTLL7
ENSG00000137960.6	post_3.5_4_hr	-0.62448	-0.03857	0.005557	0.885615	54810	GIPC2
ENSG00000138028.17	post_3.5_4_hr	0.472608	0.081043	0.019609	0.725077	10669	CGREF1
ENSG00000138073.14	post_3.5_4_hr	0.226382	-0.02536	0.047727	0.84375	10113	PREB
ENSG00000138138.14	post_24_hr	0.212749	0.083118	0.000789	0.223663	84896	ATAD1
ENSG00000138399.18	post_24_hr	0.351513	-0.03223	0.007523	0.873272	79675	FASTKD1
ENSG00000138760.11	post_24_hr	-0.18024	-0.07857	0.001279	0.176967	950	SCARB2
ENSG00000139132.16	post_3.5_4_hr	0.800985	0.237397	3.49e-10	0.074261	121512	FGD4
ENSG00000139180.11	post_24_hr	0.17088	0.039542	0.031659	0.689013	4704	NDUFA9
ENSG00000139437.18	post_3.5_4_hr	0.351609	0.087047	6.41e-06	0.310497	84260	TCHP
ENSG00000139625.13	post_3.5_4_hr	-0.41258	-0.08918	0.032664	0.658967	7786	MAP3K12
ENSG00000139832.5	post_3.5_4_hr	0.781837	-0.0999	0.006015	0.78252	55647	RAB20
ENSG00000140043.12	post_24_hr	0.189444	-0.01841	0.012698	0.870692	145482	PTGR2
ENSG00000140350.15	post_3.5_4_hr	0.124323	-0.05211	0.02896	0.342374	8125	ANP32A
ENSG00000140459.18	post_24_hr	0.656786	0.264814	0.006147	0.312437	1583	CYP11A1
ENSG00000140474.14	post_24_hr	0.186771	-0.00636	0.008331	0.958298	25989	ULK3
ENSG00000140859.16	post_3.5_4_hr	0.919834	0.176508	2.99e-13	0.214042	3801	KIFC3
ENSG00000140948.13	post_3.5_4_hr	0.148807	0.021761	0.008013	0.735275	23174	ZCCHC14
ENSG00000140961.14	post_3.5_4_hr	1.06807	0.336239	7.12e-10	0.062508	29948	OSGIN1
ENSG00000140995.17	post_3.5_4_hr	0.171355	0.035131	0.005653	0.611125	54849	DEF8
ENSG00000141002.20	post_3.5_4_hr	-0.10924	-0.02036	0.028419	0.705446	22980	TCF25
ENSG00000141084.12	post_3.5_4_hr	0.203094	0.04576	0.000487	0.471736	57610	RANBP10
ENSG00000141385.12	post_24_hr	0.160625	-0.00369	0.020325	0.975744	10939	AFG3L2
ENSG00000141527.18	post_3.5_4_hr	1.0668	0.033758	3.12e-06	0.921558	79092	CARD14
ENSG00000141564.15	post_24_hr	0.13083	-0.00159	0.021061	0.987057	57521	RPTOR
ENSG00000141577.14	post_24_hr	0.212723	-0.0756	0.006979	0.397752	22994	CEP131
ENSG00000141985.9	post_3.5_4_hr	0.504844	0.223764	9.63e-06	0.051683	6455	SH3GL1
ENSG00000142197.13	post_24_hr	0.402037	0.11218	3.45e-06	0.257236	9980	DOP1B
ENSG00000142453.12	post_24_hr	-0.20802	-0.01311	0.001051	0.899009	10498	CARM1
ENSG00000142494.13	post_3.5_4_hr	0.262463	-0.02537	0.01256	0.838892	55244	SLC47A1
ENSG00000142669.15	post_3.5_4_hr	0.392047	0.132492	0.016075	0.428173	83442	SH3BGRL3
ENSG00000143365.19	post_3.5_4_hr	0.771677	0.007039	2.27e-10	0.968667	6097	RORC
ENSG00000143479.18	post_3.5_4_hr	0.676818	0.33808	0.002109	0.121153	8444	DYRK3
ENSG00000143507.18	post_3.5_4_hr	-0.98047	0.394487	1.39e-05	0.054989	11221	DUSP10
ENSG00000144029.12	post_24_hr	0.194704	0.08614	0.00118	0.167486	64969	MRPS5
ENSG00000144199.12	post_24_hr	0.186013	0.022243	0.026077	0.851627	151313	FAHD2B
ENSG00000144567.11	post_3.5_4_hr	0.173745	0.017389	0.026343	0.849231	79137	RETREG2
ENSG00000144711.16	post_24_hr	0.19097	0.001082	0.039691	0.99472	9922	IQSEC1
ENSG00000144730.19	post_3.5_4_hr	0.498115	-0.0781	0.046614	0.787004	54756	IL17RD
ENSG00000144791.10	post_3.5_4_hr	0.438338	0.001269	7.2e-07	0.991967	8994	LIMD1
ENSG00000144857.15	post_3.5_4_hr	-0.48993	-0.06071	0.001312	0.730955	91653	BOC
ENSG00000144908.14	post_24_hr	0.245424	0.054443	0.005609	0.626616	10840	ALDH1L1
ENSG00000145014.18	post_3.5_4_hr	-0.42099	-0.14134	0.005081	0.34593	93109	TMEM44
ENSG00000145431.11	post_3.5_4_hr	-0.35278	-0.01187	0.038759	0.953908	56034	PDGFC
ENSG00000145945.7	post_3.5_4_hr	0.246561	-0.05576	0.010278	0.593943	26240	FAM50B
ENSG00000146021.15	post_3.5_4_hr	-0.60596	-0.20596	4.18e-06	0.118094	26249	KLHL3
ENSG00000146085.8	post_24_hr	0.18358	-0.05341	0.014237	0.546542	4594	MMUT
ENSG00000146122.17	post_24_hr	0.377859	0.140395	0.012738	0.401046	23500	DAAM2
ENSG00000146282.19	post_3.5_4_hr	-0.13608	0.018723	0.030856	0.79219	57038	RARS2
ENSG00000146757.14	post_24_hr	-0.36259	-0.12151	0.005665	0.411606	168374	ZNF92
ENSG00000146834.14	post_15_30_45_min	0.216723	0.021274	0.000692	0.887379	56257	MEPCE
ENSG00000147010.18	post_3.5_4_hr	0.792862	0.165826	6.49e-08	0.319734	30011	SH3KBP1
ENSG00000147113.17	post_3.5_4_hr	-0.35514	-0.06662	0.000456	0.554127	79742	DIPK2B
ENSG00000147155.11	post_24_hr	0.394982	0.070403	0.001174	0.674555	10682	EBP
ENSG00000148343.19	post_24_hr	0.275328	0.09072	0.00052	0.316181	84895	MIGA2
ENSG00000148842.18	post_3.5_4_hr	0.358341	-0.13545	0.025467	0.419164	54805	CNNM2
ENSG00000149308.17	post_3.5_4_hr	0.25863	0.036817	0.001701	0.708221	4863	NPAT
ENSG00000149357.10	post_24_hr	0.22623	0.010759	1.45e-05	0.904762	55004	LAMTOR1
ENSG00000149575.9	post_3.5_4_hr	0.657272	-0.18963	0.003504	0.446571	6327	SCN2B
ENSG00000150048.10	post_15_30_45_min	0.800126	0.141195	7.01e-05	0.742972	51267	CLEC1A
ENSG00000150768.17	post_24_hr	0.314874	0.069538	0.000713	0.554966	1737	DLAT
ENSG00000150893.11	post_24_hr	-0.26863	-0.07054	0.031798	0.639106	341640	FREM2
ENSG00000151553.15	post_3.5_4_hr	-0.17293	0.021051	0.042744	0.826498	57700	FHIP2A
ENSG00000151726.15	post_24_hr	0.76414	0.099057	7.63e-11	0.514886	2180	ACSL1
ENSG00000151835.17	post_3.5_4_hr	0.434074	0.085566	3.52e-05	0.461693	26278	SACS
ENSG00000152234.16	post_24_hr	0.244158	0.081435	0.000396	0.289456	498	ATP5F1A
ENSG00000152782.18	post_24_hr	0.524927	0.222896	0.002185	0.227434	53354	PANK1
ENSG00000153015.17	post_24_hr	0.141678	0.010697	0.01574	0.906373	10283	CWC27
ENSG00000153310.20	post_3.5_4_hr	-0.16998	-0.01226	0.046438	0.901156	51571	CYRIB
ENSG00000154124.5	post_3.5_4_hr	0.188062	0.051632	0.026719	0.562864	90268	OTULIN
ENSG00000154240.17	post_24_hr	0.273455	0.093671	0.000595	0.29652	201134	CEP112
ENSG00000154529.15	post_3.5_4_hr	-0.57763	-0.19275	0.00059	0.268276	728577	CNTNAP3B
ENSG00000154814.14	post_24_hr	0.419328	-0.0372	0.000293	0.838047	92106	OXNAD1
ENSG00000155324.10	post_3.5_4_hr	-0.41379	0.217025	0.045021	0.243719	65983	GRAMD2B
ENSG00000155760.3	post_3.5_4_hr	0.603359	0.106822	0.000148	0.559534	8324	FZD7
ENSG00000155876.6	post_24_hr	0.14187	0.008347	0.004278	0.916797	10670	RRAGA
ENSG00000156011.18	post_3.5_4_hr	0.690755	0.212373	3.66e-05	0.241766	23362	PSD3
ENSG00000156298.13	post_24_hr	-0.13171	-0.02338	0.030572	0.767407	7102	TSPAN7
ENSG00000156709.15	post_24_hr	0.195822	0.030466	0.002052	0.727437	9131	AIFM1
ENSG00000156886.12	post_3.5_4_hr	0.660761	-0.39496	0.037217	0.203247	3681	ITGAD
ENSG00000157184.7	post_24_hr	0.368439	0.070977	0.000101	0.570622	1376	CPT2
ENSG00000157978.12	post_3.5_4_hr	0.302313	-0.08075	0.000669	0.402167	26119	LDLRAP1
ENSG00000158669.11	post_3.5_4_hr	0.227848	0.107547	0.000203	0.070439	137964	GPAT4
ENSG00000158711.14	post_24_hr	-0.12826	-0.00248	0.041445	0.982517	2005	ELK4
ENSG00000159208.16	post_3.5_4_hr	0.858194	-0.41804	8.86e-05	0.070797	148523	CIART
ENSG00000159788.20	post_3.5_4_hr	0.24318	0.048404	0.000659	0.545253	6002	RGS12
ENSG00000160050.16	post_24_hr	0.455584	0.028342	1.4e-07	0.839163	79140	CCDC28B
ENSG00000160058.19	post_3.5_4_hr	-0.099	0.02168	0.043126	0.673741	55108	BSDC1
ENSG00000160124.9	post_24_hr	0.213932	0.066183	0.015131	0.519601	131076	MIX23
ENSG00000160191.18	post_3.5_4_hr	-0.6103	-0.27053	0.00162	0.144499	5152	PDE9A
ENSG00000160194.18	post_24_hr	0.164891	0.065837	0.002829	0.26381	4731	NDUFV3
ENSG00000160213.9	post_24_hr	0.224171	0.075106	0.000352	0.283726	1476	CSTB
ENSG00000160285.15	post_3.5_4_hr	0.44997	0.094205	1.31e-11	0.17969	4047	LSS
ENSG00000160460.17	post_3.5_4_hr	0.457965	0.131231	5.63e-05	0.285338	57731	SPTBN4
ENSG00000160570.14	post_15_30_45_min	0.360285	0.004635	9.93e-06	0.984428	162989	DEDD2
ENSG00000160584.17	post_24_hr	-0.15416	-0.0129	0.03098	0.903837	23387	SIK3
ENSG00000160801.14	post_3.5_4_hr	-0.52753	-0.16435	0.00691	0.410797	5745	PTH1R
ENSG00000160932.11	post_3.5_4_hr	-0.47324	-0.14122	0.001132	0.344648	4061	LY6E
ENSG00000160972.10	post_24_hr	0.50678	0.083434	5.8e-07	0.531583	84988	PPP1R16A
ENSG00000161267.12	post_24_hr	0.803954	-0.01111	1.34e-07	0.970797	622	BDH1
ENSG00000161277.11	post_3.5_4_hr	0.26514	-0.19551	0.024477	0.069519	199745	THAP8
ENSG00000161896.12	post_3.5_4_hr	0.915619	0.236322	2.63e-06	0.25576	117283	IP6K3
ENSG00000161912.18	post_3.5_4_hr	0.410058	0.086139	0.006676	0.610506	221442	ADCY10P1
ENSG00000161981.11	post_24_hr	0.194362	0.050212	0.00599	0.559058	79622	SNRNP25
ENSG00000162066.16	post_3.5_4_hr	0.697162	0.032731	2.14e-13	0.803027	51005	AMDHD2
ENSG00000162076.13	post_24_hr	0.236008	0.101822	0.006306	0.263416	114984	FLYWCH2
ENSG00000162231.14	post_3.5_4_hr	-0.21064	-0.01754	0.001665	0.831414	10482	NXF1
ENSG00000162413.17	post_3.5_4_hr	0.814056	0.136607	1.41e-10	0.331655	9903	KLHL21
ENSG00000162496.9	post_3.5_4_hr	0.395562	-0.04512	0.00047	0.743329	9249	DHRS3
ENSG00000162601.11	post_15_30_45_min	-0.2969	-0.14396	2.64e-06	0.069301	114803	MYSM1
ENSG00000163170.12	post_24_hr	0.277999	0.060642	0.000531	0.552462	388962	BOLA3
ENSG00000163428.4	post_3.5_4_hr	0.225364	-0.08494	0.002786	0.269698	116064	LRRC58
ENSG00000163607.18	post_24_hr	0.22493	-0.00265	0.011099	0.986714	29083	GTPBP8
ENSG00000163832.16	post_24_hr	0.205524	0.002384	0.006965	0.986206	54859	ELP6
ENSG00000163877.11	post_15_30_45_min	0.209598	0.021642	0.038221	0.917324	79753	SNIP1
ENSG00000163947.12	post_3.5_4_hr	0.302584	-0.09731	0.020884	0.476199	50650	ARHGEF3
ENSG00000163950.13	post_3.5_4_hr	0.253296	0.053936	0.003412	0.580457	7884	SLBP
ENSG00000164070.12	post_3.5_4_hr	0.584595	-0.02715	0.000771	0.908485	22824	HSPA4L
ENSG00000164463.12	post_3.5_4_hr	0.317144	-0.13819	0.006518	0.240302	153222	CREBRF
ENSG00000164465.19	post_3.5_4_hr	0.4268	0.054409	6.38e-05	0.680765	285761	DCBLD1
ENSG00000164535.15	post_3.5_4_hr	0.297837	0.078096	0.000297	0.377244	221955	DAGLB
ENSG00000164548.12	post_3.5_4_hr	-0.21681	0.107437	0.004406	0.131433	29896	TRA2A
ENSG00000164742.16	post_24_hr	0.326468	0.027904	0.015692	0.891342	107	ADCY1
ENSG00000164916.11	post_3.5_4_hr	0.202137	0.022246	0.008695	0.806232	221937	FOXK1
ENSG00000164967.10	post_24_hr	0.221264	0.018479	0.033209	0.905893	138716	RPP25L
ENSG00000164970.15	post_24_hr	-0.18596	0.102332	0.037128	0.237382	203259	FAM219A
ENSG00000164976.9	post_24_hr	0.491967	0.180063	0.000206	0.209295	57462	MYORG
ENSG00000165060.15	post_24_hr	0.171567	0.029803	0.016998	0.756677	2395	FXN
ENSG00000165527.8	post_15_30_45_min	0.199651	0.063252	0.002373	0.553223	382	ARF6
ENSG00000165678.22	post_24_hr	0.14136	0.023326	0.008016	0.744698	27069	GHITM
ENSG00000165757.9	post_3.5_4_hr	-0.30781	-0.11845	0.004191	0.260259	57608	JCAD
ENSG00000165782.11	post_3.5_4_hr	0.322177	0.096044	1.53e-06	0.177792	90809	PIP4P1
ENSG00000165861.14	post_3.5_4_hr	0.218104	0.025175	0.001888	0.76735	53349	ZFYVE1
ENSG00000165898.14	post_24_hr	0.273414	0.133128	0.000357	0.089509	122961	ISCA2
ENSG00000165917.10	post_3.5_4_hr	0.138402	0.029683	0.0473	0.687549	5913	RAPSN
ENSG00000166165.14	post_24_hr	0.507265	-0.25052	0.039386	0.318321	1152	CKB
ENSG00000166188.3	post_3.5_4_hr	0.197794	0.025762	0.018102	0.793105	57567	ZNF319
ENSG00000166340.18	post_3.5_4_hr	0.273094	0.088022	3.65e-06	0.147365	1200	TPP1
ENSG00000166387.14	post_3.5_4_hr	0.405752	0.069007	2.77e-07	0.448128	8495	PPFIBP2
ENSG00000166394.15	post_3.5_4_hr	0.865529	-0.02012	2.83e-12	0.91358	51700	CYB5R2
ENSG00000166446.15	post_3.5_4_hr	0.67222	0.234629	0.014621	0.407005	124359	CDYL2
ENSG00000166575.17	post_24_hr	0.486492	0.194166	0.00815	0.334671	65084	TMEM135
ENSG00000166689.16	post_3.5_4_hr	-0.65702	-0.17697	0.002481	0.423531	144100	PLEKHA7
ENSG00000166816.15	post_24_hr	0.50569	0.119011	4.64e-08	0.270934	197257	LDHD
ENSG00000166902.5	post_24_hr	0.24953	0.026404	0.000182	0.790066	54948	MRPL16
ENSG00000167315.18	post_24_hr	0.244228	-0.03527	0.001203	0.737488	10449	ACAA2
ENSG00000167565.13	post_15_30_45_min	0.621801	0.173247	5.88e-06	0.450619	29946	SERTAD3
ENSG00000167676.5	post_24_hr	0.489731	-0.07043	0.000884	0.731573	729359	PLIN4
ENSG00000167701.14	post_24_hr	0.557221	0.059033	3.66e-07	0.712969	2875	GPT
ENSG00000167705.12	post_24_hr	0.35625	-0.09331	4.19e-05	0.371618	83547	RILP
ENSG00000167711.14	post_3.5_4_hr	1.15071	0.309036	0.00119	0.440406	5345	SERPINF2
ENSG00000167716.19	post_3.5_4_hr	0.857392	0.028237	2.25e-23	0.806061	124997	WDR81
ENSG00000167792.13	post_24_hr	0.150179	0.036288	0.025114	0.660045	4723	NDUFV1
ENSG00000167799.10	post_24_hr	0.293239	0.095764	0.008998	0.457263	254552	NUDT8
ENSG00000167815.12	post_24_hr	0.130101	0.024474	0.02766	0.747766	7001	PRDX2
ENSG00000168427.9	post_3.5_4_hr	0.323001	0.120156	0.003165	0.267208	377007	KLHL30
ENSG00000169021.6	post_24_hr	0.240632	0.100008	0.000327	0.153642	7386	UQCRFS1
ENSG00000169087.11	post_3.5_4_hr	0.424306	0.054999	5.88e-05	0.672912	79663	HSPBAP1
ENSG00000169116.11	post_24_hr	0.28463	-0.13349	0.03901	0.342994	25849	PARM1
ENSG00000169242.12	post_3.5_4_hr	-0.61941	-0.21733	0.000231	0.188007	1942	EFNA1
ENSG00000169247.14	post_3.5_4_hr	-0.62388	-0.24853	0.001348	0.187083	79628	SH3TC2
ENSG00000169299.14	post_3.5_4_hr	0.800247	0.313584	3.98e-05	0.124148	55276	PGM2
ENSG00000169432.19	post_3.5_4_hr	-0.96824	-0.2553	0.012859	0.512097	6335	SCN9A
ENSG00000169692.13	post_3.5_4_hr	0.543605	0.22081	0.007118	0.278362	10555	AGPAT2
ENSG00000169738.8	post_24_hr	0.28662	0.034545	0.000103	0.747272	51181	DCXR
ENSG00000169744.13	post_3.5_4_hr	-0.51581	-0.0791	0.000659	0.641925	9079	LDB2
ENSG00000169962.5	post_3.5_4_hr	0.462094	0.1157	0.017022	0.574061	83756	TAS1R3
ENSG00000170296.10	post_24_hr	0.1081	-0.0024	0.022375	0.977426	11337	GABARAP
ENSG00000170779.11	post_24_hr	-0.46151	-0.01177	0.011253	0.970281	55038	CDCA4
ENSG00000171056.8	post_3.5_4_hr	-0.39318	-0.04199	0.002678	0.787403	83595	SOX7
ENSG00000171130.19	post_24_hr	0.235135	-0.0247	0.042988	0.881969	155066	ATP6V0E2
ENSG00000171206.15	post_24_hr	-0.18641	0.01967	0.031659	0.873452	81603	TRIM8
ENSG00000171298.13	post_24_hr	0.148447	-0.00961	0.0126	0.917745	2548	GAA
ENSG00000171448.9	post_3.5_4_hr	0.367581	0.175272	0.000504	0.099302	57684	ZBTB26
ENSG00000171503.13	post_24_hr	0.295291	0.046809	9.65e-05	0.650594	2110	ETFDH
ENSG00000172216.6	post_3.5_4_hr	0.641015	0.011859	0.000766	0.963588	1051	CEBPB
ENSG00000172270.22	post_24_hr	0.590355	0.013391	2.49e-11	0.931348	682	BSG
ENSG00000172273.13	post_3.5_4_hr	0.163541	-0.03597	0.046335	0.685672	25988	HINFP
ENSG00000172301.11	post_24_hr	0.161085	-0.00445	0.024759	0.970797	55352	COPRS
ENSG00000172336.5	post_24_hr	0.167836	0.010433	0.021521	0.926322	10248	POP7
ENSG00000172508.11	post_24_hr	0.337557	0.036844	0.008955	0.844284	57571	CARNS1
ENSG00000172530.21	post_3.5_4_hr	0.406266	-0.12033	2.09e-05	0.248885	54971	BANP
ENSG00000172840.7	post_3.5_4_hr	0.637622	0.018655	4.73e-06	0.92693	57546	PDP2
ENSG00000172845.18	post_3.5_4_hr	-0.12773	0.046925	0.01968	0.381366	6670	SP3
ENSG00000173113.7	post_24_hr	-0.13009	-0.00604	0.044936	0.951806	51504	TRMT112
ENSG00000173253.16	post_3.5_4_hr	0.351134	0.03355	0.037839	0.86209	10655	DMRT2
ENSG00000173275.13	post_15_30_45_min	-0.2109	-0.0247	0.031853	0.901147	203523	ZNF449
ENSG00000173599.15	post_24_hr	0.34115	0.123153	0.004119	0.352449	5091	PC
ENSG00000173714.8	post_3.5_4_hr	0.597667	-0.23861	0.00021	0.162782	124857	WFIKKN2
ENSG00000173818.17	post_3.5_4_hr	0.302238	-0.15747	0.000845	0.077818	284131	ENDOV
ENSG00000173889.16	post_24_hr	-0.11409	-0.02769	0.027275	0.663551	80012	PHC3
ENSG00000173898.15	post_3.5_4_hr	0.625518	0.133895	0.008713	0.622072	6712	SPTBN2
ENSG00000174197.18	post_3.5_4_hr	0.502816	0.066395	1.18e-13	0.393663	23269	MGA
ENSG00000174780.17	post_3.5_4_hr	-0.15793	0.057874	0.004288	0.291967	6731	SRP72
ENSG00000175110.14	post_24_hr	0.164716	0.041375	0.012124	0.610311	56945	MRPS22
ENSG00000175197.13	post_15_30_45_min	0.822065	0.29049	1.36e-09	0.135016	1649	DDIT3
ENSG00000175198.17	post_24_hr	0.203339	0.05433	0.010497	0.578062	5095	PCCA
ENSG00000175489.10	post_24_hr	0.663746	0.202193	0.002296	0.450604	126364	LRRC25
ENSG00000175606.11	post_24_hr	-0.62382	0.139519	0.007023	0.628382	54968	TMEM70
ENSG00000175756.14	post_24_hr	0.172178	0.07423	0.004719	0.244685	54998	AURKAIP1
ENSG00000176020.9	post_24_hr	0.441189	-0.04667	0.039815	0.879826	386724	AMIGO3
ENSG00000176046.9	post_3.5_4_hr	1.11454	0.299599	4.6e-09	0.146679	26471	NUPR1
ENSG00000176058.13	post_3.5_4_hr	0.311875	0.15558	0.000626	0.083292	286262	TPRN
ENSG00000176225.15	post_3.5_4_hr	-0.44663	-0.14906	4.42e-05	0.168905	25914	RTTN
ENSG00000176444.19	post_3.5_4_hr	-0.25381	-0.03323	0.000131	0.671129	1196	CLK2
ENSG00000176994.11	post_3.5_4_hr	0.394673	0.017524	6.73e-08	0.859557	140775	SMCR8
ENSG00000177311.12	post_3.5_4_hr	0.326801	-0.10121	0.001238	0.333175	253461	ZBTB38
ENSG00000177370.5	post_3.5_4_hr	0.257902	0.122475	0.000341	0.083074	29928	TIMM22
ENSG00000177453.7	post_3.5_4_hr	0.782243	-0.15698	0.041835	0.721565	167359	NIM1K
ENSG00000177548.13	post_24_hr	0.385902	0.161506	0.00052	0.172473	79874	RABEP2
ENSG00000177943.14	post_3.5_4_hr	0.42192	0.170045	0.000797	0.176628	158056	MAMDC4
ENSG00000178175.12	post_15_30_45_min	-0.38024	-0.04686	0.009721	0.879069	167465	ZNF366
ENSG00000178177.16	post_3.5_4_hr	0.405149	-0.00967	0.000137	0.949022	254251	LCORL
ENSG00000178229.8	post_15_30_45_min	0.278686	-0.00277	0.012907	0.991587	125919	ZNF543
ENSG00000178252.19	post_3.5_4_hr	0.148281	0.056803	0.004644	0.270031	11180	WDR6
ENSG00000178502.6	post_15_30_45_min	0.382945	0.121882	3.3e-05	0.423973	55175	KLHL11
ENSG00000178538.10	post_3.5_4_hr	-0.64443	0.005842	0.002678	0.984224	767	CA8
ENSG00000178814.17	post_24_hr	0.240768	0.050528	0.018218	0.69829	26873	OPLAH
ENSG00000178947.9	post_3.5_4_hr	-0.92493	-0.36649	0.000894	0.166666	399668	SMIM10L2A
ENSG00000178952.11	post_24_hr	0.137906	0.054065	0.007618	0.330173	7284	TUFM
ENSG00000178988.11	post_3.5_4_hr	0.131007	0.027103	0.03958	0.691724	114932	MRFAP1L1
ENSG00000179091.5	post_24_hr	0.207619	0.093008	0.002052	0.180992	1537	CYC1
ENSG00000179163.12	post_24_hr	0.262507	0.081178	0.001808	0.40999	2517	FUCA1
ENSG00000179598.6	post_3.5_4_hr	0.719856	0.050158	1.32e-05	0.824514	201164	PLD6
ENSG00000179832.18	post_24_hr	0.196083	0.02526	0.003012	0.7896	727957	MROH1
ENSG00000179958.10	post_24_hr	0.247266	0.095156	0.001016	0.247142	79077	DCTPP1
ENSG00000180185.12	post_24_hr	0.218843	0.058276	0.000804	0.458075	81889	FAHD1
ENSG00000180998.12	post_3.5_4_hr	0.913454	-0.22407	0.000428	0.459481	283554	GPR137C
ENSG00000181038.14	post_3.5_4_hr	0.307781	0.142171	0.000348	0.096174	124512	METTL23
ENSG00000181045.15	post_3.5_4_hr	0.740442	-0.12253	6.88e-09	0.427021	284129	SLC26A11
ENSG00000181523.13	post_3.5_4_hr	0.198014	-0.09539	0.044109	0.308475	6448	SGSH
ENSG00000181585.7	post_3.5_4_hr	0.683064	0.014503	0.001015	0.960779	259236	TMIE
ENSG00000181704.12	post_3.5_4_hr	-0.15768	-0.01307	0.006426	0.850788	286451	YIPF6
ENSG00000181856.15	post_24_hr	0.282145	0.044634	0.010891	0.76618	6517	SLC2A4
ENSG00000182180.14	post_24_hr	0.144701	0.051302	0.00268	0.334283	51021	MRPS16
ENSG00000182512.5	post_24_hr	0.141714	-0.03688	0.045254	0.66424	51218	GLRX5
ENSG00000182544.9	post_3.5_4_hr	0.569275	-0.01582	4.37e-10	0.904628	84975	MFSD5
ENSG00000182902.14	post_3.5_4_hr	0.947883	0.094636	4.25e-05	0.75561	83733	SLC25A18
ENSG00000182944.18	post_3.5_4_hr	-0.09399	0.041419	0.027015	0.30372	2130	EWSR1
ENSG00000182986.15	post_3.5_4_hr	0.240404	-0.01925	0.007051	0.860985	162967	ZNF320
ENSG00000183340.7	post_3.5_4_hr	0.287632	-0.00128	0.007289	0.992744	8690	JRKL
ENSG00000183496.6	post_15_30_45_min	0.616393	0.210632	0.000204	0.437598	84206	MEX3B
ENSG00000183617.5	post_15_30_45_min	-0.18505	-0.01754	0.039562	0.923886	116541	MRPL54
ENSG00000183624.14	post_24_hr	0.14165	0.042149	0.008695	0.50674	56941	HMCES
ENSG00000183955.14	post_3.5_4_hr	0.240398	-0.04174	0.002763	0.649184	387893	KMT5A
ENSG00000184497.13	post_3.5_4_hr	-0.66514	-0.25272	0.001877	0.215201	348013	TMEM255B
ENSG00000185043.12	post_24_hr	0.183632	0.027108	0.044878	0.826848	10519	CIB1
ENSG00000185104.21	post_24_hr	0.186053	0.06914	9.53e-05	0.178364	11124	FAF1
ENSG00000185112.6	post_3.5_4_hr	1.15289	0.009905	8.53e-14	0.967073	131583	FAM43A
ENSG00000185418.16	post_24_hr	0.17432	0.050719	0.018962	0.564055	123283	TARS3
ENSG00000185483.13	post_24_hr	-0.4648	-0.05373	0.037091	0.862026	4919	ROR1
ENSG00000185669.6	post_3.5_4_hr	1.4821	0.449942	1.45e-09	0.083167	333929	SNAI3
ENSG00000185684.16	post_3.5_4_hr	0.299532	0.068158	0.003025	0.543502	NA	EP400P1
ENSG00000185730.8	post_3.5_4_hr	0.221368	0.026951	0.031333	0.822058	79943	ZNF696
ENSG00000185813.11	post_24_hr	0.443413	-0.07523	2.47e-07	0.509308	5833	PCYT2
ENSG00000186174.13	post_3.5_4_hr	0.239985	-0.16997	0.027775	0.07678	283149	BCL9L
ENSG00000186283.14	post_3.5_4_hr	0.94323	0.309671	3.02e-07	0.112637	64222	TOR3A
ENSG00000186364.12	post_24_hr	0.397721	-0.07765	0.018529	0.731162	200035	NUDT17
ENSG00000186532.12	post_3.5_4_hr	0.20599	-0.11864	0.030809	0.178493	114826	SMYD4
ENSG00000186687.16	post_24_hr	0.295922	0.039215	0.000293	0.737253	90624	LYRM7
ENSG00000186951.17	post_24_hr	0.273629	0.053225	0.00345	0.663663	5465	PPARA
ENSG00000187097.13	post_24_hr	0.176924	0.050113	0.018762	0.581049	957	ENTPD5
ENSG00000187266.14	post_15_30_45_min	0.417031	0.040275	0.03199	0.923181	2057	EPOR
ENSG00000187699.10	post_24_hr	0.413573	0.055514	0.009832	0.80882	84281	C2orf88
ENSG00000187735.15	post_3.5_4_hr	-0.13185	-0.03721	0.013382	0.500066	6917	TCEA1
ENSG00000188026.13	post_3.5_4_hr	0.234582	-0.01985	0.001238	0.8246	353116	RILPL1
ENSG00000188211.9	post_3.5_4_hr	1.00341	-0.05503	7.27e-08	0.833125	374383	NCR3LG1
ENSG00000188242.4	post_3.5_4_hr	0.269347	-0.09728	0.009003	0.356013	25845	PP7080
ENSG00000188342.12	post_24_hr	0.19479	0.053407	0.00898	0.552728	2963	GTF2F2
ENSG00000188603.22	post_3.5_4_hr	0.194577	-0.02944	0.016923	0.753483	1201	CLN3
ENSG00000188807.13	post_3.5_4_hr	0.209421	-0.0643	0.024227	0.49443	199953	TMEM201
ENSG00000189077.11	post_24_hr	0.712613	0.206428	1.97e-09	0.111012	83862	TMEM120A
ENSG00000196151.11	post_3.5_4_hr	0.39509	0.085778	0.000265	0.482237	151525	WDSUB1
ENSG00000196329.12	post_15_30_45_min	0.496726	-0.12309	0.000348	0.634211	55340	GIMAP5
ENSG00000196498.13	post_3.5_4_hr	0.273034	-0.05082	0.00098	0.580984	9612	NCOR2
ENSG00000197019.5	post_15_30_45_min	0.957192	0.284152	3.14e-07	0.360685	29950	SERTAD1
ENSG00000197119.13	post_3.5_4_hr	0.4485	0.1571	1.89e-05	0.151274	123096	SLC25A29
ENSG00000197182.15	post_15_30_45_min	-0.68262	-0.1042	2.05e-07	0.680883	400931	MIRLET7BHG
ENSG00000197245.6	post_15_30_45_min	-1.50506	-0.11092	3.9e-12	0.801051	79927	FAM110D
ENSG00000197576.14	post_24_hr	0.380479	0.095085	0.008055	0.592952	3201	HOXA4
ENSG00000197599.13	post_3.5_4_hr	1.04507	0.309361	4.39e-06	0.231523	645811	CCDC154
ENSG00000197620.11	post_24_hr	0.284677	0.136397	0.000225	0.083737	91966	EOLA1
ENSG00000197971.16	post_24_hr	0.262597	-0.01683	0.006293	0.912204	4155	MBP
ENSG00000198040.11	post_3.5_4_hr	0.197602	-0.11506	0.004581	0.080443	7637	ZNF84
ENSG00000198142.5	post_15_30_45_min	0.410838	-0.05478	0.017693	0.884929	65124	SOWAHC
ENSG00000198561.16	post_3.5_4_hr	-0.4018	-0.15199	0.000489	0.186216	1500	CTNND1
ENSG00000198585.12	post_24_hr	0.337585	-0.06457	1.96e-05	0.529339	131870	NUDT16
ENSG00000198774.5	post_3.5_4_hr	-0.48933	0.183189	0.0451	0.429706	9182	RASSF9
ENSG00000198836.11	post_24_hr	0.137559	0.042599	0.031126	0.562675	4976	OPA1
ENSG00000198863.8	post_3.5_4_hr	0.249964	-0.13729	0.021709	0.1837	146923	RUNDC1
ENSG00000198917.13	post_3.5_4_hr	0.178829	0.039009	0.035234	0.669064	51490	SPOUT1
ENSG00000203705.11	post_24_hr	0.247727	0.056021	0.000987	0.560211	128387	TATDN3
ENSG00000204161.14	post_3.5_4_hr	-0.43049	-0.13323	0.007653	0.417288	170371	TMEM273
ENSG00000204301.6	post_3.5_4_hr	-0.20723	0.010569	0.031093	0.92719	4855	NOTCH4
ENSG00000204386.12	post_15_30_45_min	0.273134	0.079661	0.000272	0.529725	4758	NEU1
ENSG00000204390.10	post_3.5_4_hr	0.684128	-0.00679	9.72e-06	0.977308	3305	HSPA1L
ENSG00000204859.13	post_3.5_4_hr	0.245972	-0.18391	0.023325	0.063635	3104	ZBTB48
ENSG00000204922.5	post_24_hr	0.328678	0.155553	0.001047	0.134485	790955	UQCC3
ENSG00000205060.11	post_3.5_4_hr	0.297712	0.109263	0.010336	0.358327	84912	SLC35B4
ENSG00000205302.7	post_3.5_4_hr	0.131724	-0.02552	0.011705	0.660534	6643	SNX2
ENSG00000205863.11	post_3.5_4_hr	-1.08692	-0.13443	0.02207	0.77585	387911	C1QTNF9B
ENSG00000206573.10	post_15_30_45_min	0.270737	0.011285	0.001013	0.957724	440944	THUMPD3-AS1
ENSG00000211460.12	post_24_hr	0.105164	0.007905	0.028476	0.912994	7247	TSN
ENSG00000213203.3	post_15_30_45_min	-0.65658	-0.28321	1.54e-07	0.073127	170575	GIMAP1
ENSG00000213463.5	post_24_hr	0.217147	-0.0091	0.004779	0.94348	55333	SYNJ2BP
ENSG00000213563.7	post_24_hr	0.217845	0.105467	0.001019	0.116623	414919	C8orf82
ENSG00000213614.11	post_3.5_4_hr	0.184127	-0.08679	0.002812	0.146273	3073	HEXA
ENSG00000213619.11	post_24_hr	0.220136	0.085687	0.001818	0.261026	4722	NDUFS3
ENSG00000213699.9	post_3.5_4_hr	0.245047	0.036766	0.011058	0.744854	54978	SLC35F6
ENSG00000213780.11	post_15_30_45_min	-0.25308	-0.05237	0.001734	0.722996	2968	GTF2H4
ENSG00000214435.9	post_24_hr	0.399252	0.148395	0.00345	0.317484	57412	AS3MT
ENSG00000214456.8	post_24_hr	0.992158	0.218783	7.92e-10	0.23859	440503	PLIN5
ENSG00000220785.8	post_3.5_4_hr	-0.51793	-0.12729	5.39e-06	0.281853	NA	MTMR9LP
ENSG00000221944.9	post_3.5_4_hr	0.416811	-0.12297	0.000714	0.358211	200765	TIGD1
ENSG00000223547.10	post_3.5_4_hr	0.347624	0.087185	0.030308	0.618168	284391	ZNF844
ENSG00000223959.9	post_15_30_45_min	-0.26869	-0.10854	1.07e-05	0.201558	172	AFG3L1P
ENSG00000224051.7	post_24_hr	0.494697	0.066616	2.17e-05	0.687821	80772	CPTP
ENSG00000224531.6	post_24_hr	0.173312	0.00625	0.042117	0.965711	221710	SMIM13
ENSG00000225791.7	post_24_hr	0.229979	0.053581	0.039827	0.700028	401264	TRAM2-AS1
ENSG00000226950.8	post_24_hr	0.213241	0.066299	0.009053	0.484421	57291	DANCR
ENSG00000228300.14	post_15_30_45_min	0.335943	-0.0762	0.023365	0.78301	55009	FAM174C
ENSG00000228393.5	post_15_30_45_min	0.334938	-0.1862	0.038888	0.38963	NA	LINC01004
ENSG00000228649.10	post_15_30_45_min	0.623366	0.292395	7.34e-07	0.075465	110000000	SNHG26
ENSG00000230530.2	post_3.5_4_hr	0.4403	-2.56e-05	6.16e-05	0.999775	NA	LIMD1-AS1
ENSG00000230630.5	post_24_hr	-0.47458	-0.08592	0.047491	0.773468	NA	DNM3OS
ENSG00000231607.14	post_24_hr	-0.31538	-0.07923	0.026733	0.641777	8847	DLEU2
ENSG00000231925.13	post_24_hr	0.16556	0.037748	0.037706	0.70208	6892	TAPBP
ENSG00000235033.7	post_3.5_4_hr	1.01688	-0.06567	7.35e-06	0.833215	101000000	DAAM2-AS1
ENSG00000235194.9	post_3.5_4_hr	0.713936	-0.0882	6.7e-15	0.41976	90673	PPP1R3E
ENSG00000235823.4	post_3.5_4_hr	0.600627	0.170979	0.000426	0.374274	90271	OLMALINC
ENSG00000238227.8	post_3.5_4_hr	0.180014	0.063978	0.009163	0.355079	90120	TMEM250
ENSG00000240583.14	post_3.5_4_hr	-0.27286	0.037185	0.026239	0.788508	358	AQP1
ENSG00000241837.7	post_24_hr	0.163838	0.057161	0.019412	0.465427	539	ATP5PO
ENSG00000244005.13	post_24_hr	0.192261	0.078656	0.006451	0.296712	9054	NFS1
ENSG00000244694.8	post_3.5_4_hr	-1.11457	-0.32327	0.016665	0.462703	442213	PTCHD4
ENSG00000245060.8	post_3.5_4_hr	0.446277	0.134477	1.88e-06	0.18243	729678	LINC00847
ENSG00000245937.9	post_24_hr	0.175865	0.068494	0.01061	0.361004	644873	LINC01184
ENSG00000246022.4	post_24_hr	0.616344	0.063446	0.001976	0.834397	101000000	ALDH1L1-AS2
ENSG00000247400.5	post_15_30_45_min	0.489704	0.105077	0.008975	0.768282	100000000	DNAJC3-DT
ENSG00000247746.5	post_3.5_4_hr	0.677089	0.122741	0.006426	0.677514	158880	USP51
ENSG00000248092.8	post_3.5_4_hr	0.232581	-0.13976	0.030096	0.148706	NA	NNT-AS1
ENSG00000248487.10	post_24_hr	0.200702	-0.03262	0.008331	0.75402	25864	ABHD14A
ENSG00000249709.8	post_3.5_4_hr	0.428072	0.030342	0.001191	0.859955	163050	ZNF564
ENSG00000255135.5	post_24_hr	0.298866	0.023709	0.029391	0.911114	NA	EMSY-DT
ENSG00000255200.1	post_15_30_45_min	0.452535	-0.26087	0.019649	0.307867	NA	PGAM1P8
ENSG00000257315.3	post_3.5_4_hr	-0.20796	-0.01529	0.038823	0.894772	100000000	ZBED6
ENSG00000259494.2	post_24_hr	0.199938	0.089358	0.002098	0.187025	26589	MRPL46
ENSG00000259863.1	post_3.5_4_hr	0.94865	0.376755	1.53e-05	0.104188	NA	SH3RF3-AS1
ENSG00000260565.8	post_3.5_4_hr	-0.32802	0.099024	0.000295	0.279111	NA	ERVK13-1
ENSG00000260630.8	post_3.5_4_hr	0.798922	0.049139	1.67e-06	0.830008	197187	SNAI3-AS1
ENSG00000261609.8	post_3.5_4_hr	0.435282	0.134873	1.96e-07	0.127738	8139	GAN
ENSG00000263155.6	post_24_hr	0.707759	0.190798	0.002912	0.517749	101000000	MYZAP
ENSG00000263412.2	post_15_30_45_min	0.79557	0.244845	0.006034	0.616813	116000000	NFE2L1-DT
ENSG00000265354.4	post_24_hr	0.200115	0.08235	0.000306	0.158138	100000000	TIMM23
ENSG00000267302.5	post_24_hr	0.363879	0.016566	0.018808	0.948188	102000000	RNFT1-DT
ENSG00000271383.8	post_3.5_4_hr	0.553234	0.200804	0.00057	0.233035	101000000	NBPF19
ENSG00000271447.6	post_3.5_4_hr	-1.00049	-0.35739	0.000367	0.179	79148	MMP28
ENSG00000272886.6	post_3.5_4_hr	-0.18121	-0.02224	0.014098	0.795058	55802	DCP1A
ENSG00000274925.1	post_15_30_45_min	0.60702	0.118588	6.92e-06	0.660359	NA	ZKSCAN2-DT
ENSG00000276600.5	post_3.5_4_hr	1.12418	-0.13662	5.69e-07	0.648393	338382	RAB7B
ENSG00000278535.5	post_24_hr	0.207323	0.036818	0.028878	0.769102	79154	DHRS11
ENSG00000279484.2	post_3.5_4_hr	0.623867	-0.11781	0.001288	0.603253	NA	KLHL30-AS1
ENSG00000280071.4	post_24_hr	0.243579	0.043032	0.006451	0.713388	103000000	GATD3B
ENSG00000280213.1	post_15_30_45_min	0.408826	0.116745	0.006933	0.652956	100000000	UCKL1-AS1
ENSG00000280927.1	post_15_30_45_min	0.335678	-0.05399	0.035906	0.862838	285463	CTBP1-AS
ENSG00000283646.2	post_3.5_4_hr	-0.94147	-0.21055	0.005816	0.548192	105000000	LINC02009
ENSG00000118298.12	post_24_hr	1.13024	0.430837	0.000229	0.190632	23632	CA14
ENSG00000143502.16	post_24_hr	0.694237	0.219301	0.029892	0.545256	55061	SUSD4
ENSG00000186603.7	post_3.5_4_hr	0.617967	-0.02545	0.018564	0.94004	84842	HPDL
ENSG00000004848.8	post_3.5_4_hr	0.542235	0.222776	7.58e-05	0.103759	170302	ARX
ENSG00000074317.11	post_24_hr	1.56501	0.341935	2.87e-06	0.434399	6620	SNCB
ENSG00000095587.9	post_24_hr	0.513287	-0.01327	0.006203	0.969436	7093	TLL2
ENSG00000138347.17	post_24_hr	-0.21978	0.040317	0.005486	0.700381	84665	MYPN
ENSG00000140067.7	post_3.5_4_hr	1.96795	0.435559	2.3e-10	0.215857	90050	FAM181A
ENSG00000158014.15	post_3.5_4_hr	2.63033	0.10129	1.19e-15	0.832801	7780	SLC30A2
ENSG00000174502.19	post_3.5_4_hr	2.7295	0.695966	2.2e-07	0.24729	115019	SLC26A9
ENSG00000213171.3	post_3.5_4_hr	0.917289	-0.21756	4.67e-13	0.116377	339398	LINGO4
ENSG00000214097.5	post_24_hr	0.305646	-0.0239	0.046796	0.916656	255798	SMCO1
ENSG00000214617.9	post_3.5_4_hr	1.5049	0.754048	0.002302	0.123958	386757	SLC6A10P
ENSG00000225613.2	post_24_hr	-1.21236	0.779414	0.024681	0.064798	NA	LINCMD1
ENSG00000237686.8	post_3.5_4_hr	1.31702	0.393689	2.89e-06	0.210045	102000000	SCIRT
ENSG00000249853.9	post_24_hr	0.533761	0.208682	0.010729	0.368593	222537	HS3ST5
ENSG00000258584.2	post_3.5_4_hr	1.7246	0.142045	4.58e-09	0.718961	283592	FAM181A-AS1

## Sheet: REmuscleonly_ORA_features
feature_id	Timepoint	logFC_ADUEndur	logFC_ADUResist	adj_p_value_ADUEndur	adj_p_value_ADUResist	entrez_gene	gene_symbol
ENSG00000000460.17	post_3.5_4_hr	-0.0641	-0.42618	0.853848	0.016465	55732	C1orf112
ENSG00000001460.18	post_3.5_4_hr	-0.29099	-0.62285	0.143425	4.21e-05	90529	STPG1
ENSG00000001461.17	post_24_hr	0.080747	-0.18695	0.577141	0.033311	57185	NIPAL3
ENSG00000001629.10	post_24_hr	-0.02162	0.131018	0.850861	0.011153	54467	ANKIB1
ENSG00000002919.15	post_24_hr	0.058761	0.222781	0.721013	0.00956	29916	SNX11
ENSG00000003096.14	post_24_hr	0.169517	0.41133	0.24437	3.02e-05	90293	KLHL13
ENSG00000003249.15	post_24_hr	-0.13357	-0.51871	0.400175	1.3e-07	79007	DBNDD1
ENSG00000003393.16	post_24_hr	-0.05594	-0.17006	0.466056	0.00023	57679	ALS2
ENSG00000003436.16	post_3.5_4_hr	-0.0585	0.662161	0.82532	1.51e-07	7035	TFPI
ENSG00000003756.17	post_24_hr	-0.06379	-0.15359	0.411648	0.001855	10181	RBM5
ENSG00000004478.8	post_24_hr	0.067765	0.330284	0.604672	2.63e-06	2288	FKBP4
ENSG00000004660.15	post_24_hr	0.112042	0.734343	0.780166	4.93e-05	84254	CAMKK1
ENSG00000005073.6	post_3.5_4_hr	0.053597	-0.67139	0.842401	6.74e-07	3207	HOXA11
ENSG00000005100.13	post_3.5_4_hr	0.082126	0.367365	0.524042	1.42e-06	56919	DHX33
ENSG00000005206.17	post_24_hr	-0.07158	-0.23587	0.461674	5.53e-05	56928	SPPL2B
ENSG00000005238.20	post_24_hr	0.171224	0.524133	0.246349	6.58e-08	80256	FAM214B
ENSG00000005243.10	post_24_hr	-0.01321	0.203594	0.942163	0.002361	51226	COPZ2
ENSG00000005302.19	post_24_hr	0.042068	0.194153	0.69964	0.000509	10943	MSL3
ENSG00000005379.17	post_24_hr	0.001949	-0.2867	0.994744	0.002868	9256	TSPOAP1
ENSG00000005471.19	post_3.5_4_hr	-0.12261	0.37299	0.422995	0.000118	5244	ABCB4
ENSG00000005700.15	post_3.5_4_hr	-0.00853	0.186475	0.961086	0.01465	25998	IBTK
ENSG00000005812.11	post_3.5_4_hr	0.06076	0.22324	0.602752	0.001004	26224	FBXL3
ENSG00000005893.16	post_24_hr	-0.04146	-0.52261	0.775291	1.47e-14	3920	LAMP2
ENSG00000006025.12	post_3.5_4_hr	-0.32368	-0.88931	0.11731	6.99e-09	114881	OSBPL7
ENSG00000006062.18	post_24_hr	-0.28708	0.344475	0.152669	0.02385	9020	MAP3K14
ENSG00000006125.18	post_24_hr	0.042465	-0.09449	0.576645	0.040778	163	AP2B1
ENSG00000006327.14	post_3.5_4_hr	0.944518	4.87427	0.176991	5.11e-23	51330	TNFRSF12A
ENSG00000006459.11	post_3.5_4_hr	0.04146	0.187412	0.788882	0.022212	80853	KDM7A
ENSG00000006576.16	post_3.5_4_hr	0.010328	0.180723	0.955684	0.028985	57157	PHTF2
ENSG00000006704.11	post_24_hr	-0.23174	-0.42006	0.059717	1.06e-05	9569	GTF2IRD1
ENSG00000006740.18	post_24_hr	-0.02181	-0.30857	0.945522	0.011885	9912	ARHGAP44
ENSG00000006831.10	post_3.5_4_hr	-0.05806	-0.31515	0.644294	7.46e-06	79602	ADIPOR2
ENSG00000007047.16	post_24_hr	0.004407	-0.21964	0.984695	0.003929	57787	MARK4
ENSG00000007314.12	post_24_hr	-0.1163	-0.38641	0.250117	8.23e-09	6329	SCN4A
ENSG00000007376.8	post_3.5_4_hr	-0.0627	-0.27377	0.683305	0.001768	113000	RPUSD1
ENSG00000007384.15	post_24_hr	0.028046	0.339906	0.902915	0.000112	64285	RHBDF1
ENSG00000007392.17	post_3.5_4_hr	-0.01371	0.194046	0.932009	0.006083	55692	LUC7L
ENSG00000007545.16	post_3.5_4_hr	-0.11413	-0.2782	0.131918	8.12e-07	57585	CRAMP1
ENSG00000007944.15	post_3.5_4_hr	-0.2557	-0.7052	0.119447	1e-08	29116	MYLIP
ENSG00000008018.9	post_3.5_4_hr	-0.00868	0.10715	0.936221	0.029595	5689	PSMB1
ENSG00000008256.16	post_24_hr	-0.14384	-0.26335	0.079591	2.67e-05	9265	CYTH3
ENSG00000008294.22	post_3.5_4_hr	0.124629	0.368241	0.112763	2.46e-10	9043	SPAG9
ENSG00000008311.16	post_24_hr	0.085472	-0.28737	0.699437	0.020209	10157	AASS
ENSG00000008710.20	post_3.5_4_hr	-0.03363	-0.1258	0.699492	0.009982	5310	PKD1
ENSG00000008952.17	post_3.5_4_hr	0.002466	0.087044	0.979869	0.041255	7095	SEC62
ENSG00000009307.17	post_3.5_4_hr	-0.02939	0.112262	0.765021	0.036193	7812	CSDE1
ENSG00000009724.17	post_3.5_4_hr	-0.00293	-0.4292	0.991069	0.000108	10747	MASP2
ENSG00000010017.13	post_24_hr	-0.01389	-0.15124	0.915093	0.002811	10048	RANBP9
ENSG00000010165.20	post_3.5_4_hr	0.058127	-0.19669	0.48144	0.000151	51603	METTL13
ENSG00000010244.19	post_3.5_4_hr	0.121809	0.473695	0.095449	1.45e-17	7756	ZNF207
ENSG00000010292.13	post_3.5_4_hr	-0.03129	-0.28303	0.800322	5.64e-06	9918	NCAPD2
ENSG00000010295.20	post_3.5_4_hr	0.031942	-0.40386	0.906457	0.001109	25900	IFFO1
ENSG00000010322.16	post_3.5_4_hr	-0.01186	-0.17268	0.929675	0.003587	11188	NISCH
ENSG00000010361.14	post_24_hr	-0.00732	-0.24545	0.972142	0.000879	80199	FUZ
ENSG00000011009.11	post_24_hr	0.076568	0.197436	0.381329	0.00038	11313	LYPLA2
ENSG00000011114.15	post_3.5_4_hr	-0.00838	-0.11662	0.932013	0.00799	55727	BTBD7
ENSG00000011198.10	post_3.5_4_hr	-0.04406	0.225638	0.779242	0.005926	51099	ABHD5
ENSG00000011243.19	post_3.5_4_hr	0.036269	-0.12633	0.717877	0.025533	26993	AKAP8L
ENSG00000011347.10	post_3.5_4_hr	-0.10126	0.32908	0.640841	0.009107	9066	SYT7
ENSG00000011451.21	post_3.5_4_hr	0.032822	0.135363	0.699492	0.004204	58525	WIZ
ENSG00000011638.11	post_24_hr	-0.03909	-0.24579	0.861049	0.014784	57146	LDAF1
ENSG00000012048.23	post_3.5_4_hr	-0.07226	-0.33466	0.645788	0.000236	672	BRCA1
ENSG00000012963.15	post_3.5_4_hr	0.117025	0.505487	0.251749	4.58e-13	55148	UBR7
ENSG00000013275.8	post_24_hr	0.111147	0.240454	0.052255	4.2e-08	5704	PSMC4
ENSG00000013375.16	post_24_hr	-0.06795	0.18698	0.674831	0.039311	5238	PGM3
ENSG00000013392.8	post_3.5_4_hr	-0.01091	-0.25813	0.964812	0.024446	112611	RWDD2A
ENSG00000013573.17	post_24_hr	-0.10323	0.486515	0.691886	0.000173	1663	DDX11
ENSG00000014164.7	post_24_hr	-0.04214	0.216684	0.747514	0.000703	23144	ZC3H3
ENSG00000014919.13	post_24_hr	0.12414	0.487424	0.147585	3.29e-15	1355	COX15
ENSG00000015153.15	post_24_hr	-0.00127	0.35188	0.99654	9.07e-05	10138	YAF2
ENSG00000015479.20	post_24_hr	-0.04045	-0.13476	0.610671	0.002296	9782	MATR3
ENSG00000015532.10	post_3.5_4_hr	-0.1251	-0.52176	0.167789	1.27e-14	64132	XYLT2
ENSG00000016391.11	post_3.5_4_hr	-0.11741	-0.36398	0.359084	1.67e-05	55349	CHDH
ENSG00000018510.18	post_24_hr	0.034542	0.17575	0.748907	0.000885	8540	AGPS
ENSG00000019144.20	post_24_hr	0.081835	0.221871	0.515017	0.003167	23187	PHLDB1
ENSG00000020256.20	post_3.5_4_hr	-0.01179	-0.5442	0.950831	1.01e-10	55734	ZFP64
ENSG00000022267.19	post_24_hr	0.051282	0.377974	0.721261	7.3e-08	2273	FHL1
ENSG00000022840.17	post_3.5_4_hr	-0.02373	0.156879	0.80619	0.001256	9921	RNF10
ENSG00000023171.20	post_3.5_4_hr	-0.21834	-0.58234	0.367793	0.000483	57476	GRAMD1B
ENSG00000023191.17	post_24_hr	0.008021	0.088236	0.941724	0.041547	6050	RNH1
ENSG00000023287.13	post_24_hr	-0.15587	-0.31195	0.097602	9.14e-06	9821	RB1CC1
ENSG00000023572.10	post_3.5_4_hr	-0.02701	0.24182	0.880072	0.003472	51022	GLRX2
ENSG00000023608.5	post_3.5_4_hr	-0.10504	-0.42843	0.670633	0.002725	6617	SNAPC1
ENSG00000023839.12	post_3.5_4_hr	-0.15392	-0.93592	0.661769	9e-06	1244	ABCC2
ENSG00000023902.14	post_3.5_4_hr	0.035996	0.990657	0.910959	5.55e-13	51177	PLEKHO1
ENSG00000023909.10	post_3.5_4_hr	0.095071	0.552005	0.646027	1.27e-06	2730	GCLM
ENSG00000024862.18	post_3.5_4_hr	-0.04595	-0.32293	0.786028	0.000279	25901	CCDC28A
ENSG00000025156.13	post_3.5_4_hr	-0.04002	0.497581	0.85564	8.67e-07	3298	HSF2
ENSG00000025772.8	post_24_hr	0.132998	0.359672	0.212367	7.64e-07	10953	TOMM34
ENSG00000026508.21	post_3.5_4_hr	0.201017	0.811689	0.655509	0.001196	960	CD44
ENSG00000028203.19	post_24_hr	-0.04643	-0.23117	0.576319	3.75e-07	55591	VEZT
ENSG00000029364.12	post_3.5_4_hr	-0.12834	-0.26493	0.120325	2.39e-05	55334	SLC39A9
ENSG00000029639.11	post_3.5_4_hr	-0.0142	0.236286	0.941033	0.005362	51106	TFB1M
ENSG00000029725.17	post_24_hr	0.02813	0.142974	0.832893	0.02323	9135	RABEP1
ENSG00000031698.13	post_24_hr	0.084866	0.177367	0.143788	2.37e-05	6301	SARS1
ENSG00000031823.14	post_3.5_4_hr	-0.0343	-0.10946	0.547406	0.001595	8498	RANBP3
ENSG00000033011.14	post_3.5_4_hr	-0.15119	-0.38133	0.274607	8.92e-05	56052	ALG1
ENSG00000033050.9	post_24_hr	0.03645	0.164403	0.775291	0.009418	10061	ABCF2
ENSG00000033100.17	post_3.5_4_hr	-0.07484	0.234908	0.707708	0.039941	54480	CHPF2
ENSG00000033867.17	post_3.5_4_hr	-0.08065	0.449487	0.778643	0.002432	9497	SLC4A7
ENSG00000034152.19	post_3.5_4_hr	0.124495	0.665127	0.478403	4.98e-10	5606	MAP2K3
ENSG00000035115.22	post_3.5_4_hr	-0.078	-0.27271	0.5387	0.000407	26751	SH3YL1
ENSG00000035403.18	post_24_hr	-0.18249	0.170892	0.073092	0.047353	7414	VCL
ENSG00000035664.11	post_24_hr	-0.04972	-0.38769	0.806877	2.27e-05	23604	DAPK2
ENSG00000035928.17	post_3.5_4_hr	-0.03155	-0.17125	0.752638	0.001271	5981	RFC1
ENSG00000036448.10	post_3.5_4_hr	0.187446	0.373969	0.071165	2.68e-06	9172	MYOM2
ENSG00000036549.13	post_3.5_4_hr	0.104414	-0.1561	0.147187	0.005029	26009	ZZZ3
ENSG00000037042.9	post_24_hr	0.031966	0.430227	0.921736	0.00035	27175	TUBG2
ENSG00000037474.15	post_24_hr	0.084733	0.177466	0.191258	0.000106	54888	NSUN2
ENSG00000037637.11	post_3.5_4_hr	-0.06262	-0.2243	0.394021	2.46e-06	54455	FBXO42
ENSG00000037897.17	post_3.5_4_hr	0.159742	0.792614	0.552496	2.95e-07	4234	METTL1
ENSG00000037965.6	post_3.5_4_hr	-0.05645	-0.21488	0.715101	0.014662	3224	HOXC8
ENSG00000038219.13	post_3.5_4_hr	-0.02952	-0.15176	0.680533	0.00012	259282	BOD1L1
ENSG00000038274.17	post_24_hr	-0.05048	-0.17466	0.566534	0.000493	27430	MAT2B
ENSG00000038382.21	post_24_hr	-0.04542	0.249682	0.770385	0.00087	7204	TRIO
ENSG00000038532.16	post_3.5_4_hr	0.087693	0.199665	0.205712	5.18e-05	23274	CLEC16A
ENSG00000040199.18	post_3.5_4_hr	0.112061	0.521795	0.533108	8.78e-07	23035	PHLPP2
ENSG00000042317.17	post_3.5_4_hr	0.06999	-0.26281	0.716528	0.017519	55812	SPATA7
ENSG00000043093.15	post_24_hr	-0.04635	-0.27679	0.796202	0.001003	54165	DCUN1D1
ENSG00000043143.22	post_3.5_4_hr	-0.11501	-0.50185	0.3398	8.1e-10	23338	JADE2
ENSG00000047346.13	post_24_hr	-0.2043	-0.5282	0.140065	1.09e-07	56204	FAM214A
ENSG00000047410.14	post_24_hr	-0.03692	-0.11501	0.558257	0.001565	7175	TPR
ENSG00000047578.14	post_24_hr	0.011691	0.28623	0.969341	0.008205	23247	KATNIP
ENSG00000047579.20	post_3.5_4_hr	-0.06815	-0.24937	0.66413	0.006277	84062	DTNBP1
ENSG00000048028.11	post_3.5_4_hr	0.121337	1.17413	0.512165	1.26e-24	57646	USP28
ENSG00000048052.24	post_3.5_4_hr	0.1033	0.797207	0.771555	6.19e-06	9734	HDAC9
ENSG00000048707.15	post_24_hr	-0.06827	-0.17373	0.42638	0.001277	55187	VPS13D
ENSG00000049239.13	post_3.5_4_hr	-0.20223	-0.46704	0.099249	3.72e-07	9563	H6PD
ENSG00000049449.10	post_3.5_4_hr	0.046067	0.254488	0.788056	0.003967	5954	RCN1
ENSG00000049541.11	post_24_hr	-0.03185	-0.19172	0.841439	0.008699	5982	RFC2
ENSG00000049860.14	post_3.5_4_hr	0.138794	0.385105	0.210656	8.45e-07	3074	HEXB
ENSG00000050130.18	post_3.5_4_hr	0.010274	-0.25792	0.942368	3.75e-05	51528	JKAMP
ENSG00000050405.14	post_24_hr	0.035881	0.418409	0.902187	0.000209	51474	LIMA1
ENSG00000050820.17	post_3.5_4_hr	0.203404	0.434762	0.09339	1.85e-06	9564	BCAR1
ENSG00000051009.11	post_24_hr	-0.10166	-0.21076	0.179075	9.37e-05	84067	FHIP1B
ENSG00000051108.15	post_24_hr	0.014829	-0.28653	0.938823	4.22e-05	9709	HERPUD1
ENSG00000051382.9	post_24_hr	-0.0714	-0.26747	0.618377	0.000719	5291	PIK3CB
ENSG00000051596.10	post_24_hr	-0.08193	-0.30296	0.592941	0.000379	84321	THOC3
ENSG00000051825.15	post_3.5_4_hr	-0.12221	-0.30408	0.284383	0.000134	10198	MPHOSPH9
ENSG00000052749.14	post_3.5_4_hr	0.161571	1.13165	0.496244	6.26e-15	23223	RRP12
ENSG00000052802.13	post_3.5_4_hr	0.103435	-0.26265	0.624013	0.046153	6307	MSMO1
ENSG00000052850.8	post_24_hr	0.249011	0.677762	0.608625	0.012104	60529	ALX4
ENSG00000054118.15	post_24_hr	-0.08468	-0.23197	0.35003	6.46e-05	9967	THRAP3
ENSG00000054523.19	post_3.5_4_hr	0.030494	0.230348	0.828779	0.000901	23095	KIF1B
ENSG00000054690.14	post_3.5_4_hr	0.301012	-0.35266	0.167536	0.048755	57475	PLEKHH1
ENSG00000054967.13	post_3.5_4_hr	0.274874	0.858673	0.352315	8.65e-06	84957	RELT
ENSG00000055044.11	post_3.5_4_hr	0.165114	0.621756	0.099012	7.1e-17	51602	NOP58
ENSG00000055955.17	post_24_hr	0.134837	1.3615	0.662281	1.17e-16	3700	ITIH4
ENSG00000056050.7	post_24_hr	0.006192	0.226539	0.978115	0.002427	54969	HPF1
ENSG00000056277.16	post_3.5_4_hr	-0.07279	1.07931	0.847744	2.8e-10	55609	ZNF280C
ENSG00000056558.11	post_3.5_4_hr	0.008757	-0.40546	0.976415	0.001823	7185	TRAF1
ENSG00000058056.10	post_24_hr	-0.06118	0.205681	0.648196	0.005447	8975	USP13
ENSG00000058063.16	post_3.5_4_hr	0.07738	0.510621	0.507484	2.25e-13	23200	ATP11B
ENSG00000058085.15	post_3.5_4_hr	0.089377	0.838316	0.887148	0.003574	3918	LAMC2
ENSG00000058453.17	post_3.5_4_hr	-0.12833	-0.3163	0.184069	6.5e-06	9696	CROCC
ENSG00000058600.16	post_3.5_4_hr	0.090194	0.200481	0.250818	0.000275	55718	POLR3E
ENSG00000059122.17	post_3.5_4_hr	0.065468	-0.19382	0.394502	0.000119	84256	FLYWCH1
ENSG00000059728.11	post_3.5_4_hr	0.028631	0.830749	0.940257	1.34e-07	4084	MXD1
ENSG00000059758.8	post_15_30_45_min	0.165975	0.37606	0.214625	2.77e-05	5128	CDK17
ENSG00000059769.20	post_3.5_4_hr	0.148035	0.497726	0.253096	2.18e-08	548645	DNAJC25
ENSG00000060237.19	post_24_hr	0.06916	0.372824	0.602137	1.53e-07	65125	WNK1
ENSG00000060339.14	post_3.5_4_hr	0.052635	0.162764	0.462643	0.000301	55749	CCAR1
ENSG00000060491.17	post_24_hr	-0.11138	-0.2655	0.312244	0.000272	11054	OGFR
ENSG00000060749.16	post_3.5_4_hr	-0.12265	-0.28442	0.098332	4.1e-07	79832	QSER1
ENSG00000061676.15	post_3.5_4_hr	0.034628	0.207708	0.760144	0.000424	10787	NCKAP1
ENSG00000062598.18	post_3.5_4_hr	7.24e-05	-0.1504	0.999501	0.010066	63916	ELMO2
ENSG00000062650.20	post_24_hr	-0.05743	-0.17848	0.491731	0.000335	23063	WAPL
ENSG00000062716.13	post_3.5_4_hr	0.118731	0.351162	0.483362	0.000882	81671	VMP1
ENSG00000062725.10	post_3.5_4_hr	0.08366	-0.24529	0.218896	4.52e-07	10513	APPBP2
ENSG00000063176.16	post_3.5_4_hr	-0.21611	-0.41339	0.093444	3.64e-05	56848	SPHK2
ENSG00000063244.13	post_24_hr	0.006368	0.127007	0.959053	0.005146	11338	U2AF2
ENSG00000063322.15	post_3.5_4_hr	-0.04932	-0.16586	0.519095	0.000426	55588	MED29
ENSG00000063587.15	post_24_hr	-0.12616	-0.3193	0.241908	1.62e-05	10838	ZNF275
ENSG00000063761.16	post_3.5_4_hr	-0.01305	-0.26745	0.950284	0.004172	57143	ADCK1
ENSG00000064042.18	post_24_hr	-0.08979	-0.22791	0.368961	0.000372	22998	LIMCH1
ENSG00000064115.11	post_3.5_4_hr	0.013164	-0.15322	0.923488	0.015324	51768	TM7SF3
ENSG00000064393.16	post_24_hr	-0.03345	0.465615	0.897351	3.63e-06	28996	HIPK2
ENSG00000064651.14	post_24_hr	-0.01494	-0.43186	0.969251	0.00139	6558	SLC12A2
ENSG00000064933.19	post_3.5_4_hr	0.003466	-0.27024	0.98473	0.000232	5378	PMS1
ENSG00000065029.15	post_3.5_4_hr	-0.09551	-0.21461	0.205513	6.77e-05	7629	ZNF76
ENSG00000065057.9	post_3.5_4_hr	-0.02366	-0.22962	0.912382	0.023936	4913	NTHL1
ENSG00000065154.12	post_24_hr	-0.01992	-0.34743	0.933121	8.84e-05	4942	OAT
ENSG00000065183.16	post_3.5_4_hr	0.051453	0.258423	0.713162	0.000636	10885	WDR3
ENSG00000065491.8	post_3.5_4_hr	-0.01679	0.216187	0.927713	0.008677	55633	TBC1D22B
ENSG00000065526.12	post_3.5_4_hr	0.026158	0.612569	0.869682	6.96e-17	23013	SPEN
ENSG00000065548.18	post_3.5_4_hr	-0.02479	0.180351	0.814434	0.000541	55854	ZC3H15
ENSG00000065613.15	post_3.5_4_hr	0.087554	0.181978	0.194822	0.00018	9748	SLK
ENSG00000065675.16	post_3.5_4_hr	0.066585	-0.17392	0.550698	0.011546	5588	PRKCQ
ENSG00000065717.15	post_24_hr	0.065855	-0.13394	0.48226	0.025081	7089	TLE2
ENSG00000065978.19	post_3.5_4_hr	0.017253	0.098999	0.82532	0.012495	4904	YBX1
ENSG00000065989.16	post_3.5_4_hr	-0.02816	-0.28837	0.883755	0.001196	5141	PDE4A
ENSG00000066027.12	post_3.5_4_hr	0.015209	0.562806	0.919092	4.02e-18	5525	PPP2R5A
ENSG00000066135.13	post_24_hr	0.074709	-0.14337	0.505092	0.048355	9682	KDM4A
ENSG00000066185.13	post_24_hr	0.056388	-0.45234	0.880053	0.006226	84217	ZMYND12
ENSG00000066455.13	post_3.5_4_hr	-0.0613	-0.24265	0.462596	3.6e-06	9950	GOLGA5
ENSG00000066557.6	post_3.5_4_hr	-0.03785	0.170025	0.786028	0.022306	55631	LRRC40
ENSG00000066651.20	post_3.5_4_hr	0.049599	0.279752	0.752618	0.000679	60487	TRMT11
ENSG00000066739.12	post_3.5_4_hr	0.012433	-0.12442	0.894993	0.004241	55102	ATG2B
ENSG00000066827.16	post_24_hr	0.002603	0.283556	0.991736	0.000472	57623	ZFAT
ENSG00000066926.13	post_24_hr	-0.00072	-0.16018	0.99654	0.003025	2235	FECH
ENSG00000067048.17	post_3.5_4_hr	0.053913	0.409087	0.625083	4.63e-12	8653	DDX3Y
ENSG00000067113.17	post_3.5_4_hr	0.14131	0.662151	0.341754	9.02e-12	8611	PLPP1
ENSG00000067221.14	post_3.5_4_hr	-0.02549	-0.24794	0.875613	0.00135	9399	STOML1
ENSG00000067334.14	post_3.5_4_hr	0.019331	0.180114	0.889577	0.005533	30836	DNTTIP2
ENSG00000067365.15	post_24_hr	0.00352	0.256501	0.987082	0.000102	79091	METTL22
ENSG00000067596.12	post_24_hr	0.002461	0.12728	0.987978	0.017975	1659	DHX8
ENSG00000067601.9	post_24_hr	-0.02118	0.29267	0.950405	0.02203	5382	PMS2P4
ENSG00000067955.15	post_3.5_4_hr	0.142439	0.402934	0.408198	0.000332	865	CBFB
ENSG00000068097.16	post_3.5_4_hr	-0.07535	-0.35627	0.451583	1.96e-08	63897	HEATR6
ENSG00000068323.17	post_3.5_4_hr	-0.05397	0.2772	0.739058	0.001203	7030	TFE3
ENSG00000068796.19	post_3.5_4_hr	-0.05879	-0.23272	0.685991	0.005327	3796	KIF2A
ENSG00000068878.15	post_3.5_4_hr	0.030863	0.352489	0.844606	2.19e-06	23198	PSME4
ENSG00000068912.15	post_24_hr	0.063258	0.182664	0.405905	0.000114	27248	ERLEC1
ENSG00000068971.14	post_24_hr	0.06885	0.32713	0.544418	2.27e-07	5526	PPP2R5B
ENSG00000069020.19	post_3.5_4_hr	0.138263	1.95762	0.62384	1.02e-31	375449	MAST4
ENSG00000069248.12	post_24_hr	-0.01989	-0.10727	0.831107	0.013895	55746	NUP133
ENSG00000069275.13	post_24_hr	0.034481	-0.13233	0.712526	0.00691	64710	NUCKS1
ENSG00000069345.12	post_3.5_4_hr	0.023742	0.111247	0.767344	0.009114	10294	DNAJA2
ENSG00000069431.14	post_24_hr	-0.09765	-0.26825	0.197622	3.06e-07	10060	ABCC9
ENSG00000069696.7	post_3.5_4_hr	-0.22426	-0.8819	0.525168	0.000161	1815	DRD4
ENSG00000069956.14	post_24_hr	-0.01553	-0.2098	0.942236	0.010234	5597	MAPK6
ENSG00000070018.9	post_24_hr	-0.00628	-0.20244	0.978047	0.009717	4040	LRP6
ENSG00000070087.15	post_24_hr	-0.28755	0.351496	0.096478	0.010555	5217	PFN2
ENSG00000070388.12	post_3.5_4_hr	0.109473	-0.68137	0.859907	0.045569	27006	FGF22
ENSG00000070423.18	post_24_hr	0.056046	0.170298	0.564212	0.002426	55658	RNF126
ENSG00000070540.13	post_3.5_4_hr	0.205197	0.502102	0.062973	3.13e-09	55062	WIPI1
ENSG00000070601.10	post_3.5_4_hr	-0.04027	-0.62527	0.936138	0.00682	22844	FRMPD1
ENSG00000070610.14	post_3.5_4_hr	0.076471	0.314714	0.48069	2.1e-06	57704	GBA2
ENSG00000070614.15	post_24_hr	0.019212	0.168847	0.88437	0.002097	3340	NDST1
ENSG00000070718.12	post_3.5_4_hr	0.028947	-0.3076	0.859907	9.71e-05	10947	AP3M2
ENSG00000070756.17	post_3.5_4_hr	0.019958	0.237518	0.925509	0.012716	26986	PABPC1
ENSG00000070778.13	post_24_hr	-0.10999	0.335836	0.413418	4.49e-05	11099	PTPN21
ENSG00000070961.16	post_3.5_4_hr	0.065062	0.354535	0.68466	4.71e-05	490	ATP2B1
ENSG00000071127.17	post_3.5_4_hr	0.087966	0.74699	0.620936	7.27e-14	9948	WDR1
ENSG00000071282.12	post_3.5_4_hr	0.213944	1.36095	0.407404	3.05e-16	29995	LMCD1
ENSG00000071575.12	post_15_30_45_min	0.052744	0.317931	0.83609	0.005098	28951	TRIB2
ENSG00000071626.17	post_3.5_4_hr	0.114219	0.274903	0.078438	2.4e-08	26528	DAZAP1
ENSG00000071655.18	post_24_hr	-0.00217	0.140631	0.988005	0.002811	53615	MBD3
ENSG00000071994.11	post_24_hr	-0.00992	0.184603	0.945869	0.000458	5134	PDCD2
ENSG00000072310.18	post_3.5_4_hr	0.12041	-0.33787	0.640841	0.028739	6720	SREBF1
ENSG00000072401.15	post_24_hr	-0.12213	-0.43028	0.409754	2.26e-06	7321	UBE2D1
ENSG00000072415.10	post_3.5_4_hr	-0.06049	-0.21233	0.560772	0.000688	64398	PALS1
ENSG00000072422.17	post_24_hr	-0.2412	-0.6046	0.150588	4.17e-07	9886	RHOBTB1
ENSG00000072736.19	post_3.5_4_hr	-0.10843	-0.31985	0.200888	9.38e-08	4775	NFATC3
ENSG00000072958.9	post_24_hr	0.035623	0.174697	0.735693	0.000871	8907	AP1M1
ENSG00000073008.15	post_3.5_4_hr	0.10209	0.9286	0.65699	2.04e-13	5817	PVR
ENSG00000073111.14	post_24_hr	-0.04211	-0.32088	0.803261	3.56e-05	4171	MCM2
ENSG00000073282.14	post_3.5_4_hr	-0.02777	0.975963	0.942261	1.16e-09	8626	TP63
ENSG00000073417.15	post_24_hr	0.105031	0.316502	0.313203	2.33e-06	5151	PDE8A
ENSG00000073605.19	post_3.5_4_hr	-0.019	-0.37067	0.945839	0.004287	55876	GSDMB
ENSG00000073614.13	post_3.5_4_hr	-0.05227	-0.18176	0.472602	6.53e-05	5927	KDM5A
ENSG00000073711.11	post_24_hr	-0.05447	0.186187	0.687102	0.011086	5523	PPP2R3A
ENSG00000073803.14	post_3.5_4_hr	-0.13519	-0.54518	0.421013	8.03e-07	9175	MAP3K13
ENSG00000073969.18	post_24_hr	-0.06739	-0.23863	0.686317	0.008173	4905	NSF
ENSG00000074319.13	post_24_hr	0.079184	0.164779	0.185154	9.73e-05	7251	TSG101
ENSG00000074356.17	post_3.5_4_hr	-0.0747	0.155883	0.384672	0.00697	55421	NCBP3
ENSG00000074657.14	post_3.5_4_hr	0.120463	0.250105	0.131045	2.2e-05	55205	ZNF532
ENSG00000074660.17	post_3.5_4_hr	-0.13283	-0.55041	0.367443	2.14e-08	8578	SCARF1
ENSG00000074695.6	post_24_hr	-0.02911	-0.18126	0.797367	0.000601	3998	LMAN1
ENSG00000074800.16	post_3.5_4_hr	0.158535	0.364678	0.320595	0.000771	2023	ENO1
ENSG00000074964.17	post_3.5_4_hr	0.040316	-0.21456	0.715381	0.000306	55160	ARHGEF10L
ENSG00000075151.24	post_24_hr	-0.00547	0.152039	0.977892	0.026005	8672	EIF4G3
ENSG00000075188.9	post_3.5_4_hr	-0.06189	-0.33453	0.712264	0.000384	79023	NUP37
ENSG00000075223.14	post_24_hr	0.145216	0.691901	0.573151	9.12e-07	10512	SEMA3C
ENSG00000075340.23	post_3.5_4_hr	-0.05966	0.426723	0.85758	0.007493	119	ADD2
ENSG00000075391.17	post_3.5_4_hr	-0.0331	0.529479	0.893015	1.17e-06	9462	RASAL2
ENSG00000075407.19	post_3.5_4_hr	-0.04986	-0.22462	0.637526	0.000247	7587	ZNF37A
ENSG00000075413.19	post_24_hr	0.00716	-0.09933	0.939968	0.005568	4140	MARK3
ENSG00000075426.12	post_24_hr	-0.21591	-0.53383	0.4174	0.001577	2355	FOSL2
ENSG00000075568.17	post_3.5_4_hr	0.008909	-0.31664	0.957903	7.59e-06	23505	TMEM131
ENSG00000075790.12	post_24_hr	0.006805	0.291562	0.97872	0.000473	55973	BCAP29
ENSG00000076043.11	post_3.5_4_hr	0.087473	0.24791	0.444057	0.000646	25996	REXO2
ENSG00000076053.12	post_3.5_4_hr	0.086791	0.381268	0.534642	4.45e-06	10179	RBM7
ENSG00000076351.13	post_3.5_4_hr	-0.0977	-0.63938	0.527972	3.01e-11	113235	SLC46A1
ENSG00000076650.7	post_3.5_4_hr	-0.04531	-0.34977	0.771688	2.04e-05	55094	GPATCH1
ENSG00000077044.11	post_3.5_4_hr	0.015936	1.1326	0.955684	3.07e-20	8527	DGKD
ENSG00000077097.16	post_24_hr	-0.08329	-0.18943	0.17239	1.12e-05	7155	TOP2B
ENSG00000077147.16	post_3.5_4_hr	0.0157	0.165245	0.895417	0.002584	56889	TM9SF3
ENSG00000077150.20	post_24_hr	-0.09597	0.34783	0.721261	0.011709	4791	NFKB2
ENSG00000077235.18	post_3.5_4_hr	0.087876	0.308876	0.237801	2e-09	2975	GTF3C1
ENSG00000077514.9	post_3.5_4_hr	-0.03319	-0.35119	0.857341	7.46e-05	10714	POLD3
ENSG00000077522.15	post_24_hr	0.148429	0.559926	0.246264	6e-11	88	ACTN2
ENSG00000077684.16	post_3.5_4_hr	-0.08754	-0.37197	0.607288	0.000168	79960	JADE1
ENSG00000077721.16	post_24_hr	-0.00164	0.20887	0.990881	3.18e-06	7319	UBE2A
ENSG00000077782.22	post_3.5_4_hr	0.144706	0.564028	0.435307	1.23e-06	2260	FGFR1
ENSG00000078070.14	post_24_hr	0.018642	-0.22346	0.899909	0.000137	56922	MCCC1
ENSG00000078295.17	post_24_hr	-0.10109	-0.26136	0.283712	2.87e-05	108	ADCY2
ENSG00000078399.19	post_3.5_4_hr	-0.04265	-0.65466	0.794533	1.28e-14	3205	HOXA9
ENSG00000078403.17	post_3.5_4_hr	0.061244	-0.24925	0.507307	1.22e-05	8028	MLLT10
ENSG00000078699.22	post_3.5_4_hr	0.076378	-0.29683	0.343	3.24e-08	9139	CBFA2T2
ENSG00000079277.22	post_24_hr	0.016496	0.109145	0.897697	0.047658	8569	MKNK1
ENSG00000079313.15	post_3.5_4_hr	0.053147	0.170086	0.478393	0.00028	57455	REXO1
ENSG00000079332.15	post_24_hr	-0.07251	-0.18179	0.183778	1.94e-06	56681	SAR1A
ENSG00000079616.14	post_24_hr	0.065411	-0.31453	0.666851	0.000101	3835	KIF22
ENSG00000079739.17	post_24_hr	-0.02804	-0.20158	0.893087	0.022234	5236	PGM1
ENSG00000079999.14	post_24_hr	-0.03375	-0.23978	0.736548	6.75e-07	9817	KEAP1
ENSG00000080200.10	post_3.5_4_hr	-0.02107	0.342114	0.906985	1.53e-05	131544	CRYBG3
ENSG00000080345.18	post_3.5_4_hr	-0.01567	0.327572	0.896792	8.66e-10	55183	RIF1
ENSG00000080371.6	post_3.5_4_hr	0.011154	0.415526	0.945878	3.21e-09	23011	RAB21
ENSG00000080503.24	post_24_hr	-0.07994	-0.20298	0.313706	0.0001	6595	SMARCA2
ENSG00000080608.10	post_3.5_4_hr	0.033085	0.589291	0.889837	1.88e-08	9933	PUM3
ENSG00000080802.20	post_24_hr	-0.06273	-0.17372	0.465999	0.000918	4850	CNOT4
ENSG00000080815.19	post_3.5_4_hr	-0.09569	-0.23152	0.173024	5.88e-06	5663	PSEN1
ENSG00000080822.17	post_3.5_4_hr	0.09702	0.332773	0.232727	3.21e-09	56650	CLDND1
ENSG00000080824.19	post_24_hr	0.006538	0.450894	0.981325	2.47e-07	3320	HSP90AA1
ENSG00000080839.12	post_3.5_4_hr	-0.07674	-0.40243	0.666809	6.56e-05	5933	RBL1
ENSG00000080854.16	post_3.5_4_hr	-0.31054	-0.65933	0.05398	2.76e-07	22997	IGSF9B
ENSG00000080947.15	post_3.5_4_hr	-0.18299	-0.49497	0.210465	3.97e-06	114819	CROCCP3
ENSG00000081019.14	post_3.5_4_hr	0.071091	0.268908	0.567121	0.000268	54665	RSBN1
ENSG00000081087.15	post_24_hr	0.164884	0.33619	0.144726	4.03e-05	28962	OSTM1
ENSG00000081154.12	post_3.5_4_hr	-0.01158	0.113728	0.901993	0.008825	57092	PCNP
ENSG00000081177.19	post_3.5_4_hr	-0.13505	-0.48921	0.072399	2.24e-16	55218	EXD2
ENSG00000081181.8	post_24_hr	-0.17599	-1.33654	0.712565	1.84e-07	384	ARG2
ENSG00000081189.16	post_3.5_4_hr	0.066113	0.42888	0.696604	2.43e-06	4208	MEF2C
ENSG00000081320.11	post_3.5_4_hr	0.203708	0.800591	0.519208	1.87e-05	9262	STK17B
ENSG00000081386.13	post_3.5_4_hr	-0.08519	-0.50164	0.341324	2.8e-16	22869	ZNF510
ENSG00000081692.13	post_24_hr	-0.0126	0.234168	0.956834	0.006315	65094	JMJD4
ENSG00000081985.13	post_24_hr	0.06895	1.3682	0.907899	1.28e-10	3595	IL12RB2
ENSG00000082153.18	post_3.5_4_hr	0.086913	0.520119	0.599945	2.48e-08	9689	BZW1
ENSG00000083444.17	post_24_hr	-0.01653	0.272551	0.907899	4.25e-07	5351	PLOD1
ENSG00000083454.22	post_24_hr	0.038104	0.85327	0.946022	1.22e-05	5026	P2RX5
ENSG00000083457.12	post_24_hr	0.021051	0.416534	0.936156	7.77e-06	3682	ITGAE
ENSG00000083799.18	post_3.5_4_hr	-0.07023	0.552542	0.694207	5.42e-09	1540	CYLD
ENSG00000084090.14	post_3.5_4_hr	0.134597	-0.28678	0.189012	9.88e-05	56910	STARD7
ENSG00000084093.19	post_3.5_4_hr	-0.02456	-0.26618	0.872115	0.000199	5978	REST
ENSG00000084112.15	post_24_hr	-0.06137	0.186837	0.646227	0.012268	54434	SSH1
ENSG00000084733.11	post_24_hr	-0.04541	-0.19279	0.747572	0.006642	10890	RAB10
ENSG00000084764.12	post_24_hr	-0.07061	0.24664	0.467856	1.82e-05	22924	MAPRE3
ENSG00000084774.14	post_3.5_4_hr	0.149762	-0.40578	0.213944	5.07e-06	790	CAD
ENSG00000085185.16	post_3.5_4_hr	-0.19448	-0.50263	0.214819	9.65e-06	63035	BCORL1
ENSG00000085224.23	post_24_hr	-0.01861	-0.123	0.881574	0.025275	546	ATRX
ENSG00000085415.16	post_3.5_4_hr	0.094992	0.268087	0.49926	0.002178	81929	SEH1L
ENSG00000085511.20	post_3.5_4_hr	0.002409	-0.16186	0.984469	0.001125	4216	MAP3K4
ENSG00000085514.16	post_3.5_4_hr	0.034335	-0.4455	0.932554	0.01638	29992	PILRA
ENSG00000085563.15	post_3.5_4_hr	-0.61708	1.13441	0.243361	0.001378	5243	ABCB1
ENSG00000085644.14	post_3.5_4_hr	-0.03742	-0.1829	0.805956	0.024086	7760	ZNF213
ENSG00000085719.13	post_24_hr	-0.0752	-0.26476	0.344359	1.59e-07	8895	CPNE3
ENSG00000085733.16	post_24_hr	0.051784	0.353748	0.699553	1.21e-07	2017	CTTN
ENSG00000085788.14	post_24_hr	-0.0202	-0.16018	0.85611	0.001043	23259	DDHD2
ENSG00000085982.15	post_3.5_4_hr	-0.06975	-0.24856	0.410172	5.47e-06	55230	USP40
ENSG00000085998.15	post_24_hr	-0.00132	0.109447	0.992207	0.016296	55624	POMGNT1
ENSG00000086015.23	post_3.5_4_hr	0.055982	0.243969	0.575796	2.89e-05	23139	MAST2
ENSG00000086062.13	post_24_hr	0.036134	0.312743	0.813287	3.68e-06	2683	B4GALT1
ENSG00000086102.19	post_3.5_4_hr	0.106276	0.198825	0.076636	1.57e-05	4799	NFX1
ENSG00000086189.11	post_3.5_4_hr	0.086129	0.466072	0.578896	1.42e-07	27292	DIMT1
ENSG00000086289.12	post_24_hr	0.080463	-0.19894	0.466229	0.003483	54749	EPDR1
ENSG00000086758.16	post_3.5_4_hr	-0.00484	0.090461	0.961086	0.041092	10075	HUWE1
ENSG00000087086.15	post_3.5_4_hr	0.092054	0.512175	0.607491	4.12e-07	2512	FTL
ENSG00000087263.17	post_24_hr	0.070952	0.327131	0.52554	2.2e-07	55239	OGFOD1
ENSG00000087269.16	post_3.5_4_hr	0.07679	0.235016	0.496356	0.000755	8602	NOP14
ENSG00000087299.12	post_24_hr	0.051849	-0.3414	0.775588	8.38e-05	79944	L2HGDH
ENSG00000087365.16	post_24_hr	0.016005	0.098965	0.878662	0.033669	10992	SF3B2
ENSG00000087460.29	post_3.5_4_hr	0.012691	0.112266	0.889518	0.008636	2778	GNAS
ENSG00000087470.19	post_3.5_4_hr	0.006794	0.11695	0.955684	0.031961	10059	DNM1L
ENSG00000087884.15	post_24_hr	0.023964	-0.16346	0.901147	0.047781	28971	AAMDC
ENSG00000088035.18	post_3.5_4_hr	-0.05397	-0.35905	0.811713	0.002222	29929	ALG6
ENSG00000088205.13	post_3.5_4_hr	0.108065	0.21643	0.129101	4.59e-05	8886	DDX18
ENSG00000088256.9	post_24_hr	0.031288	-0.08244	0.65272	0.039792	2767	GNA11
ENSG00000088280.20	post_24_hr	0.127643	-0.21809	0.311514	0.014216	55616	ASAP3
ENSG00000088325.16	post_24_hr	-0.23462	-0.64877	0.40674	0.000354	22974	TPX2
ENSG00000088543.15	post_3.5_4_hr	0.08736	-0.22493	0.521455	0.009266	51161	C3orf18
ENSG00000088808.18	post_3.5_4_hr	0.012994	-0.19868	0.932938	0.004399	23368	PPP1R13B
ENSG00000088812.18	post_3.5_4_hr	-0.07279	-0.23311	0.247064	9.32e-08	8455	ATRN
ENSG00000088836.14	post_24_hr	-0.00012	-0.33674	0.999556	0.043302	83959	SLC4A11
ENSG00000088899.16	post_3.5_4_hr	-0.0761	-0.29572	0.668042	0.004157	9762	LZTS3
ENSG00000089050.16	post_3.5_4_hr	-0.205	-0.4901	0.108904	5.29e-07	10741	RBBP9
ENSG00000089053.13	post_24_hr	0.028413	0.105467	0.677938	0.004003	51433	ANAPC5
ENSG00000089094.20	post_3.5_4_hr	-0.01017	-0.3968	0.945704	7.52e-10	84678	KDM2B
ENSG00000089101.19	post_24_hr	-0.0456	-0.55472	0.927471	0.005242	26074	CFAP61
ENSG00000089159.17	post_24_hr	-0.0312	0.186982	0.791252	0.000761	5829	PXN
ENSG00000089163.4	post_3.5_4_hr	-0.11435	-0.78244	0.636572	4.22e-08	23409	SIRT4
ENSG00000089234.16	post_3.5_4_hr	-0.04465	-0.16311	0.658702	0.005466	8315	BRAP
ENSG00000089737.18	post_3.5_4_hr	0.088642	0.183951	0.065658	6.85e-07	57062	DDX24
ENSG00000089818.18	post_3.5_4_hr	0.080463	0.215964	0.47277	0.002657	25977	NECAP1
ENSG00000089847.13	post_24_hr	-0.21872	-0.52651	0.325735	0.000289	170961	ANKRD24
ENSG00000090020.11	post_24_hr	-0.0177	0.370677	0.96167	0.004823	6548	SLC9A1
ENSG00000090060.19	post_24_hr	-0.04186	0.126733	0.701726	0.036066	10914	PAPOLA
ENSG00000090061.17	post_3.5_4_hr	-0.0076	0.106412	0.945839	0.040277	8812	CCNK
ENSG00000090316.16	post_3.5_4_hr	0.078192	0.190515	0.292503	0.00018	10296	MAEA
ENSG00000090372.15	post_3.5_4_hr	0.075605	0.240065	0.299969	1.04e-06	29888	STRN4
ENSG00000090447.12	post_3.5_4_hr	-0.0492	-0.69269	0.86287	6.3e-07	7023	TFAP4
ENSG00000090470.15	post_3.5_4_hr	0.035693	0.205736	0.747172	0.000422	10081	PDCD7
ENSG00000090581.11	post_24_hr	-0.0048	-0.15828	0.972561	0.001038	84572	GNPTG
ENSG00000090686.16	post_3.5_4_hr	-0.06471	-0.18305	0.304913	1.89e-05	84196	USP48
ENSG00000090989.18	post_3.5_4_hr	-0.04102	-0.16733	0.673262	0.002568	55763	EXOC1
ENSG00000091039.17	post_3.5_4_hr	0.003058	1.12788	0.993081	4.87e-16	114882	OSBPL8
ENSG00000091106.19	post_3.5_4_hr	-0.19188	-0.82266	0.500666	4.39e-06	58484	NLRC4
ENSG00000091127.14	post_3.5_4_hr	0.212759	0.421898	0.097224	1.22e-05	54517	PUS7
ENSG00000091136.15	post_24_hr	0.037782	0.277053	0.901382	0.030419	3912	LAMB1
ENSG00000091262.17	post_3.5_4_hr	-0.17767	-0.6011	0.457443	5.49e-05	368	ABCC6
ENSG00000091436.17	post_24_hr	-0.15537	0.324501	0.222567	0.000267	51776	MAP3K20
ENSG00000091527.17	post_24_hr	-0.03152	0.175959	0.812834	0.00465	55573	CDV3
ENSG00000091536.20	post_24_hr	-0.02314	-0.82924	0.978899	0.004924	51168	MYO15A
ENSG00000091651.9	post_3.5_4_hr	0.291536	-0.56624	0.418364	0.029568	23594	ORC6
ENSG00000092036.19	post_3.5_4_hr	-0.01829	-0.21508	0.935557	0.039891	54930	HAUS4
ENSG00000092094.11	post_3.5_4_hr	-0.10348	0.318456	0.314308	2.82e-06	55644	OSGEP
ENSG00000092108.22	post_24_hr	0.01011	0.155834	0.935736	0.000754	23256	SCFD1
ENSG00000092140.16	post_24_hr	-0.0754	0.21216	0.676581	0.035465	55632	G2E3
ENSG00000092199.19	post_3.5_4_hr	0.035353	0.152575	0.564015	2.2e-05	3183	HNRNPC
ENSG00000092201.10	post_3.5_4_hr	0.030598	-0.13157	0.686558	0.001874	11198	SUPT16H
ENSG00000092295.12	post_3.5_4_hr	-0.2637	-0.87248	0.530567	0.00107	7051	TGM1
ENSG00000092531.10	post_24_hr	-0.05156	-0.22051	0.610671	6.46e-05	8773	SNAP23
ENSG00000092931.12	post_3.5_4_hr	-0.01808	-0.15552	0.889228	0.010866	79157	MFSD11
ENSG00000092969.12	post_3.5_4_hr	0.205205	2.05319	0.613397	3.41e-20	7042	TGFB2
ENSG00000092978.11	post_24_hr	0.051817	0.266242	0.833975	0.021812	55105	GPATCH2
ENSG00000093000.19	post_3.5_4_hr	0.143957	0.278005	0.106408	3.52e-05	10762	NUP50
ENSG00000093010.15	post_24_hr	0.047782	0.33633	0.639196	2e-10	1312	COMT
ENSG00000093167.18	post_3.5_4_hr	-0.0419	0.166371	0.752638	0.021614	9209	LRRFIP2
ENSG00000094880.11	post_3.5_4_hr	-0.02721	-0.27247	0.845523	7.09e-05	8697	CDC23
ENSG00000094914.14	post_3.5_4_hr	-0.05476	-0.20119	0.532427	0.000155	8086	AAAS
ENSG00000095209.12	post_24_hr	-0.00058	0.365959	0.998229	9.4e-06	55151	TMEM38B
ENSG00000095319.14	post_3.5_4_hr	0.005545	0.156285	0.964287	0.003954	23511	NUP188
ENSG00000095574.12	post_3.5_4_hr	0.017739	0.134732	0.899164	0.044922	64376	IKZF5
ENSG00000096384.20	post_24_hr	-0.05484	0.22583	0.615778	0.000134	3326	HSP90AB1
ENSG00000096872.17	post_24_hr	-0.04885	-0.19362	0.756616	0.016584	80173	IFT74
ENSG00000096968.14	post_3.5_4_hr	-0.08912	0.615024	0.708846	1.02e-06	3717	JAK2
ENSG00000099246.18	post_3.5_4_hr	0.100574	0.257653	0.125641	9.5e-08	22931	RAB18
ENSG00000099331.14	post_24_hr	0.025451	0.236507	0.921736	0.022017	4650	MYO9B
ENSG00000099364.18	post_3.5_4_hr	-0.1952	-0.50984	0.218896	8.73e-06	54620	FBXL19
ENSG00000099622.14	post_24_hr	-0.03934	-0.20372	0.728945	0.000301	1153	CIRBP
ENSG00000099810.21	post_3.5_4_hr	-0.0958	-0.25084	0.419216	0.001456	4507	MTAP
ENSG00000099814.17	post_3.5_4_hr	0.155783	0.528304	0.470575	7.71e-05	283638	CEP170B
ENSG00000099834.19	post_3.5_4_hr	-0.39051	-0.98719	0.280776	0.000244	53841	CDHR5
ENSG00000099840.14	post_24_hr	0.044178	-0.48492	0.928328	0.017734	113177	IZUMO4
ENSG00000099899.15	post_3.5_4_hr	0.056675	-0.19197	0.513882	0.000352	27037	TRMT2A
ENSG00000099904.16	post_3.5_4_hr	-0.00487	-0.23228	0.96752	5.95e-06	29801	ZDHHC8
ENSG00000099910.17	post_3.5_4_hr	0.015244	-0.20047	0.912921	0.001526	84861	KLHL22
ENSG00000099942.13	post_24_hr	-0.04156	-0.16478	0.588068	9.31e-05	1399	CRKL
ENSG00000099954.19	post_3.5_4_hr	-0.10563	-0.37482	0.395711	2.9e-06	27443	CECR2
ENSG00000099956.20	post_3.5_4_hr	0.062553	0.172978	0.509275	0.003443	6598	SMARCB1
ENSG00000099995.19	post_3.5_4_hr	-0.03094	0.094264	0.680285	0.030173	10291	SF3A1
ENSG00000100014.20	post_3.5_4_hr	0.00195	-0.13004	0.988488	0.023666	23384	SPECC1L
ENSG00000100028.12	post_24_hr	0.0132	-0.11227	0.919085	0.033925	6634	SNRPD3
ENSG00000100034.14	post_3.5_4_hr	-0.06537	-0.24291	0.579243	0.000533	9647	PPM1F
ENSG00000100036.13	post_3.5_4_hr	-0.11999	-0.96162	0.54334	4.25e-15	339665	SLC35E4
ENSG00000100038.20	post_3.5_4_hr	0.007708	-0.35183	0.959878	6.33e-08	8940	TOP3B
ENSG00000100105.18	post_3.5_4_hr	-0.0162	-0.27951	0.919909	0.000108	23598	PATZ1
ENSG00000100124.15	post_24_hr	-0.06934	0.247816	0.63257	0.001549	129138	ANKRD54
ENSG00000100139.14	post_24_hr	0.065511	0.276475	0.59761	3.48e-05	85377	MICALL1
ENSG00000100147.14	post_3.5_4_hr	0.041638	-0.46447	0.826205	1.14e-06	79879	CCDC134
ENSG00000100151.16	post_24_hr	0.032075	-0.17552	0.791256	0.002552	9463	PICK1
ENSG00000100207.21	post_3.5_4_hr	-0.01247	-0.26757	0.934886	6.19e-05	6942	TCF20
ENSG00000100219.17	post_3.5_4_hr	0.094716	0.292447	0.543228	0.002117	7494	XBP1
ENSG00000100220.12	post_24_hr	0.01939	0.154969	0.860905	0.00121	51493	RTCB
ENSG00000100241.22	post_3.5_4_hr	0.072223	0.20395	0.233403	1.41e-06	6305	SBF1
ENSG00000100242.16	post_3.5_4_hr	0.113495	0.245413	0.269103	0.000615	25777	SUN2
ENSG00000100246.13	post_3.5_4_hr	-0.05996	-0.37165	0.784974	0.001461	10126	DNAL4
ENSG00000100263.14	post_3.5_4_hr	-0.01585	-0.20762	0.929675	0.011039	25807	RHBDD3
ENSG00000100281.14	post_24_hr	0.017275	-0.17631	0.928597	0.023688	10042	HMGXB4
ENSG00000100288.20	post_3.5_4_hr	-0.12656	-0.38868	0.311438	5.93e-06	1120	CHKB
ENSG00000100297.16	post_24_hr	0.00044	-0.19008	0.998263	0.022474	4174	MCM5
ENSG00000100319.13	post_3.5_4_hr	0.004042	-0.27488	0.980422	7.12e-05	55954	ZMAT5
ENSG00000100321.15	post_3.5_4_hr	-0.14351	-0.28135	0.117953	4.87e-05	9145	SYNGR1
ENSG00000100324.14	post_3.5_4_hr	-0.07683	-0.44042	0.362728	5.55e-15	10454	TAB1
ENSG00000100330.16	post_3.5_4_hr	-0.11401	-0.31548	0.144352	2.77e-08	8897	MTMR3
ENSG00000100345.23	post_24_hr	-0.09673	0.441034	0.764671	0.005769	4627	MYH9
ENSG00000100350.16	post_24_hr	0.088456	-0.16396	0.449404	0.035362	80020	FOXRED2
ENSG00000100353.18	post_24_hr	0.058842	0.148784	0.29219	5.64e-05	8664	EIF3D
ENSG00000100354.21	post_3.5_4_hr	0.031167	-0.35732	0.826982	1.98e-07	23112	TNRC6B
ENSG00000100393.14	post_3.5_4_hr	0.065714	-0.15858	0.391463	0.001796	2033	EP300
ENSG00000100395.15	post_3.5_4_hr	-0.07024	-0.24247	0.394502	7.54e-06	83746	L3MBTL2
ENSG00000100401.20	post_24_hr	-0.05975	0.205658	0.755474	0.038344	5905	RANGAP1
ENSG00000100410.8	post_24_hr	0.057029	0.217763	0.656916	0.001604	84844	PHF5A
ENSG00000100429.18	post_3.5_4_hr	-0.13916	-0.38928	0.396107	0.000337	83933	HDAC10
ENSG00000100478.16	post_3.5_4_hr	0.022866	0.203204	0.887499	0.007314	11154	AP4S1
ENSG00000100483.14	post_3.5_4_hr	-0.04464	-0.26392	0.844606	0.02328	79609	VCPKMT
ENSG00000100503.26	post_3.5_4_hr	-0.06203	-0.25579	0.639359	0.000728	51199	NIN
ENSG00000100519.12	post_3.5_4_hr	0.019948	0.154244	0.829444	0.000696	5706	PSMC6
ENSG00000100567.13	post_3.5_4_hr	0.005457	0.119693	0.96106	0.013833	5684	PSMA3
ENSG00000100580.8	post_3.5_4_hr	-0.13358	-0.31498	0.217539	5.57e-05	283578	TMED8
ENSG00000100591.8	post_24_hr	0.028824	0.27467	0.838889	7.11e-06	10598	AHSA1
ENSG00000100625.9	post_3.5_4_hr	-0.18441	-0.38456	0.064394	6.5e-07	51804	SIX4
ENSG00000100628.12	post_24_hr	-0.10746	-0.71685	0.64091	1.84e-09	51676	ASB2
ENSG00000100647.8	post_3.5_4_hr	0.156136	0.505936	0.16145	2.39e-10	9766	SUSD6
ENSG00000100650.16	post_3.5_4_hr	0.009495	0.207602	0.945878	0.000736	6430	SRSF5
ENSG00000100664.11	post_15_30_45_min	-0.03697	-0.27614	0.822144	6.46e-05	1983	EIF5
ENSG00000100802.15	post_3.5_4_hr	-0.21811	-0.59486	0.063881	2.17e-10	60686	C14orf93
ENSG00000100804.19	post_3.5_4_hr	-0.00955	0.091729	0.923488	0.045455	5693	PSMB5
ENSG00000100813.15	post_24_hr	-0.03409	-0.15206	0.616342	3.11e-05	22985	ACIN1
ENSG00000100823.12	post_3.5_4_hr	0.082026	0.189966	0.200036	3.07e-05	328	APEX1
ENSG00000100836.11	post_3.5_4_hr	0.026138	0.110872	0.747643	0.011804	8106	PABPN1
ENSG00000100906.11	post_3.5_4_hr	-0.14785	-0.72849	0.622399	2.61e-05	4792	NFKBIA
ENSG00000100949.15	post_24_hr	0.018805	-0.15106	0.893383	0.010025	5875	RABGGTA
ENSG00000100982.12	post_24_hr	-0.0011	-0.12632	0.994537	0.017243	63935	PCIF1
ENSG00000101004.15	post_3.5_4_hr	-0.01712	-0.57545	0.961092	0.000192	22981	NINL
ENSG00000101126.18	post_3.5_4_hr	-0.03774	-0.13952	0.585009	0.000592	23394	ADNP
ENSG00000101138.12	post_3.5_4_hr	-0.00242	-0.19404	0.987551	0.003595	1477	CSTF1
ENSG00000101216.11	post_3.5_4_hr	0.036385	0.276199	0.786028	4.33e-05	26205	GMEB2
ENSG00000101246.20	post_3.5_4_hr	-0.01893	-0.14811	0.859768	0.004324	10139	ARFRP1
ENSG00000101294.18	post_24_hr	0.062231	0.263041	0.666038	0.000524	81502	HM13
ENSG00000101346.14	post_3.5_4_hr	-0.09419	-0.20723	0.112099	3.14e-06	23509	POFUT1
ENSG00000101400.6	post_24_hr	0.144866	0.308433	0.093344	1.66e-06	6640	SNTA1
ENSG00000101417.12	post_3.5_4_hr	-0.07723	-0.51899	0.524919	4.05e-12	11264	PXMP4
ENSG00000101421.4	post_24_hr	0.072514	0.315677	0.347417	7.35e-11	128866	CHMP4B
ENSG00000101439.9	post_24_hr	-0.00241	-0.24659	0.991665	0.001076	1471	CST3
ENSG00000101444.13	post_3.5_4_hr	0.015705	0.118368	0.896422	0.040256	191	AHCY
ENSG00000101460.13	post_3.5_4_hr	0.093709	0.239825	0.385309	0.000764	84557	MAP1LC3A
ENSG00000101473.17	post_3.5_4_hr	-0.10281	-0.452	0.37546	3.54e-09	10005	ACOT8
ENSG00000101493.11	post_3.5_4_hr	0.052559	0.309879	0.697515	2.11e-05	9658	ZNF516
ENSG00000101558.14	post_3.5_4_hr	0.089936	0.225838	0.222654	1.38e-05	9218	VAPA
ENSG00000101608.13	post_24_hr	0.131051	1.28216	0.690785	2.46e-14	10627	MYL12A
ENSG00000101670.12	post_24_hr	-0.0497	1.52557	0.975829	0.004776	9388	LIPG
ENSG00000101751.11	post_3.5_4_hr	-0.12158	-0.40081	0.352288	5.6e-06	11201	POLI
ENSG00000102038.16	post_3.5_4_hr	0.037368	0.177589	0.732733	0.002604	6594	SMARCA1
ENSG00000102158.22	post_3.5_4_hr	-0.01484	0.180305	0.890662	0.000251	84061	MAGT1
ENSG00000102172.16	post_24_hr	0.154527	0.341033	0.106866	1.13e-06	6611	SMS
ENSG00000102189.17	post_3.5_4_hr	0.088975	0.31374	0.40868	5.06e-06	8411	EEA1
ENSG00000102226.10	post_24_hr	-0.09054	0.235142	0.274701	1.78e-05	8237	USP11
ENSG00000102316.17	post_24_hr	0.108188	0.297217	0.289631	9.25e-06	10916	MAGED2
ENSG00000102401.20	post_3.5_4_hr	0.118892	0.548592	0.374096	2.37e-10	51566	ARMCX3
ENSG00000102543.14	post_3.5_4_hr	-0.14206	-0.35393	0.184485	7.1e-06	81602	CDADC1
ENSG00000102554.14	post_3.5_4_hr	0.301405	1.58567	0.476699	3.41e-10	688	KLF5
ENSG00000102678.7	post_3.5_4_hr	0.033936	1.03828	0.963892	0.000936	2254	FGF9
ENSG00000102710.21	post_3.5_4_hr	0.03708	-0.14289	0.650266	0.002679	55578	SUPT20H
ENSG00000102753.10	post_24_hr	-0.00082	0.231417	0.99654	0.000183	3839	KPNA3
ENSG00000102755.12	post_3.5_4_hr	-0.01607	0.220466	0.940201	0.022711	2321	FLT1
ENSG00000102760.13	post_15_30_45_min	-0.02063	0.447614	0.965714	0.002671	28984	RGCC
ENSG00000102786.15	post_3.5_4_hr	0.154071	0.486133	0.201401	9.37e-09	26512	INTS6
ENSG00000102870.6	post_3.5_4_hr	0.027172	-0.24645	0.904303	0.020794	23361	ZNF629
ENSG00000102898.12	post_24_hr	-0.02896	0.114872	0.775486	0.025702	10204	NUTF2
ENSG00000102935.12	post_24_hr	-0.01406	-0.37725	0.949189	1.5e-06	23090	ZNF423
ENSG00000102967.12	post_3.5_4_hr	0.030565	-0.21575	0.824224	0.002151	1723	DHODH
ENSG00000102974.16	post_3.5_4_hr	-0.0855	-0.27926	0.224413	1.48e-08	10664	CTCF
ENSG00000102984.15	post_24_hr	-0.17846	0.465789	0.498695	0.002261	55565	ZNF821
ENSG00000103005.12	post_24_hr	0.12175	0.29403	0.37407	0.000776	79650	USB1
ENSG00000103024.8	post_3.5_4_hr	-0.059	-0.20489	0.618481	0.003717	4832	NME3
ENSG00000103126.15	post_3.5_4_hr	0.122714	0.280435	0.253307	0.000188	8312	AXIN1
ENSG00000103145.11	post_24_hr	0.202398	0.558665	0.194521	2.21e-07	54985	HCFC1R1
ENSG00000103152.12	post_24_hr	0.026431	0.184977	0.855584	0.003763	4350	MPG
ENSG00000103174.13	post_3.5_4_hr	0.132837	-0.35711	0.20488	3.8e-06	51172	NAGPA
ENSG00000103184.12	post_24_hr	-0.00627	-0.72979	0.990592	1.64e-05	9717	SEC14L5
ENSG00000103199.14	post_3.5_4_hr	-0.00689	-0.25426	0.96752	0.000677	26048	ZNF500
ENSG00000103202.13	post_3.5_4_hr	-0.01839	-0.1852	0.90375	0.008355	4833	NME4
ENSG00000103222.20	post_3.5_4_hr	-0.02059	0.264538	0.918572	0.003078	4363	ABCC1
ENSG00000103245.14	post_3.5_4_hr	0.031416	-0.12717	0.764939	0.027325	64428	CIAO3
ENSG00000103264.18	post_24_hr	-0.11326	-0.23366	0.160855	5.5e-05	79791	FBXO31
ENSG00000103343.13	post_3.5_4_hr	0.059238	-0.52648	0.644863	2.12e-12	7727	ZNF174
ENSG00000103353.16	post_24_hr	-0.0609	-0.18533	0.530025	0.001071	56061	UBFD1
ENSG00000103479.17	post_24_hr	-0.02616	-0.14361	0.742733	0.000229	5934	RBL2
ENSG00000103485.19	post_3.5_4_hr	-0.03813	-0.40302	0.927445	0.038596	23475	QPRT
ENSG00000103496.15	post_24_hr	0.047751	0.210913	0.738291	0.003278	6810	STX4
ENSG00000103510.20	post_3.5_4_hr	0.004273	-0.14101	0.973912	0.014966	84148	KAT8
ENSG00000103591.13	post_24_hr	0.069558	0.32065	0.625851	2.32e-05	79719	AAGAB
ENSG00000103742.12	post_24_hr	0.05821	0.286247	0.690642	0.000132	57722	IGDCC4
ENSG00000103769.10	post_3.5_4_hr	0.038259	0.141701	0.679809	0.006894	8766	RAB11A
ENSG00000103855.18	post_3.5_4_hr	0.017618	0.277042	0.95543	0.049251	80381	CD276
ENSG00000103942.13	post_24_hr	0.054566	0.572445	0.802656	3.74e-09	9455	HOMER2
ENSG00000103994.18	post_24_hr	0.106711	0.359384	0.451758	2.53e-05	64397	ZNF106
ENSG00000104047.15	post_3.5_4_hr	0.006949	-0.37368	0.965824	1.57e-07	56986	DTWD1
ENSG00000104064.18	post_3.5_4_hr	-0.0583	0.264358	0.738335	0.004689	2553	GABPB1
ENSG00000104081.14	post_3.5_4_hr	0.087549	-1.21084	0.816213	1.62e-09	90427	BMF
ENSG00000104129.10	post_3.5_4_hr	-0.07076	-0.33707	0.594028	2e-05	55192	DNAJC17
ENSG00000104131.13	post_3.5_4_hr	0.043313	0.280945	0.70491	4.39e-06	8669	EIF3J
ENSG00000104164.12	post_3.5_4_hr	0.032635	0.425409	0.831312	5.12e-09	26258	BLOC1S6
ENSG00000104219.13	post_24_hr	-0.11754	0.284238	0.412668	0.001653	51201	ZDHHC2
ENSG00000104221.13	post_3.5_4_hr	0.032896	-0.25639	0.840281	0.00172	55290	BRF2
ENSG00000104299.15	post_3.5_4_hr	-0.06749	-0.32376	0.625134	5.23e-05	55756	INTS9
ENSG00000104320.14	post_24_hr	-0.0029	-0.12534	0.986322	0.025377	4683	NBN
ENSG00000104341.17	post_24_hr	0.164332	0.511417	0.103107	6.3e-12	55353	LAPTM4B
ENSG00000104343.21	post_3.5_4_hr	-0.01384	0.23128	0.942333	0.006393	55284	UBE2W
ENSG00000104381.14	post_3.5_4_hr	-0.01247	0.365128	0.961538	0.000831	54332	GDAP1
ENSG00000104660.19	post_24_hr	0.03125	0.187587	0.872915	0.031879	23484	LEPROTL1
ENSG00000104695.13	post_3.5_4_hr	0.143452	0.714713	0.231074	2.39e-17	5516	PPP2CB
ENSG00000104824.18	post_3.5_4_hr	0.046879	0.145305	0.505507	0.00078	3191	HNRNPL
ENSG00000104825.17	post_24_hr	0.121303	0.274383	0.301747	0.000477	4793	NFKBIB
ENSG00000104852.15	post_24_hr	-0.04285	-0.13923	0.534564	0.000483	6625	SNRNP70
ENSG00000104856.14	post_24_hr	-0.2498	0.448836	0.440898	0.030199	5971	RELB
ENSG00000104881.16	post_24_hr	-0.05975	0.426365	0.823643	0.000269	10848	PPP1R13L
ENSG00000104884.17	post_3.5_4_hr	0.012168	-0.17908	0.936135	0.009527	2068	ERCC2
ENSG00000104885.19	post_3.5_4_hr	0.177967	1.05974	0.246618	7.9e-23	84444	DOT1L
ENSG00000104915.15	post_3.5_4_hr	-0.01532	-0.19104	0.920144	0.005898	8677	STX10
ENSG00000104936.20	post_24_hr	-0.03958	0.463365	0.886254	3.06e-05	1760	DMPK
ENSG00000105053.11	post_24_hr	0.002955	0.199294	0.988005	0.001429	51231	VRK3
ENSG00000105058.12	post_24_hr	-0.05022	0.132604	0.617308	0.021812	26017	FAM32A
ENSG00000105136.22	post_3.5_4_hr	-0.03054	-0.20484	0.86795	0.024709	79744	ZNF419
ENSG00000105171.10	post_3.5_4_hr	-0.06661	-0.20662	0.474434	0.000497	10775	POP4
ENSG00000105204.14	post_24_hr	-0.1275	-0.38449	0.280532	7.14e-07	9149	DYRK1B
ENSG00000105221.18	post_24_hr	0.043931	-0.1586	0.597238	0.000544	208	AKT2
ENSG00000105325.15	post_3.5_4_hr	0.055702	-0.19896	0.418234	7.29e-06	51343	FZR1
ENSG00000105429.13	post_3.5_4_hr	-0.00368	-0.19243	0.973912	5.78e-05	1954	MEGF8
ENSG00000105447.13	post_3.5_4_hr	0.033412	0.307728	0.817445	1.17e-05	83743	GRWD1
ENSG00000105499.14	post_24_hr	0.063983	0.40749	0.634865	7.23e-09	8605	PLA2G4C
ENSG00000105552.15	post_24_hr	0.106104	-0.25655	0.331984	0.000423	587	BCAT2
ENSG00000105617.4	post_24_hr	0.029728	0.288419	0.886514	0.000689	79165	LENG1
ENSG00000105662.16	post_3.5_4_hr	-0.0285	-0.19319	0.814622	0.001673	23373	CRTC1
ENSG00000105700.11	post_24_hr	0.009629	0.142566	0.934425	0.001128	79036	KXD1
ENSG00000105707.15	post_24_hr	-0.26574	-1.06695	0.227297	1.22e-11	3249	HPN
ENSG00000105711.14	post_24_hr	-0.02615	-0.27567	0.833455	3.07e-07	6324	SCN1B
ENSG00000105793.16	post_3.5_4_hr	-0.09665	-0.26321	0.292797	3.43e-05	85865	GTPBP10
ENSG00000105849.6	post_3.5_4_hr	0.004999	0.218705	0.977573	0.003848	221830	POLR1F
ENSG00000105875.15	post_3.5_4_hr	-0.17312	-0.63419	0.1318	2.59e-13	29062	WDR91
ENSG00000105887.11	post_24_hr	0.034753	0.370744	0.800664	1.27e-09	136319	MTPN
ENSG00000105926.16	post_24_hr	-0.27456	-0.78298	0.070614	1.82e-11	51678	PALS2
ENSG00000105976.16	post_24_hr	-0.02205	-0.31013	0.949869	0.021469	4233	MET
ENSG00000105993.15	post_24_hr	0.088222	0.204951	0.204255	2.27e-05	10049	DNAJB6
ENSG00000106004.5	post_3.5_4_hr	-0.14788	-0.64743	0.460407	5.64e-07	3202	HOXA5
ENSG00000106006.6	post_3.5_4_hr	0.112429	-0.3903	0.712052	0.031606	3203	HOXA6
ENSG00000106031.9	post_3.5_4_hr	0.094689	-0.33867	0.621673	0.003603	3209	HOXA13
ENSG00000106052.14	post_24_hr	0.036134	0.127402	0.649612	0.003379	8887	TAX1BP1
ENSG00000106105.15	post_3.5_4_hr	0.040898	0.164994	0.675285	0.00266	2617	GARS1
ENSG00000106133.18	post_3.5_4_hr	-0.02656	-0.23845	0.901427	0.018728	260294	NSUN5P2
ENSG00000106144.20	post_3.5_4_hr	-0.04742	-0.24244	0.742077	0.002024	835	CASP2
ENSG00000106211.10	post_24_hr	-0.34921	0.965026	0.059699	1.48e-11	3315	HSPB1
ENSG00000106246.18	post_3.5_4_hr	0.046852	-0.39195	0.753937	6.86e-07	26024	PTCD1
ENSG00000106263.19	post_3.5_4_hr	-0.01297	0.104892	0.906457	0.043073	8662	EIF3B
ENSG00000106299.8	post_3.5_4_hr	0.043812	0.147697	0.616586	0.003816	8976	WASL
ENSG00000106459.15	post_24_hr	0.157671	0.323778	0.076544	1.3e-06	4899	NRF1
ENSG00000106479.11	post_3.5_4_hr	-0.17428	-0.69018	0.138734	2.1e-14	643641	ZNF862
ENSG00000106588.12	post_3.5_4_hr	0.01474	0.156011	0.894612	0.002187	5683	PSMA2
ENSG00000106591.4	post_3.5_4_hr	0.050115	0.18527	0.593149	0.000723	64983	MRPL32
ENSG00000106610.16	post_3.5_4_hr	0.051144	0.390661	0.694518	2.13e-08	64940	STAG3L4
ENSG00000106635.8	post_24_hr	-0.03527	0.233158	0.763763	2.3e-05	9275	BCL7B
ENSG00000106636.9	post_24_hr	0.090479	0.19937	0.192959	4.26e-05	10652	YKT6
ENSG00000106638.18	post_3.5_4_hr	0.059441	0.433157	0.752638	6.22e-06	26608	TBL2
ENSG00000106682.16	post_24_hr	-0.02462	-0.12589	0.743596	0.000677	7458	EIF4H
ENSG00000106701.13	post_24_hr	-0.13542	0.335215	0.52817	0.007803	83856	FSD1L
ENSG00000106772.19	post_24_hr	0.031763	0.798048	0.973728	0.015102	158471	PRUNE2
ENSG00000106799.13	post_3.5_4_hr	-0.04802	0.255039	0.713013	0.000273	7046	TGFBR1
ENSG00000106993.12	post_3.5_4_hr	0.022661	1.12302	0.934026	2.39e-21	55664	CDC37L1
ENSG00000107021.16	post_3.5_4_hr	-0.01185	-0.12178	0.928127	0.044891	54662	TBC1D13
ENSG00000107077.19	post_3.5_4_hr	-0.02694	0.188666	0.869682	0.01764	23081	KDM4C
ENSG00000107175.12	post_24_hr	0.009163	0.179619	0.95915	0.005924	10488	CREB3
ENSG00000107262.26	post_3.5_4_hr	0.055691	0.198408	0.662984	0.006574	573	BAG1
ENSG00000107338.10	post_24_hr	-0.03164	1.25842	0.96167	1.58e-09	6461	SHB
ENSG00000107443.16	post_3.5_4_hr	0.116404	0.433313	0.419465	2.09e-06	54619	CCNJ
ENSG00000107581.13	post_3.5_4_hr	0.070032	0.210809	0.336646	1.29e-05	8661	EIF3A
ENSG00000107679.15	post_3.5_4_hr	0.102791	0.741103	0.550989	1.66e-13	59338	PLEKHA1
ENSG00000107771.17	post_3.5_4_hr	0.04613	0.43532	0.71413	5.72e-11	54462	CCSER2
ENSG00000107779.14	post_3.5_4_hr	-0.00037	0.423307	0.998445	1.78e-07	657	BMPR1A
ENSG00000107798.18	post_24_hr	0.079949	0.307838	0.724058	0.00804	3988	LIPA
ENSG00000107815.10	post_3.5_4_hr	0.062476	0.320694	0.732892	0.00109	56652	TWNK
ENSG00000107859.10	post_3.5_4_hr	-0.14653	-0.57919	0.601771	0.000544	5309	PITX3
ENSG00000107862.7	post_3.5_4_hr	-0.0512	-0.14186	0.429767	0.00068	8729	GBF1
ENSG00000107863.20	post_24_hr	-0.09581	-0.19295	0.133532	3.41e-05	57584	ARHGAP21
ENSG00000107864.15	post_24_hr	-0.13158	-0.3574	0.396385	0.00026	22849	CPEB3
ENSG00000107937.19	post_3.5_4_hr	0.099686	0.28242	0.293692	1.1e-05	23560	GTPBP4
ENSG00000107949.17	post_3.5_4_hr	0.055366	0.195943	0.53871	0.000304	56647	BCCIP
ENSG00000107954.11	post_3.5_4_hr	-0.01055	-0.16585	0.950831	0.031135	9148	NEURL1
ENSG00000107960.11	post_24_hr	0.054908	0.229147	0.693375	0.001538	79991	STN1
ENSG00000107968.10	post_3.5_4_hr	0.234911	0.891578	0.500899	2.19e-05	1326	MAP3K8
ENSG00000108010.12	post_3.5_4_hr	0.118486	0.316659	0.19853	1.09e-06	10539	GLRX3
ENSG00000108055.11	post_3.5_4_hr	0.11297	-0.1399	0.050005	0.002927	9126	SMC3
ENSG00000108175.19	post_3.5_4_hr	0.036175	0.263488	0.829821	0.001558	57178	ZMIZ1
ENSG00000108306.13	post_3.5_4_hr	0.058877	-0.57845	0.707086	3.65e-11	84961	FBXL20
ENSG00000108312.15	post_3.5_4_hr	-0.11107	-0.38605	0.11742	2.64e-13	7343	UBTF
ENSG00000108352.13	post_3.5_4_hr	0.015808	-0.42792	0.946241	3.92e-05	51195	RAPGEFL1
ENSG00000108389.10	post_3.5_4_hr	0.049133	-0.23659	0.807912	0.029268	9110	MTMR4
ENSG00000108423.15	post_3.5_4_hr	-0.11361	-0.36497	0.512165	0.000933	51174	TUBD1
ENSG00000108469.15	post_3.5_4_hr	-0.06846	-0.51067	0.576747	3.83e-12	9400	RECQL5
ENSG00000108523.16	post_24_hr	0.07933	0.159404	0.133555	3.53e-05	26001	RNF167
ENSG00000108557.20	post_3.5_4_hr	-0.09921	-0.49842	0.474196	9.84e-09	10743	RAI1
ENSG00000108559.12	post_24_hr	-0.03171	0.195412	0.830325	0.003426	4927	NUP88
ENSG00000108561.8	post_24_hr	0.042742	0.131065	0.619003	0.006682	708	C1QBP
ENSG00000108587.16	post_3.5_4_hr	-0.041	0.215201	0.660051	2.85e-05	9527	GOSR1
ENSG00000108588.15	post_3.5_4_hr	0.010535	0.120837	0.912632	0.005461	57003	CCDC47
ENSG00000108599.15	post_3.5_4_hr	-0.02222	-0.17125	0.878893	0.015653	11216	AKAP10
ENSG00000108604.17	post_3.5_4_hr	0.001791	-0.37935	0.994672	0.000696	6603	SMARCD2
ENSG00000108641.20	post_24_hr	0.100678	0.353022	0.70599	0.012784	27077	B9D1
ENSG00000108654.16	post_3.5_4_hr	-0.02192	0.591451	0.876637	7.71e-20	1655	DDX5
ENSG00000108671.11	post_3.5_4_hr	0.022599	0.230542	0.845912	3.05e-05	5717	PSMD11
ENSG00000108691.9	post_3.5_4_hr	0.116878	1.10207	0.89162	0.004058	6347	CCL2
ENSG00000108797.12	post_3.5_4_hr	-0.21198	-0.49913	0.136232	2.81e-06	8506	CNTNAP1
ENSG00000108799.13	post_3.5_4_hr	0.034856	-0.14914	0.746002	0.010588	2145	EZH1
ENSG00000108819.11	post_3.5_4_hr	0.142055	-0.28004	0.273744	0.002535	84687	PPP1R9B
ENSG00000108829.10	post_24_hr	0.011341	0.261209	0.970147	0.015752	55379	LRRC59
ENSG00000108840.16	post_3.5_4_hr	0.078517	0.226512	0.437311	0.00046	10014	HDAC5
ENSG00000108924.14	post_3.5_4_hr	0.068845	-0.27841	0.726989	0.012526	3131	HLF
ENSG00000108946.16	post_24_hr	-0.11038	-0.25951	0.181073	7.36e-06	5573	PRKAR1A
ENSG00000108963.19	post_3.5_4_hr	0.101954	-0.15331	0.24878	0.018435	1801	DPH1
ENSG00000108984.15	post_24_hr	0.098698	-0.27166	0.663902	0.035797	5608	MAP2K6
ENSG00000109016.18	post_3.5_4_hr	0.057499	-0.2553	0.646156	0.000398	25979	DHRS7B
ENSG00000109065.12	post_3.5_4_hr	0.095366	0.354833	0.363638	2.25e-07	26151	NAT9
ENSG00000109066.14	post_3.5_4_hr	-0.01803	-0.25422	0.930334	0.00686	54868	TMEM104
ENSG00000109099.16	post_15_30_45_min	0.040054	0.666762	0.946913	0.001033	5376	PMP22
ENSG00000109111.15	post_24_hr	-0.02274	-0.11853	0.757161	0.000898	6830	SUPT6H
ENSG00000109171.15	post_3.5_4_hr	-0.05219	0.168973	0.54055	0.001045	57606	SLAIN2
ENSG00000109184.15	post_24_hr	-0.10959	-0.31959	0.206177	9.95e-08	23142	DCUN1D4
ENSG00000109321.11	post_3.5_4_hr	-0.2329	3.32915	0.905039	1.05e-05	374	AREG
ENSG00000109323.11	post_3.5_4_hr	-0.07237	-0.37449	0.687368	0.000238	4126	MANBA
ENSG00000109332.20	post_3.5_4_hr	0.098893	0.228327	0.169144	1.04e-05	7323	UBE2D3
ENSG00000109572.15	post_24_hr	-0.02979	-0.29902	0.863041	4.03e-05	1182	CLCN3
ENSG00000109618.13	post_3.5_4_hr	-0.12108	-0.31834	0.293159	7.34e-05	51091	SEPSECS
ENSG00000109667.12	post_24_hr	0.412342	1.19418	0.293534	1.94e-06	56606	SLC2A9
ENSG00000109686.19	post_24_hr	0.085044	0.491202	0.617766	4.2e-08	152503	SH3D19
ENSG00000109771.16	post_24_hr	-0.12301	0.720822	0.712221	4.55e-06	55805	LRP2BP
ENSG00000109790.18	post_24_hr	0.074576	0.240745	0.623361	0.004074	51088	KLHL5
ENSG00000109846.9	post_24_hr	-0.13224	0.91713	0.533002	3.09e-14	1410	CRYAB
ENSG00000109917.11	post_24_hr	-0.00382	0.249151	0.989378	0.008146	8882	ZPR1
ENSG00000109927.11	post_24_hr	0.193015	0.617795	0.509422	0.000239	7007	TECTA
ENSG00000109929.10	post_3.5_4_hr	-0.04158	-0.26986	0.743251	6.84e-05	6309	SC5D
ENSG00000110042.8	post_3.5_4_hr	0.104345	0.39579	0.731479	0.017289	23220	DTX4
ENSG00000110048.12	post_3.5_4_hr	-0.10394	-0.27245	0.275059	3e-05	5007	OSBP
ENSG00000110063.10	post_24_hr	0.023179	0.267432	0.881574	2.13e-05	28960	DCPS
ENSG00000110074.12	post_3.5_4_hr	0.047838	-0.15503	0.650142	0.012462	55572	FOXRED1
ENSG00000110075.15	post_24_hr	-0.02586	-0.11656	0.76756	0.007019	55291	PPP6R3
ENSG00000110076.20	post_24_hr	0.019483	0.374715	0.967915	0.035362	9379	NRXN2
ENSG00000110218.9	post_24_hr	0.268244	1.63282	0.619726	2.35e-09	24145	PANX1
ENSG00000110422.12	post_3.5_4_hr	0.006606	0.182528	0.968163	0.012717	10114	HIPK3
ENSG00000110429.14	post_3.5_4_hr	-0.01134	0.42972	0.954911	1.79e-07	26273	FBXO3
ENSG00000110514.19	post_3.5_4_hr	0.000733	-0.21249	0.995698	0.000125	8567	MADD
ENSG00000110693.19	post_24_hr	-0.19774	-0.53301	0.309438	3.23e-05	55553	SOX6
ENSG00000110696.10	post_24_hr	-0.01282	0.161443	0.8977	3.3e-05	10944	C11orf58
ENSG00000110713.17	post_3.5_4_hr	0.013653	0.128209	0.896537	0.008686	4928	NUP98
ENSG00000110852.5	post_3.5_4_hr	0.21833	0.774991	0.552429	0.000349	9976	CLEC2B
ENSG00000110921.14	post_3.5_4_hr	-0.06692	-0.32415	0.613382	3.01e-05	4598	MVK
ENSG00000110925.7	post_3.5_4_hr	0.064621	0.35278	0.54055	1.34e-08	81566	CSRNP2
ENSG00000110987.9	post_3.5_4_hr	0.087803	-0.21381	0.532285	0.017914	605	BCL7A
ENSG00000111206.13	post_3.5_4_hr	-0.44792	-1.14976	0.263797	5.43e-05	2305	FOXM1
ENSG00000111266.9	post_3.5_4_hr	-0.0933	0.757859	0.489569	3.44e-20	80824	DUSP16
ENSG00000111269.3	post_3.5_4_hr	0.102139	-0.14867	0.293281	0.040629	1389	CREBL2
ENSG00000111271.15	post_3.5_4_hr	-0.03499	-0.20526	0.790987	0.003067	80724	ACAD10
ENSG00000111275.13	post_24_hr	-0.06545	-0.19677	0.50415	0.000715	217	ALDH2
ENSG00000111276.12	post_3.5_4_hr	0.093844	-0.22968	0.27937	0.000124	1027	CDKN1B
ENSG00000111300.10	post_3.5_4_hr	0.028492	0.238671	0.816213	6.51e-05	80018	NAA25
ENSG00000111361.13	post_24_hr	0.019081	0.124901	0.839896	0.003284	1967	EIF2B1
ENSG00000111424.12	post_3.5_4_hr	0.259952	1.29389	0.508523	8.8e-09	7421	VDR
ENSG00000111596.14	post_3.5_4_hr	-0.00747	0.099899	0.939518	0.026054	4848	CNOT2
ENSG00000111641.12	post_3.5_4_hr	0.224385	0.569853	0.278863	6.34e-05	4839	NOP2
ENSG00000111647.13	post_24_hr	0.063332	0.580836	0.761778	8.92e-10	23074	UHRF1BP1L
ENSG00000111653.20	post_3.5_4_hr	-0.11973	-0.4162	0.175613	1.56e-10	51147	ING4
ENSG00000111671.10	post_3.5_4_hr	-0.11896	0.450991	0.72174	0.012515	84727	SPSB2
ENSG00000111711.10	post_24_hr	0.205787	0.435099	0.059795	1.51e-07	51026	GOLT1B
ENSG00000111834.13	post_3.5_4_hr	-0.56537	-1.28928	0.084595	1.16e-06	345895	RSPH4A
ENSG00000111897.7	post_24_hr	0.003758	-0.11669	0.971264	0.001187	57515	SERINC1
ENSG00000111907.21	post_3.5_4_hr	0.02209	0.28855	0.906178	0.00053	7164	TPD52L1
ENSG00000111913.20	post_24_hr	0.160219	0.679596	0.501215	6.85e-07	9750	RIPOR2
ENSG00000111962.8	post_3.5_4_hr	0.116757	0.504663	0.763176	0.01491	10090	UST
ENSG00000112062.11	post_3.5_4_hr	-0.0165	-0.19306	0.845523	1.68e-06	1432	MAPK14
ENSG00000112079.9	post_24_hr	0.006903	0.161424	0.970954	0.017259	11329	STK38
ENSG00000112081.17	post_3.5_4_hr	-0.02866	0.354617	0.84268	1.8e-07	6428	SRSF3
ENSG00000112096.19	post_3.5_4_hr	0.051235	0.26383	0.763406	0.003244	6648	SOD2
ENSG00000112159.12	post_3.5_4_hr	-0.04579	-0.20507	0.616218	7.78e-05	23195	MDN1
ENSG00000112200.17	post_3.5_4_hr	-0.10816	-0.22989	0.117218	9.23e-06	26036	ZNF451
ENSG00000112242.16	post_3.5_4_hr	0.125819	0.438299	0.484924	8e-05	1871	E2F3
ENSG00000112245.13	post_3.5_4_hr	0.119306	0.311292	0.30754	8.34e-05	7803	PTP4A1
ENSG00000112293.15	post_3.5_4_hr	-0.3065	-0.89315	0.07266	3.11e-11	2822	GPLD1
ENSG00000112294.14	post_24_hr	0.068659	-0.26085	0.665671	0.002212	7915	ALDH5A1
ENSG00000112319.20	post_3.5_4_hr	-0.07634	0.202917	0.634072	0.034968	2070	EYA4
ENSG00000112320.12	post_24_hr	-0.06796	-0.20051	0.586991	0.005156	55084	SOBP
ENSG00000112343.11	post_3.5_4_hr	-0.02936	0.48268	0.923205	0.000235	10475	TRIM38
ENSG00000112365.5	post_3.5_4_hr	0.02607	-0.2382	0.884972	0.006111	9841	ZBTB24
ENSG00000112394.18	post_24_hr	-0.19936	-0.56961	0.329206	1.55e-05	117247	SLC16A10
ENSG00000112406.5	post_3.5_4_hr	0.030061	0.200582	0.841076	0.006787	51696	HECA
ENSG00000112511.18	post_24_hr	-0.00253	0.155178	0.988005	0.00446	5252	PHF1
ENSG00000112531.17	post_3.5_4_hr	0.079906	0.383439	0.403561	2.98e-10	9444	QKI
ENSG00000112561.19	post_3.5_4_hr	-0.19606	-0.48262	0.151447	1.27e-06	7942	TFEB
ENSG00000112562.20	post_24_hr	-0.01198	0.263599	0.971581	0.031355	64094	SMOC2
ENSG00000112578.10	post_3.5_4_hr	0.188619	0.49566	0.197299	1.57e-06	705	BYSL
ENSG00000112599.9	post_3.5_4_hr	-0.30149	-0.63918	0.129101	2.53e-05	2979	GUCA1B
ENSG00000112659.14	post_24_hr	0.076211	0.230028	0.384478	2.76e-05	23113	CUL9
ENSG00000112685.14	post_24_hr	-0.01684	0.293198	0.925669	7.72e-06	55770	EXOC2
ENSG00000112701.18	post_3.5_4_hr	0.056695	0.157114	0.42501	0.000612	26054	SENP6
ENSG00000112715.26	post_15_30_45_min	0.32061	0.862741	0.09047	1.05e-10	7422	VEGFA
ENSG00000112851.15	post_24_hr	-0.14045	-0.26749	0.133645	9.74e-05	55914	ERBIN
ENSG00000112893.10	post_3.5_4_hr	-0.16946	0.181754	0.099771	0.026484	4124	MAN2A1
ENSG00000112941.14	post_3.5_4_hr	-0.036	0.343583	0.80306	1e-06	11044	TENT4A
ENSG00000113013.16	post_3.5_4_hr	0.059076	0.191817	0.456028	0.000114	3313	HSPA9
ENSG00000113070.8	post_3.5_4_hr	0.420751	2.59452	0.264848	2e-23	1839	HBEGF
ENSG00000113163.19	post_24_hr	-0.0914	-0.29266	0.295152	3.28e-07	10087	CERT1
ENSG00000113194.13	post_3.5_4_hr	0.005036	0.139487	0.969344	0.016465	23197	FAF2
ENSG00000113240.14	post_24_hr	-0.07307	-0.21629	0.473979	0.000443	57396	CLK4
ENSG00000113441.16	post_3.5_4_hr	0.147787	0.474752	0.094456	9.67e-13	4012	LNPEP
ENSG00000113456.19	post_24_hr	0.036394	0.258444	0.77866	1.42e-05	5810	RAD1
ENSG00000113460.13	post_3.5_4_hr	0.139867	0.384783	0.256785	5.93e-06	55299	BRIX1
ENSG00000113522.14	post_3.5_4_hr	-0.0101	-0.20943	0.960364	0.020622	10111	RAD50
ENSG00000113615.13	post_3.5_4_hr	-0.01503	0.326105	0.936138	4.06e-05	10802	SEC24A
ENSG00000113712.19	post_3.5_4_hr	0.030119	0.445075	0.858446	9.67e-09	1452	CSNK1A1
ENSG00000113719.17	post_24_hr	0.060903	0.195766	0.275806	9.57e-08	57222	ERGIC1
ENSG00000113761.12	post_3.5_4_hr	0.097851	-0.27607	0.447267	0.001241	23567	ZNF346
ENSG00000113811.12	post_3.5_4_hr	0.028288	0.189804	0.808761	0.0012	58515	SELENOK
ENSG00000113851.16	post_24_hr	-0.01558	-0.17421	0.909925	0.001348	51185	CRBN
ENSG00000113916.18	post_3.5_4_hr	0.150934	0.475403	0.542934	0.001573	604	BCL6
ENSG00000114019.15	post_24_hr	-0.08019	-0.49059	0.837239	0.007098	51421	AMOTL2
ENSG00000114030.13	post_24_hr	0.073106	0.602912	0.603353	3.29e-15	3836	KPNA1
ENSG00000114062.22	post_24_hr	0.006813	0.128935	0.961443	0.012214	7337	UBE3A
ENSG00000114126.18	post_24_hr	-0.04772	-0.21232	0.662281	0.000232	7029	TFDP2
ENSG00000114268.12	post_3.5_4_hr	-0.01598	-0.34944	0.964433	0.036098	5210	PFKFB4
ENSG00000114354.15	post_3.5_4_hr	0.039786	0.179446	0.583331	1.97e-05	10342	TFG
ENSG00000114388.14	post_24_hr	0.058435	0.24315	0.621052	0.000123	10641	NPRL2
ENSG00000114391.13	post_3.5_4_hr	-0.01185	0.094137	0.889577	0.01996	6152	RPL24
ENSG00000114423.23	post_3.5_4_hr	-0.00059	0.251901	0.998019	0.009342	868	CBLB
ENSG00000114554.12	post_24_hr	0.055059	0.234525	0.680804	0.000839	5361	PLXNA1
ENSG00000114648.12	post_24_hr	0.015349	0.206088	0.943268	0.01149	23276	KLHL18
ENSG00000114650.21	post_3.5_4_hr	-0.00299	-0.16061	0.979869	0.001295	22937	SCAP
ENSG00000114670.14	post_24_hr	0.18274	0.549942	0.50086	0.00045	79858	NEK11
ENSG00000114735.10	post_3.5_4_hr	0.057684	-0.22074	0.67137	0.005384	51409	HEMK1
ENSG00000114738.11	post_24_hr	0.125374	0.274569	0.28788	0.000537	7867	MAPKAPK3
ENSG00000114770.17	post_3.5_4_hr	-0.05275	-0.2613	0.760144	0.004288	10057	ABCC5
ENSG00000114784.4	post_3.5_4_hr	0.061278	0.158594	0.438937	0.00191	10289	EIF1B
ENSG00000114859.16	post_3.5_4_hr	0.00208	-0.51752	0.995922	0.003823	1181	CLCN2
ENSG00000114982.19	post_24_hr	0.01701	0.112979	0.877465	0.019406	55683	KANSL3
ENSG00000114988.12	post_3.5_4_hr	0.06887	-0.15628	0.575138	0.048975	81562	LMAN2L
ENSG00000114999.8	post_24_hr	0.111712	0.346681	0.279881	3.11e-07	150465	TTL
ENSG00000115020.17	post_3.5_4_hr	0.005326	-0.41506	0.972814	3.05e-10	200576	PIKFYVE
ENSG00000115073.8	post_24_hr	0.095549	0.17435	0.071234	1.67e-05	10120	ACTR1B
ENSG00000115091.12	post_3.5_4_hr	0.122318	0.287571	0.32581	0.000665	10096	ACTR3
ENSG00000115107.20	post_3.5_4_hr	0.081243	-0.39815	0.657345	0.000111	55240	STEAP3
ENSG00000115109.14	post_3.5_4_hr	-0.15203	-0.48155	0.146181	6.88e-10	57669	EPB41L5
ENSG00000115159.16	post_24_hr	-0.23192	-0.72079	0.194459	5.28e-09	2820	GPD2
ENSG00000115204.15	post_3.5_4_hr	0.138262	0.39018	0.285662	8.39e-06	4358	MPV17
ENSG00000115211.17	post_3.5_4_hr	0.015866	0.304989	0.916527	2.71e-06	8890	EIF2B4
ENSG00000115226.10	post_3.5_4_hr	0.251749	0.991554	0.745372	0.016755	64838	FNDC4
ENSG00000115233.12	post_3.5_4_hr	0.040491	0.141052	0.657349	0.007132	10213	PSMD14
ENSG00000115241.11	post_24_hr	0.022063	0.119798	0.833455	0.014132	5496	PPM1G
ENSG00000115295.21	post_24_hr	-0.01876	-0.1797	0.913518	0.008976	79745	CLIP4
ENSG00000115355.18	post_24_hr	-0.03757	0.171071	0.765658	0.00565	55704	CCDC88A
ENSG00000115364.14	post_3.5_4_hr	-0.05847	-0.16346	0.532427	0.004897	9801	MRPL19
ENSG00000115484.15	post_24_hr	-0.01152	0.217473	0.939351	7.3e-05	10575	CCT4
ENSG00000115520.9	post_3.5_4_hr	0.179731	0.825927	0.308338	9.8e-13	80219	COQ10B
ENSG00000115526.11	post_3.5_4_hr	-0.00554	-0.34594	0.977573	3.65e-05	9486	CHST10
ENSG00000115539.14	post_24_hr	0.03734	0.153241	0.769753	0.016646	79031	PDCL3
ENSG00000115541.11	post_24_hr	0.175929	0.384358	0.098494	1.01e-06	3336	HSPE1
ENSG00000115548.17	post_3.5_4_hr	0.142947	-0.2025	0.086757	0.002143	55818	KDM3A
ENSG00000115556.14	post_24_hr	-0.05438	-0.2645	0.760986	0.00239	84812	PLCD4
ENSG00000115594.12	post_3.5_4_hr	0.17635	0.913514	0.552496	1.1e-07	3554	IL1R1
ENSG00000115652.15	post_24_hr	0.141997	0.345473	0.082814	1.09e-08	80146	UXS1
ENSG00000115705.22	post_3.5_4_hr	-0.34396	0.473296	0.114438	0.003631	7173	TPO
ENSG00000115738.10	post_3.5_4_hr	-0.1672	-0.6272	0.673418	0.006611	3398	ID2
ENSG00000115808.12	post_24_hr	-0.06432	0.574795	0.784831	5.46e-08	6801	STRN
ENSG00000115816.15	post_3.5_4_hr	0.030856	0.212822	0.771839	9.18e-05	10153	CEBPZ
ENSG00000115875.19	post_3.5_4_hr	0.028331	0.363623	0.845523	9.6e-08	6432	SRSF7
ENSG00000115896.16	post_24_hr	0.007567	-0.31144	0.980927	0.002965	5334	PLCL1
ENSG00000115904.15	post_3.5_4_hr	-0.0283	-0.17407	0.83158	0.009558	6654	SOS1
ENSG00000115946.8	post_3.5_4_hr	0.220415	0.488705	0.116743	2.62e-06	56902	PNO1
ENSG00000115963.14	post_3.5_4_hr	0.387818	2.3278	0.306607	4.05e-21	390	RND3
ENSG00000115993.13	post_3.5_4_hr	-0.03129	0.145658	0.791611	0.019576	66008	TRAK2
ENSG00000116005.12	post_24_hr	0.069687	-0.26216	0.677938	0.003473	51449	PCYOX1
ENSG00000116030.17	post_3.5_4_hr	-0.01943	0.09606	0.820854	0.030392	7341	SUMO1
ENSG00000116044.16	post_3.5_4_hr	0.032223	0.296113	0.827522	3.44e-05	4780	NFE2L2
ENSG00000116128.12	post_3.5_4_hr	-0.07072	0.788028	0.794213	1.61e-09	607	BCL9
ENSG00000116133.13	post_24_hr	0.161024	0.735966	0.459203	7.48e-09	1718	DHCR24
ENSG00000116138.13	post_3.5_4_hr	-0.0723	-0.31136	0.54055	1.06e-05	23341	DNAJC16
ENSG00000116141.17	post_3.5_4_hr	-0.07277	0.382159	0.836033	0.033055	4139	MARK1
ENSG00000116194.13	post_24_hr	-0.04828	0.337943	0.808756	0.000147	9068	ANGPTL1
ENSG00000116199.12	post_3.5_4_hr	-0.09411	0.247155	0.350887	0.000229	9917	FAM20B
ENSG00000116205.14	post_3.5_4_hr	-0.02935	-0.17988	0.80319	0.003088	127428	TCEANC2
ENSG00000116213.16	post_3.5_4_hr	0.01467	-0.14671	0.925599	0.047186	49856	WRAP73
ENSG00000116237.16	post_24_hr	0.137974	0.450287	0.461804	5.63e-05	23463	ICMT
ENSG00000116260.17	post_24_hr	-0.0048	-0.31257	0.98675	0.000492	5768	QSOX1
ENSG00000116285.13	post_3.5_4_hr	0.247525	1.33878	0.44371	8.98e-12	54206	ERRFI1
ENSG00000116337.20	post_24_hr	-0.06648	0.582756	0.894306	0.003345	271	AMPD2
ENSG00000116396.15	post_24_hr	-0.09384	0.719607	0.814929	3.8e-05	3749	KCNC4
ENSG00000116473.15	post_24_hr	0.044127	0.291272	0.681751	8.33e-08	5906	RAP1A
ENSG00000116521.11	post_3.5_4_hr	-0.01242	-0.1119	0.904661	0.020791	10067	SCAMP3
ENSG00000116560.11	post_3.5_4_hr	0.108565	0.399539	0.229278	1.87e-10	6421	SFPQ
ENSG00000116574.6	post_24_hr	-0.2503	-0.59486	0.263704	9.74e-05	58480	RHOU
ENSG00000116580.20	post_24_hr	0.008942	0.085906	0.929991	0.037405	54856	GON4L
ENSG00000116641.18	post_24_hr	-0.00778	0.161361	0.971915	0.047678	85440	DOCK7
ENSG00000116679.16	post_3.5_4_hr	0.025914	0.316067	0.859953	3.52e-06	10625	IVNS1ABP
ENSG00000116685.16	post_24_hr	0.00654	0.139031	0.964251	0.010194	90231	KIAA2013
ENSG00000116698.22	post_3.5_4_hr	-0.05162	-0.1572	0.507151	0.00108	9887	SMG7
ENSG00000116717.13	post_3.5_4_hr	0.261598	0.842465	0.566961	0.001802	1647	GADD45A
ENSG00000116731.23	post_3.5_4_hr	0.086461	0.627472	0.529101	1.09e-14	7799	PRDM2
ENSG00000116761.12	post_24_hr	-0.25662	-0.7531	0.407292	0.000231	1491	CTH
ENSG00000116791.14	post_24_hr	0.033961	0.610985	0.875604	1.3e-12	1429	CRYZ
ENSG00000116830.12	post_24_hr	0.107974	0.451326	0.576645	1.97e-05	8458	TTF2
ENSG00000116918.15	post_3.5_4_hr	0.007956	0.31079	0.954407	6.1e-08	7257	TSNAX
ENSG00000116984.15	post_24_hr	0.003038	-0.14765	0.982653	0.00206	4548	MTR
ENSG00000117020.19	post_3.5_4_hr	0.058032	0.248326	0.772681	0.021147	10000	AKT3
ENSG00000117133.11	post_24_hr	0.139548	0.26922	0.064238	2.89e-06	80135	RPF1
ENSG00000117139.18	post_3.5_4_hr	0.037942	0.264	0.82019	0.001558	10765	KDM5B
ENSG00000117153.16	post_3.5_4_hr	0.036976	-0.25978	0.763655	5.76e-05	59349	KLHL12
ENSG00000117155.17	post_24_hr	0.09649	0.559212	0.715342	1.14e-05	117178	SSX2IP
ENSG00000117395.13	post_24_hr	0.040562	0.237546	0.749617	9.22e-05	10969	EBNA1BP2
ENSG00000117408.11	post_24_hr	0.098616	0.238694	0.151406	1.13e-06	9670	IPO13
ENSG00000117450.15	post_3.5_4_hr	0.001307	0.120485	0.991069	0.014758	5052	PRDX1
ENSG00000117481.11	post_3.5_4_hr	0.12136	0.262728	0.147869	2.17e-05	387338	NSUN4
ENSG00000117592.9	post_24_hr	-0.00345	-0.18496	0.982538	0.000249	9588	PRDX6
ENSG00000117643.15	post_24_hr	0.069928	0.253459	0.733662	0.017851	57134	MAN1C1
ENSG00000117697.15	post_3.5_4_hr	-0.09979	-0.24867	0.230539	2.56e-05	25936	NSL1
ENSG00000117748.10	post_24_hr	-0.0515	0.150458	0.549131	0.002619	6118	RPA2
ENSG00000117859.19	post_3.5_4_hr	-0.02485	0.84173	0.908817	1e-18	114883	OSBPL9
ENSG00000117984.15	post_24_hr	0.12266	-0.17923	0.146783	0.004782	1509	CTSD
ENSG00000118096.10	post_3.5_4_hr	-0.07322	-0.23337	0.528722	0.001264	56912	IFT46
ENSG00000118217.7	post_3.5_4_hr	0.02638	0.200821	0.81295	0.000281	22926	ATF6
ENSG00000118242.16	post_3.5_4_hr	-0.30555	-0.83197	0.454402	0.00244	55686	MREG
ENSG00000118246.14	post_3.5_4_hr	0.060429	0.252257	0.521448	7.63e-06	22868	FASTKD2
ENSG00000118369.13	post_24_hr	0.015161	0.2882	0.949751	0.000768	57558	USP35
ENSG00000118407.15	post_3.5_4_hr	0.111374	0.326606	0.409617	0.000182	27145	FILIP1
ENSG00000118412.13	post_3.5_4_hr	-0.04245	-0.37903	0.67202	1.43e-11	9994	CASP8AP2
ENSG00000118518.17	post_3.5_4_hr	-0.1456	0.55435	0.099696	9.45e-17	81847	RNF146
ENSG00000118523.6	post_3.5_4_hr	0.817325	1.62729	0.156614	8.46e-05	1490	CCN2
ENSG00000118564.15	post_24_hr	-0.04326	-0.13208	0.575682	0.002811	26234	FBXL5
ENSG00000118596.12	post_24_hr	-0.0073	-0.80478	0.991486	0.000907	9194	SLC16A7
ENSG00000118680.14	post_3.5_4_hr	0.074058	0.212696	0.339988	3.65e-05	103910	MYL12B
ENSG00000118705.17	post_24_hr	0.1042	0.383016	0.144701	5.77e-14	6185	RPN2
ENSG00000118729.12	post_24_hr	0.277873	0.753187	0.117028	4.73e-09	845	CASQ2
ENSG00000118816.11	post_3.5_4_hr	-0.00187	0.089373	0.984206	0.022909	10983	CCNI
ENSG00000118894.15	post_24_hr	0.132526	0.518493	0.466594	9.79e-07	196483	EEF2KMT
ENSG00000118939.18	post_24_hr	0.160472	0.443821	0.332785	3.15e-05	7347	UCHL3
ENSG00000118965.16	post_3.5_4_hr	0.011586	-0.19874	0.955684	0.041409	57539	WDR35
ENSG00000118985.16	post_3.5_4_hr	0.295921	0.708701	0.30249	0.000275	22936	ELL2
ENSG00000119042.17	post_24_hr	0.047451	0.453639	0.907047	0.004249	23314	SATB2
ENSG00000119125.17	post_24_hr	-0.33803	-1.06458	0.543629	0.001632	9615	GDA
ENSG00000119185.13	post_3.5_4_hr	0.000972	0.155041	0.995211	0.031579	9270	ITGB1BP1
ENSG00000119227.8	post_3.5_4_hr	0.006555	-0.43365	0.970491	1.64e-08	80235	PIGZ
ENSG00000119280.17	post_3.5_4_hr	0.068845	0.412729	0.759924	0.000444	84886	C1orf198
ENSG00000119318.13	post_3.5_4_hr	0.076727	0.197898	0.30754	0.000101	5887	RAD23B
ENSG00000119321.10	post_3.5_4_hr	-0.06578	-0.24984	0.299232	5.9e-09	23307	FKBP15
ENSG00000119326.15	post_24_hr	-0.0193	0.706221	0.950405	7.35e-11	8727	CTNNAL1
ENSG00000119392.16	post_3.5_4_hr	-0.04604	-0.22103	0.523735	3.37e-07	2733	GLE1
ENSG00000119401.11	post_3.5_4_hr	-0.12009	-0.57636	0.190542	2.24e-17	22954	TRIM32
ENSG00000119402.18	post_3.5_4_hr	-0.00339	-0.10252	0.969344	0.008043	26190	FBXW2
ENSG00000119414.12	post_3.5_4_hr	-0.03235	0.164465	0.783798	0.007613	5537	PPP6C
ENSG00000119471.15	post_24_hr	0.072874	-0.13477	0.450132	0.032906	84263	HSDL2
ENSG00000119574.13	post_3.5_4_hr	0.003687	-0.18233	0.980916	0.005532	84878	ZBTB45
ENSG00000119599.17	post_24_hr	0.060206	0.432815	0.818619	0.00019	26094	DCAF4
ENSG00000119650.13	post_24_hr	0.028013	0.343333	0.91915	0.000913	112752	IFT43
ENSG00000119661.15	post_3.5_4_hr	-0.19579	-0.43761	0.169311	3.51e-05	83544	DNAL1
ENSG00000119673.16	post_24_hr	0.136214	-0.23546	0.189745	0.001765	10965	ACOT2
ENSG00000119684.16	post_3.5_4_hr	0.004576	-0.16469	0.970491	0.002487	27030	MLH3
ENSG00000119688.21	post_3.5_4_hr	-0.01899	-0.30009	0.881833	2.34e-07	5826	ABCD4
ENSG00000119707.14	post_3.5_4_hr	-0.04822	0.074798	0.360534	0.044364	58517	RBM25
ENSG00000119711.13	post_24_hr	0.093831	-0.25283	0.588156	0.012849	4329	ALDH6A1
ENSG00000119729.12	post_24_hr	-0.01734	-0.14042	0.902915	0.01642	23433	RHOQ
ENSG00000119737.6	post_3.5_4_hr	-0.08786	0.546354	0.880359	0.049241	10936	GPR75
ENSG00000119771.15	post_24_hr	-0.14578	0.589001	0.763073	0.011521	114818	KLHL29
ENSG00000119777.20	post_3.5_4_hr	-0.03106	0.223098	0.84268	0.00368	54867	TMEM214
ENSG00000119812.20	post_24_hr	0.035351	0.246683	0.765271	8.58e-06	25940	FAM98A
ENSG00000119865.9	post_3.5_4_hr	-0.08656	0.409495	0.722789	0.001521	25927	CNRIP1
ENSG00000119899.13	post_3.5_4_hr	0.03294	0.415738	0.909938	0.001302	26503	SLC17A5
ENSG00000119938.9	post_15_30_45_min	0.039436	0.461158	0.939609	0.021419	5507	PPP1R3C
ENSG00000120137.7	post_3.5_4_hr	0.100398	0.522238	0.324961	8.72e-15	79646	PANK3
ENSG00000120306.11	post_24_hr	0.176421	0.643266	0.107317	3.29e-15	84418	CYSTM1
ENSG00000120370.14	post_24_hr	-0.07786	0.331519	0.814996	0.041346	92344	GORAB
ENSG00000120438.12	post_24_hr	0.094936	0.215138	0.096478	3.89e-07	6950	TCP1
ENSG00000120451.11	post_24_hr	0.093678	0.252383	0.144561	3.41e-08	399979	SNX19
ENSG00000120526.12	post_3.5_4_hr	0.149942	0.345599	0.160716	8.2e-06	84955	NUDCD1
ENSG00000120549.18	post_3.5_4_hr	0.020608	0.2543	0.905927	0.001079	56243	KIAA1217
ENSG00000120685.20	post_3.5_4_hr	-0.10257	-0.25585	0.13092	4.25e-07	80209	PROSER1
ENSG00000120688.9	post_24_hr	0.10459	0.349599	0.33374	3.66e-07	11193	WBP4
ENSG00000120690.16	post_3.5_4_hr	-0.05635	0.49668	0.715381	4.45e-10	1997	ELF1
ENSG00000120696.9	post_3.5_4_hr	0.010359	-0.46035	0.96245	2.32e-06	84078	KBTBD7
ENSG00000120709.11	post_3.5_4_hr	0.035883	0.175445	0.772911	0.007328	51307	FAM53C
ENSG00000120727.13	post_3.5_4_hr	0.008171	0.093948	0.932426	0.031749	51247	PAIP2
ENSG00000120729.10	post_3.5_4_hr	0.087181	0.458858	0.565598	1.97e-07	9499	MYOT
ENSG00000120784.17	post_3.5_4_hr	-0.03887	-0.5954	0.839354	2.89e-10	22835	ZFP30
ENSG00000120896.14	post_3.5_4_hr	0.011469	-0.23091	0.950516	0.004204	10174	SORBS3
ENSG00000120925.16	post_3.5_4_hr	-0.09608	-0.27523	0.236347	1.69e-06	81790	RNF170
ENSG00000120942.14	post_3.5_4_hr	0.081464	0.238866	0.404347	0.000168	29914	UBIAD1
ENSG00000121058.5	post_24_hr	-0.02326	-0.13814	0.860905	0.023794	8161	COIL
ENSG00000121064.13	post_3.5_4_hr	-0.0089	-0.23542	0.964218	0.008041	59342	SCPEP1
ENSG00000121289.18	post_3.5_4_hr	0.065126	-0.12457	0.442678	0.030487	84902	CEP89
ENSG00000121310.17	post_24_hr	-0.00361	-0.14992	0.982538	0.006884	55268	ECHDC2
ENSG00000121350.16	post_24_hr	0.100502	0.260171	0.300897	4.73e-05	79912	PYROXD1
ENSG00000121361.5	post_15_30_45_min	0.196318	0.553667	0.359838	1.69e-05	3764	KCNJ8
ENSG00000121406.9	post_3.5_4_hr	0.08588	-0.2079	0.601559	0.047812	256051	ZNF549
ENSG00000121577.14	post_24_hr	-0.19244	-0.49489	0.279095	3.72e-05	64091	POPDC2
ENSG00000121579.14	post_24_hr	0.015591	0.310807	0.9307	2.26e-06	80218	NAA50
ENSG00000121691.7	post_24_hr	0.159643	-0.17925	0.095341	0.020166	847	CAT
ENSG00000121775.18	post_3.5_4_hr	-0.07867	-0.30786	0.617112	0.000902	55116	TMEM39B
ENSG00000121903.15	post_24_hr	-0.02914	0.29154	0.928328	0.020079	7579	ZSCAN20
ENSG00000121957.15	post_3.5_4_hr	-0.02663	1.51475	0.959843	4.79e-13	29899	GPSM2
ENSG00000121964.15	post_24_hr	0.049612	0.482675	0.754425	3.77e-11	79712	GTDC1
ENSG00000122034.17	post_24_hr	0.047943	0.214465	0.604467	1.78e-05	2971	GTF3A
ENSG00000122068.13	post_24_hr	0.023147	0.623325	0.930871	1.13e-10	84248	FYTTD1
ENSG00000122126.18	post_3.5_4_hr	0.017681	0.213026	0.893251	0.000377	4952	OCRL
ENSG00000122203.15	post_3.5_4_hr	0.116497	0.409121	0.077452	5.95e-16	57179	KIAA1191
ENSG00000122257.20	post_3.5_4_hr	0.044969	-0.17036	0.640261	0.002212	5930	RBBP6
ENSG00000122367.21	post_24_hr	0.163976	0.336804	0.128749	1.96e-05	11155	LDB3
ENSG00000122484.9	post_3.5_4_hr	-0.06741	-0.2995	0.444057	6.53e-08	79871	RPAP2
ENSG00000122490.19	post_24_hr	0.00879	-0.1757	0.960771	0.006711	80148	SLC66A2
ENSG00000122512.16	post_3.5_4_hr	-0.10965	-0.36242	0.270568	1.42e-07	5395	PMS2
ENSG00000122550.18	post_3.5_4_hr	-0.0255	-0.21416	0.847534	0.000994	55975	KLHL7
ENSG00000122566.22	post_3.5_4_hr	0.075675	0.162586	0.211999	0.000169	3181	HNRNPA2B1
ENSG00000122591.13	post_24_hr	-0.18747	-0.40336	0.199983	9.26e-05	84668	FAM126A
ENSG00000122643.23	post_24_hr	0.013614	-0.32947	0.950405	2.96e-05	51251	NT5C3A
ENSG00000122678.17	post_3.5_4_hr	0.011888	-0.24865	0.932554	5.41e-05	27434	POLM
ENSG00000122687.19	post_3.5_4_hr	-0.03532	-0.20651	0.75053	0.000519	29960	MRM2
ENSG00000122741.16	post_3.5_4_hr	-0.08392	-0.20643	0.221498	2.63e-05	79269	DCAF10
ENSG00000122861.16	post_3.5_4_hr	0.161501	0.542481	0.647325	0.007774	5328	PLAU
ENSG00000122863.6	post_3.5_4_hr	0.363337	1.70165	0.209847	7.32e-17	9469	CHST3
ENSG00000122870.12	post_24_hr	-0.13765	-0.40654	0.542588	0.002619	80114	BICC1
ENSG00000122882.11	post_3.5_4_hr	0.001209	0.244431	0.993081	1.12e-05	11319	ECD
ENSG00000122884.13	post_3.5_4_hr	0.207801	1.0601	0.287096	1.11e-15	5033	P4HA1
ENSG00000122912.15	post_3.5_4_hr	-0.11828	0.14735	0.164989	0.023363	8034	SLC25A16
ENSG00000123064.13	post_24_hr	0.005831	0.220382	0.970805	3.7e-05	79039	DDX54
ENSG00000123106.11	post_24_hr	0.166472	0.433851	0.052984	3e-11	55297	CCDC91
ENSG00000123130.17	post_24_hr	0.174752	0.770367	0.156368	1.02e-17	23597	ACOT9
ENSG00000123154.12	post_3.5_4_hr	-0.03731	-0.25036	0.862034	0.02129	84292	WDR83
ENSG00000123179.14	post_3.5_4_hr	0.190282	-0.367	0.383773	0.020411	84650	EBPL
ENSG00000123268.9	post_3.5_4_hr	0.024338	0.542043	0.882326	9.85e-14	466	ATF1
ENSG00000123411.15	post_3.5_4_hr	-0.1117	-0.21306	0.084386	1.81e-05	64375	IKZF4
ENSG00000123415.16	post_3.5_4_hr	0.036107	-0.128	0.752618	0.049797	23583	SMUG1
ENSG00000123444.14	post_3.5_4_hr	-0.1468	-0.27833	0.086975	2.96e-05	55709	KBTBD4
ENSG00000123562.18	post_3.5_4_hr	0.10927	0.320849	0.111151	2.78e-10	9643	MORF4L2
ENSG00000123570.4	post_24_hr	0.094236	0.405687	0.551247	3.57e-06	51209	RAB9B
ENSG00000123607.16	post_24_hr	-0.02346	-0.16117	0.867754	0.009717	79809	TTC21B
ENSG00000123643.13	post_3.5_4_hr	0.245417	1.12459	0.427956	6.58e-09	206358	SLC36A1
ENSG00000123684.13	post_3.5_4_hr	-0.12731	0.315781	0.123722	1.78e-07	9926	LPGAT1
ENSG00000123689.6	post_15_30_45_min	0.098617	1.10532	0.910757	0.000313	50486	G0S2
ENSG00000123815.13	post_3.5_4_hr	-0.01256	-0.207	0.944183	0.01174	79934	COQ8B
ENSG00000124067.17	post_24_hr	0.141779	0.416817	0.251438	4.17e-07	6560	SLC12A4
ENSG00000124120.11	post_3.5_4_hr	0.271926	0.714946	0.129101	4.02e-08	79183	TTPAL
ENSG00000124177.16	post_24_hr	-0.02573	-0.16554	0.835048	0.003152	84181	CHD6
ENSG00000124193.16	post_3.5_4_hr	-0.06823	0.336686	0.535663	2.09e-07	6431	SRSF6
ENSG00000124198.10	post_24_hr	-0.02262	-0.12965	0.867636	0.03664	10564	ARFGEF2
ENSG00000124257.7	post_3.5_4_hr	0.014239	-0.26169	0.958443	0.040676	140825	NEURL2
ENSG00000124275.15	post_3.5_4_hr	0.017687	0.145053	0.883755	0.011128	4552	MTRR
ENSG00000124279.12	post_3.5_4_hr	-0.00663	-0.42988	0.978535	4.38e-05	79072	FASTKD3
ENSG00000124374.9	post_24_hr	0.055438	-0.28394	0.844471	0.031864	400961	PAIP2B
ENSG00000124380.11	post_24_hr	0.02985	0.166551	0.804628	0.003022	11017	SNRNP27
ENSG00000124383.9	post_3.5_4_hr	0.034206	0.18524	0.759306	0.001585	10199	MPHOSPH10
ENSG00000124406.16	post_24_hr	-0.03068	-0.29292	0.877195	0.000367	10396	ATP8A1
ENSG00000124486.14	post_24_hr	-0.05912	-0.15519	0.489528	0.002881	8239	USP9X
ENSG00000124588.22	post_24_hr	0.10397	0.372393	0.2895	3.47e-09	4835	NQO2
ENSG00000124596.17	post_3.5_4_hr	-0.07943	-0.23873	0.392535	0.000108	221443	OARD1
ENSG00000124659.7	post_3.5_4_hr	0.014727	-0.18821	0.938614	0.033159	6903	TBCC
ENSG00000124762.14	post_3.5_4_hr	0.600452	2.56017	0.265768	2.61e-13	1026	CDKN1A
ENSG00000124782.21	post_3.5_4_hr	0.12	-0.19915	0.375848	0.035571	6239	RREB1
ENSG00000124784.9	post_3.5_4_hr	0.078898	0.286613	0.554732	0.000338	83732	RIOK1
ENSG00000124789.12	post_3.5_4_hr	0.059054	0.203626	0.432565	1.92e-05	9972	NUP153
ENSG00000124831.19	post_24_hr	-6.76e-05	0.323817	0.999391	1.87e-09	9208	LRRFIP1
ENSG00000125124.14	post_24_hr	0.048141	-0.13328	0.674801	0.040773	583	BBS2
ENSG00000125148.7	post_24_hr	-0.13293	-0.92965	0.831514	0.00118	4502	MT2A
ENSG00000125304.10	post_24_hr	0.025475	0.135812	0.796359	0.003776	9375	TM9SF2
ENSG00000125386.16	post_3.5_4_hr	-0.02014	-0.2287	0.826954	3.15e-07	8603	FAM193A
ENSG00000125388.20	post_3.5_4_hr	0.161012	0.353544	0.242181	0.000263	2868	GRK4
ENSG00000125398.8	post_15_30_45_min	0.637408	2.32938	0.050654	5.41e-23	6662	SOX9
ENSG00000125447.18	post_24_hr	0.007018	0.112367	0.951235	0.010175	23163	GGA3
ENSG00000125449.7	post_24_hr	-0.03058	0.308829	0.918008	0.007146	79637	ARMC7
ENSG00000125458.7	post_24_hr	0.129827	0.278815	0.206511	0.000106	30833	NT5C
ENSG00000125482.13	post_3.5_4_hr	-0.1294	-0.27116	0.089196	3.58e-06	7270	TTF1
ENSG00000125484.12	post_3.5_4_hr	0.00848	-0.17438	0.953	0.006277	9329	GTF3C4
ENSG00000125551.19	post_3.5_4_hr	-0.59911	-1.41352	0.159436	6.19e-05	5342	PLGLB2
ENSG00000125629.16	post_3.5_4_hr	-0.02189	-0.19843	0.884901	0.00625	51141	INSIG2
ENSG00000125733.18	post_24_hr	0.03042	-0.12675	0.792297	0.02756	9322	TRIP10
ENSG00000125734.16	post_3.5_4_hr	-0.07991	-0.24389	0.461257	0.000519	56927	GPR108
ENSG00000125740.14	post_3.5_4_hr	0.870796	2.54547	0.5571	0.002214	2354	FOSB
ENSG00000125741.5	post_24_hr	0.063736	0.245307	0.549171	4.35e-05	80207	OPA3
ENSG00000125814.17	post_3.5_4_hr	-0.0574	-0.27744	0.680125	0.000391	63908	NAPB
ENSG00000125826.21	post_24_hr	0.008866	-0.09986	0.937833	0.024051	10616	RBCK1
ENSG00000125835.20	post_3.5_4_hr	0.010444	0.140997	0.932783	0.011144	6628	SNRPB
ENSG00000125845.7	post_3.5_4_hr	0.255706	0.833968	0.596606	0.0026	650	BMP2
ENSG00000125846.16	post_3.5_4_hr	-0.14468	-0.52652	0.074145	2.09e-16	7692	ZNF133
ENSG00000125848.10	post_3.5_4_hr	-0.52151	0.792296	0.096683	0.000425	23767	FLRT3
ENSG00000125863.20	post_3.5_4_hr	-0.14832	-0.30664	0.070052	1.35e-06	8195	MKKS
ENSG00000125870.11	post_3.5_4_hr	-0.00479	0.121478	0.971791	0.048749	6629	SNRPB2
ENSG00000125871.14	post_3.5_4_hr	-0.04663	-0.34541	0.779428	7.12e-05	92667	MGME1
ENSG00000125875.15	post_24_hr	-0.03742	-0.13555	0.626853	0.001317	128637	TBC1D20
ENSG00000125885.13	post_3.5_4_hr	0.104433	-0.15621	0.259972	0.024454	84515	MCM8
ENSG00000125898.13	post_3.5_4_hr	-0.36255	-0.85706	0.213648	6.28e-05	83541	FAM110A
ENSG00000125944.21	post_3.5_4_hr	0.052066	0.201171	0.49796	1.58e-05	10236	HNRNPR
ENSG00000125952.20	post_24_hr	-0.15637	-0.36137	0.143108	2.69e-06	4149	MAX
ENSG00000125977.7	post_24_hr	0.025002	0.114845	0.808501	0.021069	8894	EIF2S2
ENSG00000126001.16	post_3.5_4_hr	-0.07624	-0.25393	0.367443	5.08e-06	11190	CEP250
ENSG00000126012.13	post_3.5_4_hr	-0.08924	0.163253	0.265784	0.004074	8242	KDM5C
ENSG00000126016.17	post_3.5_4_hr	0.052172	0.381743	0.813023	0.000477	154796	AMOT
ENSG00000126067.12	post_3.5_4_hr	0.019914	0.124864	0.816098	0.003665	5690	PSMB2
ENSG00000126391.14	post_3.5_4_hr	0.015373	0.421353	0.960364	0.001326	83786	FRMD8
ENSG00000126524.11	post_24_hr	0.028513	0.521271	0.853617	3.82e-15	51119	SBDS
ENSG00000126746.18	post_3.5_4_hr	-0.05706	-0.32168	0.452793	1.85e-11	171017	ZNF384
ENSG00000126749.16	post_3.5_4_hr	0.114825	0.257928	0.160599	1.51e-05	10436	EMG1
ENSG00000126767.18	post_3.5_4_hr	0.039505	0.164255	0.759305	0.018428	2002	ELK1
ENSG00000126775.9	post_3.5_4_hr	-0.05892	0.408054	0.721573	2.3e-06	22863	ATG14
ENSG00000126777.18	post_3.5_4_hr	0.003337	0.155083	0.981917	0.011666	3895	KTN1
ENSG00000126778.12	post_3.5_4_hr	0.094649	-0.66112	0.613796	3.61e-10	6495	SIX1
ENSG00000126803.10	post_3.5_4_hr	0.094465	0.372018	0.648212	0.001649	3306	HSPA2
ENSG00000126804.14	post_3.5_4_hr	0.053994	-0.14105	0.521894	0.007782	22890	ZBTB1
ENSG00000126858.19	post_24_hr	-0.00472	-0.13786	0.979355	0.034863	55288	RHOT1
ENSG00000126882.13	post_3.5_4_hr	0.227577	-0.2231	0.068102	0.029941	286336	FAM78A
ENSG00000126883.18	post_3.5_4_hr	-0.08426	-0.18091	0.140964	1.86e-05	8021	NUP214
ENSG00000126947.13	post_3.5_4_hr	0.250971	0.81788	0.052384	4.41e-16	51309	ARMCX1
ENSG00000127080.10	post_3.5_4_hr	-0.02419	0.230585	0.910028	0.019788	64768	IPPK
ENSG00000127124.16	post_24_hr	0.102892	0.56356	0.727199	8.1e-05	59269	HIVEP3
ENSG00000127241.18	post_24_hr	0.3777	-0.39595	0.083215	0.031635	5648	MASP1
ENSG00000127314.18	post_3.5_4_hr	0.090956	0.273638	0.474756	0.000607	5908	RAP1B
ENSG00000127329.16	post_3.5_4_hr	0.235088	0.454674	0.094067	1.84e-05	5787	PTPRB
ENSG00000127364.4	post_3.5_4_hr	-0.19052	-1.04989	0.443043	6.88e-10	50832	TAS2R4
ENSG00000127511.10	post_3.5_4_hr	-0.05184	-0.16192	0.465563	0.000301	23309	SIN3B
ENSG00000127526.15	post_24_hr	0.038365	0.125255	0.60402	0.002468	79939	SLC35E1
ENSG00000127527.14	post_24_hr	-0.03074	-0.26918	0.85493	0.0002	58513	EPS15L1
ENSG00000127603.32	post_24_hr	-0.13945	0.221099	0.183777	0.004164	23499	MACF1
ENSG00000127663.15	post_3.5_4_hr	-0.00764	-0.09695	0.941807	0.043683	23030	KDM4B
ENSG00000127666.11	post_3.5_4_hr	0.029521	0.289728	0.883689	0.001608	148022	TICAM1
ENSG00000127804.13	post_24_hr	-0.09596	-0.22675	0.112017	3.25e-07	79066	METTL16
ENSG00000127824.15	post_24_hr	0.093619	0.56193	0.63226	4.92e-08	7277	TUBA4A
ENSG00000127863.16	post_24_hr	-0.02752	0.542952	0.964662	0.011842	55504	TNFRSF19
ENSG00000127870.17	post_24_hr	-0.04152	0.344709	0.812834	8.56e-06	6049	RNF6
ENSG00000127903.14	post_3.5_4_hr	0.006957	-0.44055	0.986472	0.020589	90485	ZNF835
ENSG00000127914.19	post_24_hr	-0.04933	-0.22316	0.726337	0.001774	10142	AKAP9
ENSG00000127989.14	post_3.5_4_hr	-0.0808	-0.35817	0.648638	0.000599	7978	MTERF1
ENSG00000127995.17	post_24_hr	0.017909	0.133214	0.90801	0.040773	64921	CASD1
ENSG00000128050.9	post_3.5_4_hr	0.040586	0.185827	0.759306	0.008718	10606	PAICS
ENSG00000128191.16	post_24_hr	-0.01909	0.148476	0.91027	0.035019	54487	DGCR8
ENSG00000128245.15	post_24_hr	0.000535	0.232414	0.998229	0.008074	7533	YWHAH
ENSG00000128294.16	post_24_hr	-0.03963	-0.22926	0.814996	0.00374	8459	TPST2
ENSG00000128512.24	post_24_hr	-0.04662	-0.35721	0.830683	0.000252	9732	DOCK4
ENSG00000128524.5	post_3.5_4_hr	-0.00396	0.345954	0.982877	1.84e-06	9296	ATP6V1F
ENSG00000128534.8	post_3.5_4_hr	-0.08912	-0.19941	0.189301	5.87e-05	51691	LSM8
ENSG00000128591.16	post_24_hr	-0.07781	1.25247	0.837354	2.94e-14	2318	FLNC
ENSG00000128594.8	post_3.5_4_hr	0.342265	2.06294	0.617564	2.25e-08	64101	LRRC4
ENSG00000128595.17	post_24_hr	0.053699	0.715998	0.836338	1.02e-10	813	CALU
ENSG00000128596.17	post_24_hr	0.210202	1.7176	0.667787	8.69e-14	64753	CCDC136
ENSG00000128602.11	post_3.5_4_hr	-0.0857	-0.61851	0.618955	7.73e-10	6608	SMO
ENSG00000128655.19	post_24_hr	-0.41656	-1.58957	0.150363	1.44e-13	50940	PDE11A
ENSG00000128694.12	post_3.5_4_hr	0.05518	-0.41134	0.729071	2.2e-06	64172	OSGEPL1
ENSG00000128891.16	post_3.5_4_hr	0.108024	-0.5963	0.439741	6.87e-11	90416	CCDC32
ENSG00000128915.12	post_3.5_4_hr	0.019638	0.270869	0.902753	0.000156	79664	ICE2
ENSG00000128989.11	post_3.5_4_hr	0.182521	0.74806	0.062404	4.12e-22	10776	ARPP19
ENSG00000129007.16	post_24_hr	-0.07618	-1.04255	0.895836	1.43e-05	91860	CALML4
ENSG00000129084.18	post_3.5_4_hr	0.001131	0.201921	0.993081	9.08e-05	5682	PSMA1
ENSG00000129103.19	post_24_hr	-0.03322	-0.28958	0.814784	4.91e-06	25870	SUMF2
ENSG00000129116.19	post_24_hr	-0.06531	0.834898	0.75666	2.35e-16	23022	PALLD
ENSG00000129128.13	post_3.5_4_hr	0.035377	0.187976	0.812439	0.014209	60559	SPCS3
ENSG00000129167.10	post_3.5_4_hr	-0.59541	-1.28132	0.068949	1.25e-06	7166	TPH1
ENSG00000129317.15	post_24_hr	-0.0041	0.252958	0.989567	0.016782	83448	PUS7L
ENSG00000129347.21	post_3.5_4_hr	-0.00286	-0.20405	0.98355	0.000379	65095	KRI1
ENSG00000129351.17	post_3.5_4_hr	0.013537	0.131132	0.836936	3.31e-05	3609	ILF3
ENSG00000129353.15	post_3.5_4_hr	-0.08008	-0.22976	0.225641	7.04e-07	57153	SLC44A2
ENSG00000129460.16	post_3.5_4_hr	-0.00735	0.147852	0.958102	0.016754	25983	NGDN
ENSG00000129515.20	post_24_hr	-0.01076	0.147127	0.938394	0.004752	58533	SNX6
ENSG00000129521.15	post_3.5_4_hr	0.051692	0.947105	0.936252	0.000554	112399	EGLN3
ENSG00000129566.13	post_24_hr	-0.04145	0.559552	0.882789	4.47e-07	7011	TEP1
ENSG00000129625.13	post_24_hr	0.050538	0.263367	0.567999	5.65e-08	7905	REEP5
ENSG00000129646.16	post_3.5_4_hr	0.064314	-0.6148	0.818967	2.08e-05	84074	QRICH2
ENSG00000129680.16	post_3.5_4_hr	0.012356	0.339963	0.955684	0.000306	79649	MAP7D3
ENSG00000129696.13	post_24_hr	0.059175	0.242036	0.763034	0.013725	80185	TTI2
ENSG00000129749.3	post_24_hr	0.068031	-0.384	0.715898	4.49e-05	57053	CHRNA10
ENSG00000129824.16	post_3.5_4_hr	0.011287	0.134261	0.888656	0.000126	6192	RPS4Y1
ENSG00000129925.11	post_24_hr	0.037269	0.172983	0.792988	0.012	58986	PGAP6
ENSG00000129988.6	post_3.5_4_hr	0.830613	2.00205	0.41762	0.004008	3929	LBP
ENSG00000130066.17	post_3.5_4_hr	-0.09058	0.653033	0.732251	1.17e-06	6303	SAT1
ENSG00000130119.17	post_24_hr	0.024182	0.207935	0.861038	0.000439	54552	GNL3L
ENSG00000130165.10	post_24_hr	0.040376	0.151034	0.72973	0.013451	84337	ELOF1
ENSG00000130176.8	post_3.5_4_hr	0.515858	1.83207	0.621851	0.00255	1264	CNN1
ENSG00000130193.8	post_3.5_4_hr	0.058691	-0.28379	0.691306	0.000747	51337	THEM6
ENSG00000130222.11	post_15_30_45_min	-0.17	-1.29075	0.85548	0.001852	10912	GADD45G
ENSG00000130227.17	post_24_hr	0.064657	0.161445	0.246349	1.9e-05	23039	XPO7
ENSG00000130255.13	post_3.5_4_hr	-0.01145	0.089007	0.903175	0.046832	25873	RPL36
ENSG00000130299.17	post_3.5_4_hr	-0.0504	-0.22242	0.680175	0.001247	84705	GTPBP3
ENSG00000130305.17	post_24_hr	-0.00339	0.244972	0.986397	5.82e-05	55695	NSUN5
ENSG00000130332.15	post_24_hr	0.023964	0.177204	0.90801	0.041264	51690	LSM7
ENSG00000130449.6	post_3.5_4_hr	0.232991	0.666857	0.202349	1.86e-07	57688	ZSWIM6
ENSG00000130508.11	post_3.5_4_hr	0.091309	0.35377	0.7167	0.010442	7837	PXDN
ENSG00000130522.6	post_3.5_4_hr	0.294271	1.69624	0.147886	1.58e-28	3727	JUND
ENSG00000130529.16	post_24_hr	0.153617	0.324416	0.071635	4.57e-07	54795	TRPM4
ENSG00000130584.12	post_15_30_45_min	0.034471	0.291293	0.908786	0.013696	140685	ZBTB46
ENSG00000130638.17	post_24_hr	0.060351	0.28617	0.499374	2.19e-08	25814	ATXN10
ENSG00000130649.10	post_24_hr	0.323937	0.611561	0.076212	7.09e-06	1571	CYP2E1
ENSG00000130653.16	post_24_hr	-0.17489	-0.55627	0.15095	1.28e-10	375775	PNPLA7
ENSG00000130669.17	post_24_hr	0.026093	0.169738	0.853617	0.007195	10298	PAK4
ENSG00000130706.13	post_24_hr	0.095276	0.199726	0.175023	6.14e-05	11047	ADRM1
ENSG00000130714.19	post_3.5_4_hr	0.143593	-0.28259	0.067317	3.45e-06	10585	POMT1
ENSG00000130717.13	post_3.5_4_hr	-0.00901	-0.13734	0.945892	0.025939	83549	UCK1
ENSG00000130741.11	post_24_hr	-0.0356	-0.12745	0.643347	0.002461	1968	EIF2S3
ENSG00000130758.8	post_24_hr	0.126571	0.259416	0.085374	2.63e-06	4294	MAP3K10
ENSG00000130770.18	post_24_hr	-0.0258	-0.19722	0.865026	0.002737	93974	ATP5IF1
ENSG00000130772.14	post_3.5_4_hr	0.011034	-0.37934	0.942557	1.62e-08	54797	MED18
ENSG00000130779.22	post_3.5_4_hr	0.0164	0.593923	0.933616	1.3e-12	6249	CLIP1
ENSG00000130783.14	post_3.5_4_hr	-0.05451	-0.49075	0.908432	0.028164	84660	CCDC62
ENSG00000130787.14	post_24_hr	0.060468	0.30086	0.759919	0.001496	9026	HIP1R
ENSG00000130803.15	post_3.5_4_hr	0.128972	0.282244	0.066484	1.93e-07	57693	ZNF317
ENSG00000130810.20	post_3.5_4_hr	0.177947	0.541281	0.11185	5.73e-11	56342	PPAN
ENSG00000130856.17	post_3.5_4_hr	-0.02334	-0.43676	0.859907	5.24e-12	7776	ZNF236
ENSG00000130943.7	post_3.5_4_hr	-0.08034	-0.64281	0.883701	0.019057	10343	PKDREJ
ENSG00000130962.18	post_24_hr	-0.07008	-0.40064	0.742237	0.000142	5638	PRRG1
ENSG00000131002.13	post_3.5_4_hr	0.041494	-0.16574	0.745372	0.014529	246126	TXLNGY
ENSG00000131018.25	post_3.5_4_hr	0.010015	0.193987	0.949431	0.005186	23345	SYNE1
ENSG00000131023.13	post_3.5_4_hr	-0.10657	0.210565	0.181445	0.000266	9113	LATS1
ENSG00000131061.14	post_3.5_4_hr	0.214924	-0.32572	0.29713	0.037224	84905	ZNF341
ENSG00000131069.20	post_24_hr	-0.0071	0.151267	0.963944	0.009565	55902	ACSS2
ENSG00000131127.14	post_3.5_4_hr	-0.09385	-0.39419	0.586478	0.000139	7700	ZNF141
ENSG00000131149.19	post_24_hr	-0.05188	0.149303	0.64613	0.019607	23199	GSE1
ENSG00000131153.9	post_24_hr	-0.07485	-0.38201	0.81734	0.014419	51659	GINS2
ENSG00000131165.16	post_24_hr	0.042879	0.167838	0.522097	1.16e-05	5119	CHMP1A
ENSG00000131238.18	post_24_hr	0.063408	0.237438	0.654251	0.001814	5538	PPT1
ENSG00000131323.16	post_24_hr	0.105694	0.44281	0.654995	0.000349	7187	TRAF3
ENSG00000131370.16	post_3.5_4_hr	0.236271	0.764461	0.355135	5.36e-06	9467	SH3BP5
ENSG00000131389.18	post_24_hr	-0.05212	-0.44674	0.85089	0.000224	6533	SLC6A6
ENSG00000131408.15	post_24_hr	0.032061	0.115713	0.722184	0.014637	7376	NR1H2
ENSG00000131462.9	post_24_hr	0.076896	0.425617	0.645118	9.56e-07	7283	TUBG1
ENSG00000131473.17	post_24_hr	0.083741	0.321163	0.691464	0.003843	47	ACLY
ENSG00000131558.15	post_24_hr	-0.05373	-0.1681	0.614783	0.004887	60412	EXOC4
ENSG00000131626.19	post_24_hr	-0.01152	-0.12456	0.914406	0.002788	8500	PPFIA1
ENSG00000131652.14	post_3.5_4_hr	-0.05981	1.08518	0.848934	2.3e-14	79228	THOC6
ENSG00000131653.13	post_24_hr	-0.02068	0.296737	0.929991	0.000826	84231	TRAF7
ENSG00000131778.20	post_24_hr	-0.08168	0.209025	0.588136	0.016097	9557	CHD1L
ENSG00000131779.11	post_3.5_4_hr	-0.03605	-0.15188	0.739483	0.011468	8799	PEX11B
ENSG00000131831.18	post_3.5_4_hr	-0.01068	0.341039	0.971136	0.008334	10742	RAI2
ENSG00000131871.15	post_3.5_4_hr	0.139422	0.32963	0.2857	0.000268	55829	SELENOS
ENSG00000131873.7	post_3.5_4_hr	0.112515	0.467703	0.591445	9.84e-05	22856	CHSY1
ENSG00000131876.18	post_24_hr	0.015802	0.161768	0.93632	0.038599	6627	SNRPA1
ENSG00000132017.11	post_3.5_4_hr	0.088932	-0.33461	0.408859	2.38e-06	90379	DCAF15
ENSG00000132024.18	post_3.5_4_hr	-0.05475	-0.16216	0.419392	0.000224	54862	CC2D1A
ENSG00000132128.18	post_3.5_4_hr	0.048101	0.204663	0.521418	4.96e-06	10489	LRRC41
ENSG00000132182.12	post_3.5_4_hr	-0.04531	-0.34038	0.800256	0.000197	23225	NUP210
ENSG00000132286.12	post_3.5_4_hr	0.153429	0.385266	0.117904	1.13e-07	26515	TIMM10B
ENSG00000132294.15	post_3.5_4_hr	-0.02401	0.213865	0.873342	0.002482	23167	EFR3A
ENSG00000132326.12	post_3.5_4_hr	0.112757	1.0572	0.699194	4.09e-12	8864	PER2
ENSG00000132341.12	post_24_hr	-0.02578	0.167327	0.853617	0.007406	5901	RAN
ENSG00000132383.12	post_24_hr	0.004516	-0.15869	0.9763	0.002243	6117	RPA1
ENSG00000132386.11	post_24_hr	-0.0175	-0.29737	0.898185	1.58e-08	5176	SERPINF1
ENSG00000132394.11	post_24_hr	0.116716	0.290436	0.246349	1.92e-05	60678	EEFSEC
ENSG00000132434.10	post_24_hr	-0.0378	-0.25981	0.827993	0.000982	55915	LANCL2
ENSG00000132436.12	post_3.5_4_hr	-0.01608	-0.41828	0.937915	3.63e-06	63979	FIGNL1
ENSG00000132467.4	post_3.5_4_hr	0.144397	0.323298	0.142967	7.84e-06	57050	UTP3
ENSG00000132471.12	post_24_hr	-0.05044	0.162379	0.684742	0.016995	23558	WBP2
ENSG00000132603.15	post_3.5_4_hr	0.184517	0.508928	0.144833	2.61e-08	51388	NIP7
ENSG00000132646.11	post_3.5_4_hr	0.045825	-0.13995	0.701939	0.047663	5111	PCNA
ENSG00000132664.12	post_24_hr	-0.09499	-0.25355	0.426915	0.000759	10621	POLR3F
ENSG00000132716.19	post_24_hr	-0.08758	-0.18475	0.152745	2.73e-05	50717	DCAF8
ENSG00000132763.15	post_3.5_4_hr	0.102701	-0.22801	0.462643	0.014986	25974	MMACHC
ENSG00000132823.11	post_3.5_4_hr	0.120473	0.463196	0.251623	1.42e-10	51526	OSER1
ENSG00000132879.14	post_3.5_4_hr	-0.02147	-0.29499	0.910823	0.000724	93611	FBXO44
ENSG00000132953.18	post_24_hr	-0.05149	0.415511	0.911746	0.02971	64328	XPO4
ENSG00000133030.22	post_24_hr	-0.0681	0.44407	0.626853	1.46e-09	23164	MPRIP
ENSG00000133056.14	post_3.5_4_hr	-0.1229	-0.41874	0.451919	4.87e-05	5287	PIK3C2B
ENSG00000133135.14	post_3.5_4_hr	0.059407	0.305462	0.780484	0.006338	79589	RNF128
ENSG00000133247.14	post_3.5_4_hr	-0.04819	-0.36351	0.76805	2.37e-05	84787	KMT5C
ENSG00000133318.14	post_24_hr	-0.04583	0.276838	0.805866	0.001277	10313	RTN3
ENSG00000133424.22	post_24_hr	-0.04988	0.725925	0.819245	3.93e-14	9215	LARGE1
ENSG00000133454.16	post_24_hr	0.044987	0.574331	0.825041	9.43e-11	84700	MYO18B
ENSG00000133460.20	post_3.5_4_hr	-0.00806	-0.686	0.974619	2.84e-10	66035	SLC2A11
ENSG00000133466.14	post_3.5_4_hr	0.105473	-0.3394	0.68132	0.027276	114904	C1QTNF6
ENSG00000133619.18	post_24_hr	0.131173	1.00852	0.607907	2.87e-14	84626	KRBA1
ENSG00000133627.18	post_3.5_4_hr	-0.25085	0.283334	0.081173	0.012241	57180	ACTR3B
ENSG00000133657.17	post_3.5_4_hr	0.129408	0.523663	0.596195	0.000201	79572	ATP13A3
ENSG00000133678.14	post_3.5_4_hr	-0.15972	-0.63232	0.464069	1.03e-05	80195	TMEM254
ENSG00000133703.14	post_3.5_4_hr	-0.19323	0.168106	0.058598	0.047065	3845	KRAS
ENSG00000133773.12	post_3.5_4_hr	0.043779	0.235122	0.72353	0.000386	29080	CCDC59
ENSG00000133805.16	post_3.5_4_hr	-0.15862	1.78073	0.793596	1.18e-09	272	AMPD3
ENSG00000133818.14	post_3.5_4_hr	0.133046	0.995548	0.488165	1.48e-17	22800	RRAS2
ENSG00000133895.18	post_3.5_4_hr	-0.04733	-0.3428	0.769644	5.22e-05	4221	MEN1
ENSG00000133935.7	post_3.5_4_hr	0.028615	-0.15783	0.847476	0.042609	11161	ERG28
ENSG00000133997.12	post_3.5_4_hr	-0.02758	0.158787	0.844361	0.025162	10001	MED6
ENSG00000134057.15	post_24_hr	0.073331	-0.41655	0.8623	0.03436	891	CCNB1
ENSG00000134108.14	post_3.5_4_hr	0.097183	0.333244	0.31685	2.42e-07	55207	ARL8B
ENSG00000134186.12	post_3.5_4_hr	0.044561	0.215189	0.584854	4.74e-06	55119	PRPF38B
ENSG00000134243.12	post_24_hr	0.067608	0.502012	0.779573	7.66e-06	6272	SORT1
ENSG00000134265.13	post_24_hr	0.013415	0.153232	0.936095	0.017693	8774	NAPG
ENSG00000134278.16	post_24_hr	0.190513	0.400405	0.160581	3.49e-05	56907	SPIRE1
ENSG00000134283.18	post_24_hr	-0.00017	0.172352	0.998755	0.000301	51535	PPHLN1
ENSG00000134297.7	post_3.5_4_hr	-0.03694	0.431717	0.927445	0.013915	51054	PLEKHA8P1
ENSG00000134308.14	post_3.5_4_hr	0.063621	0.553681	0.67263	9.31e-12	10971	YWHAQ
ENSG00000134317.18	post_3.5_4_hr	0.693874	1.53417	0.189628	5.75e-05	29841	GRHL1
ENSG00000134321.13	post_24_hr	-0.00603	-0.31242	0.987082	0.010238	91543	RSAD2
ENSG00000134326.12	post_24_hr	0.073541	-0.28564	0.790184	0.047709	129607	CMPK2
ENSG00000134330.19	post_3.5_4_hr	0.004905	0.252689	0.971035	8.83e-06	285148	IAH1
ENSG00000134444.15	post_3.5_4_hr	-0.08121	-0.34598	0.380557	1.55e-08	57614	RELCH
ENSG00000134452.20	post_3.5_4_hr	0.104212	0.215746	0.127769	2.27e-05	84893	FBH1
ENSG00000134453.16	post_24_hr	-0.02643	-0.11936	0.743617	0.003252	84991	RBM17
ENSG00000134480.16	post_3.5_4_hr	-0.00142	0.22768	0.993081	0.000647	902	CCNH
ENSG00000134644.16	post_24_hr	-0.11635	-0.20444	0.055135	1.41e-05	9698	PUM1
ENSG00000134697.13	post_3.5_4_hr	0.091363	0.256166	0.367894	0.000126	29889	GNL2
ENSG00000134758.14	post_24_hr	-0.10807	-0.33887	0.558386	0.001791	51444	RNF138
ENSG00000134780.10	post_3.5_4_hr	0.021764	-0.36197	0.943951	0.012281	747	DAGLA
ENSG00000134882.16	post_3.5_4_hr	0.045543	0.262239	0.758977	0.000695	337867	UBAC2
ENSG00000134897.14	post_3.5_4_hr	-0.0257	-0.12255	0.805456	0.025398	54841	BIVM
ENSG00000134905.17	post_3.5_4_hr	-0.00756	-0.11428	0.950831	0.041156	79587	CARS2
ENSG00000134917.10	post_24_hr	-0.19344	0.897514	0.790835	0.00536	11095	ADAMTS8
ENSG00000134982.17	post_3.5_4_hr	-0.02093	-0.2354	0.870409	7e-05	324	APC
ENSG00000135018.14	post_3.5_4_hr	0.117843	0.40781	0.065396	2.44e-16	29979	UBQLN1
ENSG00000135048.14	post_3.5_4_hr	0.151415	0.869926	0.455015	1.8e-12	23670	CEMIP2
ENSG00000135070.15	post_3.5_4_hr	-0.01427	0.125317	0.908817	0.03064	81689	ISCA1
ENSG00000135093.13	post_3.5_4_hr	-0.06911	-0.34712	0.447047	1.58e-09	84749	USP30
ENSG00000135111.16	post_15_30_45_min	0.221364	0.630589	0.41666	0.000111	6926	TBX3
ENSG00000135116.9	post_24_hr	-0.58072	-1.33527	0.204236	0.000139	8739	HRK
ENSG00000135148.12	post_24_hr	-0.05283	0.566134	0.869155	1.09e-05	10906	TRAFD1
ENSG00000135211.6	post_3.5_4_hr	-0.00115	0.236315	0.996088	0.040657	85025	TMEM60
ENSG00000135241.17	post_3.5_4_hr	0.173067	0.774575	0.18419	6.46e-17	50640	PNPLA8
ENSG00000135250.17	post_3.5_4_hr	0.25857	0.91642	0.050654	4.88e-19	6733	SRPK2
ENSG00000135253.16	post_3.5_4_hr	0.011204	1.97073	0.98931	1.2e-10	375616	KCP
ENSG00000135299.17	post_24_hr	-0.05753	-0.34557	0.771179	0.000307	22881	ANKRD6
ENSG00000135316.19	post_3.5_4_hr	0.0293	0.301721	0.792553	4.47e-08	10492	SYNCRIP
ENSG00000135372.10	post_3.5_4_hr	0.020862	0.176441	0.877954	0.005547	55226	NAT10
ENSG00000135404.12	post_24_hr	0.121285	0.377118	0.398486	2.3e-05	967	CD63
ENSG00000135424.19	post_24_hr	0.10742	0.57075	0.352187	1.3e-14	3679	ITGA7
ENSG00000135436.8	post_3.5_4_hr	-0.11676	-0.59089	0.766157	0.007132	84070	FAM186B
ENSG00000135446.17	post_24_hr	-0.02764	0.189277	0.87399	0.011874	1019	CDK4
ENSG00000135457.11	post_3.5_4_hr	-0.02228	-0.11636	0.796209	0.009928	7024	TFCP2
ENSG00000135473.16	post_3.5_4_hr	-0.06181	-0.27477	0.477818	2.98e-07	9924	PAN2
ENSG00000135486.19	post_3.5_4_hr	0.044283	0.223291	0.653366	4.68e-05	3178	HNRNPA1
ENSG00000135624.17	post_24_hr	0.006043	0.108992	0.956084	0.008139	10574	CCT7
ENSG00000135632.12	post_24_hr	-0.03501	0.173842	0.826327	0.021061	10322	SMYD5
ENSG00000135709.14	post_24_hr	0.011852	0.258891	0.972561	0.042007	9764	KIAA0513
ENSG00000135720.13	post_3.5_4_hr	-0.05633	0.092402	0.230844	0.006895	1783	DYNC1LI2
ENSG00000135722.9	post_3.5_4_hr	-0.12129	-0.44171	0.552735	0.000384	55336	FBXL8
ENSG00000135744.9	post_24_hr	-0.0522	-0.71659	0.832559	7.84e-11	183	AGT
ENSG00000135763.10	post_3.5_4_hr	0.193781	0.542284	0.13243	6.17e-09	9816	URB2
ENSG00000135766.9	post_3.5_4_hr	0.177462	0.672836	0.067389	1.05e-18	54583	EGLN1
ENSG00000135775.14	post_3.5_4_hr	-0.11277	-0.22206	0.122503	5.75e-05	22796	COG2
ENSG00000135801.10	post_3.5_4_hr	0.143429	0.373708	0.179237	9.87e-07	27097	TAF5L
ENSG00000135821.19	post_3.5_4_hr	0.414428	1.03067	0.077858	8.01e-09	2752	GLUL
ENSG00000135823.14	post_3.5_4_hr	-0.03876	0.302518	0.846564	0.001755	10228	STX6
ENSG00000135828.11	post_3.5_4_hr	-0.00886	-0.28545	0.973405	0.017525	6041	RNASEL
ENSG00000135835.12	post_3.5_4_hr	-0.18328	-0.44394	0.329784	0.000631	57710	KIAA1614
ENSG00000135837.16	post_3.5_4_hr	-0.04137	-0.25211	0.754984	0.000259	9857	CEP350
ENSG00000135845.10	post_3.5_4_hr	-0.04998	-0.31564	0.704756	1.39e-05	5279	PIGC
ENSG00000135862.6	post_3.5_4_hr	0.046369	0.369648	0.767705	3.63e-06	3915	LAMC1
ENSG00000135870.12	post_24_hr	-0.14244	-0.3534	0.382498	0.000723	149041	RC3H1
ENSG00000135900.4	post_3.5_4_hr	-0.03371	-0.13933	0.72764	0.009118	65080	MRPL44
ENSG00000135924.17	post_24_hr	0.031945	0.19182	0.745257	5.36e-05	3300	DNAJB2
ENSG00000135932.12	post_24_hr	0.012644	0.190376	0.939929	0.002261	51719	CAB39
ENSG00000135953.11	post_3.5_4_hr	-0.00837	-0.5176	0.978549	0.000115	84804	MFSD9
ENSG00000135956.9	post_3.5_4_hr	-0.043	-0.2586	0.70868	3.37e-05	55654	TMEM127
ENSG00000136044.12	post_3.5_4_hr	0.016257	-0.18362	0.93034	0.035409	55198	APPL2
ENSG00000136104.21	post_24_hr	-0.00068	0.175791	0.997854	0.041313	79621	RNASEH2B
ENSG00000136111.14	post_24_hr	-0.12343	-0.45531	0.263786	3.36e-10	9882	TBC1D4
ENSG00000136144.12	post_24_hr	0.113893	0.400752	0.421747	2.37e-06	55213	RCBTB1
ENSG00000136156.15	post_24_hr	-0.02544	-0.13614	0.834401	0.016975	9445	ITM2B
ENSG00000136161.13	post_24_hr	-0.08629	-0.3718	0.607296	5.76e-05	1102	RCBTB2
ENSG00000136261.16	post_3.5_4_hr	0.0414	0.18531	0.692296	0.00133	28969	BZW2
ENSG00000136271.11	post_24_hr	0.00057	0.121203	0.997099	0.032906	54606	DDX56
ENSG00000136381.13	post_3.5_4_hr	-0.04598	-0.17926	0.669566	0.003287	3658	IREB2
ENSG00000136404.16	post_24_hr	-0.06734	-0.34571	0.668481	2.63e-05	53346	TM6SF1
ENSG00000136450.13	post_3.5_4_hr	0.092391	0.265155	0.170716	3.91e-08	6426	SRSF1
ENSG00000136451.9	post_24_hr	0.030135	-0.17309	0.818594	0.00466	7716	VEZF1
ENSG00000136457.10	post_24_hr	-0.24664	-1.00426	0.469447	6.85e-07	1101	CHAD
ENSG00000136478.9	post_3.5_4_hr	-0.11842	-0.28238	0.255033	9.81e-05	55852	TEX2
ENSG00000136504.13	post_3.5_4_hr	0.02682	-0.11051	0.782144	0.034867	11143	KAT7
ENSG00000136522.14	post_3.5_4_hr	0.018385	0.215038	0.911816	0.004315	57129	MRPL47
ENSG00000136527.19	post_3.5_4_hr	0.007045	0.417428	0.958102	8.07e-14	6434	TRA2B
ENSG00000136630.13	post_3.5_4_hr	0.284308	0.527666	0.103206	6.8e-05	3142	HLX
ENSG00000136709.12	post_3.5_4_hr	-0.06013	-0.27168	0.326947	2.88e-11	55339	WDR33
ENSG00000136710.10	post_24_hr	0.074709	0.250438	0.634586	0.003774	84317	CCDC115
ENSG00000136718.10	post_24_hr	0.018643	0.112667	0.879492	0.039973	92856	IMP4
ENSG00000136731.13	post_24_hr	-0.10557	0.22451	0.316324	0.001412	56886	UGGT1
ENSG00000136738.15	post_3.5_4_hr	0.040052	0.335198	0.746605	1.28e-07	8027	STAM
ENSG00000136754.18	post_24_hr	-0.12203	0.200349	0.274445	0.01011	10006	ABI1
ENSG00000136842.14	post_24_hr	-0.05225	0.141875	0.666038	0.03997	7111	TMOD1
ENSG00000136856.18	post_3.5_4_hr	0.128898	0.334429	0.181954	1.78e-06	29988	SLC2A8
ENSG00000136861.19	post_24_hr	0.053788	-0.09601	0.445144	0.038924	55755	CDK5RAP2
ENSG00000136874.11	post_3.5_4_hr	-0.0201	-0.10217	0.801435	0.014539	55014	STX17
ENSG00000136908.18	post_24_hr	-0.03477	0.215124	0.880727	0.036594	8818	DPM2
ENSG00000136982.6	post_24_hr	0.174428	0.508152	0.520549	0.001471	79075	DSCC1
ENSG00000136986.10	post_24_hr	0.076072	0.215116	0.481518	0.00096	79139	DERL1
ENSG00000136997.21	post_3.5_4_hr	0.360802	2.33613	0.48144	4.8e-15	4609	MYC
ENSG00000137074.20	post_24_hr	0.080256	0.277365	0.521034	0.000117	54840	APTX
ENSG00000137124.8	post_24_hr	0.131395	0.524526	0.468903	7.87e-07	219	ALDH1B1
ENSG00000137145.21	post_3.5_4_hr	-0.08533	-0.26083	0.210882	7.2e-08	55667	DENND4C
ENSG00000137168.8	post_24_hr	0.075117	0.322952	0.62383	7.28e-05	51645	PPIL1
ENSG00000137218.10	post_3.5_4_hr	-0.0612	-0.21624	0.620049	0.00331	10817	FRS3
ENSG00000137221.14	post_3.5_4_hr	-0.06393	-0.1607	0.33568	0.000344	93643	TJAP1
ENSG00000137309.20	post_24_hr	-0.02511	0.286948	0.903415	0.000393	3159	HMGA1
ENSG00000137331.12	post_3.5_4_hr	-0.48704	0.771328	0.410903	0.041932	8870	IER3
ENSG00000137393.10	post_3.5_4_hr	0.021367	0.58344	0.914181	1.15e-11	255488	RNF144B
ENSG00000137478.15	post_24_hr	-0.00437	0.240381	0.988157	0.014784	9873	FCHSD2
ENSG00000137492.9	post_3.5_4_hr	-0.06784	0.128546	0.355227	0.010912	5612	THAP12
ENSG00000137497.19	post_3.5_4_hr	-0.06844	-0.30231	0.462813	1.42e-07	4926	NUMA1
ENSG00000137500.10	post_24_hr	0.004369	0.263391	0.979355	1.11e-06	60492	CCDC90B
ENSG00000137502.10	post_3.5_4_hr	-0.00888	-0.60851	0.973912	1.61e-07	27314	RAB30
ENSG00000137522.18	post_3.5_4_hr	-0.03789	-0.21061	0.72764	0.000339	55298	RNF121
ENSG00000137574.11	post_3.5_4_hr	0.040641	0.376558	0.814434	7.37e-06	96764	TGS1
ENSG00000137693.14	post_24_hr	-0.15554	-0.52385	0.146558	6.56e-12	10413	YAP1
ENSG00000137700.18	post_24_hr	-0.04712	-0.2991	0.810647	0.000879	2542	SLC37A4
ENSG00000137713.16	post_3.5_4_hr	0.25907	0.778614	0.299994	3.13e-06	5519	PPP2R1B
ENSG00000137760.15	post_24_hr	0.075048	0.262819	0.564212	0.000296	91801	ALKBH8
ENSG00000137801.11	post_3.5_4_hr	1.38024	2.50581	0.076641	2.74e-05	7057	THBS1
ENSG00000137815.15	post_24_hr	0.011726	-0.12296	0.912868	0.003339	23168	RTF1
ENSG00000137818.12	post_3.5_4_hr	-0.00213	0.11619	0.986683	0.037679	6176	RPLP1
ENSG00000137831.15	post_24_hr	-0.0925	-0.22006	0.331997	0.000426	55075	UACA
ENSG00000137857.18	post_3.5_4_hr	-0.21339	-0.94712	0.676411	0.001489	53905	DUOX1
ENSG00000137871.21	post_3.5_4_hr	-0.01447	-0.28246	0.926715	3.35e-05	54816	ZNF280D
ENSG00000137936.18	post_24_hr	0.238753	0.536138	0.284037	0.000326	8412	BCAR3
ENSG00000137955.16	post_3.5_4_hr	0.022815	0.457603	0.857815	7.89e-15	5876	RABGGTB
ENSG00000137992.15	post_3.5_4_hr	-0.0695	-0.19383	0.527972	0.004638	1629	DBT
ENSG00000138018.19	post_3.5_4_hr	0.075702	0.60561	0.622707	1.31e-12	85465	SELENOI
ENSG00000138030.13	post_3.5_4_hr	-0.06367	-0.34288	0.809224	0.013905	3795	KHK
ENSG00000138032.21	post_3.5_4_hr	0.095895	0.465998	0.50502	6.8e-08	5495	PPM1B
ENSG00000138050.15	post_3.5_4_hr	0.112389	0.278556	0.346611	0.000552	80745	THUMPD2
ENSG00000138061.12	post_3.5_4_hr	0.38993	0.979356	0.459701	0.004089	1545	CYP1B1
ENSG00000138078.16	post_24_hr	-0.02254	0.362341	0.926664	5.24e-05	9581	PREPL
ENSG00000138131.4	post_24_hr	-0.34654	-0.91879	0.19111	1.24e-06	84171	LOXL4
ENSG00000138175.9	post_3.5_4_hr	0.003555	-0.18263	0.985934	0.039294	403	ARL3
ENSG00000138231.13	post_3.5_4_hr	0.039661	-0.21202	0.783559	0.006303	51163	DBR1
ENSG00000138303.18	post_24_hr	0.046239	0.232525	0.709414	0.000178	51008	ASCC1
ENSG00000138346.15	post_3.5_4_hr	-0.06109	-0.66813	0.873342	0.000274	1763	DNA2
ENSG00000138363.15	post_24_hr	0.039867	0.242115	0.781178	0.000323	471	ATIC
ENSG00000138375.13	post_3.5_4_hr	-0.14026	-0.26064	0.076534	2.36e-05	50485	SMARCAL1
ENSG00000138376.11	post_3.5_4_hr	0.048381	-0.37433	0.882896	0.021113	580	BARD1
ENSG00000138380.18	post_3.5_4_hr	-0.118	-0.6247	0.378606	6.83e-12	79800	CARF
ENSG00000138385.16	post_3.5_4_hr	-0.01253	0.118633	0.908817	0.018403	6741	SSB
ENSG00000138400.13	post_24_hr	0.044407	-0.96495	0.951235	0.000626	130752	MDH1B
ENSG00000138413.14	post_3.5_4_hr	-0.04168	-0.35111	0.833584	0.000391	3417	IDH1
ENSG00000138433.16	post_3.5_4_hr	-0.05771	-0.29177	0.59172	3.13e-06	9541	CIR1
ENSG00000138443.17	post_24_hr	0.039862	0.169972	0.756393	0.007721	10152	ABI2
ENSG00000138448.12	post_24_hr	-0.0134	0.64377	0.963756	1.17e-10	3685	ITGAV
ENSG00000138449.11	post_24_hr	0.011701	-0.23234	0.966076	0.023955	30061	SLC40A1
ENSG00000138463.9	post_24_hr	-0.02233	-0.29785	0.914755	0.000167	84925	SLC49A4
ENSG00000138600.10	post_3.5_4_hr	0.045768	0.468005	0.792729	5.8e-08	84888	SPPL2A
ENSG00000138613.14	post_3.5_4_hr	-0.2106	-0.45921	0.08777	1.75e-06	83464	APH1B
ENSG00000138614.16	post_3.5_4_hr	-0.0459	-0.17599	0.656378	0.003473	81556	INTS14
ENSG00000138621.12	post_3.5_4_hr	-0.12362	-0.3399	0.47082	0.002559	60490	PPCDC
ENSG00000138639.18	post_24_hr	-0.10616	0.657744	0.705167	1.6e-06	83478	ARHGAP24
ENSG00000138640.15	post_24_hr	-0.17345	0.438077	0.479328	0.002948	10144	FAM13A
ENSG00000138642.16	post_24_hr	0.132091	-0.31241	0.566626	0.030836	55008	HERC6
ENSG00000138663.9	post_24_hr	0.110407	0.206919	0.103071	4.32e-05	51138	COPS4
ENSG00000138688.17	post_24_hr	-0.08459	-0.19792	0.375767	0.001335	84162	KIAA1109
ENSG00000138709.19	post_3.5_4_hr	0.070402	0.246004	0.505568	0.000134	55132	LARP1B
ENSG00000138756.19	post_3.5_4_hr	-0.08652	0.345179	0.618393	0.000485	55589	BMP2K
ENSG00000138757.15	post_3.5_4_hr	0.109875	0.303983	0.385917	0.000254	9908	G3BP2
ENSG00000138764.15	post_24_hr	-0.24866	-0.56761	0.207167	4.69e-05	901	CCNG2
ENSG00000138792.10	post_3.5_4_hr	-0.0014	0.302546	0.995964	0.009178	2028	ENPEP
ENSG00000138867.17	post_24_hr	0.088908	-0.19521	0.304328	0.000762	83606	GUCD1
ENSG00000139116.19	post_3.5_4_hr	0.008895	0.25413	0.962662	0.002166	55605	KIF21A
ENSG00000139133.7	post_3.5_4_hr	-0.05065	-0.36165	0.876975	0.029064	84920	ALG10
ENSG00000139160.13	post_3.5_4_hr	0.101918	-0.25821	0.430463	0.003047	254013	ETFBKMT
ENSG00000139209.16	post_24_hr	-0.23759	-0.69201	0.414513	0.000156	55089	SLC38A4
ENSG00000139218.18	post_3.5_4_hr	-0.06867	0.149295	0.235779	0.000268	9169	SCAF11
ENSG00000139289.14	post_3.5_4_hr	0.408606	1.88881	0.29847	3.34e-13	22822	PHLDA1
ENSG00000139291.14	post_24_hr	0.046336	0.218227	0.680194	0.000165	55266	TMEM19
ENSG00000139343.11	post_3.5_4_hr	0.011436	0.151421	0.943452	0.041699	6636	SNRPF
ENSG00000139372.15	post_3.5_4_hr	0.095499	0.3223	0.42138	2.08e-05	6996	TDG
ENSG00000139433.11	post_24_hr	0.070952	0.212139	0.409058	6.46e-05	51228	GLTP
ENSG00000139438.6	post_24_hr	0.304063	1.09289	0.396206	2.77e-07	84915	FAM222A
ENSG00000139508.15	post_3.5_4_hr	-0.17325	-0.41497	0.104033	5.1e-07	283537	SLC46A3
ENSG00000139514.13	post_24_hr	0.015066	0.738718	0.987488	0.015017	6541	SLC7A1
ENSG00000139517.9	post_3.5_4_hr	0.148395	0.432644	0.263119	1.62e-06	222484	LNX2
ENSG00000139546.11	post_15_30_45_min	-0.01598	-0.18522	0.943752	0.03284	6895	TARBP2
ENSG00000139567.13	post_3.5_4_hr	0.135573	0.342265	0.330606	0.000264	94	ACVRL1
ENSG00000139613.12	post_24_hr	-0.03371	-0.13429	0.669473	0.001415	6601	SMARCC2
ENSG00000139620.13	post_3.5_4_hr	-0.01568	0.226157	0.91976	0.000917	54934	KANSL2
ENSG00000139636.16	post_3.5_4_hr	0.007541	-0.19445	0.962672	0.007594	55716	LMBR1L
ENSG00000139641.13	post_24_hr	0.19663	-0.26231	0.183529	0.01911	23344	ESYT1
ENSG00000139645.11	post_24_hr	0.046494	0.217626	0.800664	0.014767	283373	ANKRD52
ENSG00000139651.11	post_24_hr	-0.07078	-0.18173	0.3704	0.000344	283337	ZNF740
ENSG00000139718.12	post_24_hr	-0.13875	-0.30106	0.275806	0.000482	23067	SETD1B
ENSG00000139725.8	post_15_30_45_min	-0.16259	-0.86537	0.639706	9.06e-07	54509	RHOF
ENSG00000139842.15	post_24_hr	-0.03462	-0.13356	0.711409	0.006422	8451	CUL4A
ENSG00000139926.16	post_3.5_4_hr	0.159922	0.542879	0.562303	0.000839	122786	FRMD6
ENSG00000139998.16	post_3.5_4_hr	0.432141	1.97887	0.426679	9.84e-10	376267	RAB15
ENSG00000140006.12	post_3.5_4_hr	-0.09328	-0.39858	0.511963	6.26e-06	112840	WDR89
ENSG00000140009.19	post_3.5_4_hr	0.330179	-0.54805	0.096587	0.000869	2100	ESR2
ENSG00000140022.14	post_24_hr	0.178813	0.677994	0.297417	8.46e-10	85439	STON2
ENSG00000140044.13	post_3.5_4_hr	0.037431	-0.45563	0.90648	0.002123	122953	JDP2
ENSG00000140104.14	post_3.5_4_hr	-0.02237	-0.49325	0.958578	0.013746	122616	CLBA1
ENSG00000140157.16	post_24_hr	0.088098	0.286648	0.433407	2.28e-05	81614	NIPA2
ENSG00000140199.13	post_3.5_4_hr	-0.02155	-0.21079	0.887746	0.002957	9990	SLC12A6
ENSG00000140263.15	post_3.5_4_hr	0.034004	-0.20755	0.859768	0.034305	6652	SORD
ENSG00000140265.14	post_24_hr	-0.05833	0.156884	0.62574	0.021137	146050	ZSCAN29
ENSG00000140280.14	post_24_hr	0.096896	0.596849	0.667569	9.95e-08	256586	LYSMD2
ENSG00000140299.13	post_24_hr	-0.0503	-0.13038	0.487298	0.003252	663	BNIP2
ENSG00000140319.11	post_3.5_4_hr	0.00424	0.07243	0.955684	0.034816	6727	SRP14
ENSG00000140365.16	post_3.5_4_hr	-0.08626	-0.26576	0.349519	1.78e-05	54939	COMMD4
ENSG00000140367.12	post_24_hr	-0.09949	0.280405	0.620077	0.011999	92912	UBE2Q2
ENSG00000140386.13	post_3.5_4_hr	0.028667	0.180624	0.817023	0.00366	49855	SCAPER
ENSG00000140403.13	post_3.5_4_hr	0.455064	1.67966	0.053566	2.79e-19	55466	DNAJA4
ENSG00000140497.16	post_24_hr	0.026744	0.222618	0.875208	0.001862	10066	SCAMP2
ENSG00000140521.17	post_3.5_4_hr	0.074534	0.156071	0.21112	0.000252	5428	POLG
ENSG00000140545.15	post_3.5_4_hr	0.004924	0.713208	0.980183	3.42e-18	4240	MFGE8
ENSG00000140548.10	post_3.5_4_hr	0.070928	-0.22981	0.687812	0.024092	374655	ZNF710
ENSG00000140575.13	post_3.5_4_hr	0.20305	0.757539	0.234616	1.44e-10	8826	IQGAP1
ENSG00000140632.17	post_3.5_4_hr	-0.03501	-0.16077	0.625098	7.91e-05	84656	GLYR1
ENSG00000140688.17	post_3.5_4_hr	-0.14596	-0.2857	0.093587	1.94e-05	64755	RUSF1
ENSG00000140691.18	post_3.5_4_hr	0.124396	-0.32433	0.247148	2.06e-05	79798	ARMC5
ENSG00000140750.17	post_3.5_4_hr	0.077387	0.734939	0.524451	3.34e-23	55114	ARHGAP17
ENSG00000140937.14	post_3.5_4_hr	-0.16702	0.519154	0.717157	0.04227	1009	CDH11
ENSG00000140939.14	post_3.5_4_hr	0.022803	-0.19685	0.8579	0.001156	8996	NOL3
ENSG00000140941.14	post_3.5_4_hr	0.038664	0.219493	0.670764	1.03e-05	81631	MAP1LC3B
ENSG00000140943.18	post_3.5_4_hr	-0.04146	0.216336	0.586697	7.72e-07	8720	MBTPS1
ENSG00000140945.17	post_24_hr	-0.08374	-0.20533	0.419276	0.001752	1012	CDH13
ENSG00000140950.16	post_3.5_4_hr	-0.17367	-0.5038	0.211999	5.95e-07	57707	MEAK7
ENSG00000141013.17	post_24_hr	-0.08726	-0.3263	0.44629	2.36e-06	2622	GAS8
ENSG00000141040.15	post_3.5_4_hr	-0.0195	-0.35606	0.937534	0.001694	57336	ZNF287
ENSG00000141098.13	post_3.5_4_hr	0.206267	0.444601	0.114183	4.55e-06	81577	GFOD2
ENSG00000141161.12	post_24_hr	-0.04811	-0.24195	0.745301	0.00091	146862	UNC45B
ENSG00000141219.16	post_3.5_4_hr	0.065432	-0.16081	0.417866	0.002741	55028	C17orf80
ENSG00000141258.13	post_24_hr	-0.02942	-0.22038	0.830484	0.000303	9905	SGSM2
ENSG00000141337.13	post_3.5_4_hr	0.179945	0.618491	0.253848	6.38e-09	22901	ARSG
ENSG00000141401.12	post_24_hr	-0.04283	-0.20911	0.75299	0.001665	3613	IMPA2
ENSG00000141404.17	post_24_hr	-0.20423	-0.64675	0.252502	1.08e-07	2774	GNAL
ENSG00000141441.16	post_3.5_4_hr	-0.02083	0.571149	0.944921	6.18e-06	64762	GAREM1
ENSG00000141447.19	post_24_hr	0.017759	-0.14985	0.904038	0.012767	114876	OSBPL1A
ENSG00000141503.17	post_3.5_4_hr	-0.10936	-0.24908	0.113351	1.42e-06	50488	MINK1
ENSG00000141569.12	post_3.5_4_hr	0.025339	-0.44229	0.849925	1.44e-11	201292	TRIM65
ENSG00000141570.11	post_3.5_4_hr	-0.32914	-1.04514	0.175015	2.14e-08	57332	CBX8
ENSG00000141622.14	post_24_hr	0.347082	0.693626	0.129685	2.72e-05	494470	RNF165
ENSG00000141664.10	post_3.5_4_hr	0.241099	0.663342	0.099843	1.12e-09	54877	ZCCHC2
ENSG00000141699.11	post_3.5_4_hr	-0.09976	-0.30086	0.153943	3.28e-09	162427	RETREG3
ENSG00000141741.12	post_24_hr	0.144512	0.306016	0.160266	3.49e-05	84299	MIEN1
ENSG00000141867.19	post_3.5_4_hr	0.094825	0.182142	0.111605	4.49e-05	23476	BRD4
ENSG00000141905.19	post_24_hr	-0.04412	0.198735	0.634586	6.18e-05	4782	NFIC
ENSG00000141956.14	post_24_hr	0.062638	0.257709	0.73698	0.005921	63977	PRDM15
ENSG00000141994.16	post_3.5_4_hr	0.109465	0.311603	0.416473	0.000328	56931	DUS3L
ENSG00000142002.18	post_24_hr	0.052774	0.21142	0.523404	7.79e-06	91039	DPP9
ENSG00000142039.4	post_24_hr	0.108346	0.356475	0.211981	1.56e-09	90324	CCDC97
ENSG00000142168.15	post_3.5_4_hr	0.019992	0.117211	0.818278	0.007708	6647	SOD1
ENSG00000142178.9	post_3.5_4_hr	1.23669	2.8108	0.16625	2.25e-05	150094	SIK1
ENSG00000142208.18	post_24_hr	0.082056	0.199618	0.239474	2.56e-05	207	AKT1
ENSG00000142396.10	post_24_hr	0.068009	0.222794	0.552037	0.000725	NA	ERVK3-1
ENSG00000142444.7	post_3.5_4_hr	-0.05515	-0.31097	0.650142	7.63e-06	90580	TIMM29
ENSG00000142655.13	post_3.5_4_hr	-0.04112	-0.26703	0.671407	6.67e-07	5195	PEX14
ENSG00000142675.18	post_3.5_4_hr	0.100681	0.260074	0.269485	3.35e-05	10256	CNKSR1
ENSG00000142684.9	post_24_hr	0.135819	0.382749	0.371626	6.79e-05	51042	ZNF593
ENSG00000142864.15	post_3.5_4_hr	0.034836	0.16708	0.72353	0.001673	26135	SERBP1
ENSG00000142871.18	post_3.5_4_hr	0.391152	2.5884	0.519076	7.54e-14	3491	CCN1
ENSG00000143061.18	post_24_hr	0.086631	0.344293	0.763198	0.014419	3321	IGSF3
ENSG00000143106.13	post_24_hr	0.038151	0.17617	0.734652	0.00178	5686	PSMA5
ENSG00000143126.8	post_24_hr	-0.12805	-0.33708	0.225875	3.13e-06	1952	CELSR2
ENSG00000143155.13	post_24_hr	0.061859	0.183291	0.559119	0.002762	261726	TIPRL
ENSG00000143171.13	post_24_hr	0.055154	0.437034	0.83429	0.000152	6258	RXRG
ENSG00000143179.16	post_3.5_4_hr	-0.01307	0.892544	0.979387	5.37e-06	7371	UCK2
ENSG00000143183.18	post_24_hr	0.081164	0.189043	0.289894	0.000224	54499	TMCO1
ENSG00000143198.13	post_24_hr	0.120029	0.364584	0.146487	5.08e-10	4259	MGST3
ENSG00000143258.16	post_3.5_4_hr	-0.07371	-0.20075	0.397186	0.000534	27005	USP21
ENSG00000143303.12	post_24_hr	0.085945	0.194705	0.290837	0.000333	51093	METTL25B
ENSG00000143320.9	post_24_hr	0.107723	1.02461	0.90801	0.004074	1382	CRABP2
ENSG00000143324.14	post_3.5_4_hr	0.039315	0.162598	0.759306	0.018963	9213	XPR1
ENSG00000143353.12	post_3.5_4_hr	0.165004	0.431405	0.13044	8.8e-08	127018	LYPLAL1
ENSG00000143367.17	post_3.5_4_hr	-0.18003	-0.45716	0.393488	0.001428	7286	TUFT1
ENSG00000143368.10	post_3.5_4_hr	0.03324	0.152701	0.789815	0.020652	10262	SF3B4
ENSG00000143373.18	post_3.5_4_hr	-0.12967	-0.40714	0.102654	1.89e-11	57592	ZNF687
ENSG00000143382.16	post_24_hr	-0.2539	-0.7295	0.261535	1.34e-06	54507	ADAMTSL4
ENSG00000143393.17	post_3.5_4_hr	-0.00187	0.508061	0.98931	1.26e-19	5298	PI4KB
ENSG00000143398.20	post_3.5_4_hr	-0.10442	0.235235	0.139441	5.2e-06	8394	PIP5K1A
ENSG00000143409.17	post_3.5_4_hr	-0.07715	-0.21257	0.411276	0.000561	55793	MINDY1
ENSG00000143416.21	post_24_hr	-0.07982	-0.29438	0.614783	0.000726	8991	SELENBP1
ENSG00000143418.20	post_3.5_4_hr	0.110131	0.262433	0.251436	9.7e-05	29956	CERS2
ENSG00000143420.19	post_3.5_4_hr	-0.028	0.103671	0.744216	0.028133	2029	ENSA
ENSG00000143514.17	post_3.5_4_hr	0.027961	0.484455	0.901149	7.33e-07	7159	TP53BP2
ENSG00000143578.16	post_3.5_4_hr	0.004586	-0.23228	0.98608	0.044764	148327	CREB3L4
ENSG00000143614.10	post_3.5_4_hr	-0.0382	-0.36694	0.729177	2.06e-10	57459	GATAD2B
ENSG00000143621.17	post_3.5_4_hr	0.059972	0.17609	0.456593	0.000545	3608	ILF2
ENSG00000143740.15	post_24_hr	-0.04417	0.201177	0.648242	7.69e-05	116841	SNAP47
ENSG00000143761.16	post_3.5_4_hr	0.008994	0.091383	0.883095	0.001115	375	ARF1
ENSG00000143771.12	post_24_hr	0.100331	0.406419	0.449028	1.53e-07	29097	CNIH4
ENSG00000143793.13	post_3.5_4_hr	-0.10892	-0.3272	0.372439	6.51e-05	79169	C1orf35
ENSG00000143799.14	post_24_hr	-0.02968	-0.24546	0.770238	2.13e-07	142	PARP1
ENSG00000143847.16	post_24_hr	0.031789	1.14042	0.93868	1.17e-14	8497	PPFIA4
ENSG00000143850.16	post_3.5_4_hr	-0.09289	0.369818	0.680175	0.003256	22874	PLEKHA6
ENSG00000143878.10	post_24_hr	0.092212	-0.38142	0.810594	0.044636	388	RHOB
ENSG00000143891.17	post_3.5_4_hr	0.080439	-0.25753	0.598598	0.005326	130589	GALM
ENSG00000143947.15	post_3.5_4_hr	-0.02328	0.082936	0.748255	0.039245	6233	RPS27A
ENSG00000143970.18	post_3.5_4_hr	0.089892	-0.1885	0.325171	0.00279	55252	ASXL2
ENSG00000143971.9	post_3.5_4_hr	-0.07127	-0.27338	0.637178	0.002128	54465	ETAA1
ENSG00000144021.3	post_3.5_4_hr	-0.00472	-0.08592	0.953	0.015099	9391	CIAO1
ENSG00000144036.16	post_24_hr	0.080695	0.222174	0.191167	1.85e-07	23233	EXOC6B
ENSG00000144048.10	post_3.5_4_hr	-0.02397	-0.20524	0.882497	0.008411	8446	DUSP11
ENSG00000144120.13	post_3.5_4_hr	0.016804	-0.20807	0.932554	0.023936	80775	TMEM177
ENSG00000144224.17	post_3.5_4_hr	-0.01214	0.225001	0.90184	1.85e-07	23190	UBXN4
ENSG00000144233.11	post_3.5_4_hr	0.108754	0.509292	0.298797	2.73e-13	83607	AMMECR1L
ENSG00000144320.14	post_24_hr	-0.11904	-0.29866	0.279095	4.56e-05	80856	LNPK
ENSG00000144331.20	post_3.5_4_hr	0.508673	1.36789	0.05745	4.31e-11	151126	ZNF385B
ENSG00000144445.17	post_3.5_4_hr	0.071623	-0.23349	0.565957	0.002463	151050	KANSL1L
ENSG00000144504.16	post_3.5_4_hr	-0.19787	-0.5791	0.124584	3.31e-09	51281	ANKMY1
ENSG00000144559.11	post_3.5_4_hr	0.018075	-0.23347	0.927445	0.009459	132001	TAMM41
ENSG00000144560.16	post_3.5_4_hr	-0.08887	0.359958	0.722788	0.008393	9686	VGLL4
ENSG00000144580.14	post_3.5_4_hr	0.129599	0.529402	0.070064	3.15e-21	9125	CNOT9
ENSG00000144589.22	post_3.5_4_hr	-0.05611	-0.24226	0.739632	0.009463	114790	STK11IP
ENSG00000144596.13	post_24_hr	-0.02646	0.255744	0.928419	0.03032	80852	GRIP2
ENSG00000144635.9	post_24_hr	0.020054	0.184369	0.882353	0.001002	51143	DYNC1LI1
ENSG00000144655.15	post_3.5_4_hr	0.559692	2.02422	0.056029	7.13e-20	64651	CSRNP1
ENSG00000144659.13	post_3.5_4_hr	0.034646	-0.14245	0.756214	0.020263	54977	SLC25A38
ENSG00000144674.17	post_3.5_4_hr	0.157195	0.370119	0.060947	9.95e-09	2803	GOLGA4
ENSG00000144712.12	post_3.5_4_hr	0.178556	0.314013	0.055268	1.54e-05	23066	CAND2
ENSG00000144746.7	post_24_hr	0.02376	0.147038	0.875141	0.028566	10550	ARL6IP5
ENSG00000144815.17	post_24_hr	0.114395	-0.31249	0.353716	7.7e-05	91775	NXPE3
ENSG00000144827.9	post_3.5_4_hr	-0.03442	-0.32857	0.800482	1.9e-06	55347	ABHD10
ENSG00000145016.16	post_3.5_4_hr	-0.07963	1.09077	0.732892	1.47e-19	9711	RUBCN
ENSG00000145020.16	post_3.5_4_hr	-0.12375	-0.38459	0.486509	0.000645	275	AMT
ENSG00000145113.22	post_3.5_4_hr	-0.63141	-1.36306	0.084264	1.88e-06	4585	MUC4
ENSG00000145220.14	post_3.5_4_hr	-0.0007	0.439558	0.998019	2.06e-05	55646	LYAR
ENSG00000145349.18	post_24_hr	0.042691	0.639559	0.862899	3.62e-10	817	CAMK2D
ENSG00000145358.6	post_24_hr	-0.42232	-1.06494	0.155766	4.92e-07	115265	DDIT4L
ENSG00000145414.9	post_3.5_4_hr	-0.0454	0.167911	0.748255	0.03151	92345	NAF1
ENSG00000145476.16	post_3.5_4_hr	0.066273	-0.27846	0.760543	0.024068	285440	CYP4V2
ENSG00000145604.17	post_3.5_4_hr	-0.12618	-0.48755	0.432106	3.27e-06	6502	SKP2
ENSG00000145632.15	post_15_30_45_min	-0.44331	0.549232	0.093938	0.008215	10769	PLK2
ENSG00000145675.15	post_3.5_4_hr	0.257075	-0.5005	0.225641	0.00105	5295	PIK3R1
ENSG00000145723.17	post_3.5_4_hr	0.010678	-0.3348	0.958065	0.000176	54826	GIN1
ENSG00000145725.20	post_3.5_4_hr	-0.15089	-0.31093	0.176067	0.00018	23262	PPIP5K2
ENSG00000145741.17	post_3.5_4_hr	-0.02431	0.092807	0.713138	0.01161	689	BTF3
ENSG00000145782.13	post_3.5_4_hr	-0.06111	-0.17337	0.400781	0.000297	9140	ATG12
ENSG00000145819.18	post_24_hr	-0.23497	-0.52468	0.138596	5.61e-06	23092	ARHGAP26
ENSG00000145907.16	post_3.5_4_hr	0.06364	0.171235	0.397679	0.000505	10146	G3BP1
ENSG00000145911.6	post_3.5_4_hr	-0.08358	-0.39138	0.57434	1.15e-05	23138	N4BP3
ENSG00000145996.11	post_24_hr	0.031589	-0.21103	0.853617	0.006085	54901	CDKAL1
ENSG00000146054.18	post_24_hr	-0.10459	-0.62382	0.520566	1.23e-11	81786	TRIM7
ENSG00000146072.6	post_3.5_4_hr	-0.14838	0.420905	0.566961	0.00669	27242	TNFRSF21
ENSG00000146094.16	post_3.5_4_hr	0.060116	-0.45403	0.879079	0.020396	79930	DOK3
ENSG00000146223.16	post_3.5_4_hr	-0.04441	0.112971	0.563767	0.017289	285855	RPL7L1
ENSG00000146376.11	post_24_hr	-0.11382	-0.53079	0.483947	3.38e-08	93663	ARHGAP18
ENSG00000146425.11	post_24_hr	0.142569	0.587005	0.351718	6.18e-10	6993	DYNLT1
ENSG00000146426.19	post_3.5_4_hr	0.437533	3.37969	0.289871	2.13e-33	26230	TIAM2
ENSG00000146457.16	post_3.5_4_hr	0.067127	0.2657	0.398597	1.74e-07	9589	WTAP
ENSG00000146463.12	post_3.5_4_hr	-0.11089	-0.24612	0.067436	1.28e-07	9202	ZMYM4
ENSG00000146556.15	post_3.5_4_hr	-0.02796	-0.22809	0.833633	0.000561	375260	WASH2P
ENSG00000146592.17	post_3.5_4_hr	0.291415	2.6653	0.469213	5.08e-27	9586	CREB5
ENSG00000146731.11	post_24_hr	0.046065	0.251087	0.698714	3.16e-05	908	CCT6A
ENSG00000146909.8	post_3.5_4_hr	0.007288	0.160738	0.95543	0.003954	64434	NOM1
ENSG00000146918.20	post_24_hr	-0.06176	-0.25104	0.721261	0.005242	54892	NCAPG2
ENSG00000147099.21	post_3.5_4_hr	-0.02234	-0.168	0.883377	0.022611	55869	HDAC8
ENSG00000147118.12	post_3.5_4_hr	-0.12157	-0.52452	0.394502	3.86e-08	7569	ZNF182
ENSG00000147121.16	post_3.5_4_hr	-0.21378	-0.41046	0.059059	5.76e-06	55634	KRBOX4
ENSG00000147124.13	post_3.5_4_hr	-0.09731	-0.30478	0.285744	9.94e-07	7592	ZNF41
ENSG00000147162.14	post_3.5_4_hr	0.02179	0.128517	0.851734	0.027381	8473	OGT
ENSG00000147174.12	post_3.5_4_hr	-0.01837	-0.38878	0.961416	0.02397	93953	GCNA
ENSG00000147180.17	post_24_hr	-0.02158	-0.3277	0.959864	0.049165	7552	ZNF711
ENSG00000147202.19	post_3.5_4_hr	0.006814	0.13849	0.961896	0.030416	1730	DIAPH2
ENSG00000147274.14	post_3.5_4_hr	0.084983	0.39728	0.329076	6.26e-12	27316	RBMX
ENSG00000147416.11	post_24_hr	0.010827	-0.14757	0.928328	0.001182	526	ATP6V1B2
ENSG00000147439.14	post_24_hr	-0.01242	0.41799	0.975161	0.001742	55909	BIN3
ENSG00000147454.14	post_24_hr	0.056379	0.236626	0.677927	0.000908	51312	SLC25A37
ENSG00000147471.12	post_24_hr	0.053276	0.162038	0.449416	0.000147	11212	PLPBP
ENSG00000147475.17	post_3.5_4_hr	-0.05586	-0.21222	0.482649	1.73e-05	11160	ERLIN2
ENSG00000147526.20	post_3.5_4_hr	-0.0124	0.345688	0.967112	0.009677	6867	TACC1
ENSG00000147573.17	post_3.5_4_hr	0.153517	0.54295	0.412767	5.15e-06	84675	TRIM55
ENSG00000147576.17	post_24_hr	-0.01365	-0.2093	0.94752	0.007657	137872	ADHFE1
ENSG00000147604.14	post_3.5_4_hr	-0.03828	0.080759	0.430388	0.011926	6129	RPL7
ENSG00000147650.12	post_24_hr	0.077484	0.288646	0.648188	0.001574	29967	LRP12
ENSG00000147874.11	post_3.5_4_hr	0.001614	-0.32674	0.992674	5.97e-06	54801	HAUS6
ENSG00000147894.17	post_3.5_4_hr	0.21724	0.387825	0.073372	3.93e-05	203228	C9orf72
ENSG00000147955.18	post_3.5_4_hr	-0.03849	-0.28375	0.838164	0.002942	10280	SIGMAR1
ENSG00000148120.18	post_24_hr	0.047842	0.401676	0.744719	7.61e-09	84909	AOPEP
ENSG00000148154.10	post_3.5_4_hr	0.157398	0.64804	0.564775	4.41e-05	7357	UGCG
ENSG00000148297.16	post_3.5_4_hr	-0.02239	-0.29333	0.87467	9.18e-06	6837	MED22
ENSG00000148300.12	post_24_hr	0.008006	0.150164	0.958539	0.008103	57109	REXO4
ENSG00000148308.18	post_3.5_4_hr	-0.07696	-0.16291	0.193614	0.000136	9328	GTF3C5
ENSG00000148356.15	post_24_hr	0.004004	0.32226	0.982653	7.32e-08	90678	LRSAM1
ENSG00000148358.20	post_3.5_4_hr	-0.05854	-0.18423	0.280867	6.3e-07	57720	GPR107
ENSG00000148498.16	post_24_hr	-0.11826	0.249855	0.271092	0.000599	56288	PARD3
ENSG00000148541.13	post_3.5_4_hr	-0.22326	-0.66593	0.328949	2.39e-05	220965	FAM13C
ENSG00000148606.14	post_24_hr	0.021257	0.182138	0.8862	0.003168	11128	POLR3A
ENSG00000148680.16	post_24_hr	0.328197	1.37674	0.677938	0.000155	3363	HTR7
ENSG00000148730.7	post_24_hr	0.012023	-0.1118	0.928328	0.035656	1979	EIF4EBP2
ENSG00000148935.12	post_3.5_4_hr	0.040393	0.51007	0.896537	0.000276	2620	GAS2
ENSG00000149084.13	post_3.5_4_hr	-0.0244	0.166003	0.868999	0.020622	51144	HSD17B12
ENSG00000149115.14	post_3.5_4_hr	-0.07704	0.283346	0.72174	0.018277	85456	TNKS1BP1
ENSG00000149150.9	post_3.5_4_hr	-0.08495	-0.46217	0.7402	0.00111	8501	SLC43A1
ENSG00000149182.15	post_3.5_4_hr	0.090624	0.343637	0.381748	2.51e-07	84364	ARFGAP2
ENSG00000149187.19	post_3.5_4_hr	0.025836	0.161442	0.79695	0.001512	10658	CELF1
ENSG00000149218.5	post_24_hr	0.186192	0.665568	0.111671	1.47e-14	23052	ENDOD1
ENSG00000149256.16	post_24_hr	0.017982	0.436805	0.971915	0.01437	26011	TENM4
ENSG00000149269.10	post_24_hr	-0.14337	-0.35092	0.346112	0.000372	5058	PAK1
ENSG00000149311.20	post_3.5_4_hr	0.01801	-0.12282	0.883503	0.040177	472	ATM
ENSG00000149474.15	post_3.5_4_hr	0.022496	-0.21055	0.823309	1.87e-05	57325	KAT14
ENSG00000149485.19	post_24_hr	0.093261	0.535677	0.860044	0.023971	3992	FADS1
ENSG00000149503.13	post_3.5_4_hr	-0.04744	-0.37012	0.740572	1.34e-06	3619	INCENP
ENSG00000149547.15	post_24_hr	0.07506	0.166984	0.194232	3.82e-05	9538	EI24
ENSG00000149596.7	post_24_hr	-0.13673	-0.33289	0.152669	9.79e-07	57158	JPH2
ENSG00000149634.5	post_3.5_4_hr	0.284248	-0.59803	0.145538	0.000126	128497	SPATA25
ENSG00000149636.16	post_3.5_4_hr	-0.08043	-0.34045	0.710883	0.005687	79980	DSN1
ENSG00000149646.12	post_24_hr	-0.04726	-0.40361	0.892622	0.005835	140894	CNBD2
ENSG00000149716.13	post_3.5_4_hr	-0.03512	-0.28505	0.800256	5.87e-05	220064	LTO1
ENSG00000149792.9	post_24_hr	0.031056	0.1274	0.761292	0.012874	740	MRPL49
ENSG00000149798.5	post_3.5_4_hr	-0.05667	0.430082	0.897916	0.036466	10435	CDC42EP2
ENSG00000149922.12	post_3.5_4_hr	-0.31095	-0.95365	0.179453	5.34e-08	6911	TBX6
ENSG00000149970.16	post_24_hr	0.112751	0.975435	0.821577	5.33e-06	22866	CNKSR2
ENSG00000150093.20	post_24_hr	-0.01779	0.191587	0.903415	0.00091	3688	ITGB1
ENSG00000150347.17	post_3.5_4_hr	0.044859	1.02062	0.927616	9.52e-07	84159	ARID5B
ENSG00000150455.14	post_3.5_4_hr	-0.01723	-0.36717	0.929071	1.51e-05	114609	TIRAP
ENSG00000150527.18	post_3.5_4_hr	0.1154	-0.21805	0.441041	0.031607	4253	MIA2
ENSG00000150637.9	post_3.5_4_hr	0.000164	-0.62423	0.999669	0.008926	10666	CD226
ENSG00000150753.12	post_24_hr	0.015727	0.393403	0.939319	7.82e-08	22948	CCT5
ENSG00000150764.14	post_3.5_4_hr	-0.17119	-0.49255	0.210465	4.96e-07	85458	DIXDC1
ENSG00000150782.12	post_3.5_4_hr	-0.39271	1.13322	0.262734	3.88e-07	3606	IL18
ENSG00000150938.10	post_3.5_4_hr	0.270387	0.808617	0.188824	3.31e-08	51232	CRIM1
ENSG00000150961.15	post_3.5_4_hr	0.118168	0.438286	0.672498	0.005549	9871	SEC24D
ENSG00000151006.7	post_3.5_4_hr	-0.23916	-0.94071	0.200902	3.64e-11	339105	PRSS53
ENSG00000151065.14	post_3.5_4_hr	-0.10452	-0.48504	0.36874	6.67e-10	196513	DCP1B
ENSG00000151131.11	post_24_hr	0.184549	0.429341	0.134281	1e-06	121053	NOPCHAP1
ENSG00000151150.22	post_24_hr	-0.18347	-0.55222	0.064531	3.04e-13	288	ANK3
ENSG00000151151.6	post_3.5_4_hr	-0.28744	0.521832	0.158773	0.000264	253430	IPMK
ENSG00000151176.8	post_3.5_4_hr	0.025291	-0.14565	0.821322	0.010867	196463	PLBD2
ENSG00000151208.17	post_3.5_4_hr	0.198318	0.720642	0.159485	1.36e-12	9231	DLG5
ENSG00000151233.11	post_3.5_4_hr	0.086748	0.323741	0.571021	0.000368	283464	GXYLT1
ENSG00000151247.13	post_3.5_4_hr	0.109435	1.0304	0.573713	4.34e-20	1977	EIF4E
ENSG00000151327.13	post_24_hr	0.061337	0.616612	0.806808	9.39e-09	283635	FAM177A1
ENSG00000151365.2	post_3.5_4_hr	0.108805	-1.02971	0.848934	0.000586	7069	THRSP
ENSG00000151413.17	post_24_hr	-0.00388	-0.29853	0.988005	0.0004	80224	NUBPL
ENSG00000151445.16	post_3.5_4_hr	-0.02763	-0.19836	0.810798	0.000723	63894	VIPAS39
ENSG00000151465.14	post_24_hr	0.019321	0.156417	0.863918	0.001188	8872	CDC123
ENSG00000151470.13	post_3.5_4_hr	-0.15363	-0.45901	0.427312	0.000377	132321	C4orf33
ENSG00000151502.11	post_3.5_4_hr	-0.06649	-0.20752	0.358198	1.69e-05	112936	VPS26B
ENSG00000151503.14	post_15_30_45_min	0.00183	0.200854	0.995552	0.01453	23310	NCAPD3
ENSG00000151623.15	post_24_hr	-0.05819	-0.31481	0.814996	0.007691	4306	NR3C2
ENSG00000151694.14	post_3.5_4_hr	-0.03618	0.312277	0.814849	2.91e-05	6868	ADAM17
ENSG00000151789.12	post_3.5_4_hr	-0.13603	0.406753	0.699128	0.039453	79750	ZNF385D
ENSG00000151893.15	post_24_hr	-0.11869	-0.32366	0.055817	1.22e-11	143384	CACUL1
ENSG00000151929.10	post_3.5_4_hr	0.11605	0.574537	0.443698	1.1e-09	9531	BAG3
ENSG00000151967.18	post_3.5_4_hr	0.028174	0.797773	0.914931	2.48e-12	29970	SCHIP1
ENSG00000152061.24	post_24_hr	0.075965	0.330254	0.689951	0.000685	9910	RABGAP1L
ENSG00000152078.10	post_24_hr	0.06857	0.350944	0.738387	0.000458	148534	TLCD4
ENSG00000152104.12	post_24_hr	-0.11478	0.19615	0.281832	0.008512	5784	PTPN14
ENSG00000152133.16	post_24_hr	-0.03631	0.236087	0.893535	0.042189	253635	GPATCH11
ENSG00000152137.8	post_3.5_4_hr	0.18304	1.35134	0.306033	7.83e-27	26353	HSPB8
ENSG00000152147.11	post_3.5_4_hr	-0.06561	-0.26762	0.684331	0.003814	79833	GEMIN6
ENSG00000152193.8	post_3.5_4_hr	0.017511	-0.2612	0.924281	0.001965	79596	OBI1
ENSG00000152229.18	post_24_hr	-0.12518	-0.30951	0.401783	0.001019	9050	PSTPIP2
ENSG00000152242.11	post_24_hr	0.060017	0.219171	0.630002	0.001285	147339	C18orf25
ENSG00000152359.15	post_3.5_4_hr	-0.24916	-0.66378	0.28316	6.12e-05	134359	POC5
ENSG00000152377.14	post_24_hr	0.222764	0.68922	0.600314	0.003521	6695	SPOCK1
ENSG00000152413.15	post_3.5_4_hr	0.120935	0.54272	0.445916	3.6e-08	9456	HOMER1
ENSG00000152455.16	post_3.5_4_hr	0.052442	0.293401	0.834687	0.021671	79723	SUV39H2
ENSG00000152484.14	post_3.5_4_hr	-0.149	0.263302	0.194225	0.00151	219333	USP12
ENSG00000152620.13	post_24_hr	-0.04242	-0.17066	0.722184	0.005914	133686	NADK2
ENSG00000152683.14	post_3.5_4_hr	-0.07118	-0.22029	0.421781	0.000132	55676	SLC30A6
ENSG00000152749.8	post_3.5_4_hr	-0.05974	-0.37925	0.752638	0.000149	160897	GPR180
ENSG00000152784.16	post_3.5_4_hr	0.157013	0.47613	0.612439	0.008819	56978	PRDM8
ENSG00000152795.18	post_3.5_4_hr	-0.00755	0.103885	0.945839	0.042072	9987	HNRNPDL
ENSG00000152904.11	post_24_hr	0.05677	0.225538	0.578292	6.54e-05	9453	GGPS1
ENSG00000153006.16	post_3.5_4_hr	-0.03172	-0.30432	0.810506	4.13e-06	285672	SREK1IP1
ENSG00000153113.24	post_24_hr	-0.0086	0.530752	0.972561	1.91e-10	831	CAST
ENSG00000153140.9	post_3.5_4_hr	-0.10824	-0.46091	0.507307	7.6e-06	1070	CETN3
ENSG00000153147.6	post_3.5_4_hr	0.057147	0.253932	0.495986	5.61e-07	8467	SMARCA5
ENSG00000153179.13	post_24_hr	-0.12748	-0.42938	0.576645	0.000962	283349	RASSF3
ENSG00000153201.16	post_3.5_4_hr	0.042272	0.349157	0.696604	1.43e-09	5903	RANBP2
ENSG00000153443.13	post_3.5_4_hr	0.041065	0.304605	0.81639	0.000483	124402	UBALD1
ENSG00000153531.15	post_3.5_4_hr	0.101724	1.38533	0.762704	1.29e-15	113622	ADPRHL1
ENSG00000153767.10	post_3.5_4_hr	-0.104	-0.35509	0.339708	1.46e-06	2960	GTF2E1
ENSG00000153832.12	post_3.5_4_hr	-0.42241	-0.93648	0.216525	0.000171	130888	FBXO36
ENSG00000153904.21	post_24_hr	0.118465	0.365538	0.515682	0.000583	23576	DDAH1
ENSG00000153922.11	post_3.5_4_hr	0.013924	0.483616	0.945839	2.55e-08	1105	CHD1
ENSG00000153982.11	post_3.5_4_hr	0.003699	-0.52122	0.994366	0.020961	284161	GDPD1
ENSG00000154144.13	post_24_hr	0.051533	0.242712	0.647641	4.04e-05	84897	TBRG1
ENSG00000154153.15	post_24_hr	-0.11098	-0.47773	0.691886	0.001076	54463	RETREG1
ENSG00000154229.12	post_24_hr	0.275577	1.04903	0.152669	1.97e-14	5578	PRKCA
ENSG00000154305.18	post_3.5_4_hr	-0.01739	-0.11143	0.859907	0.022368	375056	MIA3
ENSG00000154309.9	post_24_hr	-0.03532	0.226434	0.891125	0.040505	84976	DISP1
ENSG00000154328.16	post_24_hr	0.103139	0.305523	0.331757	6.83e-06	252969	NEIL2
ENSG00000154330.13	post_24_hr	0.075305	0.323404	0.654417	0.000288	5239	PGM5
ENSG00000154380.18	post_3.5_4_hr	0.271804	2.74601	0.323765	2.5e-42	55740	ENAH
ENSG00000154447.15	post_3.5_4_hr	0.172095	0.681929	0.358198	2.09e-08	57630	SH3RF1
ENSG00000154553.16	post_24_hr	-0.22829	0.585676	0.06408	4.33e-10	27295	PDLIM3
ENSG00000154710.18	post_3.5_4_hr	0.006342	0.138231	0.95754	0.007899	27342	RABGEF1
ENSG00000154734.16	post_3.5_4_hr	0.232179	0.683556	0.474671	0.000651	9510	ADAMTS1
ENSG00000154743.19	post_3.5_4_hr	-0.02373	-0.18935	0.877313	0.011051	80746	TSEN2
ENSG00000154781.17	post_15_30_45_min	-0.00998	-0.22522	0.966961	0.003815	51244	CCDC174
ENSG00000154822.18	post_3.5_4_hr	0.041894	-0.37099	0.834687	0.000158	23228	PLCL2
ENSG00000154945.7	post_3.5_4_hr	0.017435	0.134677	0.881444	0.014859	91369	ANKRD40
ENSG00000155011.9	post_24_hr	0.011591	-0.87884	0.989422	0.002461	27123	DKK2
ENSG00000155034.20	post_3.5_4_hr	-0.07369	-0.28995	0.550458	0.000116	80028	FBXL18
ENSG00000155096.15	post_3.5_4_hr	0.096555	0.707821	0.460433	6.23e-18	51582	AZIN1
ENSG00000155229.21	post_24_hr	0.029501	-0.10661	0.743617	0.023888	64210	MMS19
ENSG00000155275.19	post_24_hr	-0.01675	-0.15185	0.928328	0.046479	152992	TRMT44
ENSG00000155287.11	post_24_hr	-0.07635	-0.27541	0.551283	0.000174	81894	SLC25A28
ENSG00000155304.6	post_3.5_4_hr	0.112906	0.503211	0.538135	3.14e-06	6782	HSPA13
ENSG00000155329.12	post_3.5_4_hr	-0.08263	0.188781	0.528722	0.022747	54819	ZCCHC10
ENSG00000155330.10	post_3.5_4_hr	0.06422	-0.21317	0.623478	0.00665	388272	C16orf87
ENSG00000155438.12	post_3.5_4_hr	0.039522	0.410587	0.848934	2.62e-05	84365	NIFK
ENSG00000155621.15	post_3.5_4_hr	-0.11328	-0.45569	0.400781	3.08e-07	138241	C9orf85
ENSG00000155666.12	post_3.5_4_hr	-0.22285	-0.52827	0.09417	2.57e-07	79831	KDM8
ENSG00000155729.13	post_3.5_4_hr	-0.02849	-0.20712	0.80912	0.000552	130535	KCTD18
ENSG00000155755.20	post_24_hr	-0.14549	-0.28702	0.055135	1.18e-06	65062	TMEM237
ENSG00000155846.17	post_3.5_4_hr	0.303975	-0.66901	0.16751	4.15e-05	133522	PPARGC1B
ENSG00000155850.9	post_24_hr	0.110588	0.359432	0.584526	0.001462	1836	SLC26A2
ENSG00000155893.13	post_24_hr	-0.09378	0.445016	0.780682	0.005332	92370	PXYLP1
ENSG00000155906.20	post_3.5_4_hr	-0.03239	-0.20248	0.81178	0.00372	55005	RMND1
ENSG00000155975.10	post_3.5_4_hr	0.095681	0.449935	0.250835	5.08e-15	137492	VPS37A
ENSG00000156026.15	post_3.5_4_hr	0.017267	0.21391	0.928536	0.012697	90550	MCU
ENSG00000156030.14	post_3.5_4_hr	-0.11852	-0.84399	0.531075	1.2e-13	91748	MIDEAS
ENSG00000156050.10	post_3.5_4_hr	-0.08825	-0.23028	0.461448	0.003483	145483	FAM161B
ENSG00000156172.6	post_3.5_4_hr	-0.1715	-0.50205	0.392903	0.000191	157657	CFAP418
ENSG00000156261.13	post_24_hr	0.040849	0.323356	0.724058	7.83e-09	10694	CCT8
ENSG00000156265.16	post_24_hr	-0.0088	1.28832	0.989339	2.64e-11	56911	MAP3K7CL
ENSG00000156313.15	post_3.5_4_hr	0.01328	0.323121	0.965941	0.021438	6103	RPGR
ENSG00000156471.13	post_24_hr	0.057663	0.204077	0.586393	0.000534	9791	PTDSS1
ENSG00000156521.14	post_3.5_4_hr	0.062103	-0.24537	0.755511	0.028857	219743	TYSND1
ENSG00000156574.10	post_3.5_4_hr	0.327733	-0.77949	0.234556	0.000177	4838	NODAL
ENSG00000156603.20	post_3.5_4_hr	0.084231	0.307622	0.671574	0.006702	219541	MED19
ENSG00000156642.17	post_24_hr	0.064465	0.211685	0.463331	5.21e-05	27020	NPTN
ENSG00000156671.15	post_24_hr	-0.20369	-0.42904	0.136521	1.59e-05	142891	SAMD8
ENSG00000156675.16	post_3.5_4_hr	0.175692	-0.38449	0.247176	0.000577	80223	RAB11FIP1
ENSG00000156735.11	post_3.5_4_hr	-0.116	-0.33301	0.254152	3.73e-06	9530	BAG4
ENSG00000156795.8	post_24_hr	0.086838	0.284536	0.597464	0.002054	55093	NTAQ1
ENSG00000156860.16	post_3.5_4_hr	-0.029	-0.1386	0.72764	0.002074	64319	FBRS
ENSG00000156873.16	post_3.5_4_hr	-0.11036	-0.26205	0.336196	0.000976	5261	PHKG2
ENSG00000156875.14	post_3.5_4_hr	0.047538	0.268673	0.794825	0.004279	64645	MFSD14A
ENSG00000156968.9	post_3.5_4_hr	0.19197	-0.36348	0.262156	0.00394	255027	MPV17L
ENSG00000156976.17	post_3.5_4_hr	-0.01362	0.113908	0.89589	0.019886	1974	EIF4A2
ENSG00000156983.17	post_3.5_4_hr	0.008998	0.195373	0.956487	0.007225	7862	BRPF1
ENSG00000157077.16	post_24_hr	-0.01535	-0.16104	0.917854	0.005937	9372	ZFYVE9
ENSG00000157216.16	post_3.5_4_hr	0.097849	-0.20858	0.362728	0.004882	23648	SSBP3
ENSG00000157353.17	post_3.5_4_hr	-0.00101	-0.30101	0.995048	1.03e-05	197258	FCSK
ENSG00000157426.14	post_3.5_4_hr	-0.13581	-0.41741	0.235244	3.06e-07	132949	AASDH
ENSG00000157500.12	post_24_hr	0.021975	-0.27682	0.893387	1.77e-05	26060	APPL1
ENSG00000157510.14	post_24_hr	-0.06415	-0.36234	0.764101	0.000409	134265	AFAP1L1
ENSG00000157514.18	post_3.5_4_hr	-0.18689	-0.60969	0.293693	4.03e-07	1831	TSC22D3
ENSG00000157538.14	post_24_hr	0.083114	0.235244	0.285394	4.12e-06	10311	VPS26C
ENSG00000157600.12	post_24_hr	0.054182	-0.21631	0.787299	0.033112	84187	TMEM164
ENSG00000157823.17	post_3.5_4_hr	-0.0372	-0.19027	0.731479	0.00102	10239	AP3S2
ENSG00000157827.20	post_3.5_4_hr	-0.01642	0.420684	0.945839	5.1e-05	114793	FMNL2
ENSG00000157833.13	post_24_hr	0.043398	-0.2931	0.859544	0.008512	150946	GAREM2
ENSG00000157927.17	post_24_hr	-0.01471	-0.34972	0.970805	0.018077	55698	RADIL
ENSG00000158042.9	post_24_hr	0.016476	0.208414	0.914929	0.000344	63875	MRPL17
ENSG00000158062.21	post_3.5_4_hr	0.285793	-0.49712	0.068059	0.000116	91544	UBXN11
ENSG00000158109.15	post_24_hr	0.031983	-0.08493	0.634124	0.028971	127262	TPRG1L
ENSG00000158195.11	post_3.5_4_hr	0.00556	0.317783	0.977858	0.000133	10163	WASF2
ENSG00000158321.18	post_3.5_4_hr	-0.05756	1.35051	0.883806	1e-14	26053	AUTS2
ENSG00000158417.11	post_3.5_4_hr	0.019073	0.20103	0.857341	4.94e-05	9669	EIF5B
ENSG00000158435.8	post_24_hr	0.013668	0.106373	0.91419	0.041389	55571	CNOT11
ENSG00000158445.10	post_24_hr	-0.20702	1.20059	0.647558	1.9e-07	3745	KCNB1
ENSG00000158470.5	post_3.5_4_hr	0.127952	0.570442	0.452381	6.12e-08	9334	B4GALT5
ENSG00000158480.11	post_3.5_4_hr	0.018568	-0.21419	0.90184	0.002175	9825	SPATA2
ENSG00000158483.18	post_24_hr	0.052233	0.385123	0.897835	0.026252	NA	FAM86C1P
ENSG00000158528.12	post_24_hr	-0.02866	0.14001	0.84199	0.038723	55607	PPP1R9A
ENSG00000158555.15	post_24_hr	-0.14354	-0.4602	0.360719	4.86e-06	81544	GDPD5
ENSG00000158715.6	post_3.5_4_hr	0.548067	-0.78733	0.118853	0.010048	85414	SLC45A3
ENSG00000158793.14	post_3.5_4_hr	0.013952	-0.13987	0.922598	0.034952	4817	NIT1
ENSG00000158850.15	post_3.5_4_hr	0.094002	0.320885	0.263109	2.48e-08	8703	B4GALT3
ENSG00000158966.16	post_3.5_4_hr	-0.00181	0.321178	0.994901	0.006349	57685	CACHD1
ENSG00000158985.14	post_3.5_4_hr	-0.07897	-0.2142	0.436795	0.001342	56990	CDC42SE2
ENSG00000159082.18	post_24_hr	-0.0676	0.184762	0.6061	0.01384	8867	SYNJ1
ENSG00000159140.21	post_3.5_4_hr	0.032838	0.144279	0.586478	3.51e-05	6651	SON
ENSG00000159200.18	post_3.5_4_hr	0.068202	1.00034	0.833512	5.27e-11	1827	RCAN1
ENSG00000159202.18	post_24_hr	-0.02012	0.160785	0.892929	0.009557	65264	UBE2Z
ENSG00000159216.19	post_3.5_4_hr	0.887599	2.57377	0.093347	1.13e-11	861	RUNX1
ENSG00000159263.16	post_24_hr	0.032239	-0.18106	0.865019	0.039463	6493	SIM2
ENSG00000159388.6	post_3.5_4_hr	0.70076	1.90846	0.104567	2.54e-09	7832	BTG2
ENSG00000159423.17	post_24_hr	-0.01269	-0.18418	0.938528	0.002688	8659	ALDH4A1
ENSG00000159459.12	post_24_hr	0.021835	0.269043	0.881021	4.76e-06	197131	UBR1
ENSG00000159461.15	post_24_hr	-0.01081	0.176993	0.945441	0.002363	267	AMFR
ENSG00000159479.17	post_3.5_4_hr	0.034312	0.204749	0.821807	0.008285	112950	MED8
ENSG00000159588.15	post_3.5_4_hr	0.069194	-0.44144	0.843827	0.015151	149483	CCDC17
ENSG00000159592.11	post_3.5_4_hr	0.045573	0.220349	0.546924	7.24e-07	60313	GPBP1L1
ENSG00000159714.12	post_24_hr	-0.09928	0.426908	0.662816	0.000268	29800	ZDHHC1
ENSG00000159784.18	post_3.5_4_hr	-0.21286	-0.57866	0.17991	6.78e-07	9715	FAM131B
ENSG00000159873.10	post_3.5_4_hr	0.009156	0.307004	0.960364	5.76e-05	150275	CCDC117
ENSG00000160072.20	post_3.5_4_hr	0.094638	0.375518	0.417311	3.09e-07	83858	ATAD3B
ENSG00000160094.15	post_3.5_4_hr	-0.1081	-0.34433	0.1071	1.01e-11	149076	ZNF362
ENSG00000160111.15	post_3.5_4_hr	0.077092	0.407166	0.778081	0.004548	27151	CPAMD8
ENSG00000160145.16	post_24_hr	0.058891	0.359625	0.713341	5.81e-06	8997	KALRN
ENSG00000160193.12	post_24_hr	-0.06212	0.309245	0.848696	0.041215	10785	WDR4
ENSG00000160199.15	post_24_hr	-0.11432	0.193942	0.315346	0.012934	5316	PKNOX1
ENSG00000160271.16	post_3.5_4_hr	0.092591	-0.24588	0.50921	0.005504	5900	RALGDS
ENSG00000160305.18	post_24_hr	0.020202	-0.19018	0.91631	0.01322	23181	DIP2A
ENSG00000160392.14	post_24_hr	-0.00342	0.177942	0.982538	0.00051	126526	C19orf47
ENSG00000160439.16	post_3.5_4_hr	-0.01157	-0.20137	0.957114	0.041569	112724	RDH13
ENSG00000160539.6	post_3.5_4_hr	0.125905	-0.18968	0.245363	0.016423	84814	PLPP7
ENSG00000160679.13	post_24_hr	0.004673	0.122651	0.975161	0.020665	26097	CHTOP
ENSG00000160695.16	post_3.5_4_hr	0.023918	-0.14626	0.818649	0.006184	55823	VPS11
ENSG00000160714.10	post_24_hr	-0.03087	0.105589	0.739984	0.03131	55585	UBE2Q1
ENSG00000160741.17	post_24_hr	-0.06933	-0.18761	0.466895	0.001293	200186	CRTC2
ENSG00000160785.14	post_24_hr	0.074008	0.211675	0.469447	0.000621	9673	SLC25A44
ENSG00000160789.24	post_3.5_4_hr	0.074774	0.230761	0.54055	0.001898	4000	LMNA
ENSG00000160818.17	post_3.5_4_hr	0.111272	0.292565	0.474671	0.003026	54865	GPATCH4
ENSG00000160993.4	post_3.5_4_hr	0.105994	-0.19351	0.434027	0.042557	54784	ALKBH4
ENSG00000161011.20	post_3.5_4_hr	0.135874	0.343975	0.119907	9.53e-08	8878	SQSTM1
ENSG00000161021.13	post_15_30_45_min	-0.01547	0.181489	0.929047	0.003346	9794	MAML1
ENSG00000161048.12	post_3.5_4_hr	-0.05996	-0.21903	0.637538	0.003308	222236	NAPEPLD
ENSG00000161243.9	post_24_hr	0.095617	1.34657	0.941457	0.003147	126433	FBXO27
ENSG00000161533.12	post_24_hr	0.014175	-0.12636	0.916526	0.020144	51	ACOX1
ENSG00000161547.17	post_3.5_4_hr	0.077682	0.380807	0.310566	1.27e-13	6427	SRSF2
ENSG00000161551.15	post_3.5_4_hr	-0.13742	-0.32554	0.20952	5.23e-05	84765	ZNF577
ENSG00000161714.12	post_24_hr	-0.00193	-0.43451	0.992961	6.62e-11	113026	PLCD3
ENSG00000161847.14	post_3.5_4_hr	0.148564	0.370687	0.222405	1.58e-05	125950	RAVER1
ENSG00000161960.16	post_3.5_4_hr	0.243193	0.825489	0.157525	2.11e-11	1973	EIF4A1
ENSG00000161996.19	post_24_hr	-0.06035	-0.25588	0.674106	0.000819	197335	WDR90
ENSG00000162032.16	post_24_hr	-0.02726	-0.22302	0.816942	2.27e-05	90864	SPSB3
ENSG00000162063.13	post_3.5_4_hr	-0.20167	-0.5394	0.248782	2.1e-05	899	CCNF
ENSG00000162065.14	post_3.5_4_hr	-0.06959	-0.39537	0.496582	3.86e-10	57465	TBC1D24
ENSG00000162086.16	post_3.5_4_hr	-0.06581	-0.25716	0.576192	0.000286	7627	ZNF75A
ENSG00000162104.10	post_24_hr	0.014064	-0.2436	0.938394	0.000238	115	ADCY9
ENSG00000162222.14	post_3.5_4_hr	-0.0202	-0.2547	0.911907	0.002703	283237	TTC9C
ENSG00000162267.13	post_24_hr	-0.11725	1.967	0.912968	5.52e-08	3699	ITIH3
ENSG00000162300.13	post_24_hr	0.062284	0.15481	0.42317	0.00157	7542	ZFPL1
ENSG00000162378.13	post_24_hr	0.135378	-0.23413	0.248107	0.00465	79699	ZYG11B
ENSG00000162396.6	post_3.5_4_hr	0.174211	-0.33775	0.222032	0.001939	25973	PARS2
ENSG00000162408.11	post_3.5_4_hr	-0.02875	-0.1609	0.788056	0.003924	79707	NOL9
ENSG00000162409.12	post_24_hr	-0.08227	0.276174	0.603353	0.001742	5563	PRKAA2
ENSG00000162415.7	post_24_hr	0.012536	0.50332	0.978352	0.00073	57643	ZSWIM5
ENSG00000162430.18	post_24_hr	0.175072	0.611186	0.108461	2.68e-14	57190	SELENON
ENSG00000162434.13	post_3.5_4_hr	0.077531	0.258831	0.29847	2.4e-07	3716	JAK1
ENSG00000162576.17	post_24_hr	-0.0313	-0.27963	0.926056	0.040629	54587	MXRA8
ENSG00000162645.13	post_3.5_4_hr	0.120412	0.387495	0.59444	0.003819	2634	GBP2
ENSG00000162650.17	post_3.5_4_hr	-0.14595	-0.8584	0.500712	7.5e-11	127002	ATXN7L2
ENSG00000162669.16	post_3.5_4_hr	-0.25345	-0.66433	0.269588	5.75e-05	164045	HFM1
ENSG00000162694.14	post_3.5_4_hr	-0.07341	-0.33408	0.644294	0.000302	2135	EXTL2
ENSG00000162702.8	post_3.5_4_hr	0.073325	0.500687	0.598457	1.69e-10	23528	ZNF281
ENSG00000162734.13	post_24_hr	-0.00272	0.433216	0.994141	6.79e-05	8682	PEA15
ENSG00000162736.17	post_3.5_4_hr	-0.10423	-0.18386	0.051486	1.19e-05	23385	NCSTN
ENSG00000162755.14	post_24_hr	0.003582	-0.47262	0.995047	0.01774	126823	KLHDC9
ENSG00000162772.17	post_3.5_4_hr	0.807132	5.23967	0.299004	8.14e-26	467	ATF3
ENSG00000162775.17	post_3.5_4_hr	0.156801	0.587666	0.169539	3.88e-13	64783	RBM15
ENSG00000162783.11	post_3.5_4_hr	-0.06114	1.28466	0.933092	1.62e-05	51278	IER5
ENSG00000162813.18	post_3.5_4_hr	-0.09019	-0.36586	0.50997	1.58e-05	10380	BPNT1
ENSG00000162836.12	post_3.5_4_hr	-0.09571	-0.49223	0.51706	8.35e-08	51205	ACP6
ENSG00000162852.14	post_24_hr	-0.08463	-0.28238	0.618893	0.00287	163882	CNST
ENSG00000162878.13	post_24_hr	0.067616	-0.36489	0.817539	0.008174	91461	PKDCC
ENSG00000162885.14	post_3.5_4_hr	-0.14295	0.214814	0.1111	0.001706	148789	B3GALNT2
ENSG00000162889.11	post_24_hr	0.109287	0.238963	0.251443	0.000243	9261	MAPKAPK2
ENSG00000162909.18	post_24_hr	0.025705	0.317755	0.857905	1.17e-07	824	CAPN2
ENSG00000162910.19	post_24_hr	0.011611	-0.1218	0.940297	0.049331	128308	MRPL55
ENSG00000162913.10	post_24_hr	0.09392	0.43383	0.77248	0.005843	574407	OBSCN-AS1
ENSG00000162959.14	post_24_hr	0.006311	0.382962	0.97872	3.32e-07	51072	MEMO1
ENSG00000162971.11	post_3.5_4_hr	0.078661	0.244878	0.617806	0.008281	129450	TYW5
ENSG00000162980.17	post_24_hr	-0.09685	0.341999	0.551208	0.000193	26225	ARL5A
ENSG00000162999.13	post_3.5_4_hr	-0.06568	-0.40446	0.822763	0.008686	142679	DUSP19
ENSG00000163026.12	post_3.5_4_hr	0.143338	-0.27731	0.167871	0.00048	80304	WDCP
ENSG00000163050.18	post_24_hr	-0.16122	-0.32619	0.121087	1.93e-05	56997	COQ8A
ENSG00000163069.13	post_24_hr	-0.12807	-0.4117	0.104364	1.35e-12	6443	SGCB
ENSG00000163093.12	post_24_hr	-0.01972	-0.25287	0.921337	0.000976	129880	BBS5
ENSG00000163110.15	post_24_hr	0.071976	0.342362	0.502729	2.94e-08	10611	PDLIM5
ENSG00000163125.16	post_3.5_4_hr	-0.07427	-0.24901	0.289239	1.38e-07	23248	RPRD2
ENSG00000163126.15	post_3.5_4_hr	0.148811	0.410528	0.086978	3.9e-10	200539	ANKRD23
ENSG00000163156.12	post_24_hr	0.106649	0.225361	0.193659	9.28e-05	79005	SCNM1
ENSG00000163159.15	post_24_hr	-0.04704	0.284288	0.757541	7.85e-05	6944	VPS72
ENSG00000163162.9	post_3.5_4_hr	0.26432	0.816903	0.075315	2.61e-13	284996	RNF149
ENSG00000163171.8	post_3.5_4_hr	-0.20136	0.33024	0.285694	0.012921	10602	CDC42EP3
ENSG00000163257.11	post_24_hr	-0.09247	-0.23571	0.45866	0.002384	54876	DCAF16
ENSG00000163346.17	post_24_hr	0.016214	-0.26167	0.906798	5.48e-07	57326	PBXIP1
ENSG00000163349.22	post_3.5_4_hr	0.010467	0.193666	0.940257	0.00151	204851	HIPK1
ENSG00000163376.11	post_3.5_4_hr	0.246254	1.64915	0.662594	4.26e-08	84541	KBTBD8
ENSG00000163380.16	post_24_hr	-0.06516	-0.20421	0.544418	0.001044	56203	LMOD3
ENSG00000163399.16	post_24_hr	0.072623	0.464711	0.849633	0.006317	476	ATP1A1
ENSG00000163431.13	post_24_hr	-0.27921	-0.671	0.143555	9.24e-07	25802	LMOD1
ENSG00000163468.15	post_24_hr	-0.01354	0.294392	0.938823	3.18e-06	7203	CCT3
ENSG00000163472.19	post_3.5_4_hr	-0.10383	-0.58525	0.667877	2.87e-05	84283	TMEM79
ENSG00000163485.17	post_24_hr	0.1503	1.07608	0.797367	2.92e-05	134	ADORA1
ENSG00000163492.16	post_3.5_4_hr	0.159638	0.539145	0.608647	0.003447	285025	CCDC141
ENSG00000163516.14	post_3.5_4_hr	-0.12949	-0.4472	0.09417	5.14e-14	55139	ANKZF1
ENSG00000163517.15	post_24_hr	-0.04453	-0.27157	0.727199	1.62e-05	79885	HDAC11
ENSG00000163545.11	post_3.5_4_hr	0.277612	-0.59874	0.501817	0.040921	81788	NUAK2
ENSG00000163597.16	post_3.5_4_hr	0.062422	0.227648	0.567805	0.00046	101000000	SNHG16
ENSG00000163602.12	post_3.5_4_hr	0.074028	0.717158	0.75526	1.54e-09	23429	RYBP
ENSG00000163605.15	post_3.5_4_hr	0.048657	0.348684	0.673262	2.48e-08	151987	PPP4R2
ENSG00000163626.17	post_3.5_4_hr	-0.06005	-0.29938	0.602934	8.39e-06	285521	COX18
ENSG00000163635.20	post_3.5_4_hr	-0.04726	0.17811	0.620016	0.001138	6314	ATXN7
ENSG00000163644.15	post_24_hr	0.279526	-0.37771	0.095201	0.00497	152926	PPM1K
ENSG00000163660.12	post_3.5_4_hr	0.131356	0.399749	0.298284	2.32e-06	57018	CCNL1
ENSG00000163681.16	post_3.5_4_hr	0.06803	0.850925	0.674646	3.61e-21	7871	SLMAP
ENSG00000163684.12	post_24_hr	0.025717	-0.2098	0.8977	0.011182	11102	RPP14
ENSG00000163697.17	post_24_hr	-0.0351	0.248732	0.886436	0.018564	323	APBB2
ENSG00000163702.20	post_24_hr	0.106961	-0.18516	0.295522	0.009012	84818	IL17RC
ENSG00000163719.20	post_24_hr	0.020319	-0.10874	0.861659	0.04645	64419	MTMR14
ENSG00000163738.19	post_3.5_4_hr	0.049153	0.231594	0.789116	0.016878	441024	MTHFD2L
ENSG00000163754.18	post_24_hr	0.008014	0.33892	0.968008	6.51e-07	2992	GYG1
ENSG00000163755.9	post_24_hr	0.09838	0.335262	0.65762	0.005101	84343	HPS3
ENSG00000163788.14	post_3.5_4_hr	0.185017	0.502966	0.052601	1.23e-11	54861	SNRK
ENSG00000163794.6	post_3.5_4_hr	0.343037	1.02341	0.108174	5.79e-11	7349	UCN
ENSG00000163795.14	post_3.5_4_hr	0.03101	0.338968	0.876975	0.000207	130557	ZNF513
ENSG00000163803.13	post_3.5_4_hr	-0.26519	0.462541	0.31819	0.010672	151056	PLB1
ENSG00000163811.12	post_3.5_4_hr	0.156229	0.418799	0.08894	1.11e-09	23160	WDR43
ENSG00000163820.16	post_24_hr	-0.03204	-0.26466	0.851988	0.000343	79443	FYCO1
ENSG00000163840.10	post_24_hr	-0.1923	-0.44153	0.266947	0.000178	151636	DTX3L
ENSG00000163848.20	post_3.5_4_hr	0.011248	-0.53301	0.938184	6.77e-17	7707	ZNF148
ENSG00000163866.9	post_3.5_4_hr	0.134918	0.281884	0.156093	4.78e-05	113444	SMIM12
ENSG00000163867.17	post_3.5_4_hr	0.002895	-0.24098	0.989508	0.011127	9204	ZMYM6
ENSG00000163872.16	post_24_hr	-0.07408	0.194118	0.627988	0.026273	55689	YEATS2
ENSG00000163875.16	post_3.5_4_hr	0.02062	0.146255	0.829146	0.002102	64769	MEAF6
ENSG00000163909.8	post_3.5_4_hr	0.314023	0.773118	0.157998	1.17e-06	26508	HEYL
ENSG00000163935.14	post_3.5_4_hr	0.013416	0.194631	0.939128	0.01411	51460	SFMBT1
ENSG00000163938.17	post_3.5_4_hr	0.093996	0.360885	0.527972	4.82e-05	26354	GNL3
ENSG00000163945.19	post_3.5_4_hr	-0.132	-0.28283	0.076806	8.28e-07	57654	UVSSA
ENSG00000163946.14	post_24_hr	0.041554	0.208745	0.757972	0.00139	23272	TASOR
ENSG00000163960.12	post_3.5_4_hr	-0.01145	-0.19773	0.934886	0.001358	26043	UBXN7
ENSG00000164023.15	post_3.5_4_hr	0.146522	1.73151	0.754115	2.18e-14	166929	SGMS2
ENSG00000164051.14	post_3.5_4_hr	-0.08967	-0.44503	0.481587	2.55e-08	79714	CCDC51
ENSG00000164053.22	post_3.5_4_hr	0.030157	-0.18557	0.87211	0.048903	84126	ATRIP
ENSG00000164056.11	post_24_hr	0.006351	0.255452	0.985243	0.027547	10252	SPRY1
ENSG00000164073.11	post_3.5_4_hr	-0.06236	-0.34362	0.644948	1e-05	256471	MFSD8
ENSG00000164081.13	post_3.5_4_hr	-0.00343	-0.14956	0.98238	0.025214	51368	TEX264
ENSG00000164082.15	post_3.5_4_hr	-0.07599	-0.58639	0.872781	0.013602	2912	GRM2
ENSG00000164091.12	post_3.5_4_hr	0.062274	0.16716	0.394918	0.000495	80335	WDR82
ENSG00000164125.16	post_3.5_4_hr	0.111824	0.390286	0.675664	0.010512	51313	GASK1B
ENSG00000164134.13	post_3.5_4_hr	0.058287	0.38438	0.638149	2.21e-08	80155	NAA15
ENSG00000164144.16	post_3.5_4_hr	-0.15862	-0.32056	0.118027	3.6e-05	27236	ARFIP1
ENSG00000164163.11	post_3.5_4_hr	0.162404	0.517399	0.102389	2.93e-12	6059	ABCE1
ENSG00000164182.12	post_24_hr	0.090293	0.278717	0.345711	4.06e-06	91942	NDUFAF2
ENSG00000164190.19	post_3.5_4_hr	0.061646	0.186824	0.422995	0.000154	25836	NIPBL
ENSG00000164241.14	post_3.5_4_hr	0.00561	-0.27624	0.981917	0.009652	401207	C5orf63
ENSG00000164284.15	post_3.5_4_hr	-0.15711	-0.36985	0.084201	1.24e-07	134266	GRPEL2
ENSG00000164291.17	post_3.5_4_hr	0.060175	-0.45239	0.814674	0.000754	153642	ARSK
ENSG00000164306.11	post_3.5_4_hr	-0.07643	-0.35394	0.629037	0.000122	201973	PRIMPOL
ENSG00000164307.13	post_3.5_4_hr	0.034468	0.142029	0.722265	0.007866	51752	ERAP1
ENSG00000164344.16	post_3.5_4_hr	-0.0685	-1.00782	0.902722	0.00039	3818	KLKB1
ENSG00000164366.4	post_3.5_4_hr	-0.00652	-0.27941	0.956927	5.11e-08	133957	CCDC127
ENSG00000164442.10	post_15_30_45_min	-0.15451	0.472681	0.702516	0.045639	10370	CITED2
ENSG00000164466.13	post_3.5_4_hr	-0.0896	-0.31209	0.496244	0.000167	94081	SFXN1
ENSG00000164543.7	post_3.5_4_hr	0.001103	0.403425	0.997467	0.00258	9263	STK17A
ENSG00000164591.14	post_24_hr	0.117103	0.455408	0.364712	1.64e-08	91977	MYOZ3
ENSG00000164597.15	post_24_hr	-0.01339	0.141222	0.919924	0.006559	10466	COG5
ENSG00000164631.19	post_3.5_4_hr	0.053309	0.34677	0.625134	1.4e-08	7559	ZNF12
ENSG00000164649.20	post_3.5_4_hr	0.126801	-0.72673	0.639491	7.95e-06	55536	CDCA7L
ENSG00000164674.17	post_3.5_4_hr	-0.1102	-0.32962	0.537698	0.002914	94120	SYTL3
ENSG00000164707.16	post_3.5_4_hr	-0.04468	-0.7726	0.895322	1.79e-06	26266	SLC13A4
ENSG00000164733.22	post_3.5_4_hr	0.042665	0.335427	0.796565	4.61e-05	1508	CTSB
ENSG00000164776.11	post_24_hr	-0.10421	-0.56437	0.541639	2.69e-09	5260	PHKG1
ENSG00000164815.11	post_3.5_4_hr	0.018221	-0.31188	0.932426	0.00129	5001	ORC5
ENSG00000164877.19	post_3.5_4_hr	0.050853	1.02667	0.931002	2.15e-05	79778	MICALL2
ENSG00000164889.15	post_3.5_4_hr	-0.07052	-0.1992	0.409617	0.000374	6522	SLC4A2
ENSG00000164904.18	post_24_hr	0.030104	-0.20736	0.880719	0.018127	501	ALDH7A1
ENSG00000164934.14	post_24_hr	0.034073	0.20151	0.863864	0.024249	25879	DCAF13
ENSG00000164949.8	post_3.5_4_hr	0.782137	3.13045	0.180062	5.79e-15	2669	GEM
ENSG00000164985.15	post_24_hr	-0.07346	-0.20005	0.40955	0.000356	11168	PSIP1
ENSG00000165029.17	post_3.5_4_hr	0.388574	-0.76799	0.072364	5.56e-06	19	ABCA1
ENSG00000165115.15	post_3.5_4_hr	-0.17081	-0.42253	0.33155	0.000571	55582	KIF27
ENSG00000165118.15	post_3.5_4_hr	0.134549	-0.21782	0.187621	0.005473	84267	C9orf64
ENSG00000165119.21	post_3.5_4_hr	0.044865	0.13069	0.429228	0.000328	3190	HNRNPK
ENSG00000165138.18	post_3.5_4_hr	-0.06132	-0.39042	0.645177	2.76e-07	203286	ANKS6
ENSG00000165152.9	post_3.5_4_hr	-0.08698	-0.3573	0.514193	1.15e-05	84302	PGAP4
ENSG00000165169.11	post_3.5_4_hr	0.150727	0.651915	0.425875	3.59e-08	6990	DYNLT3
ENSG00000165197.5	post_3.5_4_hr	-0.11561	-0.37389	0.45282	0.00019	2277	VEGFD
ENSG00000165219.23	post_3.5_4_hr	0.074882	0.250404	0.253307	2.77e-08	26130	GAPVD1
ENSG00000165238.17	post_24_hr	0.145107	-0.28707	0.225875	0.000606	65268	WNK2
ENSG00000165240.22	post_24_hr	0.001647	0.235321	0.994744	0.002988	538	ATP7A
ENSG00000165269.13	post_24_hr	0.092078	-0.49361	0.826327	0.013609	364	AQP7
ENSG00000165275.10	post_3.5_4_hr	-0.0878	-0.38339	0.528613	8.47e-06	158234	TRMT10B
ENSG00000165280.18	post_24_hr	0.026527	0.310225	0.818134	8.04e-10	7415	VCP
ENSG00000165312.7	post_3.5_4_hr	-0.26275	4.06348	0.822263	6.14e-15	220213	OTUD1
ENSG00000165338.17	post_3.5_4_hr	0.064831	0.574385	0.803673	7.3e-06	143279	HECTD2
ENSG00000165389.7	post_3.5_4_hr	0.084255	0.910216	0.707107	1.07e-14	171546	SPTSSA
ENSG00000165406.16	post_3.5_4_hr	-0.0067	-0.19476	0.964543	0.003884	220972	MARCHF8
ENSG00000165410.15	post_24_hr	0.033496	0.469623	0.864058	6.41e-09	1073	CFL2
ENSG00000165449.12	post_24_hr	-0.05943	-0.60904	0.935316	0.039205	220963	SLC16A9
ENSG00000165609.13	post_3.5_4_hr	-0.09433	-0.39599	0.589087	0.000163	11164	NUDT5
ENSG00000165661.17	post_24_hr	0.045705	0.253611	0.85478	0.025003	169714	QSOX2
ENSG00000165684.6	post_3.5_4_hr	-0.12442	-0.3726	0.204312	1.32e-07	6621	SNAPC4
[truncated: 1,242 more rows]

## Sheet: all_muscle_re_ee_only_ORA
collection	database	set_short	set_size	set_size_DB	size_ratio	set_size_in_input	input_size	background_size	p_value	adj_p_value	contrast	z.std
C5	GOCC	GOCC_MITOCHONDRION	1500	1665	0.901	140	646	14967	2.6e-19	1e-15	EE	15
MITOCARTA	MITOCARTA	Metabolism	423	461	0.918	61	646	14967	6.26e-17	5.07e-15	EE	15
C5	GOCC	GOCC_MITOCHONDRIAL_ENVELOPE	734	804	0.913	84	646	14967	1.25e-16	2.41e-13	EE	8.20954
C5	GOBP	GOBP_SMALL_MOLECULE_METABOLIC_PROCESS	1481	1871	0.792	129	646	14967	2.49e-15	3.19e-12	EE	7.91652
C5	GOCC	GOCC_ORGANELLE_INNER_MEMBRANE	499	553	0.902	64	646	14967	3.51e-15	3.38e-12	EE	7.86978
C5	GOCC	GOCC_MITOCHONDRIAL_MATRIX	463	487	0.951	59	646	14967	6.03e-14	4.64e-11	EE	7.50722
C5	GOBP	GOBP_CELLULAR_RESPIRATION	225	243	0.926	38	646	14967	3.96e-13	2.54e-10	EE	7.25673
C5	GOCC	GOCC_ENVELOPE	1140	1270	0.898	102	646	14967	7.28e-13	3.81e-10	EE	7.17401
C5	GOBP	GOBP_ENERGY_DERIVATION_BY_OXIDATION_OF_ORGANIC_COMPOUNDS	299	337	0.887	44	646	14967	7.93e-13	3.81e-10	EE	7.16237
MITOCARTA	MITOCARTA	Metals and cofactors	113	122	0.926	25	646	14967	1.03e-11	4.17e-10	EE	6.80217
C5	GOBP	GOBP_GENERATION_OF_PRECURSOR_METABOLITES_AND_ENERGY	445	511	0.871	52	646	14967	5.5e-11	2.13e-08	EE	6.55674
C5	GOBP	GOBP_AEROBIC_RESPIRATION	183	197	0.929	31	646	14967	5.54e-11	2.13e-08	EE	6.55568
C5	GOCC	GOCC_MITOCHONDRIAL_PROTEIN_CONTAINING_COMPLEX	290	300	0.967	40	646	14967	6.96e-11	2.43e-08	EE	6.52154
C5	GOBP	GOBP_ORGANIC_ACID_METABOLIC_PROCESS	752	980	0.767	72	646	14967	1.32e-10	4.23e-08	EE	6.42496
C5	GOBP	GOBP_MONOCARBOXYLIC_ACID_CATABOLIC_PROCESS	111	131	0.847	23	646	14967	2.82e-10	8.36e-08	EE	6.30816
C5	GOBP	GOBP_OXIDATIVE_PHOSPHORYLATION	139	148	0.939	25	646	14967	1.12e-09	3.09e-07	EE	6.09091
C2	REACTOME	REACTOME_THE_CITRIC_ACID_TCA_CYCLE_AND_RESPIRATORY...(13668)	173	178	0.972	28	646	14967	1.4e-09	2.03e-06	EE	6.05583
C5	GOBP	GOBP_FATTY_ACID_CATABOLIC_PROCESS	93	106	0.877	20	646	14967	2.07e-09	5.32e-07	EE	5.99196
MITOCARTA	MITOCARTA	Carbohydrate metabolism	67	73	0.918	17	646	14967	2.28e-09	6.15e-08	EE	5.9767
C5	GOBP	GOBP_ORGANIC_ACID_CATABOLIC_PROCESS	202	253	0.798	30	646	14967	2.99e-09	6.79e-07	EE	5.93238
C5	GOBP	GOBP_PURINE_CONTAINING_COMPOUND_METABOLIC_PROCESS	411	493	0.834	46	646	14967	3e-09	6.79e-07	EE	5.93163
C5	GOBP	GOBP_RESPIRATORY_ELECTRON_TRANSPORT_CHAIN	117	124	0.944	22	646	14967	4.74e-09	1e-06	EE	5.85592
C5	GOBP	GOBP_LIPID_CATABOLIC_PROCESS	243	335	0.725	33	646	14967	4.94e-09	1e-06	EE	5.84923
C5	GOBP	GOBP_CELLULAR_LIPID_CATABOLIC_PROCESS	179	224	0.799	26	646	14967	5.38e-08	1.02e-05	EE	5.43813
C5	GOBP	GOBP_RIBOSE_PHOSPHATE_METABOLIC_PROCESS	336	394	0.853	38	646	14967	5.56e-08	1.02e-05	EE	5.43234
C5	GOBP	GOBP_MONOCARBOXYLIC_ACID_METABOLIC_PROCESS	468	632	0.741	47	646	14967	6.13e-08	1.07e-05	EE	5.41483
C2	REACTOME	REACTOME_RESPIRATORY_ELECTRON_TRANSPORT_ATP...(13334)	125	127	0.984	21	646	14967	8.27e-08	6e-05	EE	5.36113
C5	GOBP	GOBP_ELECTRON_TRANSPORT_CHAIN	160	176	0.909	24	646	14967	9.41e-08	1.57e-05	EE	5.33779
C5	GOBP	GOBP_ATP_BIOSYNTHETIC_PROCESS	96	102	0.941	18	646	14967	1.25e-07	2e-05	EE	5.28634
C5	GOCC	GOCC_INNER_MITOCHONDRIAL_MEMBRANE_PROTEIN_COMPLEX	151	158	0.956	23	646	14967	1.31e-07	2.01e-05	EE	5.27791
MITOCARTA	MITOCARTA	OXPHOS	164	169	0.97	24	646	14967	1.52e-07	3.07e-06	EE	5.25068
C5	GOBP	GOBP_NUCLEOBASE_CONTAINING_SMALL_MOLECULE...(03962)	517	606	0.853	49	646	14967	1.92e-07	2.84e-05	EE	5.20712
C5	GOBP	GOBP_FATTY_ACID_BETA_OXIDATION	70	76	0.921	15	646	14967	2.27e-07	3.23e-05	EE	5.17603
MITOCARTA	MITOCARTA	Lipid metabolism	111	123	0.902	19	646	14967	2.52e-07	4.08e-06	EE	5.15618
C5	GOBP	GOBP_SMALL_MOLECULE_CATABOLIC_PROCESS	290	378	0.767	33	646	14967	3.64e-07	5.01e-05	EE	5.08666
C5	GOBP	GOBP_RIBOSE_PHOSPHATE_BIOSYNTHETIC_PROCESS	210	235	0.894	27	646	14967	3.82e-07	5.07e-05	EE	5.07751
C5	GOMF	GOMF_OXIDOREDUCTASE_ACTIVITY	582	737	0.79	52	646	14967	5.11e-07	6.55e-05	EE	5.02213
C5	GOBP	GOBP_LIPID_OXIDATION	95	114	0.833	17	646	14967	5.6e-07	6.95e-05	EE	5.00452
C5	GOBP	GOBP_ATP_SYNTHESIS_COUPLED_ELECTRON_TRANSPORT	96	102	0.941	17	646	14967	6.54e-07	7.86e-05	EE	4.97465
MITOCARTA	MITOCARTA	Complex I	66	66	1	14	646	14967	6.54e-07	7.58e-06	EE	4.97457
MITOCARTA	MITOCARTA	Fatty acid oxidation	40	44	0.909	11	646	14967	6.55e-07	7.58e-06	EE	4.97429
C5	GOBP	GOBP_FATTY_ACID_METABOLIC_PROCESS	299	401	0.746	33	646	14967	7.34e-07	8.56e-05	EE	4.95207
C2	WP	WP_OXIDATIVE_PHOSPHORYLATION	59	60	0.983	13	646	14967	1.03e-06	0.000501	EE	4.8849
C2	REACTOME	REACTOME_RESPIRATORY_ELECTRON_TRANSPORT	103	103	1	17	646	14967	1.82e-06	0.000638	EE	4.7726
C2	WP	WP_TCA_CYCLE_AND_DEFICIENCY_OF_PYRUVATE...(14698)	16	16	1	7	646	14967	2.2e-06	0.000638	EE	4.73432
C5	GOBP	GOBP_LIPID_METABOLIC_PROCESS	1030	1407	0.732	76	646	14967	2.62e-06	0.000297	EE	4.69828
C2	REACTOME	REACTOME_MITOCHONDRIAL_PROTEIN_IMPORT	64	65	0.985	13	646	14967	2.75e-06	0.000666	EE	4.68842
C5	GOBP	GOBP_PROTON_MOTIVE_FORCE_DRIVEN_ATP_SYNTHESIS	74	76	0.974	14	646	14967	2.8e-06	0.000308	EE	4.68504
MITOCARTA	MITOCARTA	Fe-S-containing proteins	30	31	0.968	9	646	14967	3.11e-06	3.15e-05	EE	4.66328
C5	GOBP	GOBP_NUCLEOSIDE_TRIPHOSPHATE_BIOSYNTHETIC_PROCESS	119	127	0.937	18	646	14967	3.33e-06	0.000356	EE	4.64915
MITOCARTA	MITOCARTA	OXPHOS subunits	97	102	0.951	16	646	14967	3.67e-06	3.31e-05	EE	4.62897
C5	GOBP	GOBP_MITOCHONDRION_ORGANIZATION	509	553	0.92	45	646	14967	4.04e-06	0.00042	EE	4.60925
C5	GOBP	GOBP_MITOCHONDRIAL_RESPIRATORY_CHAIN_COMPLEX_ASSEMBLY	98	101	0.97	16	646	14967	4.22e-06	0.000427	EE	4.60028
C5	GOBP	GOBP_NUCLEOSIDE_TRIPHOSPHATE_METABOLIC_PROCESS	172	184	0.935	22	646	14967	4.95e-06	0.000488	EE	4.5669
C5	GOBP	GOBP_SMALL_MOLECULE_BIOSYNTHETIC_PROCESS	466	608	0.766	42	646	14967	5.28e-06	0.000508	EE	4.5534
C5	GOBP	GOBP_INNER_MITOCHONDRIAL_MEMBRANE_ORGANIZATION	40	40	1	10	646	14967	5.48e-06	0.000514	EE	4.54556
C5	GOBP	GOBP_MITOCHONDRIAL_ELECTRON_TRANSPORT_NADH_TO_UBIQUINONE	49	51	0.961	11	646	14967	5.79e-06	0.000531	EE	4.53387
C5	GOBP	GOBP_CELLULAR_CATABOLIC_PROCESS	1312	1613	0.813	90	646	14967	6.04e-06	0.000541	EE	4.52493
C5	GOBP	GOBP_GLUCOSE_METABOLIC_PROCESS	162	193	0.839	21	646	14967	6.55e-06	0.000573	EE	4.50786
C2	BIOCARTA	BIOCARTA_MALATEX_PATHWAY	8	8	1	5	646	14967	7.41e-06	0.001537	EE	4.48151
C2	KEGG_MEDICUS	KEGG_MEDICUS_REFERENCE_MITOCHONDRIAL_COMPLEX_UCP1...(11098)	61	62	0.984	12	646	14967	9.42e-06	0.00171	EE	4.42999
C5	GOBP	GOBP_ATP_METABOLIC_PROCESS	128	137	0.934	18	646	14967	9.52e-06	0.000814	EE	4.4277
MITOCARTA	MITOCARTA	Translation	154	155	0.994	20	646	14967	1.05e-05	8.52e-05	EE	4.4063
C2	WP	WP_NONALCOHOLIC_FATTY_LIVER_DISEASE	142	154	0.922	19	646	14967	1.13e-05	0.001821	EE	4.39087
C5	GOBP	GOBP_NUCLEOSIDE_PHOSPHATE_BIOSYNTHETIC_PROCESS	257	297	0.865	27	646	14967	1.84e-05	0.001523	EE	4.28376
C5	GOMF	GOMF_METAL_CLUSTER_BINDING	65	70	0.929	12	646	14967	1.86e-05	0.001523	EE	4.28099
C2	WP	WP_MITOCHONDRIAL_COMPLEX_I_ASSEMBLY_MODEL_OXPHOS_SYSTEM	56	56	1	11	646	14967	2.25e-05	0.003265	EE	4.23868
C2	REACTOME	REACTOME_COMPLEX_I_BIOGENESIS	57	57	1	11	646	14967	2.68e-05	0.003536	EE	4.19918
C5	GOMF	GOMF_PROTON_TRANSMEMBRANE_TRANSPORTER_ACTIVITY	114	143	0.797	16	646	14967	3.02e-05	0.002425	EE	4.17159
C5	GOCC	GOCC_NADH_DEHYDROGENASE_COMPLEX	48	49	0.98	10	646	14967	3.09e-05	0.00243	EE	4.16641
C2	WP	WP_ELECTRON_TRANSPORT_CHAIN_OXPHOS_SYSTEM_IN_MITOCHONDRIA	104	105	0.99	15	646	14967	3.85e-05	0.004657	EE	4.11638
C5	GOCC	GOCC_OXIDOREDUCTASE_COMPLEX	117	128	0.914	16	646	14967	4.19e-05	0.003223	EE	4.09687
C5	GOBP	GOBP_ORGANOPHOSPHATE_METABOLIC_PROCESS	810	969	0.836	59	646	14967	5.37e-05	0.004025	EE	4.03885
C5	GOCC	GOCC_RESPIRASOME	95	102	0.931	14	646	14967	5.44e-05	0.004025	EE	4.03589
C2	REACTOME	REACTOME_MITOCHONDRIAL_TRANSLATION	96	96	1	14	646	14967	6.12e-05	0.006365	EE	4.00812
C2	REACTOME	REACTOME_MITOCHONDRIAL_FATTY_ACID_BETA_OXIDATION	33	37	0.892	8	646	14967	6.14e-05	0.006365	EE	4.00748
C5	GOMF	GOMF_ELECTRON_TRANSFER_ACTIVITY	110	117	0.94	15	646	14967	7.47e-05	0.005353	EE	3.96086
C5	GOBP	GOBP_CRISTAE_FORMATION	18	18	1	6	646	14967	7.51e-05	0.005353	EE	3.95948
C5	GOBP	GOBP_MITOCHONDRIAL_GENE_EXPRESSION	163	163	1	19	646	14967	7.89e-05	0.00552	EE	3.94773
C5	GOBP	GOBP_CELLULAR_LIPID_METABOLIC_PROCESS	770	1005	0.766	56	646	14967	8.71e-05	0.00588	EE	3.92403
C5	GOBP	GOBP_MONOSACCHARIDE_METABOLIC_PROCESS	221	261	0.847	23	646	14967	8.71e-05	0.00588	EE	3.92395
C2	KEGG_MEDICUS	KEGG_MEDICUS_REFERENCE_ELECTRON_TRANSFER_IN_COMPLEX_I	44	44	1	9	646	14967	8.97e-05	0.008144	EE	3.91677
C2	KEGG_MEDICUS	KEGG_MEDICUS_VARIANT_MUTATION_CAUSED_ABERRANT_SNCA...(11324)	44	45	0.978	9	646	14967	8.97e-05	0.008144	EE	3.91677
MITOCARTA	MITOCARTA	CI subunits	44	44	1	9	646	14967	8.97e-05	0.000661	EE	3.91677
C5	GOCC	GOCC_IRON_SULFUR_CLUSTER_ASSEMBLY_COMPLEX	12	12	1	5	646	14967	9.07e-05	0.006017	EE	3.91422
C5	GOCC	GOCC_OUTER_MEMBRANE	224	248	0.903	23	646	14967	0.000107	0.006976	EE	3.87424
C2	KEGG_MEDICUS	KEGG_MEDICUS_VARIANT_MUTATION_CAUSED_ABERRANT...(11332)	45	45	1	9	646	14967	0.000108	0.008707	EE	3.87202
C2	KEGG_MEDICUS	KEGG_MEDICUS_VARIANT_MUTATION_INACTIVATED_PINK1_TO...(11345)	45	45	1	9	646	14967	0.000108	0.008707	EE	3.87202
C5	GOBP	GOBP_LIPID_MODIFICATION	154	193	0.798	18	646	14967	0.000117	0.007476	EE	3.85324
C5	GOBP	GOBP_PROTON_TRANSMEMBRANE_TRANSPORT	128	160	0.8	16	646	14967	0.000125	0.007895	EE	3.83581
C2	REACTOME	REACTOME_PROTEIN_LOCALIZATION	155	164	0.945	18	646	14967	0.000127	0.009682	EE	3.83279
C5	GOMF	GOMF_HYDRO_LYASE_ACTIVITY	46	61	0.754	9	646	14967	0.000129	0.008014	EE	3.82813
C5	GOMF	GOMF_OXIDOREDUCTION_DRIVEN_ACTIVE_TRANSMEMBRANE...(10132)	68	68	1	11	646	14967	0.000145	0.008838	EE	3.8
C5	GOBP	GOBP_MITOCHONDRIAL_TRANSLATION	130	130	1	16	646	14967	0.00015	0.009045	EE	3.79036
C5	GOMF	GOMF_ACTIVE_TRANSMEMBRANE_TRANSPORTER_ACTIVITY	325	456	0.713	29	646	14967	0.000179	0.010589	EE	3.74713
C5	GOBP	GOBP_LYTIC_VACUOLE_ORGANIZATION	95	109	0.872	13	646	14967	0.000214	0.012497	EE	3.70148
C5	GOBP	GOBP_NADH_DEHYDROGENASE_COMPLEX_ASSEMBLY	60	60	1	10	646	14967	0.000224	0.012761	EE	3.69058
C5	GOBP	GOBP_CARBOHYDRATE_METABOLIC_PROCESS	462	569	0.812	37	646	14967	0.000226	0.012761	EE	3.68858
C2	REACTOME	REACTOME_METABOLISM_OF_LIPIDS	604	746	0.81	45	646	14967	0.000255	0.018006	EE	3.65714
C2	WP	WP_FATTY_ACID_BIOSYNTHESIS	22	22	1	6	646	14967	0.00026	0.018006	EE	3.6518
C2	REACTOME	REACTOME_CRISTAE_FORMATION	31	31	1	7	646	14967	0.000287	0.018571	EE	3.62685
C2	KEGG_MEDICUS	KEGG_MEDICUS_VARIANT_MUTATION_CAUSED_ABERRANT...(11298)	51	51	1	9	646	14967	0.000294	0.018571	EE	3.62038
C5	GOMF	GOMF_LIGASE_ACTIVITY	153	169	0.905	17	646	14967	0.000329	0.018339	EE	3.59145
MITOCARTA	MITOCARTA	Fe-S cluster biosynthesis	23	23	1	6	646	14967	0.00034	0.002292	EE	3.58308
C5	GOBP	GOBP_SULFUR_COMPOUND_CATABOLIC_PROCESS	32	38	0.842	7	646	14967	0.000354	0.018959	EE	3.57241
C5	GOMF	GOMF_PRIMARY_ACTIVE_TRANSMEMBRANE_TRANSPORTER_ACTIVITY	140	164	0.854	16	646	14967	0.000355	0.018959	EE	3.57142
C5	GOBP	GOBP_ORGANOPHOSPHATE_BIOSYNTHETIC_PROCESS	525	600	0.875	40	646	14967	0.000356	0.018959	EE	3.57061
C5	GOBP	GOBP_RESPIRATORY_CHAIN_COMPLEX_III_ASSEMBLY	9	12	0.75	4	646	14967	0.000364	0.018959	EE	3.56479
C5	GOBP	GOBP_REGULATION_OF_SMALL_MOLECULE_METABOLIC_PROCESS	259	338	0.766	24	646	14967	0.000365	0.018959	EE	3.56447
C5	GOMF	GOMF_4_IRON_4_SULFUR_CLUSTER_BINDING	42	43	0.977	8	646	14967	0.00037	0.018997	EE	3.56042
C2	WP	WP_MITOCHONDRIAL_COMPLEX_III_ASSEMBLY	16	16	1	5	646	14967	0.000433	0.026201	EE	3.51907
MITOCARTA	MITOCARTA	Complex III	16	16	1	5	646	14967	0.000433	0.002506	EE	3.51907
MITOCARTA	MITOCARTA	Lysine metabolism	16	16	1	5	646	14967	0.000433	0.002506	EE	3.51907
C5	GOMF	GOMF_OXIDOREDUCTASE_ACTIVITY_ACTING_ON_NAD_P_H	78	87	0.897	11	646	14967	0.000497	0.025166	EE	3.48234
C5	GOMF	GOMF_OXIDOREDUCTASE_ACTIVITY_ACTING_ON_NAD_P_H...(10108)	55	57	0.965	9	646	14967	0.000527	0.026351	EE	3.46649
C5	GOMF	GOMF_LYASE_ACTIVITY	160	200	0.8	17	646	14967	0.000555	0.027328	EE	3.45278
C5	GOBP	GOBP_SULFUR_COMPOUND_METABOLIC_PROCESS	251	317	0.792	23	646	14967	0.000561	0.027328	EE	3.44978
C2	WP	WP_TCA_CYCLE_IN_SENESCENCE	10	10	1	4	646	14967	0.000586	0.033053	EE	3.43791
C2	WP	WP_UREA_CYCLE_AND_ASSOCIATED_PATHWAYS	17	21	0.81	5	646	14967	0.000592	0.033053	EE	3.43532
C5	GOCC	GOCC_PROTON_TRANSPORTING_TWO_SECTOR_ATPASE_COMPLEX...(08725)	17	19	0.895	5	646	14967	0.000592	0.028468	EE	3.43532
C5	GOMF	GOMF_NAD_P_H_DEHYDROGENASE_QUINONE_ACTIVITY	45	45	1	8	646	14967	0.000603	0.028665	EE	3.43008
C5	GOBP	GOBP_CARBOHYDRATE_DERIVATIVE_METABOLIC_PROCESS	853	1039	0.821	57	646	14967	0.000659	0.030932	EE	3.40603
C5	GOBP	GOBP_CELLULAR_KETONE_METABOLIC_PROCESS	164	226	0.726	17	646	14967	0.000736	0.034125	EE	3.37578
C2	REACTOME	REACTOME_PROPIONYL_COA_CATABOLISM	5	5	1	3	646	14967	0.00075	0.040322	EE	3.37069
C5	GOBP	GOBP_ADHERENS_JUNCTION_MAINTENANCE	5	7	0.714	3	646	14967	0.00075	0.034347	EE	3.37069
C5	GOBP	GOBP_NEGATIVE_REGULATION_OF_AUTOPHAGY	82	92	0.891	11	646	14967	0.000766	0.034667	EE	3.36488
C2	REACTOME	REACTOME_FATTY_ACID_METABOLISM	136	177	0.768	15	646	14967	0.000782	0.040547	EE	3.35912
MITOCARTA	MITOCARTA	Mitochondrial ribosome	83	83	1	11	646	14967	0.000849	0.004585	EE	3.33627
C5	GOBP	GOBP_2FE_2S_CLUSTER_ASSEMBLY	11	11	1	4	646	14967	0.00089	0.039816	EE	3.32321
C5	GOBP	GOBP_NUCLEOSIDE_BISPHOSPHATE_METABOLIC_PROCESS	97	125	0.776	12	646	14967	0.000937	0.040979	EE	3.30875
C5	GOMF	GOMF_OXIDOREDUCTASE_ACTIVITY_ACTING_ON_CH_OH_GROUP_OF_DONORS	97	136	0.713	12	646	14967	0.000937	0.040979	EE	3.30875
MITOCARTA	MITOCARTA	Mitochondrial central dogma	229	231	0.991	21	646	14967	0.00095	0.004809	EE	3.30496
C5	GOMF	GOMF_CARBON_OXYGEN_LYASE_ACTIVITY	60	78	0.769	9	646	14967	0.001012	0.043767	EE	3.28709
C5	GOBP	GOBP_UBIQUINONE_METABOLIC_PROCESS	19	19	1	5	646	14967	0.001035	0.04426	EE	3.28078
MITOCARTA	MITOCARTA	mtRNA granules	28	28	1	6	646	14967	0.001054	0.005024	EE	3.2756
C5	GOBP	GOBP_SUBSTANTIA_NIGRA_DEVELOPMENT	38	44	0.864	7	646	14967	0.001059	0.044714	EE	3.27424
C5	GOBP	GOBP_STEROL_METABOLIC_PROCESS	112	155	0.723	13	646	14967	0.001069	0.044714	EE	3.27169
CELLMARKER	CELLMARKER	Gonadal Mitotic Phase Fetal Germ Cell Fetal Gonad	248	295	0.841	22	646	14967	0.001125	0.126004	EE	3.25723
C5	GOBP	GOBP_L_ALPHA_AMINO_ACID_TRANSMEMBRANE_TRANSPORT	50	71	0.704	8	646	14967	0.001244	0.050598	EE	3.2287
C5	GOBP	GOBP_AMINO_ACID_METABOLIC_PROCESS	234	292	0.801	21	646	14967	0.001249	0.050598	EE	3.22744
C5	GOBP	GOBP_REGULATION_OF_CARBOHYDRATE_METABOLIC_PROCESS	157	188	0.835	16	646	14967	0.001249	0.050598	EE	3.22741
C5	GOBP	GOBP_IRON_SULFUR_CLUSTER_ASSEMBLY	29	30	0.967	6	646	14967	0.001282	0.050631	EE	3.22008
C5	GOBP	GOBP_FATTY_ACID_BETA_OXIDATION_USING_ACYL_COA_DEHYDROGENASE	12	12	1	4	646	14967	0.001289	0.050631	EE	3.21832
C5	GOMF	GOMF_C4_DICARBOXYLATE_TRANSMEMBRANE_TRANSPORTER_ACTIVITY	12	15	0.8	4	646	14967	0.001289	0.050631	EE	3.21832
MITOCARTA	MITOCARTA	Xenobiotic metabolism	20	23	0.87	5	646	14967	0.001332	0.005878	EE	3.20906
C5	GOBP	GOBP_MONOSACCHARIDE_BIOSYNTHETIC_PROCESS	88	102	0.863	11	646	14967	0.001387	0.053892	EE	3.19744
C5	GOBP	GOBP_NEURAL_NUCLEUS_DEVELOPMENT	51	67	0.761	8	646	14967	0.00142	0.054225	EE	3.19051
C2	REACTOME	REACTOME_METABOLISM_OF_VITAMINS_AND_COFACTORS	159	192	0.828	16	646	14967	0.001428	0.071478	EE	3.18901
C5	GOBP	GOBP_REGULATION_OF_PROTEIN_K48_LINKED...(06522)	6	6	1	3	646	14967	0.001451	0.054225	EE	3.18422
C5	GOCC	GOCC_PROTON_TRANSPORTING_ATP_SYNTHASE_COMPLEX...(08722)	6	7	0.857	3	646	14967	0.001451	0.054225	EE	3.18422
C5	GOCC	GOCC_UBIQUINONE_BIOSYNTHESIS_COMPLEX	6	6	1	3	646	14967	0.001451	0.054225	EE	3.18422
MITOCARTA	MITOCARTA	CIII assembly factors	6	6	1	3	646	14967	0.001451	0.005878	EE	3.18422
MITOCARTA	MITOCARTA	Malate-aspartate shuttle	6	6	1	3	646	14967	0.001451	0.005878	EE	3.18422
C5	GOCC	GOCC_ORGANELLAR_RIBOSOME	89	89	1	11	646	14967	0.001522	0.055536	EE	3.17048
C5	GOBP	GOBP_THIOESTER_METABOLIC_PROCESS	76	96	0.792	10	646	14967	0.001526	0.055536	EE	3.16961
C5	GOBP	GOBP_TRICARBOXYLIC_ACID_CYCLE	30	33	0.909	6	646	14967	0.001544	0.055536	EE	3.16623
C5	GOMF	GOMF_PROTEIN_MEMBRANE_ADAPTOR_ACTIVITY	30	38	0.789	6	646	14967	0.001544	0.055536	EE	3.16623
C2	WP	WP_METABOLIC_REPROGRAMMING_IN_PANCREATIC_CANCER	41	42	0.976	7	646	14967	0.001687	0.081673	EE	3.14035
C5	GOBP	GOBP_VACUOLE_ORGANIZATION	208	232	0.897	19	646	14967	0.001704	0.060697	EE	3.13757
C2	REACTOME	REACTOME_MITOCHONDRIAL_IRON_SULFUR_CLUSTER_BIOGENESIS	13	13	1	4	646	14967	0.001799	0.083763	EE	3.12149
C5	GOBP	GOBP_CELLULAR_RESPONSE_TO_REACTIVE_NITROGEN_SPECIES	13	17	0.765	4	646	14967	0.001799	0.063522	EE	3.12149
MITOCARTA	MITOCARTA	Coenzyme Q metabolism	13	13	1	4	646	14967	0.001799	0.00694	EE	3.12149
C2	WP	WP_FATTY_ACID_BETA_OXIDATION	31	34	0.912	6	646	14967	0.001846	0.083763	EE	3.11395
C5	GOBP	GOBP_CELLULAR_COMPONENT_MAINTENANCE	54	73	0.74	8	646	14967	0.002072	0.072483	EE	3.07971
C2	REACTOME	REACTOME_INTERACTION_BETWEEN_L1_AND_ANKYRINS	22	31	0.71	5	646	14967	0.002106	0.092658	EE	3.07488
MITOCARTA	MITOCARTA	CI assembly factors	22	22	1	5	646	14967	0.002106	0.007753	EE	3.07488
C5	GOCC	GOCC_MITOCHONDRIAL_SMALL_RIBOSOMAL_SUBUNIT	32	32	1	6	646	14967	0.00219	0.075795	EE	3.06312
C5	GOBP	GOBP_POSITIVE_REGULATION_OF_SMALL_MOLECULE...(05037)	107	147	0.728	12	646	14967	0.002206	0.075795	EE	3.06099
MITOCARTA	MITOCARTA	Amino acid metabolism	80	90	0.889	10	646	14967	0.002257	0.00795	EE	3.05409
C5	GOMF	GOMF_ACIDIC_AMINO_ACID_TRANSMEMBRANE_TRANSPORTER_ACTIVITY	14	18	0.778	4	646	14967	0.002434	0.080139	EE	3.03145
MITOCARTA	MITOCARTA	Electron carriers	14	15	0.933	4	646	14967	0.002434	0.008214	EE	3.03145
C5	GOBP	GOBP_PROTEIN_MATURATION_BY_4FE_4S_CLUSTER_TRANSFER	7	7	1	3	646	14967	0.002459	0.080139	EE	3.02837
C5	GOCC	GOCC_ZONULA_ADHERENS	7	8	0.875	3	646	14967	0.002459	0.080139	EE	3.02837
C5	GOMF	GOMF_ACETYL_COA_C_ACYLTRANSFERASE_ACTIVITY	7	7	1	3	646	14967	0.002459	0.080139	EE	3.02837
C5	GOMF	GOMF_C_ACETYLTRANSFERASE_ACTIVITY	7	7	1	3	646	14967	0.002459	0.080139	EE	3.02837
C5	GOMF	GOMF_LIGASE_ACTIVITY_FORMING_CARBON_CARBON_BONDS	7	7	1	3	646	14967	0.002459	0.080139	EE	3.02837
C5	GOCC	GOCC_LYSOSOMAL_LUMEN	81	98	0.827	10	646	14967	0.002478	0.080139	EE	3.02598
C5	GOCC	GOCC_PROTON_TRANSPORTING_TWO_SECTOR_ATPASE_COMPLEX	44	50	0.88	7	646	14967	0.002572	0.081896	EE	3.0147
C2	REACTOME	REACTOME_BMAL1_CLOCK_NPAS2_ACTIVATES_CIRCADIAN...(12290)	23	27	0.852	5	646	14967	0.002597	0.110886	EE	3.01186
C5	GOCC	GOCC_EXTRINSIC_COMPONENT_OF_ORGANELLE_MEMBRANE	23	28	0.821	5	646	14967	0.002597	0.081896	EE	3.01186
C5	GOMF	GOMF_2_IRON_2_SULFUR_CLUSTER_BINDING	23	25	0.92	5	646	14967	0.002597	0.081896	EE	3.01186
C5	GOBP	GOBP_MITOCHONDRIAL_MEMBRANE_ORGANIZATION	110	119	0.924	12	646	14967	0.002785	0.087141	EE	2.99048
C5	GOBP	GOBP_ADHERENS_JUNCTION_ORGANIZATION	45	57	0.789	7	646	14967	0.002935	0.091081	EE	2.97446
C5	GOBP	GOBP_TRIGLYCERIDE_BIOSYNTHETIC_PROCESS	34	43	0.791	6	646	14967	0.003022	0.093022	EE	2.96551
MITOCARTA	MITOCARTA	Complex V	24	26	0.923	5	646	14967	0.003165	0.010254	EE	2.95125
C2	WP	WP_DEGRADATION_PATHWAY_OF_SPHINGOLIPIDS_INCLUDING_DISEASES	15	17	0.882	4	646	14967	0.003207	0.133026	EE	2.94721
C5	GOBP	GOBP_REGULATION_OF_CELL_CELL_ADHESION_MEDIATED_BY_CADHERIN	15	21	0.714	4	646	14967	0.003207	0.097927	EE	2.94721
C5	GOBP	GOBP_MITOCHONDRIAL_TRANSMEMBRANE_TRANSPORT	58	60	0.967	8	646	14967	0.003283	0.099475	EE	2.93991
C5	GOBP	GOBP_CYTOSOLIC_TRANSPORT	173	186	0.93	16	646	14967	0.003378	0.101545	EE	2.93108
C5	GOBP	GOBP_CARBOHYDRATE_DERIVATIVE_CATABOLIC_PROCESS	143	179	0.799	14	646	14967	0.003555	0.106054	EE	2.91514
C5	GOMF	GOMF_L_AMINO_ACID_TRANSMEMBRANE_TRANSPORTER_ACTIVITY	47	66	0.712	7	646	14967	0.003777	0.109361	EE	2.89625
C2	BIOCARTA	BIOCARTA_KREB_PATHWAY	8	8	1	3	646	14967	0.003808	0.145517	EE	2.89362
C2	REACTOME	REACTOME_DEFECTS_IN_BIOTIN_BTN_METABOLISM	8	8	1	3	646	14967	0.003808	0.145517	EE	2.89362
C2	REACTOME	REACTOME_UBIQUINOL_BIOSYNTHESIS	8	8	1	3	646	14967	0.003808	0.145517	EE	2.89362
C5	GOBP	GOBP_GLYCOLIPID_TRANSPORT	8	8	1	3	646	14967	0.003808	0.109361	EE	2.89362
C5	GOBP	GOBP_POSITIVE_REGULATION_OF_CELL_CELL_ADHESION...(04432)	8	11	0.727	3	646	14967	0.003808	0.109361	EE	2.89362
C5	GOBP	GOBP_TOXIN_TRANSPORT	8	11	0.727	3	646	14967	0.003808	0.109361	EE	2.89362
C5	GOMF	GOMF_L_ASPARTATE_TRANSMEMBRANE_TRANSPORTER_ACTIVITY	8	9	0.889	3	646	14967	0.003808	0.109361	EE	2.89362
C2	WP	WP_SREBF_AND_MIR33_IN_CHOLESTEROL_AND_LIPID_HOMEOSTASIS	16	16	1	4	646	14967	0.004131	0.153802	EE	2.86798
C5	GOMF	GOMF_PROTON_TRANSPORTING_ATP_SYNTHASE_ACTIVITY...(10369)	16	18	0.889	4	646	14967	0.004131	0.11775	EE	2.86798
C5	GOBP	GOBP_REGULATION_OF_GLUCOSE_METABOLIC_PROCESS	87	103	0.845	10	646	14967	0.004193	0.118642	EE	2.86325
C5	GOBP	GOBP_GLYCOSPHINGOLIPID_METABOLIC_PROCESS	48	63	0.762	7	646	14967	0.00426	0.119664	EE	2.85821
C5	GOBP	GOBP_REGULATION_OF_CELLULAR_KETONE_METABOLIC_PROCESS	102	144	0.708	11	646	14967	0.004491	0.125213	EE	2.84148
C5	GOCC	GOCC_CLATHRIN_COATED_VESICLE	163	214	0.762	15	646	14967	0.004673	0.129363	EE	2.82876
C2	WP	WP_CHOLESTEROL_SYNTHESIS_DISORDERS	17	18	0.944	4	646	14967	0.00522	0.182503	EE	2.79313
C2	WP	WP_MITOCHONDRIAL_LONG_CHAIN_FATTY_ACID_BETA_OXIDATION	17	17	1	4	646	14967	0.00522	0.182503	EE	2.79313
C5	GOBP	GOBP_NEGATIVE_REGULATION_OF_PROGRAMMED_NECROTIC_CELL_DEATH	17	23	0.739	4	646	14967	0.00522	0.142459	EE	2.79313
C5	GOMF	GOMF_ACYL_COA_BINDING	17	21	0.81	4	646	14967	0.00522	0.142459	EE	2.79313
C2	PID	PID_ECADHERIN_STABILIZATION_PATHWAY	38	41	0.927	6	646	14967	0.005362	0.182503	EE	2.78446
C5	GOBP	GOBP_KETONE_BIOSYNTHETIC_PROCESS	38	48	0.792	6	646	14967	0.005362	0.145292	EE	2.78446
C5	GOBP	GOBP_L_AMINO_ACID_TRANSPORT	63	90	0.7	8	646	14967	0.005497	0.147637	EE	2.77635
C5	GOBP	GOBP_CARBOHYDRATE_DERIVATIVE_BIOSYNTHETIC_PROCESS	553	653	0.847	37	646	14967	0.005525	0.147637	EE	2.77472
C2	REACTOME	REACTOME_BETA_OXIDATION_OF_VERY_LONG_CHAIN_FATTY_ACIDS	9	11	0.818	3	646	14967	0.00553	0.182503	EE	2.7744
C2	WP	WP_BIOTIN_METABOLISM_INCLUDING_IMDS	9	9	1	3	646	14967	0.00553	0.182503	EE	2.7744
MITOCARTA	MITOCARTA	Fusion	9	9	1	3	646	14967	0.00553	0.017229	EE	2.7744
C5	GOBP	GOBP_NUCLEOSIDE_BISPHOSPHATE_BIOSYNTHETIC_PROCESS	51	58	0.879	7	646	14967	0.005995	0.158409	EE	2.74807
C5	GOBP	GOBP_POSITIVE_REGULATION_OF_CARBOHYDRATE_METABOLIC_PROCESS	64	81	0.79	8	646	14967	0.006051	0.158409	EE	2.74498
C5	GOBP	GOBP_POSITIVE_REGULATION_OF_TOR_SIGNALING	64	69	0.928	8	646	14967	0.006051	0.158409	EE	2.74498
C2	WP	WP_CHOLESTEROL_BIOSYNTHESIS_PATHWAY_IN_HEPATOCYTES	39	43	0.907	6	646	14967	0.00611	0.191647	EE	2.7418
C5	GOBP	GOBP_NADP_METABOLIC_PROCESS	39	44	0.886	6	646	14967	0.00611	0.158868	EE	2.7418
C2	WP	WP_METABOLIC_EPILEPTIC_DISORDERS	78	92	0.848	9	646	14967	0.006293	0.191647	EE	2.7321
C2	REACTOME	REACTOME_GLUCONEOGENESIS	28	35	0.8	5	646	14967	0.006349	0.191647	EE	2.72921
C2	REACTOME	REACTOME_FORMATION_OF_ATP_BY_CHEMIOSMOTIC_COUPLING	18	18	1	4	646	14967	0.006486	0.191647	EE	2.72216
C2	REACTOME	REACTOME_AMINO_ACIDS_REGULATE_MTORC1	52	55	0.945	7	646	14967	0.006676	0.191647	EE	2.71259
C2	REACTOME	REACTOME_PYRUVATE_METABOLISM_AND_CITRIC_ACID_TCA_CYCLE	52	55	0.945	7	646	14967	0.006676	0.191647	EE	2.71259
C2	REACTOME	REACTOME_MITOCHONDRIAL_BIOGENESIS	93	94	0.989	10	646	14967	0.006731	0.191647	EE	2.70985
C5	GOBP	GOBP_NEUTRAL_LIPID_BIOSYNTHETIC_PROCESS	40	51	0.784	6	646	14967	0.006932	0.177836	EE	2.70008
C5	GOBP	GOBP_THIOESTER_BIOSYNTHETIC_PROCESS	40	47	0.851	6	646	14967	0.006932	0.177836	EE	2.70008
C2	REACTOME	REACTOME_SYNTHESIS_OF_PA	29	39	0.744	5	646	14967	0.007404	0.206749	EE	2.67809
C5	GOBP	GOBP_ACETYL_COA_METABOLIC_PROCESS	29	33	0.879	5	646	14967	0.007404	0.187444	EE	2.67809
C5	GOBP	GOBP_ONE_CARBON_METABOLIC_PROCESS	29	40	0.725	5	646	14967	0.007404	0.187444	EE	2.67809
C2	KEGG_MEDICUS	KEGG_MEDICUS_REFERENCE_ISOLEUCINE_DEGRADATION	10	10	1	3	646	14967	0.007649	0.209562	EE	2.66717
C5	GOBP	GOBP_L_ASPARTATE_TRANSMEMBRANE_TRANSPORT	10	11	0.909	3	646	14967	0.007649	0.191133	EE	2.66717
C5	GOMF	GOMF_L_GLUTAMATE_TRANSMEMBRANE_TRANSPORTER_ACTIVITY	10	14	0.714	3	646	14967	0.007649	0.191133	EE	2.66717
C5	GOBP	GOBP_RETROGRADE_TRANSPORT_ENDOSOME_TO_GOLGI	95	102	0.931	10	646	14967	0.0078	0.192403	EE	2.6606
C5	GOBP	GOBP_TORC1_SIGNALING	95	98	0.969	10	646	14967	0.0078	0.192403	EE	2.6606
C2	WP	WP_MITOCHONDRIAL_FATTY_ACID_OXIDATION_DISORDERS	19	19	1	4	646	14967	0.007939	0.209591	EE	2.65465
C2	WP	WP_NAD_METABOLISM_IN_ONCOGENE_INDUCED_SENESCENCE...(14486)	19	22	0.864	4	646	14967	0.007939	0.209591	EE	2.65465
C5	GOBP	GOBP_C4_DICARBOXYLATE_TRANSPORT	19	27	0.704	4	646	14967	0.007939	0.193351	EE	2.65465
C5	GOMF	GOMF_PROTON_CHANNEL_ACTIVITY	19	26	0.731	4	646	14967	0.007939	0.193351	EE	2.65465
MITOCARTA	MITOCARTA	CV subunits	19	21	0.905	4	646	14967	0.007939	0.023817	EE	2.65465
C5	GOBP	GOBP_PURINE_CONTAINING_COMPOUND_CATABOLIC_PROCESS	54	61	0.885	7	646	14967	0.008208	0.19741	EE	2.64338
C5	GOBP	GOBP_STEROL_BIOSYNTHETIC_PROCESS	54	68	0.794	7	646	14967	0.008208	0.19741	EE	2.64338
C2	REACTOME	REACTOME_METABOLISM_OF_WATER_SOLUBLE_VITAMINS_AND_COFACTORS	111	127	0.874	11	646	14967	0.008436	0.218732	EE	2.6341
C5	GOBP	GOBP_REGULATION_OF_PROGRAMMED_NECROTIC_CELL_DEATH	30	40	0.75	5	646	14967	0.008576	0.204977	EE	2.6285
MITOCARTA	MITOCARTA	OXPHOS assembly factors	68	68	1	8	646	14967	0.008701	0.025171	EE	2.62358
C5	GOCC	GOCC_MICROBODY	127	146	0.87	12	646	14967	0.008808	0.209229	EE	2.6194
C5	GOMF	GOMF_OXIDOREDUCTASE_ACTIVITY_ACTING_ON_THE_CH_CH...(10124)	55	60	0.917	7	646	14967	0.009065	0.213997	EE	2.6096
C5	GOBP	GOBP_NEGATIVE_REGULATION_OF_CELLULAR_CATABOLIC_PROCESS	176	209	0.842	15	646	14967	0.009329	0.218879	EE	2.59977
C2	REACTOME	REACTOME_DEFECTS_IN_VITAMIN_AND_COFACTOR_METABOLISM	20	22	0.909	4	646	14967	0.009591	0.242415	EE	2.59024
C5	GOCC	GOCC_PROTON_TRANSPORTING_ATP_SYNTHASE_COMPLEX	20	22	0.909	4	646	14967	0.009591	0.222323	EE	2.59024
C5	GOMF	GOMF_ATPASE_COUPLED_ION_TRANSMEMBRANE_TRANSPORTER_ACTIVITY	20	24	0.833	4	646	14967	0.009591	0.222323	EE	2.59024
C5	GOBP	GOBP_NEGATIVE_REGULATION_OF_CATABOLIC_PROCESS	297	350	0.849	22	646	14967	0.00982	0.226273	EE	2.5821
C2	WP	WP_CHOLESTEROL_METABOLISM_WITH_BLOCH_AND_KANDUTSCH...(14114)	43	47	0.915	6	646	14967	0.009876	0.242415	EE	2.58013
C5	GOCC	GOCC_ORGANELLE_ENVELOPE_LUMEN	84	89	0.944	9	646	14967	0.010125	0.22784	EE	2.57152
MITOCARTA	MITOCARTA	Protein import, sorting and homeostasis	84	86	0.977	9	646	14967	0.010125	0.028281	EE	2.57152
C2	KEGG_MEDICUS	KEGG_MEDICUS_REFERENCE_BETA_OXIDATION	11	11	1	3	646	14967	0.010184	0.242415	EE	2.56951
C2	REACTOME	REACTOME_BIOTIN_TRANSPORT_AND_METABOLISM	11	11	1	3	646	14967	0.010184	0.242415	EE	2.56951
C2	REACTOME	REACTOME_ERYTHROCYTES_TAKE_UP_CARBON_DIOXIDE_AND...(12559)	11	13	0.846	3	646	14967	0.010184	0.242415	EE	2.56951
C5	GOBP	GOBP_HOMOCYSTEINE_METABOLIC_PROCESS	11	14	0.786	3	646	14967	0.010184	0.22784	EE	2.56951
C5	GOBP	GOBP_NADH_METABOLIC_PROCESS	11	11	1	3	646	14967	0.010184	0.22784	EE	2.56951
C5	GOCC	GOCC_CD40_RECEPTOR_COMPLEX	11	11	1	3	646	14967	0.010184	0.22784	EE	2.56951
C5	GOMF	GOMF_SULFURTRANSFERASE_ACTIVITY	11	11	1	3	646	14967	0.010184	0.22784	EE	2.56951
C5	GOMF	GOMF_ANTIPORTER_ACTIVITY	99	137	0.723	10	646	14967	0.010325	0.229664	EE	2.56474
CELLMARKER	CELLMARKER	Retinoid Acid Signaling-Responsive Fetal Germ Cell Fetal Gonad	179	218	0.821	15	646	14967	0.010802	0.604911	EE	2.54904
C5	GOBP	GOBP_REGULATION_OF_CELLULAR_CATABOLIC_PROCESS	578	726	0.796	37	646	14967	0.010865	0.24027	EE	2.54702
C5	GOBP	GOBP_INTRINSIC_APOPTOTIC_SIGNALING_PATHWAY_IN...(02367)	57	65	0.877	7	646	14967	0.010972	0.241145	EE	2.5436
C5	GOCC	GOCC_NUCLEOID	44	45	0.978	6	646	14967	0.01103	0.241145	EE	2.54176
MITOCARTA	MITOCARTA	Signaling	44	48	0.917	6	646	14967	0.01103	0.02978	EE	2.54176
C5	GOBP	GOBP_REGULATION_OF_AUTOPHAGY	320	358	0.894	23	646	14967	0.011805	0.256646	EE	2.51791
C2	REACTOME	REACTOME_DISEASES_OF_METABOLISM	198	250	0.792	16	646	14967	0.012002	0.281068	EE	2.5121
C5	GOCC	GOCC_PHAGOCYTIC_VESICLE_MEMBRANE	72	80	0.9	8	646	14967	0.012134	0.262322	EE	2.50821
C5	GOBP	GOBP_POSITIVE_REGULATION_OF_LIPID_METABOLIC_PROCESS	102	145	0.703	10	646	14967	0.012595	0.267801	EE	2.49503
C5	GOBP	GOBP_PYRUVATE_METABOLIC_PROCESS	102	118	0.864	10	646	14967	0.012595	0.267801	EE	2.49503
C5	GOBP	GOBP_POSITIVE_REGULATION_OF_DOUBLE_STRAND_BREAK...(04547)	33	37	0.892	5	646	14967	0.012848	0.267801	EE	2.48794
C2	KEGG_MEDICUS	KEGG_MEDICUS_PATHOGEN_HSV_GD_TO_HVEM_NFKB...(10822)	12	12	1	3	646	14967	0.013149	0.289278	EE	2.47971
C2	REACTOME	REACTOME_ALPHA_LINOLENIC_OMEGA3_AND_LINOLEIC...(12203)	12	13	0.923	3	646	14967	0.013149	0.289278	EE	2.47971
C2	REACTOME	REACTOME_METHYLATION	12	14	0.857	3	646	14967	0.013149	0.289278	EE	2.47971
C2	REACTOME	REACTOME_TNF_RECEPTOR_SUPERFAMILY_TNFSF_MEMBERS...(13689)	12	17	0.706	3	646	14967	0.013149	0.289278	EE	2.47971
C5	GOBP	GOBP_GLYCOLIPID_CATABOLIC_PROCESS	12	17	0.706	3	646	14967	0.013149	0.267801	EE	2.47971
C5	GOBP	GOBP_L_ARGININE_TRANSMEMBRANE_TRANSPORT	12	15	0.8	3	646	14967	0.013149	0.267801	EE	2.47971
C5	GOBP	GOBP_PHAGOSOME_LYSOSOME_FUSION	12	14	0.857	3	646	14967	0.013149	0.267801	EE	2.47971
C5	GOBP	GOBP_POSITIVE_REGULATION_OF_FATTY_ACID_OXIDATION	12	15	0.8	3	646	14967	0.013149	0.267801	EE	2.47971
C5	GOBP	GOBP_TERPENOID_BIOSYNTHETIC_PROCESS	12	16	0.75	3	646	14967	0.013149	0.267801	EE	2.47971
C5	GOMF	GOMF_ENOYL_COA_HYDRATASE_ACTIVITY	12	12	1	3	646	14967	0.013149	0.267801	EE	2.47971
C5	GOMF	GOMF_MITOGEN_ACTIVATED_PROTEIN_KINASE_KINASE...(09922)	12	15	0.8	3	646	14967	0.013149	0.267801	EE	2.47971
C5	GOBP	GOBP_ESTABLISHMENT_OF_PROTEIN_LOCALIZATION_TO...(01736)	59	63	0.937	7	646	14967	0.013153	0.267801	EE	2.47959
C5	GOCC	GOCC_H4_H2A_HISTONE_ACETYLTRANSFERASE_COMPLEX	22	31	0.71	4	646	14967	0.013527	0.271467	EE	2.46957
C5	GOCC	GOCC_PORE_COMPLEX	22	26	0.846	4	646	14967	0.013527	0.271467	EE	2.46957
C2	PID	PID_ARF6_TRAFFICKING_PATHWAY	46	49	0.939	6	646	14967	0.013616	0.295075	EE	2.46725
C5	GOBP	GOBP_INTRACELLULAR_PH_REDUCTION	46	55	0.836	6	646	14967	0.013616	0.271467	EE	2.46725
C5	GOBP	GOBP_PROGRAMMED_NECROTIC_CELL_DEATH	46	60	0.767	6	646	14967	0.013616	0.271467	EE	2.46725
C2	REACTOME	REACTOME_METABOLISM_OF_STEROIDS	119	155	0.768	11	646	14967	0.013829	0.295298	EE	2.46166
C2	REACTOME	REACTOME_GLYCEROPHOSPHOLIPID_BIOSYNTHESIS	104	128	0.812	10	646	14967	0.014304	0.301001	EE	2.44954
C5	GOBP	GOBP_CELL_JUNCTION_MAINTENANCE	34	46	0.739	5	646	14967	0.014543	0.288453	EE	2.44357
MITOCARTA	MITOCARTA	Protein import and sorting	47	48	0.979	6	646	14967	0.015056	0.038109	EE	2.43104
MITOCARTA	MITOCARTA	Vitamin metabolism	47	49	0.959	6	646	14967	0.015056	0.038109	EE	2.43104
C5	GOBP	GOBP_REGULATION_OF_PH	75	103	0.728	8	646	14967	0.015297	0.292923	EE	2.42528
C2	REACTOME	REACTOME_TNFR1_INDUCED_PROAPOPTOTIC_SIGNALING	23	25	0.92	4	646	14967	0.015829	0.323706	EE	2.41284
C2	WP	WP_LEUCINE_ISOLEUCINE_AND_VALINE_METABOLISM	23	23	1	4	646	14967	0.015829	0.323706	EE	2.41284
C5	GOBP	GOBP_GANGLIOSIDE_METABOLIC_PROCESS	23	28	0.821	4	646	14967	0.015829	0.292923	EE	2.41284
C5	GOMF	GOMF_DNA_BINDING_TRANSCRIPTION_REPRESSOR_ACTIVITY	257	334	0.769	19	646	14967	0.015969	0.292923	EE	2.40963
C2	REACTOME	REACTOME_HSF1_DEPENDENT_TRANSACTIVATION	35	38	0.921	5	646	14967	0.01638	0.325777	EE	2.40033
C5	GOBP	GOBP_QUINONE_METABOLIC_PROCESS	35	39	0.897	5	646	14967	0.01638	0.292923	EE	2.40033
C2	REACTOME	REACTOME_SYNTHESIS_OF_PE	13	13	1	3	646	14967	0.016554	0.325777	EE	2.39647
C5	GOBP	GOBP_CELL_CELL_JUNCTION_MAINTENANCE	13	18	0.722	3	646	14967	0.016554	0.292923	EE	2.39647
C5	GOBP	GOBP_NEGATIVE_REGULATION_OF_AUTOPHAGOSOME_ASSEMBLY	13	13	1	3	646	14967	0.016554	0.292923	EE	2.39647
C5	GOCC	GOCC_MIB_COMPLEX	13	13	1	3	646	14967	0.016554	0.292923	EE	2.39647
C5	GOMF	GOMF_INTRAMOLECULAR_OXIDOREDUCTASE_ACTIVITY...(09748)	13	16	0.812	3	646	14967	0.016554	0.292923	EE	2.39647
C5	GOMF	GOMF_MAGNESIUM_ION_TRANSMEMBRANE_TRANSPORTER_ACTIVITY	13	16	0.812	3	646	14967	0.016554	0.292923	EE	2.39647
C5	GOCC	GOCC_LIPID_DROPLET	91	104	0.875	9	646	14967	0.016561	0.292923	EE	2.3963
MITOCARTA	MITOCARTA	Detoxification	48	51	0.941	6	646	14967	0.016598	0.039462	EE	2.3955
C5	GOBP	GOBP_REGULATION_OF_DOUBLE_STRAND_BREAK_REPAIR_VIA...(05911)	62	73	0.849	7	646	14967	0.016986	0.292923	EE	2.38702
C2	KEGG_MEDICUS	KEGG_MEDICUS_REFERENCE_GLUCONEOGENESIS	5	5	1	2	646	14967	0.017052	0.325777	EE	2.38559
C2	WP	WP_ACETYLCHOLINE_SYNTHESIS	5	7	0.714	2	646	14967	0.017052	0.325777	EE	2.38559
C2	WP	WP_GAMMA_GLUTAMYL_CYCLE_FOR_THE_BIOSYNTHESIS_AND...(14255)	5	6	0.833	2	646	14967	0.017052	0.325777	EE	2.38559
C5	GOBP	GOBP_4FE_4S_CLUSTER_ASSEMBLY	5	5	1	2	646	14967	0.017052	0.292923	EE	2.38559
C5	GOBP	GOBP_CITRATE_METABOLIC_PROCESS	5	5	1	2	646	14967	0.017052	0.292923	EE	2.38559
C5	GOBP	GOBP_INTRACELLULAR_WATER_HOMEOSTASIS	5	6	0.833	2	646	14967	0.017052	0.292923	EE	2.38559
C5	GOBP	GOBP_MEDIUM_CHAIN_FATTY_ACYL_COA_METABOLIC_PROCESS	5	6	0.833	2	646	14967	0.017052	0.292923	EE	2.38559
C5	GOBP	GOBP_NEGATIVE_REGULATION_OF_ADENYLATE_CYCLASE...(03099)	5	6	0.833	2	646	14967	0.017052	0.292923	EE	2.38559
C5	GOBP	GOBP_NEGATIVE_REGULATION_OF_DOUBLE_STRAND_BREAK...(03287)	5	7	0.714	2	646	14967	0.017052	0.292923	EE	2.38559
C5	GOBP	GOBP_NEGATIVE_REGULATION_OF_MACROPHAGE_CHEMOTAXIS	5	7	0.714	2	646	14967	0.017052	0.292923	EE	2.38559
C5	GOBP	GOBP_NITRIC_OXIDE_TRANSPORT	5	5	1	2	646	14967	0.017052	0.292923	EE	2.38559
C5	GOBP	GOBP_POSITIVE_REGULATION_OF_CATECHOLAMINE...(04410)	5	6	0.833	2	646	14967	0.017052	0.292923	EE	2.38559
C5	GOBP	GOBP_PROTEIN_TRANSPORT_WITHIN_LIPID_BILAYER	5	7	0.714	2	646	14967	0.017052	0.292923	EE	2.38559
C5	GOBP	GOBP_REGULATION_OF_LOCOMOTION_INVOLVED_IN...(06182)	5	6	0.833	2	646	14967	0.017052	0.292923	EE	2.38559
C5	GOBP	GOBP_REGULATION_OF_MITOCHONDRIAL_TRANSCRIPTION	5	5	1	2	646	14967	0.017052	0.292923	EE	2.38559
C5	GOCC	GOCC_WEIBEL_PALADE_BODY	5	5	1	2	646	14967	0.017052	0.292923	EE	2.38559
C5	GOMF	GOMF_ACYLTRANSFERASE_ACTIVITY_ACYL_GROUPS...(09022)	5	5	1	2	646	14967	0.017052	0.292923	EE	2.38559
C5	GOMF	GOMF_BIOTIN_BINDING	5	5	1	2	646	14967	0.017052	0.292923	EE	2.38559
C5	GOMF	GOMF_MRF_BINDING	5	5	1	2	646	14967	0.017052	0.292923	EE	2.38559
C5	GOMF	GOMF_NITRITE_REDUCTASE_ACTIVITY	5	6	0.833	2	646	14967	0.017052	0.292923	EE	2.38559
C5	GOMF	GOMF_PYRUVATE_DEHYDROGENASE_ACTIVITY	5	6	0.833	2	646	14967	0.017052	0.292923	EE	2.38559
C5	GOMF	GOMF_SULFATIDE_BINDING	5	6	0.833	2	646	14967	0.017052	0.292923	EE	2.38559
MITOCARTA	MITOCARTA	Molybdenum cofactor synthesis and proteins	5	5	1	2	646	14967	0.017052	0.039462	EE	2.38559
MITOCARTA	MITOCARTA	Biotin utilizing proteins	5	5	1	2	646	14967	0.017052	0.039462	EE	2.38559
C2	WP	WP_AMINO_ACID_METABOLISM	77	91	0.846	8	646	14967	0.017712	0.333991	EE	2.37159
C5	GOBP	GOBP_NUCLEOSIDE_PHOSPHATE_CATABOLIC_PROCESS	77	88	0.875	8	646	14967	0.017712	0.301568	EE	2.37159
C5	GOBP	GOBP_POSITIVE_REGULATION_OF_COLD_INDUCED_THERMOGENESIS	77	101	0.762	8	646	14967	0.017712	0.301568	EE	2.37159
C5	GOCC	GOCC_VACUOLAR_LUMEN	140	176	0.795	12	646	14967	0.018092	0.306217	EE	2.36373
C5	GOCC	GOCC_VACUOLE	717	853	0.841	43	646	14967	0.018144	0.306217	EE	2.36267
C2	REACTOME	REACTOME_GLYOXYLATE_METABOLISM_AND_GLYCINE_DEGRADATION	24	31	0.774	4	646	14967	0.018361	0.337564	EE	2.35825
C2	WP	WP_TARGET_OF_RAPAMYCIN_SIGNALING	36	36	1	5	646	14967	0.018366	0.337564	EE	2.35815
C5	GOBP	GOBP_REGULATION_OF_JUN_KINASE_ACTIVITY	36	44	0.818	5	646	14967	0.018366	0.308615	EE	2.35815
C2	REACTOME	REACTOME_CLATHRIN_MEDIATED_ENDOCYTOSIS	125	145	0.862	11	646	14967	0.01934	0.351022	EE	2.33891
C5	GOCC	GOCC_CATALYTIC_COMPLEX	1542	1730	0.891	83	646	14967	0.019684	0.329315	EE	2.33233
C5	GOBP	GOBP_HOMEOSTATIC_PROCESS	1250	1734	0.721	69	646	14967	0.019774	0.329388	EE	2.33062
C5	GOBP	GOBP_ORGANIC_HYDROXY_COMPOUND_BIOSYNTHETIC_PROCESS	176	251	0.701	14	646	14967	0.020382	0.332702	EE	2.31924
C5	GOBP	GOBP_MITOCHONDRIAL_ELECTRON_TRANSPORT_UBIQUINOL_TO_CYTOCHROME_C	14	14	1	3	646	14967	0.020405	0.332702	EE	2.31882
C5	GOBP	GOBP_SHORT_CHAIN_FATTY_ACID_METABOLIC_PROCESS	14	16	0.875	3	646	14967	0.020405	0.332702	EE	2.31882
C5	GOMF	GOMF_C_ACYLTRANSFERASE_ACTIVITY	14	20	0.7	3	646	14967	0.020405	0.332702	EE	2.31882
C5	GOMF	GOMF_FATTY_ACID_DERIVATIVE_BINDING	14	18	0.778	3	646	14967	0.020405	0.332702	EE	2.31882
MITOCARTA	MITOCARTA	Pyruvate metabolism	14	16	0.875	3	646	14967	0.020405	0.04467	EE	2.31882
MITOCARTA	MITOCARTA	TCA-associated	14	15	0.933	3	646	14967	0.020405	0.04467	EE	2.31882
C2	WP	WP_GLYCOLYSIS_AND_GLUCONEOGENESIS	37	45	0.822	5	646	14967	0.020504	0.367556	EE	2.31699
C2	REACTOME	REACTOME_ATTENUATION_PHASE	25	28	0.893	4	646	14967	0.021132	0.374183	EE	2.30563
C5	GOBP	GOBP_ISOPRENOID_BIOSYNTHETIC_PROCESS	25	29	0.862	4	646	14967	0.021132	0.343097	EE	2.30563
C5	GOBP	GOBP_PROCESS_UTILIZING_AUTOPHAGIC_MECHANISM	529	585	0.904	33	646	14967	0.021798	0.350635	EE	2.29388
C5	GOMF	GOMF_FLAVIN_ADENINE_DINUCLEOTIDE_BINDING	80	88	0.909	8	646	14967	0.02183	0.350635	EE	2.29332
C5	GOBP	GOBP_POSITIVE_REGULATION_OF_TORC1_SIGNALING	51	52	0.981	6	646	14967	0.021869	0.350635	EE	2.29263
MITOCARTA	MITOCARTA	Mitochondrial dynamics and surveillance	96	104	0.923	9	646	14967	0.022711	0.04841	EE	2.27826
C5	GOBP	GOBP_MONOATOMIC_ION_HOMEOSTASIS	435	611	0.712	28	646	14967	0.023038	0.362233	EE	2.2728
C5	GOBP	GOBP_SULFUR_AMINO_ACID_METABOLIC_PROCESS	26	34	0.765	4	646	14967	0.024144	0.362233	EE	2.25483
C5	GOBP	GOBP_REGULATION_OF_DOUBLE_STRAND_BREAK_REPAIR	113	133	0.85	10	646	14967	0.024198	0.362233	EE	2.25398
C2	KEGG_MEDICUS	KEGG_MEDICUS_REFERENCE_WNT5A_ROR_SIGNALING_PATHWAY	15	16	0.938	3	646	14967	0.024704	0.385967	EE	2.246
C2	REACTOME	REACTOME_REGULATION_OF_PYRUVATE_DEHYDROGENASE_PDH_COMPLEX	15	16	0.938	3	646	14967	0.024704	0.385967	EE	2.246
C2	WP	WP_CHOLESTEROL_BIOSYNTHESIS_PATHWAY	15	15	1	3	646	14967	0.024704	0.385967	EE	2.246
C2	WP	WP_GLYCOSAMINOGLYCAN_DEGRADATION	15	17	0.882	3	646	14967	0.024704	0.385967	EE	2.246
C2	WP	WP_IRON_SULFUR_CLUSTER_BIOGENESIS	15	15	1	3	646	14967	0.024704	0.385967	EE	2.246
C5	GOBP	GOBP_MAGNESIUM_ION_TRANSPORT	15	18	0.833	3	646	14967	0.024704	0.362233	EE	2.246
C5	GOBP	GOBP_REGULATION_OF_FATTY_ACID_BETA_OXIDATION	15	20	0.75	3	646	14967	0.024704	0.362233	EE	2.246
C5	GOMF	GOMF_MHC_CLASS_I_PROTEIN_BINDING	15	20	0.75	3	646	14967	0.024704	0.362233	EE	2.246
C5	GOMF	GOMF_NADPH_BINDING	15	16	0.938	3	646	14967	0.024704	0.362233	EE	2.246
C5	GOMF	GOMF_QUINONE_BINDING	15	16	0.938	3	646	14967	0.024704	0.362233	EE	2.246
C5	GOMF	GOMF_RIBOSOMAL_LARGE_SUBUNIT_BINDING	15	15	1	3	646	14967	0.024704	0.362233	EE	2.246
C2	REACTOME	REACTOME_ACYL_CHAIN_REMODELING_OF_CL	6	6	1	2	646	14967	0.024852	0.385967	EE	2.2437
C2	REACTOME	REACTOME_MITOCHONDRIAL_FATTY_ACID_BETA_OXIDATION...(12951)	6	6	1	2	646	14967	0.024852	0.385967	EE	2.2437
C2	REACTOME	REACTOME_MOLYBDENUM_COFACTOR_BIOSYNTHESIS	6	6	1	2	646	14967	0.024852	0.385967	EE	2.2437
C2	REACTOME	REACTOME_NEF_MEDIATED_CD8_DOWN_REGULATION	6	7	0.857	2	646	14967	0.024852	0.385967	EE	2.2437
C2	WP	WP_MOLYBDENUM_COFACTOR_MOCO_BIOSYNTHESIS	6	7	0.857	2	646	14967	0.024852	0.385967	EE	2.2437
C2	WP	WP_PEROXIREDOXIN_2_INDUCED_OVARIAN_FAILURE	6	8	0.75	2	646	14967	0.024852	0.385967	EE	2.2437
C5	GOBP	GOBP_10_FORMYLTETRAHYDROFOLATE_METABOLIC_PROCESS	6	6	1	2	646	14967	0.024852	0.362233	EE	2.2437
C5	GOBP	GOBP_GANGLIOSIDE_CATABOLIC_PROCESS	6	7	0.857	2	646	14967	0.024852	0.362233	EE	2.2437
C5	GOBP	GOBP_MALONYL_COA_METABOLIC_PROCESS	6	6	1	2	646	14967	0.024852	0.362233	EE	2.2437
C5	GOBP	GOBP_PODOCYTE_CELL_MIGRATION	6	7	0.857	2	646	14967	0.024852	0.362233	EE	2.2437
C5	GOBP	GOBP_POSITIVE_REGULATION_OF_AMINE_METABOLIC_PROCESS	6	8	0.75	2	646	14967	0.024852	0.362233	EE	2.2437
C5	GOBP	GOBP_PROSTHETIC_GROUP_METABOLIC_PROCESS	6	6	1	2	646	14967	0.024852	0.362233	EE	2.2437
C5	GOBP	GOBP_PROTEIN_LOCALIZATION_TO_ADHERENS_JUNCTION	6	6	1	2	646	14967	0.024852	0.362233	EE	2.2437
C5	GOBP	GOBP_REGULATION_OF_DNA_LIGATION	6	6	1	2	646	14967	0.024852	0.362233	EE	2.2437
C5	GOBP	GOBP_REGULATION_OF_FOCAL_ADHESION_DISASSEMBLY	6	6	1	2	646	14967	0.024852	0.362233	EE	2.2437
C5	GOBP	GOBP_T_CELL_ANTIGEN_PROCESSING_AND_PRESENTATION	6	6	1	2	646	14967	0.024852	0.362233	EE	2.2437
C5	GOCC	GOCC_ATG1_ULK1_KINASE_COMPLEX	6	6	1	2	646	14967	0.024852	0.362233	EE	2.2437
C5	GOCC	GOCC_CELL_BODY_FIBER	6	7	0.857	2	646	14967	0.024852	0.362233	EE	2.2437
C5	GOMF	GOMF_HISTONE_DEUBIQUITINASE_ACTIVITY	6	6	1	2	646	14967	0.024852	0.362233	EE	2.2437
C5	GOMF	GOMF_PROTEIN_ARGININE_OMEGA_N_ASYMMETRIC...(10305)	6	7	0.857	2	646	14967	0.024852	0.362233	EE	2.2437
C5	GOMF	GOMF_UBIQUINONE_BINDING	6	6	1	2	646	14967	0.024852	0.362233	EE	2.2437
C5	GOBP	GOBP_SYNAPTIC_VESICLE_RECYCLING	67	82	0.817	7	646	14967	0.025018	0.363281	EE	2.24112
C2	REACTOME	REACTOME_GLYCOSPHINGOLIPID_METABOLISM	39	49	0.796	5	646	14967	0.025253	0.385967	EE	2.23752
C2	WP	WP_NOTCH_SIGNALING	39	44	0.886	5	646	14967	0.025253	0.385967	EE	2.23752
C2	WP	WP_CHOLESTEROL_METABOLISM	53	72	0.736	6	646	14967	0.025949	0.392483	EE	2.22697
C5	GOBP	GOBP_MIDBRAIN_DEVELOPMENT	68	91	0.747	7	646	14967	0.02689	0.389002	EE	2.2131
C2	REACTOME	REACTOME_CHOLESTEROL_BIOSYNTHESIS	27	27	1	4	646	14967	0.027404	0.410205	EE	2.20572
C5	GOBP	GOBP_POSITIVE_REGULATION_OF_JUN_KINASE_ACTIVITY	27	31	0.871	4	646	14967	0.027404	0.390551	EE	2.20572
C5	GOBP	GOBP_PROTEIN_LOCALIZATION_TO_ENDOSOME	27	27	1	4	646	14967	0.027404	0.390551	EE	2.20572
C5	GOBP	GOBP_REGULATION_OF_DOUBLE_STRAND_BREAK_REPAIR_VIA...(05912)	27	29	0.931	4	646	14967	0.027404	0.390551	EE	2.20572
C5	GOMF	GOMF_MODIFIED_AMINO_ACID_TRANSMEMBRANE_TRANSPORTER_ACTIVITY	27	38	0.711	4	646	14967	0.027404	0.390551	EE	2.20572
C5	GOBP	GOBP_CARBOHYDRATE_CATABOLIC_PROCESS	132	163	0.81	11	646	14967	0.027651	0.392624	EE	2.2022
C5	GOMF	GOMF_ATPASE_COUPLED_MONOATOMIC_CATION...(09130)	40	52	0.769	5	646	14967	0.02787	0.394276	EE	2.19911
C2	REACTOME	REACTOME_TP53_REGULATES_METABOLIC_GENES	84	87	0.966	8	646	14967	0.028315	0.419519	EE	2.1929
C5	GOBP	GOBP_NEUROMUSCULAR_PROCESS_CONTROLLING_POSTURE	16	19	0.842	3	646	14967	0.029452	0.412114	EE	2.17738
C5	GOBP	GOBP_POSITIVE_REGULATION_OF_NUCLEOTIDE_METABOLIC_PROCESS	16	21	0.762	3	646	14967	0.029452	0.412114	EE	2.17738
C5	GOBP	GOBP_REGULATION_OF_AUTOPHAGOSOME_MATURATION	16	17	0.941	3	646	14967	0.029452	0.412114	EE	2.17738
C5	GOBP	GOBP_MACROAUTOPHAGY	312	335	0.931	21	646	14967	0.029724	0.414415	EE	2.17375
C5	GOBP	GOBP_PROTEIN_LOCALIZATION_TO_CELL_PERIPHERY	294	354	0.831	20	646	14967	0.030258	0.419239	EE	2.16669
C5	GOCC	GOCC_CLATHRIN_COATED_VESICLE_MEMBRANE	101	136	0.743	9	646	14967	0.030343	0.419239	EE	2.16559
C5	GOBP	GOBP_FATTY_ACID_DERIVATIVE_METABOLIC_PROCESS	55	78	0.705	6	646	14967	0.030506	0.419239	EE	2.16346
C5	GOBP	GOBP_REGULATION_OF_CARBOHYDRATE_CATABOLIC_PROCESS	55	63	0.873	6	646	14967	0.030506	0.419239	EE	2.16346
C2	REACTOME	REACTOME_HSF1_ACTIVATION	28	31	0.903	4	646	14967	0.030913	0.444408	EE	2.1582
C2	REACTOME	REACTOME_PYRUVATE_METABOLISM	28	31	0.903	4	646	14967	0.030913	0.444408	EE	2.1582
C2	WP	WP_16P11_2_DISTAL_DELETION_SYNDROME	28	33	0.848	4	646	14967	0.030913	0.444408	EE	2.1582
C5	GOBP	GOBP_REGULATION_OF_FATTY_ACID_OXIDATION	28	34	0.824	4	646	14967	0.030913	0.423317	EE	2.1582
C2	REACTOME	REACTOME_CARGO_RECOGNITION_FOR_CLATHRIN_MEDIATED_ENDOCYTOSIS	86	105	0.819	8	646	14967	0.03201	0.445546	EE	2.14428
C5	GOBP	GOBP_ADAPTIVE_THERMOGENESIS	136	168	0.81	11	646	14967	0.033418	0.438037	EE	2.12702
C2	REACTOME	REACTOME_ACTIVATION_OF_GENE_EXPRESSION_BY_SREBF_SREBP	42	42	1	5	646	14967	0.033605	0.445546	EE	2.12479
C2	KEGG_MEDICUS	KEGG_MEDICUS_REFERENCE_HEPARAN_SULFATE_DEGRADATION	7	7	1	2	646	14967	0.033809	0.445546	EE	2.12234
C2	REACTOME	REACTOME_CHREBP_ACTIVATES_METABOLIC_GENE_EXPRESSION	7	8	0.875	2	646	14967	0.033809	0.445546	EE	2.12234
C2	REACTOME	REACTOME_ERYTHROCYTES_TAKE_UP_OXYGEN_AND_RELEASE...(12560)	7	9	0.778	2	646	14967	0.033809	0.445546	EE	2.12234
C2	REACTOME	REACTOME_TYSND1_CLEAVES_PEROXISOMAL_PROTEINS	7	7	1	2	646	14967	0.033809	0.445546	EE	2.12234
C2	WP	WP_MEVALONATE_PATHWAY	7	7	1	2	646	14967	0.033809	0.445546	EE	2.12234
C5	GOBP	GOBP_EMBRYONIC_NEUROCRANIUM_MORPHOGENESIS	7	9	0.778	2	646	14967	0.033809	0.438037	EE	2.12234
C5	GOBP	GOBP_HISTIDINE_METABOLIC_PROCESS	7	10	0.7	2	646	14967	0.033809	0.438037	EE	2.12234
C5	GOBP	GOBP_MAINTENANCE_OF_POSTSYNAPTIC_SPECIALIZATION_STRUCTURE	7	8	0.875	2	646	14967	0.033809	0.438037	EE	2.12234
C5	GOBP	GOBP_NEGATIVE_REGULATION_OF_HEPATOCYTE_APOPTOTIC_PROCESS	7	7	1	2	646	14967	0.033809	0.438037	EE	2.12234
C5	GOBP	GOBP_REGULATION_OF_MITOTIC_CENTROSOME_SEPARATION	7	9	0.778	2	646	14967	0.033809	0.438037	EE	2.12234
C5	GOBP	GOBP_REGULATION_OF_RETROGRADE_TRANSPORT_ENDOSOME_TO_GOLGI	7	7	1	2	646	14967	0.033809	0.438037	EE	2.12234
C5	GOBP	GOBP_RESPONSE_TO_MERCURY_ION	7	10	0.7	2	646	14967	0.033809	0.438037	EE	2.12234
C5	GOBP	GOBP_SHORT_CHAIN_FATTY_ACID_CATABOLIC_PROCESS	7	7	1	2	646	14967	0.033809	0.438037	EE	2.12234
C5	GOCC	GOCC_EXTRINSIC_COMPONENT_OF_MITOCHONDRIAL_INNER_MEMBRANE	7	7	1	2	646	14967	0.033809	0.438037	EE	2.12234
C5	GOCC	GOCC_MITOCHONDRIAL_CRISTA	7	8	0.875	2	646	14967	0.033809	0.438037	EE	2.12234
C5	GOCC	GOCC_MITOCHONDRIAL_PYRUVATE_DEHYDROGENASE_COMPLEX	7	8	0.875	2	646	14967	0.033809	0.438037	EE	2.12234
C5	GOMF	GOMF_3_HYDROXYACYL_COA_DEHYDROGENASE_ACTIVITY	7	7	1	2	646	14967	0.033809	0.438037	EE	2.12234
C5	GOMF	GOMF_C_METHYLTRANSFERASE_ACTIVITY	7	7	1	2	646	14967	0.033809	0.438037	EE	2.12234
C5	GOMF	GOMF_DINUCLEOTIDE_PHOSPHATASE_ACTIVITY	7	8	0.875	2	646	14967	0.033809	0.438037	EE	2.12234
C5	GOMF	GOMF_UBIQUINOL_CYTOCHROME_C_REDUCTASE_ACTIVITY	7	7	1	2	646	14967	0.033809	0.438037	EE	2.12234
MITOCARTA	MITOCARTA	Ketone metabolism	7	8	0.875	2	646	14967	0.033809	0.068463	EE	2.12234
MITOCARTA	MITOCARTA	Choline and betaine metabolism	7	7	1	2	646	14967	0.033809	0.068463	EE	2.12234
C2	BIOCARTA	BIOCARTA_CHREBP_PATHWAY	17	19	0.895	3	646	14967	0.034645	0.445546	EE	2.11249
C2	REACTOME	REACTOME_LDL_CLEARANCE	17	19	0.895	3	646	14967	0.034645	0.445546	EE	2.11249
C2	REACTOME	REACTOME_LISTERIA_MONOCYTOGENES_ENTRY_INTO_HOST_CELLS	17	20	0.85	3	646	14967	0.034645	0.445546	EE	2.11249
C5	GOBP	GOBP_ACETYL_COA_BIOSYNTHETIC_PROCESS	17	18	0.944	3	646	14967	0.034645	0.4389	EE	2.11249
C5	GOBP	GOBP_BASIC_AMINO_ACID_TRANSPORT	17	22	0.773	3	646	14967	0.034645	0.4389	EE	2.11249
C5	GOBP	GOBP_PHAGOLYSOSOME_ASSEMBLY	17	19	0.895	3	646	14967	0.034645	0.4389	EE	2.11249
C5	GOBP	GOBP_PROTEIN_MATURATION_BY_IRON_SULFUR_CLUSTER_TRANSFER	17	17	1	3	646	14967	0.034645	0.4389	EE	2.11249
C5	GOBP	GOBP_PURINE_RIBONUCLEOSIDE_METABOLIC_PROCESS	17	21	0.81	3	646	14967	0.034645	0.4389	EE	2.11249
C5	GOMF	GOMF_RIBOSOMAL_SMALL_SUBUNIT_BINDING	17	17	1	3	646	14967	0.034645	0.4389	EE	2.11249
C2	REACTOME	REACTOME_DISEASES_OF_CARBOHYDRATE_METABOLISM	29	34	0.853	4	646	14967	0.034674	0.445546	EE	2.11214
C2	REACTOME	REACTOME_ENERGY_DEPENDENT_REGULATION_OF_MTOR_BY_LKB1_AMPK	29	29	1	4	646	14967	0.034674	0.445546	EE	2.11214
C5	GOBP	GOBP_REGULATION_OF_ENDOPLASMIC_RETICULUM_STRESS...(05923)	29	33	0.879	4	646	14967	0.034674	0.4389	EE	2.11214
C5	GOBP	GOBP_ORGANIC_ACID_BIOSYNTHETIC_PROCESS	244	338	0.722	17	646	14967	0.035809	0.451775	EE	2.09909
CELLMARKER	CELLMARKER	Sertoli Cell Fetal Gonad	395	449	0.88	25	646	14967	0.036254	0.976438	EE	2.09407
C5	GOCC	GOCC_MICROBODY_LUMEN	43	51	0.843	5	646	14967	0.036727	0.461844	EE	2.08879
C5	GOBP	GOBP_PROTEIN_LOCALIZATION_TO_PLASMA_MEMBRANE	245	291	0.842	17	646	14967	0.037006	0.463836	EE	2.0857
C5	GOBP	GOBP_LIPOSACCHARIDE_METABOLIC_PROCESS	89	108	0.824	8	646	14967	0.038149	0.475641	EE	2.07325
C5	GOBP	GOBP_CARBOHYDRATE_BIOSYNTHETIC_PROCESS	174	214	0.813	13	646	14967	0.038523	0.475641	EE	2.06925
C5	GOBP	GOBP_MITOCHONDRIAL_TRANSPORT	174	189	0.921	13	646	14967	0.038523	0.475641	EE	2.06925
C2	WP	WP_ENTEROCYTE_CHOLESTEROL_METABOLISM	30	36	0.833	4	646	14967	0.038689	0.492777	EE	2.06748
C5	GOBP	GOBP_MAINTENANCE_OF_BLOOD_BRAIN_BARRIER	30	38	0.789	4	646	14967	0.038689	0.475641	EE	2.06748
C5	GOBP	GOBP_MEMBRANE_LIPID_CATABOLIC_PROCESS	30	39	0.769	4	646	14967	0.038689	0.475641	EE	2.06748
C5	GOMF	GOMF_RNA_ENDONUCLEASE_ACTIVITY_PRODUCING_5...(10421)	30	31	0.968	4	646	14967	0.038689	0.475641	EE	2.06748
CELLMARKER	CELLMARKER	Cancer Cell Lymph	30	35	0.857	4	646	14967	0.038689	0.976438	EE	2.06748
C5	GOBP	GOBP_CIRCADIAN_RHYTHM	157	204	0.77	12	646	14967	0.03941	0.478345	EE	2.05988
C5	GOBP	GOBP_REGULATION_OF_DNA_RECOMBINATION	106	136	0.779	9	646	14967	0.039603	0.478345	EE	2.05786
C2	REACTOME	REACTOME_SIGNALING_BY_EGFR	44	50	0.88	5	646	14967	0.040021	0.499841	EE	2.05353
C5	GOBP	GOBP_REGULATION_OF_GLUCONEOGENESIS	44	53	0.83	5	646	14967	0.040021	0.478345	EE	2.05353
MITOCARTA	MITOCARTA	SLC25A family	44	51	0.863	5	646	14967	0.040021	0.079066	EE	2.05353
C5	GOBP	GOBP_LIPID_BIOSYNTHETIC_PROCESS	576	743	0.775	34	646	14967	0.040049	0.478345	EE	2.05324
C5	GOCC	GOCC_PRESYNAPSE	399	564	0.707	25	646	14967	0.040098	0.478345	EE	2.05274
C5	GOBP	GOBP_PROTEIN_LOCALIZATION_TO_MITOCHONDRION	123	131	0.939	10	646	14967	0.04012	0.478345	EE	2.05252
C2	BIOCARTA	BIOCARTA_MITOCHONDRIA_PATHWAY	18	19	0.947	3	646	14967	0.040276	0.499841	EE	2.0509
C2	REACTOME	REACTOME_METABOLISM_OF_COFACTORS	18	19	0.947	3	646	14967	0.040276	0.499841	EE	2.0509
C5	GOBP	GOBP_COENZYME_A_METABOLIC_PROCESS	18	19	0.947	3	646	14967	0.040276	0.478345	EE	2.0509
C5	GOBP	GOBP_HEPATOCYTE_APOPTOTIC_PROCESS	18	21	0.857	3	646	14967	0.040276	0.478345	EE	2.0509
C5	GOBP	GOBP_LYSOSOMAL_PROTEIN_CATABOLIC_PROCESS	18	20	0.9	3	646	14967	0.040276	0.478345	EE	2.0509
C5	GOBP	GOBP_MOTOR_BEHAVIOR	18	23	0.783	3	646	14967	0.040276	0.478345	EE	2.0509
C5	GOMF	GOMF_S_ADENOSYL_L_METHIONINE_BINDING	18	21	0.857	3	646	14967	0.040276	0.478345	EE	2.0509
C5	GOCC	GOCC_ENDOCYTIC_VESICLE_MEMBRANE	158	202	0.782	12	646	14967	0.041055	0.486089	EE	2.04298
C2	REACTOME	REACTOME_REGULATION_OF_LIPID_METABOLISM_BY_PPARALPHA	107	118	0.907	9	646	14967	0.041662	0.512659	EE	2.03688
C2	WP	WP_13Q12_12_COPY_NUMBER_VARIATION	31	34	0.912	4	646	14967	0.042958	0.521402	EE	2.02411
C5	GOBP	GOBP_VACUOLAR_ACIDIFICATION	31	34	0.912	4	646	14967	0.042958	0.491481	EE	2.02411
C5	GOBP	GOBP_AMINO_ACID_ACTIVATION	45	45	1	5	646	14967	0.043489	0.491481	EE	2.01898
C5	GOBP	GOBP_NEURON_CELLULAR_HOMEOSTASIS	45	63	0.714	5	646	14967	0.043489	0.491481	EE	2.01898
C5	GOMF	GOMF_ATPASE_REGULATOR_ACTIVITY	45	49	0.918	5	646	14967	0.043489	0.491481	EE	2.01898
C2	REACTOME	REACTOME_NEF_MEDIATED_CD4_DOWN_REGULATION	8	9	0.889	2	646	14967	0.043809	0.521402	EE	2.01591
C2	REACTOME	REACTOME_SYNTHESIS_OF_KETONE_BODIES	8	8	1	2	646	14967	0.043809	0.521402	EE	2.01591
C2	WP	WP_KETOGENESIS_AND_KETOLYSIS	8	8	1	2	646	14967	0.043809	0.521402	EE	2.01591
C5	GOBP	GOBP_CELL_SUBSTRATE_JUNCTION_DISASSEMBLY	8	8	1	2	646	14967	0.043809	0.491481	EE	2.01591
C5	GOBP	GOBP_CONVERGENT_EXTENSION_INVOLVED_IN_GASTRULATION	8	9	0.889	2	646	14967	0.043809	0.491481	EE	2.01591
C5	GOBP	GOBP_HEPARAN_SULFATE_PROTEOGLYCAN_CATABOLIC_PROCESS	8	9	0.889	2	646	14967	0.043809	0.491481	EE	2.01591
C5	GOBP	GOBP_MAGNESIUM_ION_HOMEOSTASIS	8	11	0.727	2	646	14967	0.043809	0.491481	EE	2.01591
C5	GOBP	GOBP_MALATE_METABOLIC_PROCESS	8	9	0.889	2	646	14967	0.043809	0.491481	EE	2.01591
C5	GOBP	GOBP_POSITIVE_REGULATION_OF_FATTY_ACID_BETA_OXIDATION	8	11	0.727	2	646	14967	0.043809	0.491481	EE	2.01591
C5	GOBP	GOBP_PROTEIN_LOCALIZATION_TO_MEMBRANE_RAFT	8	10	0.8	2	646	14967	0.043809	0.491481	EE	2.01591
C5	GOBP	GOBP_PROTEIN_RNA_COMPLEX_DISASSEMBLY	8	8	1	2	646	14967	0.043809	0.491481	EE	2.01591
C5	GOBP	GOBP_REGULATION_OF_LENS_FIBER_CELL_DIFFERENTIATION	8	9	0.889	2	646	14967	0.043809	0.491481	EE	2.01591
C5	GOBP	GOBP_REGULATION_OF_TOLL_LIKE_RECEPTOR_9_SIGNALING_PATHWAY	8	11	0.727	2	646	14967	0.043809	0.491481	EE	2.01591
C5	GOBP	GOBP_RESPIRATORY_BURST_INVOLVED_IN_INFLAMMATORY_RESPONSE	8	9	0.889	2	646	14967	0.043809	0.491481	EE	2.01591
C5	GOCC	GOCC_SPECTRIN	8	9	0.889	2	646	14967	0.043809	0.491481	EE	2.01591
C5	GOMF	GOMF_3_HYDROXYACYL_COA_DEHYDRATASE_ACTIVITY	8	8	1	2	646	14967	0.043809	0.491481	EE	2.01591
C5	GOMF	GOMF_SULFUR_AMINO_ACID_TRANSMEMBRANE_TRANSPORTER_ACTIVITY	8	11	0.727	2	646	14967	0.043809	0.491481	EE	2.01591
MITOCARTA	MITOCARTA	Gluconeogenesis	8	9	0.889	2	646	14967	0.043809	0.083496	EE	2.01591
C5	GOBP	GOBP_POSITIVE_REGULATION_OF_DNA_RECOMBINATION	60	71	0.845	6	646	14967	0.044088	0.493173	EE	2.01325
C2	REACTOME	REACTOME_TRANSPORT_OF_SMALL_MOLECULES	521	726	0.718	31	646	14967	0.044219	0.521995	EE	2.01201
C5	GOBP	GOBP_TRIGLYCERIDE_METABOLIC_PROCESS	76	106	0.717	7	646	14967	0.045356	0.505879	EE	2.00134
MITOCARTA	MITOCARTA	mtRNA metabolism	76	76	1	7	646	14967	0.045356	0.083496	EE	2.00134
MITOCARTA	MITOCARTA	Small molecule transport	76	85	0.894	7	646	14967	0.045356	0.083496	EE	2.00134
C2	WP	WP_TRANSCRIPTION_FACTOR_REGULATION_IN_ADIPOGENESIS	19	22	0.864	3	646	14967	0.04634	0.542623	EE	1.99229
C5	GOBP	GOBP_NEGATIVE_REGULATION_OF_RELEASE_OF_CYTOCHROME...(03649)	19	20	0.95	3	646	14967	0.04634	0.5124	EE	1.99229
C5	GOBP	GOBP_POSITIVE_REGULATION_OF_GLYCOLYTIC_PROCESS	19	22	0.864	3	646	14967	0.04634	0.5124	EE	1.99229
C5	GOMF	GOMF_TRANSCRIPTION_REGULATOR_INHIBITOR_ACTIVITY	19	24	0.792	3	646	14967	0.04634	0.5124	EE	1.99229
C5	GOBP	GOBP_BONE_RESORPTION	46	65	0.708	5	646	14967	0.047133	0.517372	EE	1.98511
C5	GOBP	GOBP_RIBONUCLEOTIDE_CATABOLIC_PROCESS	46	52	0.885	5	646	14967	0.047133	0.517372	EE	1.98511
C5	GOCC	GOCC_MICROBODY_MEMBRANE	61	65	0.938	6	646	14967	0.047193	0.517372	EE	1.98457
C2	REACTOME	REACTOME_TNFR1_INDUCED_NF_KAPPA_B_SIGNALING_PATHWAY	32	33	0.97	4	646	14967	0.047482	0.551553	EE	1.98197
C5	GOBP	GOBP_MITOCHONDRIAL_FUSION	32	33	0.97	4	646	14967	0.047482	0.517743	EE	1.98197
C5	GOBP	GOBP_SELECTIVE_AUTOPHAGY	93	97	0.959	8	646	14967	0.047496	0.517743	EE	1.98185
C5	GOCC	GOCC_VACUOLAR_MEMBRANE	426	486	0.877	26	646	14967	0.048025	0.522039	EE	1.97714
C5	GOBP	GOBP_TEMPERATURE_HOMEOSTASIS	145	183	0.792	11	646	14967	0.049398	0.534379	EE	1.96514
C5	GOBP	GOBP_ALCOHOL_METABOLIC_PROCESS	273	373	0.732	18	646	14967	0.049438	0.534379	EE	1.96479
C2	REACTOME	REACTOME_TRANSLATION	292	295	0.99	19	646	14967	0.049555	0.571065	EE	1.96378
C5	GOBP	GOBP_REGULATION_OF_GLYCOLYTIC_PROCESS	47	52	0.904	5	646	14967	0.050951	0.54919	EE	1.95189
C5	GOBP	GOBP_ENDOSOMAL_TRANSPORT	237	256	0.926	16	646	14967	0.051696	0.550033	EE	1.94565
C2	WP	WP_NUCLEAR_RECEPTORS	33	38	0.868	4	646	14967	0.052259	0.576023	EE	1.94099
C5	GOBP	GOBP_FATTY_ACYL_COA_METABOLIC_PROCESS	33	40	0.825	4	646	14967	0.052259	0.550033	EE	1.94099
C5	GOMF	GOMF_NEUTRAL_L_AMINO_ACID_TRANSMEMBRANE...(10011)	33	46	0.717	4	646	14967	0.052259	0.550033	EE	1.94099
C5	GOCC	GOCC_ENDOSOME	856	1054	0.812	47	646	14967	0.052684	0.550033	EE	1.93751
C2	REACTOME	REACTOME_BASIGIN_INTERACTIONS	20	25	0.8	3	646	14967	0.052825	0.576023	EE	1.93635
C5	GOBP	GOBP_PORE_COMPLEX_ASSEMBLY	20	20	1	3	646	14967	0.052825	0.550033	EE	1.93635
C5	GOBP	GOBP_REGULATION_OF_OXIDATIVE_PHOSPHORYLATION	20	24	0.833	3	646	14967	0.052825	0.550033	EE	1.93635
C5	GOBP	GOBP_REGULATION_OF_RECEPTOR_RECYCLING	20	25	0.8	3	646	14967	0.052825	0.550033	EE	1.93635
C5	GOMF	GOMF_PROTEIN_HOMODIMERIZATION_ACTIVITY	590	716	0.824	34	646	14967	0.05289	0.550033	EE	1.93582
C5	GOBP	GOBP_ALCOHOL_BIOSYNTHETIC_PROCESS	112	145	0.772	9	646	14967	0.053037	0.550033	EE	1.93462
C5	GOBP	GOBP_RESPONSE_TO_ACID_CHEMICAL	112	141	0.794	9	646	14967	0.053037	0.550033	EE	1.93462
C5	GOBP	GOBP_POSITIVE_REGULATION_OF_LIPID_BIOSYNTHETIC_PROCESS	63	90	0.7	6	646	14967	0.053798	0.550033	EE	1.92846
C2	BIOCARTA	BIOCARTA_SODD_PATHWAY	9	10	0.9	2	646	14967	0.054746	0.576023	EE	1.92089
C2	KEGG_MEDICUS	KEGG_MEDICUS_REFERENCE_CITRATE_CYCLE_FIRST_CARBON_OXIDATION	9	9	1	2	646	14967	0.054746	0.576023	EE	1.92089
C2	KEGG_MEDICUS	KEGG_MEDICUS_VARIANT_MUTATION_CAUSED_ABERRANT...(11331)	9	10	0.9	2	646	14967	0.054746	0.576023	EE	1.92089
C2	REACTOME	REACTOME_ASPARTATE_AND_ASPARAGINE_METABOLISM	9	11	0.818	2	646	14967	0.054746	0.576023	EE	1.92089
C2	REACTOME	REACTOME_GLYCOSPHINGOLIPID_BIOSYNTHESIS	9	10	0.9	2	646	14967	0.054746	0.576023	EE	1.92089
C2	REACTOME	REACTOME_KETONE_BODY_METABOLISM	9	10	0.9	2	646	14967	0.054746	0.576023	EE	1.92089
C2	REACTOME	REACTOME_SMALL_INTERFERING_RNA_SIRNA_BIOGENESIS	9	9	1	2	646	14967	0.054746	0.576023	EE	1.92089
C2	WP	WP_ALANINE_AND_ASPARTATE_METABOLISM	9	12	0.75	2	646	14967	0.054746	0.576023	EE	1.92089
C2	WP	WP_FOLATE_ALCOHOL_AND_CANCER_PATHWAY_HYPOTHESES	9	9	1	2	646	14967	0.054746	0.576023	EE	1.92089
C2	WP	WP_MITOCHONDRIAL_BETA_OXIDATION	9	9	1	2	646	14967	0.054746	0.576023	EE	1.92089
C5	GOBP	GOBP_AROMATIC_AMINO_ACID_TRANSPORT	9	12	0.75	2	646	14967	0.054746	0.550033	EE	1.92089
C5	GOBP	GOBP_CYSTEINE_METABOLIC_PROCESS	9	12	0.75	2	646	14967	0.054746	0.550033	EE	1.92089
C5	GOBP	GOBP_NEGATIVE_REGULATION_OF_CYTOPLASMIC_TRANSLATION	9	9	1	2	646	14967	0.054746	0.550033	EE	1.92089
C5	GOBP	GOBP_NEGATIVE_REGULATION_OF_TRANSCRIPTION_BY...(03734)	9	12	0.75	2	646	14967	0.054746	0.550033	EE	1.92089
C5	GOBP	GOBP_ODONTOBLAST_DIFFERENTIATION	9	11	0.818	2	646	14967	0.054746	0.550033	EE	1.92089
C5	GOBP	GOBP_PEPTIDYL_LYSINE_MONOMETHYLATION	9	9	1	2	646	14967	0.054746	0.550033	EE	1.92089
C5	GOBP	GOBP_PHOSPHATIDYLETHANOLAMINE_BIOSYNTHETIC_PROCESS	9	10	0.9	2	646	14967	0.054746	0.550033	EE	1.92089
C5	GOBP	GOBP_POSITIVE_REGULATION_OF_ATP_METABOLIC_PROCESS	9	12	0.75	2	646	14967	0.054746	0.550033	EE	1.92089
C5	GOBP	GOBP_REGULATION_OF_GOLGI_TO_PLASMA_MEMBRANE...(06037)	9	9	1	2	646	14967	0.054746	0.550033	EE	1.92089
C5	GOBP	GOBP_REGULATION_OF_HEPATOCYTE_APOPTOTIC_PROCESS	9	10	0.9	2	646	14967	0.054746	0.550033	EE	1.92089
C5	GOBP	GOBP_REGULATION_OF_TRANSCRIPTION_BY_GLUCOSE	9	10	0.9	2	646	14967	0.054746	0.550033	EE	1.92089
C5	GOBP	GOBP_SUCCINYL_COA_METABOLIC_PROCESS	9	10	0.9	2	646	14967	0.054746	0.550033	EE	1.92089
C5	GOMF	GOMF_CARDIOLIPIN_BINDING	9	11	0.818	2	646	14967	0.054746	0.550033	EE	1.92089
C5	GOMF	GOMF_NUCLEOSIDE_TRIPHOSPHATE_DIPHOSPHATASE_ACTIVITY	9	11	0.818	2	646	14967	0.054746	0.550033	EE	1.92089
C5	GOMF	GOMF_OXIDOREDUCTASE_ACTIVITY_ACTING_ON_DIPHENOLS...(10101)	9	10	0.9	2	646	14967	0.054746	0.550033	EE	1.92089
MITOCARTA	MITOCARTA	Intramitochondrial membrane interactions	9	9	1	2	646	14967	0.054746	0.098543	EE	1.92089
C5	GOBP	GOBP_NEGATIVE_REGULATION_OF_MITOCHONDRION_ORGANIZATION	48	52	0.923	5	646	14967	0.054946	0.550604	EE	1.9193
CELLMARKER	CELLMARKER	Ionocyte Cell Lung	258	294	0.878	17	646	14967	0.055316	0.976438	EE	1.91639
C5	GOBP	GOBP_REGULATION_OF_PROTEIN_LOCALIZATION_TO_CELL_PERIPHERY	113	137	0.825	9	646	14967	0.055532	0.555036	EE	1.91469
C5	GOBP	GOBP_REGULATION_OF_MACROAUTOPHAGY	148	159	0.931	11	646	14967	0.055709	0.555362	EE	1.9133
C5	GOBP	GOBP_RESPONSE_TO_COLD	34	44	0.773	4	646	14967	0.057288	0.568157	EE	1.90111
C5	GOMF	GOMF_PROTEIN_SERINE_THREONINE_KINASE_INHIBITOR_ACTIVITY	34	37	0.919	4	646	14967	0.057288	0.568157	EE	1.90111
C5	GOBP	GOBP_RESPONSE_TO_STARVATION	185	217	0.853	13	646	14967	0.057712	0.570885	EE	1.89788
C2	WP	WP_CIRCADIAN_RHYTHM_GENES	149	201	0.741	11	646	14967	0.057927	0.60511	EE	1.89625
CELLMARKER	CELLMARKER	Mitotic Fetal Germ Cell Fetal Gonad	595	665	0.895	34	646	14967	0.058139	0.976438	EE	1.89465
C5	GOBP	GOBP_CELLULAR_RESPONSE_TO_CORTICOSTEROID_STIMULUS	49	60	0.817	5	646	14967	0.059116	0.581783	EE	1.88733
C5	GOCC	GOCC_FICOLIN_1_RICH_GRANULE_MEMBRANE	49	61	0.803	5	646	14967	0.059116	0.581783	EE	1.88733
C2	WP	WP_7_OXO_C_AND_7_BETA_HC_PATHWAYS	21	27	0.778	3	646	14967	0.05972	0.619386	EE	1.88285
C5	GOBP	GOBP_POSITIVE_REGULATION_OF_COAGULATION	21	30	0.7	3	646	14967	0.05972	0.581783	EE	1.88285
C5	GOBP	GOBP_PROTEIN_CATABOLIC_PROCESS_IN_THE_VACUOLE	21	24	0.875	3	646	14967	0.05972	0.581783	EE	1.88285
C5	GOCC	GOCC_PERICENTRIOLAR_MATERIAL	21	22	0.955	3	646	14967	0.05972	0.581783	EE	1.88285
C5	GOMF	GOMF_LYSOPHOSPHOLIPID_ACYLTRANSFERASE_ACTIVITY	21	22	0.955	3	646	14967	0.05972	0.581783	EE	1.88285
C5	GOBP	GOBP_ORGANONITROGEN_COMPOUND_BIOSYNTHETIC_PROCESS	1500	1876	0.8	77	646	14967	0.060208	0.582363	EE	1.87926
C5	GOBP	GOBP_AMIDE_METABOLIC_PROCESS	1011	1301	0.777	54	646	14967	0.060227	0.582363	EE	1.87912
C2	REACTOME	REACTOME_TRANSCRIPTIONAL_REGULATION_OF_WHITE...(13731)	81	84	0.964	7	646	14967	0.060234	0.620282	EE	1.87908
C5	GOBP	GOBP_NEGATIVE_REGULATION_OF_TRANSFORMING_GROWTH...(03742)	81	111	0.73	7	646	14967	0.060234	0.582363	EE	1.87908
C5	GOBP	GOBP_POSITIVE_REGULATION_OF_PROTEIN_SERINE...(04978)	115	142	0.81	9	646	14967	0.060749	0.585871	EE	1.87532
C5	GOBP	GOBP_REGULATORY_NCRNA_PROCESSING	65	87	0.747	6	646	14967	0.060937	0.586215	EE	1.87395
C5	GOBP	GOBP_APOPTOTIC_MITOCHONDRIAL_CHANGES	98	109	0.899	8	646	14967	0.061122	0.586528	EE	1.87261
C2	WP	WP_ENDOCHONDRAL_OSSIFICATION	50	63	0.794	5	646	14967	0.063463	0.644389	EE	1.85594
C2	WP	WP_ENDOCHONDRAL_OSSIFICATION_WITH_SKELETAL_DYSPLASIAS	50	63	0.794	5	646	14967	0.063463	0.644389	EE	1.85594
C5	GOCC	GOCC_ATPASE_COMPLEX	134	146	0.918	10	646	14967	0.064622	0.604109	EE	1.84786
C2	WP	WP_STEROL_REGULATORY_ELEMENT_BINDING_PROTEINS...(14683)	66	69	0.957	6	646	14967	0.064707	0.6444	EE	1.84728
C5	GOBP	GOBP_RHYTHMIC_PROCESS	226	297	0.761	15	646	14967	0.065437	0.604109	EE	1.84226
C2	BIOCARTA	BIOCARTA_BARRESTIN_PATHWAY	10	12	0.833	2	646	14967	0.06652	0.6444	EE	1.8349
C2	KEGG_MEDICUS	KEGG_MEDICUS_REFERENCE_BETA_OXIDATION_ACYL_COA_SYNTHESIS	10	11	0.909	2	646	14967	0.06652	0.6444	EE	1.8349
C2	KEGG_MEDICUS	KEGG_MEDICUS_REFERENCE_CITRATE_CYCLE_SECOND_CARBON_OXIDATION_2	10	10	1	2	646	14967	0.06652	0.6444	EE	1.8349
C2	REACTOME	REACTOME_KILLING_MECHANISMS	10	12	0.833	2	646	14967	0.06652	0.6444	EE	1.8349
C2	REACTOME	REACTOME_MITOCHONDRIAL_FATTY_ACID_BETA_OXIDATION...(12950)	10	11	0.909	2	646	14967	0.06652	0.6444	EE	1.8349
C5	GOBP	GOBP_ACETYL_COA_BIOSYNTHETIC_PROCESS_FROM_PYRUVATE	10	11	0.909	2	646	14967	0.06652	0.604109	EE	1.8349
C5	GOBP	GOBP_GLYCOSPHINGOLIPID_CATABOLIC_PROCESS	10	14	0.714	2	646	14967	0.06652	0.604109	EE	1.8349
C5	GOBP	GOBP_HISTAMINE_SECRETION	10	14	0.714	2	646	14967	0.06652	0.604109	EE	1.8349
C5	GOBP	GOBP_LOCOMOTION_INVOLVED_IN_LOCOMOTORY_BEHAVIOR	10	12	0.833	2	646	14967	0.06652	0.604109	EE	1.8349
C5	GOBP	GOBP_NEGATIVE_REGULATION_OF_INCLUSION_BODY_ASSEMBLY	10	12	0.833	2	646	14967	0.06652	0.604109	EE	1.8349
C5	GOBP	GOBP_PLANAR_CELL_POLARITY_PATHWAY_INVOLVED_IN...(04262)	10	11	0.909	2	646	14967	0.06652	0.604109	EE	1.8349
C5	GOBP	GOBP_POSITIVE_REGULATION_OF_TRANSCRIPTION_FROM_RNA...(05102)	10	11	0.909	2	646	14967	0.06652	0.604109	EE	1.8349
C5	GOBP	GOBP_PROTEOGLYCAN_CATABOLIC_PROCESS	10	11	0.909	2	646	14967	0.06652	0.604109	EE	1.8349
C5	GOBP	GOBP_REGULATION_OF_GLIAL_CELL_APOPTOTIC_PROCESS	10	11	0.909	2	646	14967	0.06652	0.604109	EE	1.8349
C5	GOCC	GOCC_MITOCHONDRIAL_PROTON_TRANSPORTING_ATP...(08487)	10	11	0.909	2	646	14967	0.06652	0.604109	EE	1.8349
C5	GOCC	GOCC_PROTON_TRANSPORTING_V_TYPE_ATPASE_V1_DOMAIN	10	11	0.909	2	646	14967	0.06652	0.604109	EE	1.8349
C5	GOCC	GOCC_RIBONUCLEASE_MRP_COMPLEX	10	10	1	2	646	14967	0.06652	0.604109	EE	1.8349
C5	GOMF	GOMF_JUN_KINASE_KINASE_KINASE_ACTIVITY	10	11	0.909	2	646	14967	0.06652	0.604109	EE	1.8349
C5	GOMF	GOMF_L_ARGININE_TRANSMEMBRANE_TRANSPORTER_ACTIVITY	10	13	0.769	2	646	14967	0.06652	0.604109	EE	1.8349
C5	GOMF	GOMF_NITRIC_OXIDE_SYNTHASE_BINDING	10	11	0.909	2	646	14967	0.06652	0.604109	EE	1.8349
C5	GOMF	GOMF_OXIDOREDUCTASE_ACTIVITY_ACTING_ON_OTHER...(10109)	10	11	0.909	2	646	14967	0.06652	0.604109	EE	1.8349
C5	GOMF	GOMF_SERINE_TYPE_EXOPEPTIDASE_ACTIVITY	10	12	0.833	2	646	14967	0.06652	0.604109	EE	1.8349
C5	GOMF	GOMF_THIOESTERASE_BINDING	10	10	1	2	646	14967	0.06652	0.604109	EE	1.8349
C5	GOMF	GOMF_TYPE_I_TRANSFORMING_GROWTH_FACTOR_BETA...(10678)	10	11	0.909	2	646	14967	0.06652	0.604109	EE	1.8349
MITOCARTA	MITOCARTA	CIII subunits	10	10	1	2	646	14967	0.06652	0.110778	EE	1.8349
MITOCARTA	MITOCARTA	Q-linked reactions, other	10	11	0.909	2	646	14967	0.06652	0.110778	EE	1.8349
MITOCARTA	MITOCARTA	Cristae formation	10	11	0.909	2	646	14967	0.06652	0.110778	EE	1.8349
C2	REACTOME	REACTOME_CITRIC_ACID_CYCLE_TCA_CYCLE	22	22	1	3	646	14967	0.067014	0.6444	EE	1.83158
C2	REACTOME	REACTOME_MITOCHONDRIAL_CALCIUM_ION_TRANSPORT	22	23	0.957	3	646	14967	0.067014	0.6444	EE	1.83158
C5	GOBP	GOBP_LYSOSOMAL_LUMEN_ACIDIFICATION	22	22	1	3	646	14967	0.067014	0.604109	EE	1.83158
C5	GOBP	GOBP_PURINE_NUCLEOSIDE_METABOLIC_PROCESS	22	26	0.846	3	646	14967	0.067014	0.604109	EE	1.83158
C5	GOBP	GOBP_REGULATION_OF_MACROPHAGE_CHEMOTAXIS	22	28	0.786	3	646	14967	0.067014	0.604109	EE	1.83158
C5	GOCC	GOCC_OUTER_MITOCHONDRIAL_MEMBRANE_PROTEIN_COMPLEX	22	23	0.957	3	646	14967	0.067014	0.604109	EE	1.83158
MITOCARTA	MITOCARTA	mt-tRNA synthetases	22	22	1	3	646	14967	0.067014	0.110778	EE	1.83158
C5	GOBP	GOBP_PROTEIN_TARGETING_TO_MITOCHONDRION	100	106	0.943	8	646	14967	0.067193	0.604109	EE	1.83038
C5	GOBP	GOBP_REGULATION_OF_PEPTIDYL_SERINE_PHOSPHORYLATION	100	138	0.725	8	646	14967	0.067193	0.604109	EE	1.83038
C2	BIOCARTA	BIOCARTA_P38MAPK_PATHWAY	36	36	1	4	646	14967	0.068092	0.650454	EE	1.8244
C5	GOBP	GOBP_POSITIVE_REGULATION_OF_GLUCOSE_METABOLIC_PROCESS	36	45	0.8	4	646	14967	0.068092	0.607927	EE	1.8244
C5	GOCC	GOCC_H4_HISTONE_ACETYLTRANSFERASE_COMPLEX	36	45	0.8	4	646	14967	0.068092	0.607927	EE	1.8244
C5	GOMF	GOMF_MIRNA_BINDING	36	42	0.857	4	646	14967	0.068092	0.607927	EE	1.8244
C5	GOBP	GOBP_NEGATIVE_REGULATION_OF_PROTEIN_CONTAINING...(03609)	118	149	0.792	9	646	14967	0.069144	0.615894	EE	1.81748
C5	GOCC	GOCC_ENDOSOME_MEMBRANE	483	561	0.861	28	646	14967	0.069534	0.617937	EE	1.81493
C5	GOBP	GOBP_POST_GOLGI_VESICLE_MEDIATED_TRANSPORT	101	103	0.981	8	646	14967	0.070363	0.62314	EE	1.80957
C5	GOBP	GOBP_TUMOR_NECROSIS_FACTOR_MEDIATED_SIGNALING_PATHWAY	84	111	0.757	7	646	14967	0.070443	0.62314	EE	1.80905
C5	GOBP	GOBP_REACTIVE_OXYGEN_SPECIES_METABOLIC_PROCESS	173	235	0.736	12	646	14967	0.07168	0.632628	EE	1.80114
C5	GOBP	GOBP_REGULATION_OF_POSTSYNAPTIC_MEMBRANE...(06480)	68	88	0.773	6	646	14967	0.072648	0.637055	EE	1.79503
C5	GOBP	GOBP_MITOCHONDRIAL_RNA_METABOLIC_PROCESS	52	52	1	5	646	14967	0.072679	0.637055	EE	1.79484
C5	GOCC	GOCC_CLATHRIN_COATED_ENDOCYTIC_VESICLE_MEMBRANE	52	74	0.703	5	646	14967	0.072679	0.637055	EE	1.79484
C5	GOBP	GOBP_REGULATION_OF_PROTEIN_SERINE_THREONINE_KINASE_ACTIVITY	230	289	0.796	15	646	14967	0.073626	0.63868	EE	1.78893
C5	GOBP	GOBP_CYTOCHROME_COMPLEX_ASSEMBLY	37	40	0.925	4	646	14967	0.07386	0.63868	EE	1.78748
C5	GOBP	GOBP_GOLGI_TO_PLASMA_MEMBRANE_PROTEIN_TRANSPORT	37	39	0.949	4	646	14967	0.07386	0.63868	EE	1.78748
C5	GOBP	GOBP_NECROPTOTIC_PROCESS	37	49	0.755	4	646	14967	0.07386	0.63868	EE	1.78748
C5	GOCC	GOCC_ENDONUCLEASE_COMPLEX	37	39	0.949	4	646	14967	0.07386	0.63868	EE	1.78748
C5	GOMF	GOMF_PROTEIN_TRANSPORTER_ACTIVITY	37	39	0.949	4	646	14967	0.07386	0.63868	EE	1.78748
C2	WP	WP_1Q21_1_COPY_NUMBER_VARIATION_SYNDROME	23	27	0.852	3	646	14967	0.074692	0.707115	EE	1.78235
C5	GOCC	GOCC_PROTON_TRANSPORTING_TWO_SECTOR_ATPASE_COMPLEX...(08726)	23	26	0.885	3	646	14967	0.074692	0.64155	EE	1.78235
C5	GOCC	GOCC_PROTON_TRANSPORTING_V_TYPE_ATPASE_COMPLEX	23	27	0.852	3	646	14967	0.074692	0.64155	EE	1.78235
C5	GOMF	GOMF_OXIDOREDUCTASE_ACTIVITY_ACTING_ON_THE_CH_NH...(10130)	23	28	0.821	3	646	14967	0.074692	0.64155	EE	1.78235
MITOCARTA	MITOCARTA	Calcium homeostasis	23	24	0.958	3	646	14967	0.074692	0.120796	EE	1.78235
C5	GOBP	GOBP_ALPHA_AMINO_ACID_METABOLIC_PROCESS	156	208	0.75	11	646	14967	0.075085	0.643493	EE	1.77994
C5	GOCC	GOCC_RECYCLING_ENDOSOME	175	203	0.862	12	646	14967	0.076646	0.655407	EE	1.77049
C5	GOBP	GOBP_REGULATION_OF_DNA_BINDING_TRANSCRIPTION...(05884)	309	406	0.761	19	646	14967	0.077332	0.659312	EE	1.76638
C5	GOBP	GOBP_NEGATIVE_REGULATION_OF_MUSCLE_CELL...(03509)	53	71	0.746	5	646	14967	0.077546	0.659312	EE	1.7651
C5	GOBP	GOBP_REGULATION_OF_CARBOHYDRATE_BIOSYNTHETIC_PROCESS	86	105	0.819	7	646	14967	0.077788	0.659312	EE	1.76367
C5	GOCC	GOCC_CORTICAL_CYTOSKELETON	86	105	0.819	7	646	14967	0.077788	0.659312	EE	1.76367
C2	BIOCARTA	BIOCARTA_EGFR_SMRTE_PATHWAY	11	11	1	2	646	14967	0.079039	0.707115	EE	1.75629
C2	KEGG_MEDICUS	KEGG_MEDICUS_PATHOGEN_HPV_E6_TO_NOTCH_SIGNALING...(10817)	11	12	0.917	2	646	14967	0.079039	0.707115	EE	1.75629
C2	KEGG_MEDICUS	KEGG_MEDICUS_REFERENCE_ELECTRON_TRANSFER_IN_COMPLEX_III	11	11	1	2	646	14967	0.079039	0.707115	EE	1.75629
C2	KEGG_MEDICUS	KEGG_MEDICUS_REFERENCE_MLK_JNK_SIGNALING_PATHWAY	11	12	0.917	2	646	14967	0.079039	0.707115	EE	1.75629
C2	REACTOME	REACTOME_GLUTATHIONE_SYNTHESIS_AND_RECYCLING	11	12	0.917	2	646	14967	0.079039	0.707115	EE	1.75629
C2	REACTOME	REACTOME_MUCOPOLYSACCHARIDOSES	11	11	1	2	646	14967	0.079039	0.707115	EE	1.75629
C2	REACTOME	REACTOME_NOTCH4_ACTIVATION_AND_TRANSMISSION_OF...(13051)	11	11	1	2	646	14967	0.079039	0.707115	EE	1.75629
C2	WP	WP_ARSENIC_METABOLISM_AND_REACTIVE_OXYGEN_SPECIES_GENERATION	11	11	1	2	646	14967	0.079039	0.707115	EE	1.75629
C2	WP	WP_LEUKOTRIENE_METABOLIC_PATHWAY	11	13	0.846	2	646	14967	0.079039	0.707115	EE	1.75629
C5	GOBP	GOBP_MAINTENANCE_OF_ORGANELLE_LOCATION	11	13	0.846	2	646	14967	0.079039	0.659747	EE	1.75629
C5	GOBP	GOBP_NUCLEOSIDE_BISPHOSPHATE_CATABOLIC_PROCESS	11	12	0.917	2	646	14967	0.079039	0.659747	EE	1.75629
C5	GOBP	GOBP_NUCLEOSIDE_TRIPHOSPHATE_CATABOLIC_PROCESS	11	13	0.846	2	646	14967	0.079039	0.659747	EE	1.75629
C5	GOBP	GOBP_REGULATION_OF_DNA_CATABOLIC_PROCESS	11	13	0.846	2	646	14967	0.079039	0.659747	EE	1.75629
C5	GOCC	GOCC_GTPASE_ACTIVATOR_COMPLEX	11	11	1	2	646	14967	0.079039	0.659747	EE	1.75629
C5	GOMF	GOMF_MRNA_5_PHOSPHATASE_ACTIVITY	11	11	1	2	646	14967	0.079039	0.659747	EE	1.75629
C5	GOMF	GOMF_PROTEIN_ARGININE_N_METHYLTRANSFERASE_ACTIVITY	11	12	0.917	2	646	14967	0.079039	0.659747	EE	1.75629
MITOCARTA	MITOCARTA	Cholesterol, bile acid, steroid synthesis	11	14	0.786	2	646	14967	0.079039	0.120796	EE	1.75629
MITOCARTA	MITOCARTA	Sulfur metabolism	11	11	1	2	646	14967	0.079039	0.120796	EE	1.75629
MITOCARTA	MITOCARTA	EF hand proteins	11	11	1	2	646	14967	0.079039	0.120796	EE	1.75629
C2	PID	PID_ECADHERIN_NASCENT_AJ_PATHWAY	38	39	0.974	4	646	14967	0.079867	0.707115	EE	1.75146
C2	REACTOME	REACTOME_RHOF_GTPASE_CYCLE	38	42	0.905	4	646	14967	0.079867	0.707115	EE	1.75146
C5	GOBP	GOBP_MITOCHONDRIAL_FISSION	38	40	0.95	4	646	14967	0.079867	0.663441	EE	1.75146
C5	GOMF	GOMF_ENDONUCLEASE_ACTIVITY_ACTIVE_WITH_EITHER_RIBO...(09446)	38	40	0.95	4	646	14967	0.079867	0.663441	EE	1.75146
C5	GOBP	GOBP_POSITIVE_REGULATION_OF_DNA_BINDING...(04527)	195	244	0.799	13	646	14967	0.079999	0.663441	EE	1.75069
C5	GOMF	GOMF_STRUCTURAL_CONSTITUENT_OF_RIBOSOME	158	169	0.935	11	646	14967	0.080521	0.666332	EE	1.74767
C5	GOCC	GOCC_RNA_POLYMERASE_II_HOLOENZYME	70	87	0.805	6	646	14967	0.081123	0.66987	EE	1.74421
C5	GOCC	GOCC_COATED_VESICLE	253	313	0.808	16	646	14967	0.08196	0.674534	EE	1.73943
C5	GOBP	GOBP_REGULATION_OF_VACUOLE_ORGANIZATION	54	57	0.947	5	646	14967	0.082585	0.674534	EE	1.73588
C2	PID	PID_RXR_VDR_PATHWAY	24	26	0.923	3	646	14967	0.082739	0.719384	EE	1.73501
C2	REACTOME	REACTOME_MTORC1_MEDIATED_SIGNALLING	24	24	1	3	646	14967	0.082739	0.719384	EE	1.73501
C2	WP	WP_INTRACELLULAR_TRAFFICKING_PROTEINS_INVOLVED_IN...(14366)	24	27	0.889	3	646	14967	0.082739	0.719384	EE	1.73501
C5	GOBP	GOBP_CELL_JUNCTION_DISASSEMBLY	24	27	0.889	3	646	14967	0.082739	0.674534	EE	1.73501
C5	GOBP	GOBP_NUCLEOTIDE_BINDING_DOMAIN_LEUCINE_RICH_REPEAT...(03989)	24	29	0.828	3	646	14967	0.082739	0.674534	EE	1.73501
C5	GOBP	GOBP_RENAL_ABSORPTION	24	34	0.706	3	646	14967	0.082739	0.674534	EE	1.73501
C5	GOMF	GOMF_ATPASE_ACTIVATOR_ACTIVITY	24	27	0.889	3	646	14967	0.082739	0.674534	EE	1.73501
MITOCARTA	MITOCARTA	Mitochondrial ribosome assembly	24	24	1	3	646	14967	0.082739	0.124109	EE	1.73501
C5	GOCC	GOCC_AUTOPHAGOSOME	105	117	0.897	8	646	14967	0.083942	0.682894	EE	1.72826
C5	GOMF	GOMF_ISOMERASE_ACTIVITY	141	168	0.839	10	646	14967	0.084353	0.684789	EE	1.72597
C2	REACTOME	REACTOME_SENSORY_PROCESSING_OF_SOUND_BY_OUTER_HAIR...(13461)	39	55	0.709	4	646	14967	0.086109	0.731692	EE	1.71629
C5	GOBP	GOBP_DE_NOVO_PROTEIN_FOLDING	39	41	0.951	4	646	14967	0.086109	0.694428	EE	1.71629
C5	GOBP	GOBP_NEGATIVE_REGULATION_OF_DEFENSE_RESPONSE_TO_VIRUS	39	54	0.722	4	646	14967	0.086109	0.694428	EE	1.71629
C5	GOCC	GOCC_BASOLATERAL_PLASMA_MEMBRANE	179	251	0.713	12	646	14967	0.08722	0.694428	EE	1.71025
C5	GOBP	GOBP_POSITIVE_REGULATION_OF_INTRACELLULAR_SIGNAL_TRANSDUCTION	764	1017	0.751	41	646	14967	0.087553	0.694428	EE	1.70845
C2	REACTOME	REACTOME_REGULATION_OF_CHOLESTEROL_BIOSYNTHESIS_BY_SREBP_SREBF	55	55	1	5	646	14967	0.087793	0.731692	EE	1.70716
C2	REACTOME	REACTOME_TNF_SIGNALING	55	57	0.965	5	646	14967	0.087793	0.731692	EE	1.70716
C2	WP	WP_GLUCOCORTICOID_RECEPTOR_PATHWAY	55	70	0.786	5	646	14967	0.087793	0.731692	EE	1.70716
C5	GOBP	GOBP_REGULATION_OF_IMMUNOGLOBULIN_PRODUCTION	55	78	0.705	5	646	14967	0.087793	0.694428	EE	1.70716
C5	GOBP	GOBP_CELLULAR_HOMEOSTASIS	598	819	0.73	33	646	14967	0.088142	0.694428	EE	1.70528
C5	GOBP	GOBP_NEGATIVE_REGULATION_OF_CELLULAR_COMPONENT_ORGANIZATION	578	734	0.787	32	646	14967	0.089088	0.694428	EE	1.70023
C5	GOBP	GOBP_PROTEIN_CONTAINING_COMPLEX_LOCALIZATION	161	188	0.856	11	646	14967	0.089123	0.694428	EE	1.70004
C5	GOCC	GOCC_BASAL_PART_OF_CELL	218	303	0.719	14	646	14967	0.090072	0.694428	EE	1.69502
C2	PID	PID_SMAD2_3NUCLEAR_PATHWAY	72	82	0.878	6	646	14967	0.090124	0.731692	EE	1.69474
C5	GOCC	GOCC_SMALL_RIBOSOMAL_SUBUNIT	72	75	0.96	6	646	14967	0.090124	0.694428	EE	1.69474
C2	REACTOME	REACTOME_EGFR_DOWNREGULATION	25	31	0.806	3	646	14967	0.09114	0.731692	EE	1.68941
C2	REACTOME	REACTOME_INSULIN_RECEPTOR_RECYCLING	25	30	0.833	3	646	14967	0.09114	0.731692	EE	1.68941
C2	REACTOME	REACTOME_PEROXISOMAL_LIPID_METABOLISM	25	29	0.862	3	646	14967	0.09114	0.731692	EE	1.68941
C5	GOMF	GOMF_ACYLGLYCEROL_O_ACYLTRANSFERASE_ACTIVITY	25	31	0.806	3	646	14967	0.09114	0.694428	EE	1.68941
MITOCARTA	MITOCARTA	Branched-chain amino acid metabolism	25	25	1	3	646	14967	0.09114	0.134225	EE	1.68941
C5	GOCC	GOCC_SARCOLEMMA	125	141	0.887	9	646	14967	0.091423	0.694428	EE	1.68794
C5	GOBP	GOBP_VESICLE_MEDIATED_TRANSPORT_IN_SYNAPSE	162	221	0.733	11	646	14967	0.092111	0.694428	EE	1.68437
C5	GOCC	GOCC_ADHERENS_JUNCTION	162	188	0.862	11	646	14967	0.092111	0.694428	EE	1.68437
C2	KEGG_MEDICUS	KEGG_MEDICUS_REFERENCE_MEVALONATE_PATHWAY	12	12	1	2	646	14967	0.092217	0.731692	EE	1.68382
C2	KEGG_MEDICUS	KEGG_MEDICUS_REFERENCE_PTH_PTH1R_PKA_SIGNALING_PATHWAY	12	15	0.8	2	646	14967	0.092217	0.731692	EE	1.68382
C2	KEGG_MEDICUS	KEGG_MEDICUS_VARIANT_MUTATION_CAUSED_ABERRANT_HTT...(11312)	12	12	1	2	646	14967	0.092217	0.731692	EE	1.68382
C2	REACTOME	REACTOME_ADENYLATE_CYCLASE_INHIBITORY_PATHWAY	12	14	0.857	2	646	14967	0.092217	0.731692	EE	1.68382
C2	REACTOME	REACTOME_GAP_JUNCTION_DEGRADATION	12	12	1	2	646	14967	0.092217	0.731692	EE	1.68382
C2	REACTOME	REACTOME_RETROGRADE_NEUROTROPHIN_SIGNALLING	12	14	0.857	2	646	14967	0.092217	0.731692	EE	1.68382
C2	REACTOME	REACTOME_WNT5A_DEPENDENT_INTERNALIZATION_OF_FZD2_FZD5_AND_ROR2	12	13	0.923	2	646	14967	0.092217	0.731692	EE	1.68382
C2	WP	WP_DEREGULATION_OF_RAB_AND_RAB_EFFECTOR_GENES_IN...(14150)	12	16	0.75	2	646	14967	0.092217	0.731692	EE	1.68382
C5	GOBP	GOBP_CDP_DIACYLGLYCEROL_BIOSYNTHETIC_PROCESS	12	13	0.923	2	646	14967	0.092217	0.694428	EE	1.68382
C5	GOBP	GOBP_CELLULAR_RESPONSE_TO_LEUCINE	12	12	1	2	646	14967	0.092217	0.694428	EE	1.68382
C5	GOBP	GOBP_CYTOPLASM_ORGANIZATION	12	15	0.8	2	646	14967	0.092217	0.694428	EE	1.68382
C5	GOBP	GOBP_EARLY_ENDOSOME_TO_GOLGI_TRANSPORT	12	13	0.923	2	646	14967	0.092217	0.694428	EE	1.68382
C5	GOBP	GOBP_ESTABLISHMENT_OF_PLANAR_POLARITY_INVOLVED_IN...(01727)	12	13	0.923	2	646	14967	0.092217	0.694428	EE	1.68382
C5	GOBP	GOBP_HISTAMINE_TRANSPORT	12	17	0.706	2	646	14967	0.092217	0.694428	EE	1.68382
C5	GOBP	GOBP_LOCOMOTOR_RHYTHM	12	15	0.8	2	646	14967	0.092217	0.694428	EE	1.68382
C5	GOBP	GOBP_MITRAL_VALVE_DEVELOPMENT	12	13	0.923	2	646	14967	0.092217	0.694428	EE	1.68382
C5	GOBP	GOBP_NEGATIVE_REGULATION_OF_FATTY_ACID_OXIDATION	12	14	0.857	2	646	14967	0.092217	0.694428	EE	1.68382
C5	GOBP	GOBP_NEGATIVE_REGULATION_OF_HUMORAL_IMMUNE_RESPONSE	12	17	0.706	2	646	14967	0.092217	0.694428	EE	1.68382
C5	GOBP	GOBP_OSTEOBLAST_DEVELOPMENT	12	17	0.706	2	646	14967	0.092217	0.694428	EE	1.68382
C5	GOBP	GOBP_POSITIVE_REGULATION_OF_PROTEIN_SUMOYLATION	12	12	1	2	646	14967	0.092217	0.694428	EE	1.68382
C5	GOBP	GOBP_POSITIVE_REGULATION_OF_RECEPTOR_RECYCLING	12	14	0.857	2	646	14967	0.092217	0.694428	EE	1.68382
C5	GOBP	GOBP_POSITIVE_REGULATION_OF_TRIGLYCERIDE...(05120)	12	14	0.857	2	646	14967	0.092217	0.694428	EE	1.68382
C5	GOBP	GOBP_REGULATION_OF_NUCLEOTIDE_BINDING...(06398)	12	15	0.8	2	646	14967	0.092217	0.694428	EE	1.68382
C5	GOCC	GOCC_AUTOLYSOSOME	12	12	1	2	646	14967	0.092217	0.694428	EE	1.68382
C5	GOCC	GOCC_NUCLEAR_INCLUSION_BODY	12	12	1	2	646	14967	0.092217	0.694428	EE	1.68382
C5	GOCC	GOCC_RETROMER_COMPLEX	12	12	1	2	646	14967	0.092217	0.694428	EE	1.68382
C5	GOCC	GOCC_TRANSCRIPTION_FACTOR_TFIIH_HOLO_COMPLEX	12	13	0.923	2	646	14967	0.092217	0.694428	EE	1.68382
C5	GOCC	GOCC_WASH_COMPLEX	12	12	1	2	646	14967	0.092217	0.694428	EE	1.68382
C5	GOMF	GOMF_HEXOSAMINIDASE_ACTIVITY	12	15	0.8	2	646	14967	0.092217	0.694428	EE	1.68382
C5	GOMF	GOMF_OXIDOREDUCTASE_ACTIVITY_ACTING_ON_THE_CH_CH...(10127)	12	12	1	2	646	14967	0.092217	0.694428	EE	1.68382
C5	GOMF	GOMF_PHOSPHATIDYLGLYCEROL_BINDING	12	15	0.8	2	646	14967	0.092217	0.694428	EE	1.68382
C5	GOBP	GOBP_CELL_REDOX_HOMEOSTASIS	40	41	0.976	4	646	14967	0.09258	0.695794	EE	1.68194
C2	REACTOME	REACTOME_FORMATION_OF_RNA_POL_II_ELONGATION_COMPLEX	56	58	0.966	5	646	14967	0.093168	0.735215	EE	1.67892
C5	GOBP	GOBP_GOLGI_TO_PLASMA_MEMBRANE_TRANSPORT	56	58	0.966	5	646	14967	0.093168	0.696134	EE	1.67892
C5	GOCC	GOCC_MITOCHONDRIAL_LARGE_RIBOSOMAL_SUBUNIT	56	56	1	5	646	14967	0.093168	0.696134	EE	1.67892
C5	GOMF	GOMF_PROTEIN_FOLDING_CHAPERONE	56	66	0.848	5	646	14967	0.093168	0.696134	EE	1.67892
C5	GOBP	GOBP_INORGANIC_ION_HOMEOSTASIS	377	538	0.701	22	646	14967	0.093723	0.698923	EE	1.67608
C5	GOBP	GOBP_PYRIDINE_CONTAINING_COMPOUND_METABOLIC_PROCESS	73	86	0.849	6	646	14967	0.09482	0.705742	EE	1.6705
C5	GOBP	GOBP_REGULATION_OF_PROTEIN_LOCALIZATION_TO_PLASMA_MEMBRANE	91	108	0.843	7	646	14967	0.098022	0.728165	EE	1.65452
C5	GOBP	GOBP_POSITIVE_REGULATION_OF_PROTEIN_LOCALIZATION...(04959)	57	73	0.781	5	646	14967	0.098707	0.730672	EE	1.65115
C2	REACTOME	REACTOME_EPH_EPHRIN_MEDIATED_REPULSION_OF_CELLS	41	51	0.804	4	646	14967	0.099274	0.752115	EE	1.64838
C2	REACTOME	REACTOME_MTOR_SIGNALLING	41	41	1	4	646	14967	0.099274	0.752115	EE	1.64838
C5	GOBP	GOBP_POSITIVE_REGULATION_OF_NEURON_APOPTOTIC_PROCESS	41	56	0.732	4	646	14967	0.099274	0.730672	EE	1.64838
C5	GOMF	GOMF_LIGASE_ACTIVITY_FORMING_CARBON_OXYGEN_BONDS	41	41	1	4	646	14967	0.099274	0.730672	EE	1.64838
C5	GOBP	GOBP_POSITIVE_REGULATION_OF_MAP_KINASE_ACTIVITY	74	90	0.822	6	646	14967	0.099645	0.730672	EE	1.64658
C2	REACTOME	REACTOME_TRANSFERRIN_ENDOCYTOSIS_AND_RECYCLING	26	31	0.839	3	646	14967	0.099879	0.752115	EE	1.64544
C2	WP	WP_EICOSANOID_METABOLISM_VIA_CYCLOOXYGENASES_COX	26	31	0.839	3	646	14967	0.099879	0.752115	EE	1.64544
C2	WP	WP_FATTY_ACIDS_AND_LIPOPROTEINS_TRANSPORT_IN_HEPATOCYTES	26	35	0.743	3	646	14967	0.099879	0.752115	EE	1.64544
C2	WP	WP_SIGNAL_TRANSDUCTION_THROUGH_IL1R	26	33	0.788	3	646	14967	0.099879	0.752115	EE	1.64544
C5	GOBP	GOBP_BRANCHED_CHAIN_AMINO_ACID_METABOLIC_PROCESS	26	27	0.963	3	646	14967	0.099879	0.730672	EE	1.64544
C5	GOBP	GOBP_REGULATION_OF_PROTEIN_POLYUBIQUITINATION	26	28	0.929	3	646	14967	0.099879	0.730672	EE	1.64544
C5	GOBP	GOBP_RIBONUCLEOSIDE_METABOLIC_PROCESS	26	35	0.743	3	646	14967	0.099879	0.730672	EE	1.64544
C5	GOMF	GOMF_INTRAMOLECULAR_TRANSFERASE_ACTIVITY	26	28	0.929	3	646	14967	0.099879	0.730672	EE	1.64544
C5	GOBP	GOBP_GOLGI_VESICLE_TRANSPORT	281	300	0.937	17	646	14967	0.1015	0.73623	EE	1.63762
C5	GOCC	GOCC_ENDOCYTIC_VESICLE	281	348	0.807	17	646	14967	0.1015	0.73623	EE	1.63762
C5	GOCC	GOCC_RUFFLE_MEMBRANE	92	101	0.911	7	646	14967	0.102386	0.73623	EE	1.63339
C5	GOBP	GOBP_CELLULAR_RESPONSE_TO_HYDROGEN_PEROXIDE	58	67	0.866	5	646	14967	0.104409	0.73623	EE	1.62385
C5	GOBP	GOBP_REGULATION_OF_VIRAL_INDUCED_CYTOPLASMIC...(06827)	75	96	0.781	6	646	14967	0.104597	0.73623	EE	1.62296
C5	GOBP	GOBP_SULFUR_COMPOUND_BIOSYNTHETIC_PROCESS	129	161	0.801	9	646	14967	0.105847	0.73623	EE	1.61715
C2	BIOCARTA	BIOCARTA_PGC1A_PATHWAY	13	15	0.867	2	646	14967	0.105974	0.752115	EE	1.61655
C2	KEGG_MEDICUS	KEGG_MEDICUS_REFERENCE_CHOLESTEROL_BIOSYNTHESIS	13	13	1	2	646	14967	0.105974	0.752115	EE	1.61655
C2	KEGG_MEDICUS	KEGG_MEDICUS_REFERENCE_DOUBLE_STRAND_BREAK_SIGNALING	13	13	1	2	646	14967	0.105974	0.752115	EE	1.61655
C2	REACTOME	REACTOME_INLB_MEDIATED_ENTRY_OF_LISTERIA...(12782)	13	15	0.867	2	646	14967	0.105974	0.752115	EE	1.61655
C2	REACTOME	REACTOME_TRAFFICKING_OF_GLUR2_CONTAINING_AMPA_RECEPTORS	13	17	0.765	2	646	14967	0.105974	0.752115	EE	1.61655
C2	WP	WP_FEMALE_STEROID_HORMONES_IN_CARDIOMYOCYTE_ENERGY_METABOLISM	13	13	1	2	646	14967	0.105974	0.752115	EE	1.61655
C2	WP	WP_GALANIN_RECEPTOR_PATHWAY	13	16	0.812	2	646	14967	0.105974	0.752115	EE	1.61655
C2	WP	WP_GANGLIO_SERIES_SPHINGOLIPID_METABOLISM	13	13	1	2	646	14967	0.105974	0.752115	EE	1.61655
C2	WP	WP_KENNEDY_PATHWAY_FROM_SPHINGOLIPIDS	13	14	0.929	2	646	14967	0.105974	0.752115	EE	1.61655
C2	WP	WP_KREBS_CYCLE_DISORDERS	13	13	1	2	646	14967	0.105974	0.752115	EE	1.61655
C2	WP	WP_MEVALONATE_ARM_OF_CHOLESTEROL_BIOSYNTHESIS_PATHWAY	13	13	1	2	646	14967	0.105974	0.752115	EE	1.61655
C2	WP	WP_RIBOFLAVIN_AND_COQ_DISORDERS	13	14	0.929	2	646	14967	0.105974	0.752115	EE	1.61655
C2	WP	WP_TRANSCRIPTIONAL_CASCADE_REGULATING_ADIPOGENESIS	13	13	1	2	646	14967	0.105974	0.752115	EE	1.61655
C5	GOBP	GOBP_ADHERENS_JUNCTION_ASSEMBLY	13	13	1	2	646	14967	0.105974	0.73623	EE	1.61655
C5	GOBP	GOBP_ALANINE_TRANSPORT	13	18	0.722	2	646	14967	0.105974	0.73623	EE	1.61655
C5	GOBP	GOBP_CENTROSOME_SEPARATION	13	15	0.867	2	646	14967	0.105974	0.73623	EE	1.61655
C5	GOBP	GOBP_ENDOSOMAL_LUMEN_ACIDIFICATION	13	14	0.929	2	646	14967	0.105974	0.73623	EE	1.61655
C5	GOBP	GOBP_FATTY_ACID_HOMEOSTASIS	13	17	0.765	2	646	14967	0.105974	0.73623	EE	1.61655
C5	GOBP	GOBP_FIBROBLAST_ACTIVATION	13	15	0.867	2	646	14967	0.105974	0.73623	EE	1.61655
C5	GOBP	GOBP_GOLGI_LUMEN_ACIDIFICATION	13	13	1	2	646	14967	0.105974	0.73623	EE	1.61655
C5	GOBP	GOBP_INTRACILIARY_RETROGRADE_TRANSPORT	13	14	0.929	2	646	14967	0.105974	0.73623	EE	1.61655
C5	GOBP	GOBP_NEGATIVE_REGULATION_OF_MITOCHONDRIAL_OUTER...(03488)	13	14	0.929	2	646	14967	0.105974	0.73623	EE	1.61655
C5	GOBP	GOBP_PROTEIN_INSERTION_INTO_MITOCHONDRIAL_INNER_MEMBRANE	13	13	1	2	646	14967	0.105974	0.73623	EE	1.61655
C5	GOBP	GOBP_REGULATION_OF_DENDRITIC_CELL_DIFFERENTIATION	13	15	0.867	2	646	14967	0.105974	0.73623	EE	1.61655
C5	GOBP	GOBP_REGULATION_OF_ENDOSOME_SIZE	13	13	1	2	646	14967	0.105974	0.73623	EE	1.61655
C5	GOBP	GOBP_REGULATION_OF_SEQUESTERING_OF_TRIGLYCERIDE	13	15	0.867	2	646	14967	0.105974	0.73623	EE	1.61655
C5	GOBP	GOBP_RESPONSE_TO_LAMINAR_FLUID_SHEAR_STRESS	13	14	0.929	2	646	14967	0.105974	0.73623	EE	1.61655
C5	GOBP	GOBP_TRNA_5_LEADER_REMOVAL	13	13	1	2	646	14967	0.105974	0.73623	EE	1.61655
C5	GOCC	GOCC_GBAF_COMPLEX	13	14	0.929	2	646	14967	0.105974	0.73623	EE	1.61655
C5	GOCC	GOCC_PROTON_TRANSPORTING_ATP_SYNTHASE_COMPLEX...(08723)	13	14	0.929	2	646	14967	0.105974	0.73623	EE	1.61655
C5	GOMF	GOMF_ALANINE_TRANSMEMBRANE_TRANSPORTER_ACTIVITY	13	16	0.812	2	646	14967	0.105974	0.73623	EE	1.61655
C5	GOMF	GOMF_CARD_DOMAIN_BINDING	13	16	0.812	2	646	14967	0.105974	0.73623	EE	1.61655
MITOCARTA	MITOCARTA	Polycistronic mtRNA processing	13	13	1	2	646	14967	0.105974	0.153284	EE	1.61655
C2	REACTOME	REACTOME_HIV_TRANSCRIPTION_ELONGATION	42	43	0.977	4	646	14967	0.106187	0.752115	EE	1.61557
C2	REACTOME	REACTOME_TBC_RABGAPS	42	44	0.955	4	646	14967	0.106187	0.752115	EE	1.61557
C5	GOBP	GOBP_CELLULAR_RESPONSE_TO_GLUCOCORTICOID_STIMULUS	42	50	0.84	4	646	14967	0.106187	0.73623	EE	1.61557
C5	GOBP	GOBP_MIRNA_PROCESSING	42	47	0.894	4	646	14967	0.106187	0.73623	EE	1.61557
C5	GOBP	GOBP_NEGATIVE_REGULATION_OF_ORGANELLE_ASSEMBLY	42	45	0.933	4	646	14967	0.106187	0.73623	EE	1.61557
C5	GOMF	GOMF_O_ACYLTRANSFERASE_ACTIVITY	42	55	0.764	4	646	14967	0.106187	0.73623	EE	1.61557
C2	REACTOME	REACTOME_L1CAM_INTERACTIONS	93	121	0.769	7	646	14967	0.106854	0.753165	EE	1.6125
C2	PID	PID_CD40_PATHWAY	27	31	0.871	3	646	14967	0.108938	0.760472	EE	1.60298
C2	REACTOME	REACTOME_SUMOYLATION_OF_INTRACELLULAR_RECEPTORS	27	30	0.9	3	646	14967	0.108938	0.760472	EE	1.60298
C5	GOBP	GOBP_PHAGOSOME_MATURATION	27	30	0.9	3	646	14967	0.108938	0.751244	EE	1.60298
C5	GOBP	GOBP_REGULATION_OF_LYSOSOMAL_LUMEN_PH	27	30	0.9	3	646	14967	0.108938	0.751244	EE	1.60298
C5	GOMF	GOMF_OXIDOREDUCTASE_ACTIVITY_ACTING_ON_THE_CH_CH...(10125)	27	32	0.844	3	646	14967	0.108938	0.751244	EE	1.60298
C2	WP	WP_1P36_COPY_NUMBER_VARIATION_SYNDROME	76	95	0.8	6	646	14967	0.109675	0.761955	EE	1.59965
C5	GOBP	GOBP_ADULT_LOCOMOTORY_BEHAVIOR	59	81	0.728	5	646	14967	0.110269	0.756357	EE	1.59698
C5	GOBP	GOBP_FILOPODIUM_ASSEMBLY	59	70	0.843	5	646	14967	0.110269	0.756357	EE	1.59698
C5	GOBP	GOBP_RESPONSE_TO_ACTIVITY	59	72	0.819	5	646	14967	0.110269	0.756357	EE	1.59698
C5	GOBP	GOBP_TOR_SIGNALING	149	166	0.898	10	646	14967	0.110943	0.759622	EE	1.59397
C2	PID	PID_AJDISS_2PATHWAY	43	48	0.896	4	646	14967	0.113311	0.776074	EE	1.58348
C2	REACTOME	REACTOME_NUCLEAR_RECEPTOR_TRANSCRIPTION_PATHWAY	43	53	0.811	4	646	14967	0.113311	0.776074	EE	1.58348
C2	WP	WP_ENVELOPE_PROTEINS_AND_THEIR_POTENTIAL_ROLES_IN...(14199)	43	46	0.935	4	646	14967	0.113311	0.776074	EE	1.58348
C5	GOBP	GOBP_INTRACELLULAR_RECEPTOR_SIGNALING_PATHWAY	286	357	0.801	17	646	14967	0.114018	0.775644	EE	1.58039
C5	GOBP	GOBP_CELLULAR_RESPONSE_TO_ACID_CHEMICAL	77	94	0.819	6	646	14967	0.114877	0.775644	EE	1.57665
C5	GOBP	GOBP_GLYCOLYTIC_PROCESS	77	89	0.865	6	646	14967	0.114877	0.775644	EE	1.57665
C5	GOMF	GOMF_LIPID_BINDING	615	852	0.722	33	646	14967	0.115784	0.775644	EE	1.57272
C2	WP	WP_7Q11_23_COPY_NUMBER_VARIATION_SYNDROME	95	107	0.888	7	646	14967	0.116097	0.778531	EE	1.57137
C5	GOBP	GOBP_EMBRYONIC_ORGAN_MORPHOGENESIS	208	295	0.705	13	646	14967	0.116232	0.775644	EE	1.57079
C5	GOMF	GOMF_TRANSFERASE_ACTIVITY_TRANSFERRING_ONE_CARBON_GROUPS	208	228	0.912	13	646	14967	0.116232	0.775644	EE	1.57079
C2	REACTOME	REACTOME_GLUTATHIONE_CONJUGATION	28	36	0.778	3	646	14967	0.118301	0.778531	EE	1.56194
C5	GOBP	GOBP_DETERMINATION_OF_ADULT_LIFESPAN	28	35	0.8	3	646	14967	0.118301	0.775644	EE	1.56194
C5	GOBP	GOBP_NEGATIVE_REGULATION_OF_DNA_REPAIR	28	38	0.737	3	646	14967	0.118301	0.775644	EE	1.56194
C5	GOBP	GOBP_REGULATION_OF_AEROBIC_RESPIRATION	28	33	0.848	3	646	14967	0.118301	0.775644	EE	1.56194
C5	GOBP	GOBP_VERY_LONG_CHAIN_FATTY_ACID_METABOLIC_PROCESS	28	35	0.8	3	646	14967	0.118301	0.775644	EE	1.56194
C5	GOMF	GOMF_CARBOXY_LYASE_ACTIVITY	28	34	0.824	3	646	14967	0.118301	0.775644	EE	1.56194
C2	WP	WP_ECTODERM_DIFFERENTIATION	114	142	0.803	8	646	14967	0.119706	0.778531	EE	1.55601
C2	WP	WP_CLEAR_CELL_RENAL_CELL_CARCINOMA_PATHWAYS	78	85	0.918	6	646	14967	0.120201	0.778531	EE	1.55393
C5	GOBP	GOBP_POSITIVE_REGULATION_OF_DOUBLE_STRAND_BREAK_REPAIR	78	86	0.907	6	646	14967	0.120201	0.775644	EE	1.55393
C2	KEGG_MEDICUS	KEGG_MEDICUS_PATHOGEN_HCMV_US28_TO_GNAI_AC_PKA...(10800)	14	16	0.875	2	646	14967	0.120236	0.778531	EE	1.55378
C2	KEGG_MEDICUS	KEGG_MEDICUS_REFERENCE_FLCN_MTORC1_SIGNALING_PATHWAY	14	14	1	2	646	14967	0.120236	0.778531	EE	1.55378
C2	KEGG_MEDICUS	KEGG_MEDICUS_REFERENCE_GATOR1_MTORC1_SIGNALING_PATHWAY	14	14	1	2	646	14967	0.120236	0.778531	EE	1.55378
C2	REACTOME	REACTOME_DEGRADATION_OF_CYSTEINE_AND_HOMOCYSTEINE	14	15	0.933	2	646	14967	0.120236	0.778531	EE	1.55378
C2	REACTOME	REACTOME_GLYCOGEN_BREAKDOWN_GLYCOGENOLYSIS	14	14	1	2	646	14967	0.120236	0.778531	EE	1.55378
C2	REACTOME	REACTOME_WNT5A_DEPENDENT_INTERNALIZATION_OF_FZD4	14	15	0.933	2	646	14967	0.120236	0.778531	EE	1.55378
C2	WP	WP_CORI_CYCLE	14	17	0.824	2	646	14967	0.120236	0.778531	EE	1.55378
C2	WP	WP_PRO_SURVIVAL_SIGNALING_OF_NEUROPROTECTIN_D1	14	15	0.933	2	646	14967	0.120236	0.778531	EE	1.55378
C5	GOBP	GOBP_AMINE_CATABOLIC_PROCESS	14	20	0.7	2	646	14967	0.120236	0.775644	EE	1.55378
C5	GOBP	GOBP_CARDIOLIPIN_METABOLIC_PROCESS	14	16	0.875	2	646	14967	0.120236	0.775644	EE	1.55378
C5	GOBP	GOBP_CONVERGENT_EXTENSION	14	15	0.933	2	646	14967	0.120236	0.775644	EE	1.55378
C5	GOBP	GOBP_EPITHELIAL_CELL_CELL_ADHESION	14	16	0.875	2	646	14967	0.120236	0.775644	EE	1.55378
C5	GOBP	GOBP_ESTABLISHMENT_OF_ENDOTHELIAL_INTESTINAL_BARRIER	14	15	0.933	2	646	14967	0.120236	0.775644	EE	1.55378
C5	GOBP	GOBP_G_PROTEIN_COUPLED_RECEPTOR_SIGNALING_PATHWAY...(02083)	14	18	0.778	2	646	14967	0.120236	0.775644	EE	1.55378
C5	GOBP	GOBP_POSITIVE_REGULATION_OF_FIBROBLAST_MIGRATION	14	15	0.933	2	646	14967	0.120236	0.775644	EE	1.55378
C5	GOBP	GOBP_PROTON_TRANSPORTING_TWO_SECTOR_ATPASE_COMPLEX_ASSEMBLY	14	16	0.875	2	646	14967	0.120236	0.775644	EE	1.55378
C5	GOBP	GOBP_PURINE_DEOXYRIBONUCLEOTIDE_METABOLIC_PROCESS	14	16	0.875	2	646	14967	0.120236	0.775644	EE	1.55378
C5	GOBP	GOBP_REGULATION_OF_CATECHOLAMINE_METABOLIC_PROCESS	14	20	0.7	2	646	14967	0.120236	0.775644	EE	1.55378
C5	GOBP	GOBP_REGULATION_OF_CELL_GROWTH_INVOLVED_IN_CARDIAC...(05788)	14	20	0.7	2	646	14967	0.120236	0.775644	EE	1.55378
C5	GOBP	GOBP_REGULATION_OF_KERATINOCYTE_MIGRATION	14	14	1	2	646	14967	0.120236	0.775644	EE	1.55378
C5	GOBP	GOBP_REGULATION_OF_MOTOR_NEURON_APOPTOTIC_PROCESS	14	15	0.933	2	646	14967	0.120236	0.775644	EE	1.55378
C5	GOBP	GOBP_RESPIRATORY_BURST_INVOLVED_IN_DEFENSE_RESPONSE	14	16	0.875	2	646	14967	0.120236	0.775644	EE	1.55378
C5	GOBP	GOBP_RESPONSE_TO_LEUCINE	14	15	0.933	2	646	14967	0.120236	0.775644	EE	1.55378
C5	GOBP	GOBP_SEQUESTERING_OF_TRIGLYCERIDE	14	18	0.778	2	646	14967	0.120236	0.775644	EE	1.55378
C5	GOBP	GOBP_SYNAPTIC_VESICLE_LUMEN_ACIDIFICATION	14	16	0.875	2	646	14967	0.120236	0.775644	EE	1.55378
C5	GOBP	GOBP_TRICARBOXYLIC_ACID_METABOLIC_PROCESS	14	15	0.933	2	646	14967	0.120236	0.775644	EE	1.55378
C5	GOCC	GOCC_MITOCHONDRIAL_RESPIRATORY_CHAIN_COMPLEX_III	14	14	1	2	646	14967	0.120236	0.775644	EE	1.55378
MITOCARTA	MITOCARTA	Cardiolipin synthesis	14	16	0.875	2	646	14967	0.120236	0.16507	EE	1.55378
MITOCARTA	MITOCARTA	Glycine metabolism	14	15	0.933	2	646	14967	0.120236	0.16507	EE	1.55378
MITOCARTA	MITOCARTA	Organelle contact sites	14	14	1	2	646	14967	0.120236	0.16507	EE	1.55378
C2	REACTOME	REACTOME_ADHERENS_JUNCTIONS_INTERACTIONS	44	58	0.759	4	646	14967	0.12064	0.778531	EE	1.55209
C5	GOBP	GOBP_CELLULAR_RESPONSE_TO_OSMOTIC_STRESS	44	53	0.83	4	646	14967	0.12064	0.775644	EE	1.55209
C5	GOBP	GOBP_REGULATION_OF_AUTOPHAGOSOME_ASSEMBLY	44	46	0.957	4	646	14967	0.12064	0.775644	EE	1.55209
C5	GOBP	GOBP_REGULATION_OF_FILOPODIUM_ASSEMBLY	44	51	0.863	4	646	14967	0.12064	0.775644	EE	1.55209
C5	GOMF	GOMF_INTRAMOLECULAR_OXIDOREDUCTASE_ACTIVITY	44	52	0.846	4	646	14967	0.12064	0.775644	EE	1.55209
C5	GOMF	GOMF_LIGASE_ACTIVITY_FORMING_CARBON_NITROGEN_BONDS	44	50	0.88	4	646	14967	0.12064	0.775644	EE	1.55209
C5	GOBP	GOBP_RESPONSE_TO_TUMOR_NECROSIS_FACTOR	190	258	0.736	12	646	14967	0.120741	0.775644	EE	1.55167
C5	GOBP	GOBP_ESTABLISHMENT_OF_PROTEIN_LOCALIZATION_TO_MEMBRANE	249	279	0.892	15	646	14967	0.121475	0.779061	EE	1.54861
C5	GOBP	GOBP_RECOMBINATIONAL_REPAIR	152	179	0.849	10	646	14967	0.122013	0.781206	EE	1.54638
CELLMARKER	CELLMARKER	Granulosa Cell Fetal Gonad	152	179	0.849	10	646	14967	0.122013	0.976438	EE	1.54638
C5	GOCC	GOCC_CORTICAL_ACTIN_CYTOSKELETON	61	73	0.836	5	646	14967	0.122455	0.782734	EE	1.54455
C5	GOBP	GOBP_MULTICELLULAR_ORGANISM_GROWTH	115	147	0.782	8	646	14967	0.124114	0.79071	EE	1.53774
C5	GOBP	GOBP_NEGATIVE_REGULATION_OF_RESPONSE_TO_BIOTIC_STIMULUS	115	152	0.757	8	646	14967	0.124114	0.79071	EE	1.53774
C2	WP	WP_THERMOGENESIS	97	108	0.898	7	646	14967	0.125744	0.80426	EE	1.5311
C5	GOBP	GOBP_CELL_CELL_JUNCTION_ORGANIZATION	153	216	0.708	10	646	14967	0.125833	0.800341	EE	1.53074
C5	GOBP	GOBP_NEGATIVE_REGULATION_OF_TRANSCRIPTION_BY_RNA_POLYMERASE_II	769	980	0.785	40	646	14967	0.12652	0.80338	EE	1.52797
C2	BIOCARTA	BIOCARTA_DEATH_PATHWAY	29	29	1	3	646	14967	0.127951	0.80426	EE	1.52223
C2	REACTOME	REACTOME_MRNA_CAPPING	29	29	1	3	646	14967	0.127951	0.80426	EE	1.52223
C2	REACTOME	REACTOME_NUCLEOTIDE_CATABOLISM	29	35	0.829	3	646	14967	0.127951	0.80426	EE	1.52223
C2	REACTOME	REACTOME_SIALIC_ACID_METABOLISM	29	33	0.879	3	646	14967	0.127951	0.80426	EE	1.52223
C2	WP	WP_GLYCEROPHOSPHOLIPID_BIOSYNTHETIC_PATHWAY	29	30	0.967	3	646	14967	0.127951	0.80426	EE	1.52223
C5	GOBP	GOBP_NEGATIVE_REGULATION_OF_EXOCYTOSIS	29	36	0.806	3	646	14967	0.127951	0.804873	EE	1.52223
C5	GOBP	GOBP_REGULATION_OF_MITOCHONDRIAL_FISSION	29	30	0.967	3	646	14967	0.127951	0.804873	EE	1.52223
C5	GOBP	GOBP_REGULATION_OF_MULTICELLULAR_ORGANISM_GROWTH	45	63	0.714	4	646	14967	0.128167	0.804873	EE	1.52137
C5	GOMF	GOMF_CARBON_CARBON_LYASE_ACTIVITY	45	52	0.865	4	646	14967	0.128167	0.804873	EE	1.52137
C5	GOMF	GOMF_PROTEIN_KINASE_A_BINDING	45	52	0.865	4	646	14967	0.128167	0.804873	EE	1.52137
C5	GOMF	GOMF_REGULATORY_RNA_BINDING	45	56	0.804	4	646	14967	0.128167	0.804873	EE	1.52137
C5	GOBP	GOBP_AMINO_ACID_BIOSYNTHETIC_PROCESS	62	78	0.795	5	646	14967	0.128773	0.804873	EE	1.51896
C5	GOBP	GOBP_CIRCADIAN_REGULATION_OF_GENE_EXPRESSION	62	70	0.886	5	646	14967	0.128773	0.804873	EE	1.51896
C5	GOCC	GOCC_INCLUSION_BODY	62	71	0.873	5	646	14967	0.128773	0.804873	EE	1.51896
C5	GOMF	GOMF_PROTEIN_DIMERIZATION_ACTIVITY	813	1096	0.742	42	646	14967	0.128847	0.804873	EE	1.51867
C5	GOBP	GOBP_REGULATION_OF_CATABOLIC_PROCESS	899	1090	0.825	46	646	14967	0.129536	0.807867	EE	1.51594
C2	WP	WP_SMITH_MAGENIS_AND_POTOCKI_LUPSKI_SYNDROME_COPY...(14668)	135	159	0.849	9	646	14967	0.12974	0.811994	EE	1.51513
C5	GOBP	GOBP_LOCALIZATION_WITHIN_MEMBRANE	602	699	0.861	32	646	14967	0.13063	0.812584	EE	1.51162
C2	WP	WP_NEUROINFLAMMATION_AND_GLUTAMATERGIC_SIGNALING	98	140	0.7	7	646	14967	0.130714	0.814581	EE	1.51129
C5	GOBP	GOBP_NEUTRAL_LIPID_METABOLIC_PROCESS	98	135	0.726	7	646	14967	0.130714	0.812584	EE	1.51129
C5	GOBP	GOBP_CERAMIDE_METABOLIC_PROCESS	80	107	0.748	6	646	14967	0.131207	0.814333	EE	1.50936
C5	GOMF	GOMF_MAGNESIUM_ION_BINDING	194	224	0.866	12	646	14967	0.134524	0.816937	EE	1.4965
C5	GOMF	GOMF_SULFUR_COMPOUND_BINDING	194	277	0.7	12	646	14967	0.134524	0.816937	EE	1.4965
C2	KEGG_MEDICUS	KEGG_MEDICUS_REFERENCE_CX3CR1_GNAI_AC_PKA...(10948)	15	17	0.882	2	646	14967	0.134933	0.818179	EE	1.49493
C2	REACTOME	REACTOME_PURINE_CATABOLISM	15	17	0.882	2	646	14967	0.134933	0.818179	EE	1.49493
C2	REACTOME	REACTOME_RESPONSE_OF_EIF2AK1_HRI_TO_HEME_DEFICIENCY	15	15	1	2	646	14967	0.134933	0.818179	EE	1.49493
C2	REACTOME	REACTOME_SUMOYLATION_OF_TRANSCRIPTION_FACTORS	15	20	0.75	2	646	14967	0.134933	0.818179	EE	1.49493
C2	WP	WP_8Q11_23_RB1CC1_COPY_NUMBER_VARIATION	15	16	0.938	2	646	14967	0.134933	0.818179	EE	1.49493
C2	WP	WP_REGULATION_OF_WNT_B_CATENIN_SIGNALING_BY_SMALL...(14631)	15	17	0.882	2	646	14967	0.134933	0.818179	EE	1.49493
C5	GOBP	GOBP_ACTIVATION_OF_NF_KAPPAB_INDUCING_KINASE_ACTIVITY	15	16	0.938	2	646	14967	0.134933	0.816937	EE	1.49493
C5	GOBP	GOBP_ARGININE_METABOLIC_PROCESS	15	20	0.75	2	646	14967	0.134933	0.816937	EE	1.49493
C5	GOBP	GOBP_DNA_LIGATION	15	16	0.938	2	646	14967	0.134933	0.816937	EE	1.49493
C5	GOBP	GOBP_ESTABLISHMENT_OF_PLANAR_POLARITY_OF_EMBRYONIC_EPITHELIUM	15	16	0.938	2	646	14967	0.134933	0.816937	EE	1.49493
C5	GOBP	GOBP_GLIAL_CELL_APOPTOTIC_PROCESS	15	16	0.938	2	646	14967	0.134933	0.816937	EE	1.49493
C5	GOBP	GOBP_LACTATE_METABOLIC_PROCESS	15	18	0.833	2	646	14967	0.134933	0.816937	EE	1.49493
C5	GOBP	GOBP_REGULATION_OF_ATP_BIOSYNTHETIC_PROCESS	15	19	0.789	2	646	14967	0.134933	0.816937	EE	1.49493
C5	GOBP	GOBP_REGULATION_OF_INCLUSION_BODY_ASSEMBLY	15	17	0.882	2	646	14967	0.134933	0.816937	EE	1.49493
C5	GOBP	GOBP_SUPPRESSION_OF_VIRAL_RELEASE_BY_HOST	15	16	0.938	2	646	14967	0.134933	0.816937	EE	1.49493
C5	GOBP	GOBP_TOLL_LIKE_RECEPTOR_9_SIGNALING_PATHWAY	15	19	0.789	2	646	14967	0.134933	0.816937	EE	1.49493
C5	GOMF	GOMF_ADENYL_NUCLEOTIDE_EXCHANGE_FACTOR_ACTIVITY	15	15	1	2	646	14967	0.134933	0.816937	EE	1.49493
MITOCARTA	MITOCARTA	Translation factors	15	16	0.938	2	646	14967	0.134933	0.18216	EE	1.49493
C2	REACTOME	REACTOME_RHOB_GTPASE_CYCLE	63	70	0.9	5	646	14967	0.135236	0.818179	EE	1.49377
C5	GOBP	GOBP_INTRACELLULAR_IRON_ION_HOMEOSTASIS	63	73	0.863	5	646	14967	0.135236	0.816937	EE	1.49377
C5	GOBP	GOBP_NEGATIVE_REGULATION_OF_NF_KAPPAB...(03540)	63	87	0.724	5	646	14967	0.135236	0.816937	EE	1.49377
C5	GOBP	GOBP_REACTIVE_NITROGEN_SPECIES_METABOLIC_PROCESS	63	79	0.797	5	646	14967	0.135236	0.816937	EE	1.49377
C5	GOMF	GOMF_RNA_ENDONUCLEASE_ACTIVITY	63	72	0.875	5	646	14967	0.135236	0.816937	EE	1.49377
CELLMARKER	CELLMARKER	Mesenchymal Cell Liver	63	64	0.984	5	646	14967	0.135236	0.976438	EE	1.49377
C5	GOCC	GOCC_T_TUBULE	46	51	0.902	4	646	14967	0.135885	0.819567	EE	1.49129
C5	GOBP	GOBP_NEGATIVE_REGULATION_OF_DNA_BINDING...(03274)	118	167	0.707	8	646	14967	0.137838	0.825067	EE	1.48389
C5	GOBP	GOBP_REGULATION_OF_GENERATION_OF_PRECURSOR...(06004)	118	139	0.849	8	646	14967	0.137838	0.825067	EE	1.48389
C2	PID	PID_WNT_NONCANONICAL_PATHWAY	30	32	0.938	3	646	14967	0.137868	0.827211	EE	1.48378
C2	REACTOME	REACTOME_GLYCOSPHINGOLIPID_CATABOLISM	30	39	0.769	3	646	14967	0.137868	0.827211	EE	1.48378
C5	GOBP	GOBP_MACROPHAGE_CHEMOTAXIS	30	41	0.732	3	646	14967	0.137868	0.825067	EE	1.48378
C5	GOBP	GOBP_PHOSPHATIDIC_ACID_METABOLIC_PROCESS	30	36	0.833	3	646	14967	0.137868	0.825067	EE	1.48378
C5	GOMF	GOMF_14_3_3_PROTEIN_BINDING	30	32	0.938	3	646	14967	0.137868	0.825067	EE	1.48378
CELLMARKER	CELLMARKER	Lymphoid-primed Multipotent Progenitor cell(LMPP)...(16284)	64	75	0.853	5	646	14967	0.141841	0.976438	EE	1.46897
C5	GOBP	GOBP_CYTOSOLIC_PATTERN_RECOGNITION_RECEPTOR...(01318)	119	150	0.793	8	646	14967	0.142576	0.851914	EE	1.46626
C5	GOCC	GOCC_CENTROSOME	545	640	0.852	29	646	14967	0.14318	0.854198	EE	1.46405
CELLMARKER	CELLMARKER	CD1C-CD141- Dendritic Cell Blood	297	321	0.925	17	646	14967	0.144685	0.976438	EE	1.45857
C5	GOBP	GOBP_ORGANELLE_FUSION	139	160	0.869	9	646	14967	0.147122	0.85997	EE	1.44977
C5	GOBP	GOBP_ORGANOPHOSPHATE_CATABOLIC_PROCESS	120	147	0.816	8	646	14967	0.147394	0.85997	EE	1.4488
C5	GOBP	GOBP_REGULATION_OF_MAP_KINASE_ACTIVITY	120	146	0.822	8	646	14967	0.147394	0.85997	EE	1.4488
C2	PID	PID_ARF6_PATHWAY	31	35	0.886	3	646	14967	0.148037	0.844197	EE	1.4465
C2	PID	PID_HIF2PATHWAY	31	34	0.912	3	646	14967	0.148037	0.844197	EE	1.4465
C2	REACTOME	REACTOME_PLASMA_LIPOPROTEIN_CLEARANCE	31	37	0.838	3	646	14967	0.148037	0.844197	EE	1.4465
C2	REACTOME	REACTOME_RIPK1_MEDIATED_REGULATED_NECROSIS	31	32	0.969	3	646	14967	0.148037	0.844197	EE	1.4465
C2	REACTOME	REACTOME_ROS_AND_RNS_PRODUCTION_IN_PHAGOCYTES	31	36	0.861	3	646	14967	0.148037	0.844197	EE	1.4465
C2	REACTOME	REACTOME_TRANSCRIPTIONAL_REGULATION_BY_E2F6	31	34	0.912	3	646	14967	0.148037	0.844197	EE	1.4465
C2	WP	WP_PHOTODYNAMIC_THERAPY_INDUCED_HIF_1_SURVIVAL_SIGNALING	31	38	0.816	3	646	14967	0.148037	0.844197	EE	1.4465
C5	GOBP	GOBP_CHAPERONE_COFACTOR_DEPENDENT_PROTEIN_REFOLDING	31	32	0.969	3	646	14967	0.148037	0.85997	EE	1.4465
C5	GOBP	GOBP_LIPID_DROPLET_ORGANIZATION	31	35	0.886	3	646	14967	0.148037	0.85997	EE	1.4465
C5	GOBP	GOBP_REGULATION_OF_CYTOPLASMIC_TRANSPORT	31	32	0.969	3	646	14967	0.148037	0.85997	EE	1.4465
C5	GOBP	GOBP_REGULATION_OF_TRIGLYCERIDE_METABOLIC_PROCESS	31	44	0.705	3	646	14967	0.148037	0.85997	EE	1.4465
C5	GOMF	GOMF_GAMMA_TUBULIN_BINDING	31	35	0.886	3	646	14967	0.148037	0.85997	EE	1.4465
C5	GOBP	GOBP_CELLULAR_RESPONSE_TO_KETONE	83	103	0.806	6	646	14967	0.148579	0.85997	EE	1.44457
C2	REACTOME	REACTOME_CIRCADIAN_CLOCK	65	70	0.929	5	646	14967	0.148583	0.844197	EE	1.44456
C5	GOBP	GOBP_BONE_REMODELING	65	89	0.73	5	646	14967	0.148583	0.85997	EE	1.44456
C5	GOBP	GOBP_DOUBLE_STRAND_BREAK_REPAIR_VIA_NONHOMOLOGOUS_END_JOINING	65	69	0.942	5	646	14967	0.148583	0.85997	EE	1.44456
C2	WP	WP_CILIARY_LANDSCAPE	198	215	0.921	12	646	14967	0.149131	0.844197	EE	1.44261
C2	BIOCARTA	BIOCARTA_CSK_PATHWAY	16	22	0.727	2	646	14967	0.150002	0.844197	EE	1.43952
C2	KEGG_MEDICUS	KEGG_MEDICUS_PATHOGEN_HCMV_US28_TO_GNAQ_PLCB_G...(10801)	16	19	0.842	2	646	14967	0.150002	0.844197	EE	1.43952
C2	KEGG_MEDICUS	KEGG_MEDICUS_REFERENCE_MACHR_CA2_APOPTOTIC_PATHWAY	16	20	0.8	2	646	14967	0.150002	0.844197	EE	1.43952
C2	KEGG_MEDICUS	KEGG_MEDICUS_VARIANT_MUTATION_CAUSED_ABBERANT...(11293)	16	18	0.889	2	646	14967	0.150002	0.844197	EE	1.43952
C2	REACTOME	REACTOME_NEF_MEDIATES_DOWN_MODULATION_OF_CELL...(12997)	16	21	0.762	2	646	14967	0.150002	0.844197	EE	1.43952
C2	WP	WP_INVOLVEMENT_OF_SECRETASE_IN_NEURODEGENERATIVE_DISEASES	16	17	0.941	2	646	14967	0.150002	0.844197	EE	1.43952
C2	WP	WP_TYPE_II_DIABETES_MELLITUS	16	21	0.762	2	646	14967	0.150002	0.844197	EE	1.43952
C5	GOBP	GOBP_CERAMIDE_CATABOLIC_PROCESS	16	21	0.762	2	646	14967	0.150002	0.85997	EE	1.43952
C5	GOBP	GOBP_DENDRITIC_SPINE_MAINTENANCE	16	22	0.727	2	646	14967	0.150002	0.85997	EE	1.43952
C5	GOBP	GOBP_KERATINOCYTE_MIGRATION	16	20	0.8	2	646	14967	0.150002	0.85997	EE	1.43952
C5	GOBP	GOBP_NEGATIVE_REGULATION_OF_PEPTIDYL_THREONINE...(03576)	16	19	0.842	2	646	14967	0.150002	0.85997	EE	1.43952
C5	GOBP	GOBP_POLYSACCHARIDE_CATABOLIC_PROCESS	16	21	0.762	2	646	14967	0.150002	0.85997	EE	1.43952
C5	GOBP	GOBP_POSITIVE_REGULATION_OF_PROTEIN...(04976)	16	17	0.941	2	646	14967	0.150002	0.85997	EE	1.43952
C5	GOBP	GOBP_POSITIVE_REGULATION_OF_TRANSCRIPTION_FROM_RNA...(05104)	16	18	0.889	2	646	14967	0.150002	0.85997	EE	1.43952
C5	GOBP	GOBP_REGULATION_OF_RRNA_PROCESSING	16	16	1	2	646	14967	0.150002	0.85997	EE	1.43952
C5	GOBP	GOBP_REGULATION_OF_URINE_VOLUME	16	21	0.762	2	646	14967	0.150002	0.85997	EE	1.43952
C5	GOBP	GOBP_TRNA_5_END_PROCESSING	16	16	1	2	646	14967	0.150002	0.85997	EE	1.43952
C5	GOCC	GOCC_ENZYME_ACTIVATOR_COMPLEX	16	16	1	2	646	14967	0.150002	0.85997	EE	1.43952
C5	GOCC	GOCC_GUANYL_NUCLEOTIDE_EXCHANGE_FACTOR_COMPLEX	16	17	0.941	2	646	14967	0.150002	0.85997	EE	1.43952
C5	GOMF	GOMF_NUCLEOSIDE_DIPHOSPHATE_PHOSPHATASE_ACTIVITY	16	17	0.941	2	646	14967	0.150002	0.85997	EE	1.43952
C5	GOMF	GOMF_OXIDOREDUCTASE_ACTIVITY_ACTING_ON_THE_CH_NH...(10131)	16	18	0.889	2	646	14967	0.150002	0.85997	EE	1.43952
C5	GOMF	GOMF_PROTEASOME_BINDING	16	17	0.941	2	646	14967	0.150002	0.85997	EE	1.43952
C5	GOBP	GOBP_REGULATION_OF_MITOCHONDRION_ORGANIZATION	140	152	0.921	9	646	14967	0.151641	0.85997	EE	1.43376
C5	GOBP	GOBP_POSITIVE_REGULATION_OF_PROTEIN_LOCALIZATION...(04967)	48	61	0.787	4	646	14967	0.151862	0.85997	EE	1.43299
C5	GOBP	GOBP_RECEPTOR_LOCALIZATION_TO_SYNAPSE	48	62	0.774	4	646	14967	0.151862	0.85997	EE	1.43299
C5	GOBP	GOBP_CELLULAR_RESPONSE_TO_DECREASED_OXYGEN_LEVELS	121	158	0.766	8	646	14967	0.152291	0.85997	EE	1.43149
C5	GOBP	GOBP_DOUBLE_STRAND_BREAK_REPAIR	259	307	0.844	15	646	14967	0.152592	0.85997	EE	1.43044
C5	GOBP	GOBP_MONOCARBOXYLIC_ACID_BIOSYNTHETIC_PROCESS	160	226	0.708	10	646	14967	0.154351	0.85997	EE	1.42433
C5	GOBP	GOBP_NEGATIVE_REGULATION_OF_SMALL_MOLECULE...(03689)	84	115	0.73	6	646	14967	0.154589	0.85997	EE	1.42351
C5	GOBP	GOBP_REGULATION_OF_EPITHELIAL_TO_MESENCHYMAL_TRANSITION	84	111	0.757	6	646	14967	0.154589	0.85997	EE	1.42351
C5	GOMF	GOMF_RIBOSOME_BINDING	103	109	0.945	7	646	14967	0.156986	0.85997	EE	1.41528
C2	REACTOME	REACTOME_NR1H3_NR1H2_REGULATE_GENE_EXPRESSION...(13061)	32	37	0.865	3	646	14967	0.15844	0.884824	EE	1.41034
C2	WP	WP_TYPE_2_PAPILLARY_RENAL_CELL_CARCINOMA	32	34	0.941	3	646	14967	0.15844	0.884824	EE	1.41034
C5	GOBP	GOBP_NEGATIVE_REGULATION_OF_MACROAUTOPHAGY	32	32	1	3	646	14967	0.15844	0.85997	EE	1.41034
C5	GOBP	GOBP_NEGATIVE_REGULATION_OF_STRIATED_MUSCLE_CELL...(03710)	32	42	0.762	3	646	14967	0.15844	0.85997	EE	1.41034
C5	GOBP	GOBP_REGULATION_OF_MACROPHAGE_MIGRATION	32	45	0.711	3	646	14967	0.15844	0.85997	EE	1.41034
C5	GOCC	GOCC_LUMENAL_SIDE_OF_MEMBRANE	32	38	0.842	3	646	14967	0.15844	0.85997	EE	1.41034
C2	REACTOME	REACTOME_PHOSPHOLIPID_METABOLISM	181	211	0.858	11	646	14967	0.160037	0.890035	EE	1.40495
C5	GOCC	GOCC_RIBOSOMAL_SUBUNIT	181	188	0.963	11	646	14967	0.160037	0.85997	EE	1.40495
C5	GOBP	GOBP_POSITIVE_REGULATION_OF_RESPONSE_TO_CYTOKINE_STIMULUS	49	67	0.731	4	646	14967	0.160106	0.85997	EE	1.40472
C5	GOBP	GOBP_VESICLE_MEDIATED_TRANSPORT_TO_THE_PLASMA_MEMBRANE	142	151	0.94	9	646	14967	0.160884	0.85997	EE	1.4021
C5	GOBP	GOBP_REGULATION_OF_CELLULAR_RESPONSE_TO...(05764)	123	164	0.75	8	646	14967	0.162315	0.85997	EE	1.39733
C5	GOCC	GOCC_SCHAFFER_COLLATERAL_CA1_SYNAPSE	67	92	0.728	5	646	14967	0.162462	0.85997	EE	1.39684
C5	GOMF	GOMF_HYDROLASE_ACTIVITY_ACTING_ON_ACID_ANHYDRIDES	660	810	0.815	34	646	14967	0.162528	0.85997	EE	1.39662
C2	WP	WP_VEGFA_VEGFR2_SIGNALING	407	431	0.944	22	646	14967	0.164472	0.890035	EE	1.39019
C2	BIOCARTA	BIOCARTA_ETS_PATHWAY	17	17	1	2	646	14967	0.165383	0.890035	EE	1.38719
C2	KEGG_MEDICUS	KEGG_MEDICUS_PATHOGEN_ESCHERICHIA_EAE_TIR_TO_ACTIN...(10785)	17	17	1	2	646	14967	0.165383	0.890035	EE	1.38719
C2	KEGG_MEDICUS	KEGG_MEDICUS_VARIANT_MUTATION_CAUSED_ABERRANT...(11301)	17	21	0.81	2	646	14967	0.165383	0.890035	EE	1.38719
C2	REACTOME	REACTOME_METABOLISM_OF_FOLATE_AND_PTERINES	17	17	1	2	646	14967	0.165383	0.890035	EE	1.38719
C2	WP	WP_CONGENITAL_GENERALIZED_LIPODYSTROPHY	17	18	0.944	2	646	14967	0.165383	0.890035	EE	1.38719
C2	WP	WP_DISORDERS_OF_FOLATE_METABOLISM_AND_TRANSPORT	17	19	0.895	2	646	14967	0.165383	0.890035	EE	1.38719
C5	GOBP	GOBP_FATTY_ACID_TRANSMEMBRANE_TRANSPORT	17	20	0.85	2	646	14967	0.165383	0.85997	EE	1.38719
C5	GOBP	GOBP_G1_TO_G0_TRANSITION	17	19	0.895	2	646	14967	0.165383	0.85997	EE	1.38719
C5	GOBP	GOBP_GOLGI_TO_ENDOSOME_TRANSPORT	17	17	1	2	646	14967	0.165383	0.85997	EE	1.38719
C5	GOBP	GOBP_LAMELLIPODIUM_MORPHOGENESIS	17	18	0.944	2	646	14967	0.165383	0.85997	EE	1.38719
C5	GOBP	GOBP_MITOCHONDRIAL_CALCIUM_ION_TRANSMEMBRANE_TRANSPORT	17	18	0.944	2	646	14967	0.165383	0.85997	EE	1.38719
C5	GOBP	GOBP_NEGATIVE_REGULATION_OF_GLYCOLYTIC_PROCESS	17	18	0.944	2	646	14967	0.165383	0.85997	EE	1.38719
C5	GOBP	GOBP_NITRIC_OXIDE_SYNTHASE_BIOSYNTHETIC_PROCESS	17	20	0.85	2	646	14967	0.165383	0.85997	EE	1.38719
C5	GOBP	GOBP_POSITIVE_REGULATION_OF_LONG_TERM_SYNAPTIC_POTENTIATION	17	22	0.773	2	646	14967	0.165383	0.85997	EE	1.38719
C5	GOBP	GOBP_REGULATION_OF_RIG_I_SIGNALING_PATHWAY	17	20	0.85	2	646	14967	0.165383	0.85997	EE	1.38719
C5	GOBP	GOBP_RIBOSOMAL_SMALL_SUBUNIT_ASSEMBLY	17	19	0.895	2	646	14967	0.165383	0.85997	EE	1.38719
C5	GOCC	GOCC_SECONDARY_LYSOSOME	17	18	0.944	2	646	14967	0.165383	0.85997	EE	1.38719
C5	GOMF	GOMF_ACID_AMINO_ACID_LIGASE_ACTIVITY	17	23	0.739	2	646	14967	0.165383	0.85997	EE	1.38719
C5	GOMF	GOMF_CARGO_ADAPTOR_ACTIVITY	17	19	0.895	2	646	14967	0.165383	0.85997	EE	1.38719
C5	GOMF	GOMF_SUMO_BINDING	17	17	1	2	646	14967	0.165383	0.85997	EE	1.38719
C5	GOMF	GOMF_WNT_RECEPTOR_ACTIVITY	17	17	1	2	646	14967	0.165383	0.85997	EE	1.38719
MITOCARTA	MITOCARTA	mtRNA stability and decay	17	17	1	2	646	14967	0.165383	0.219607	EE	1.38719
CELLMARKER	CELLMARKER	Germinal Center B Cell Nasopharynx	17	21	0.81	2	646	14967	0.165383	0.976438	EE	1.38719
C5	GOBP	GOBP_NEGATIVE_REGULATION_OF_CELL_PROJECTION_ORGANIZATION	143	191	0.749	9	646	14967	0.165605	0.85997	EE	1.38647
C5	GOCC	GOCC_LATE_ENDOSOME	263	315	0.835	15	646	14967	0.166138	0.85997	EE	1.38472
C5	GOCC	GOCC_EARLY_ENDOSOME	366	434	0.843	20	646	14967	0.166347	0.85997	EE	1.38404
C5	GOBP	GOBP_POSITIVE_REGULATION_OF_NF_KAPPAB...(04866)	124	151	0.821	8	646	14967	0.167439	0.85997	EE	1.38048
C5	GOCC	GOCC_PROTEIN_KINASE_COMPLEX	124	148	0.838	8	646	14967	0.167439	0.85997	EE	1.38048
C5	GOBP	GOBP_NEGATIVE_REGULATION_OF_NEURON_PROJECTION_DEVELOPMENT	105	140	0.75	7	646	14967	0.168125	0.85997	EE	1.37826
MITOCARTA	MITOCARTA	Protein homeostasis	50	51	0.98	4	646	14967	0.168509	0.220149	EE	1.37701
C2	REACTOME	REACTOME_FORMATION_OF_THE_EARLY_ELONGATION_COMPLEX	33	33	1	3	646	14967	0.169058	0.890035	EE	1.37524
C2	REACTOME	REACTOME_RHOH_GTPASE_CYCLE	33	37	0.892	3	646	14967	0.169058	0.890035	EE	1.37524
C2	REACTOME	REACTOME_VASOPRESSIN_REGULATES_RENAL_WATER...(13790)	33	43	0.767	3	646	14967	0.169058	0.890035	EE	1.37524
C2	WP	WP_P38_MAPK_SIGNALING_PATHWAY	33	35	0.943	3	646	14967	0.169058	0.890035	EE	1.37524
C5	GOMF	GOMF_ATP_DEPENDENT_PROTEIN_FOLDING_CHAPERONE	33	40	0.825	3	646	14967	0.169058	0.85997	EE	1.37524
C5	GOMF	GOMF_OXIDOREDUCTASE_ACTIVITY_ACTING_ON_THE...(10123)	33	39	0.846	3	646	14967	0.169058	0.85997	EE	1.37524
C5	GOBP	GOBP_CELLULAR_RESPONSE_TO_NITROGEN_COMPOUND	515	695	0.741	27	646	14967	0.171763	0.85997	EE	1.36656
C5	GOMF	GOMF_KINASE_INHIBITOR_ACTIVITY	69	76	0.908	5	646	14967	0.176837	0.85997	EE	1.35056
C2	REACTOME	REACTOME_IRON_UPTAKE_AND_TRANSPORT	51	58	0.879	4	646	14967	0.177065	0.890035	EE	1.34985
C2	WP	WP_PPAR_SIGNALING_PATHWAY	51	67	0.761	4	646	14967	0.177065	0.890035	EE	1.34985
C5	GOBP	GOBP_FIBROBLAST_MIGRATION	51	54	0.944	4	646	14967	0.177065	0.85997	EE	1.34985
C5	GOBP	GOBP_NCRNA_CATABOLIC_PROCESS	51	55	0.927	4	646	14967	0.177065	0.85997	EE	1.34985
C5	GOBP	GOBP_RELEASE_OF_CYTOCHROME_C_FROM_MITOCHONDRIA	51	56	0.911	4	646	14967	0.177065	0.85997	EE	1.34985
C5	GOBP	GOBP_CELLULAR_COMPONENT_DISASSEMBLY	433	502	0.863	23	646	14967	0.178434	0.85997	EE	1.34559
C2	REACTOME	REACTOME_SIGNALING_BY_RETINOIC_ACID	34	43	0.791	3	646	14967	0.179874	0.890035	EE	1.34114
C5	GOBP	GOBP_POSTSYNAPTIC_SPECIALIZATION_ORGANIZATION	34	43	0.791	3	646	14967	0.179874	0.85997	EE	1.34114
C5	GOBP	GOBP_REGULATION_OF_PEPTIDYL_THREONINE...(06432)	34	45	0.756	3	646	14967	0.179874	0.85997	EE	1.34114
C5	GOBP	GOBP_RESPONSE_TO_DEXAMETHASONE	34	39	0.872	3	646	14967	0.179874	0.85997	EE	1.34114
C2	BIOCARTA	BIOCARTA_CALCINEURIN_PATHWAY	18	18	1	2	646	14967	0.181021	0.890035	EE	1.33762
C2	BIOCARTA	BIOCARTA_TGFB_PATHWAY	18	19	0.947	2	646	14967	0.181021	0.890035	EE	1.33762
C2	KEGG_MEDICUS	KEGG_MEDICUS_REFERENCE_GLOBAL_GENOME_NER	18	18	1	2	646	14967	0.181021	0.890035	EE	1.33762
C2	REACTOME	REACTOME_HS_GAG_DEGRADATION	18	24	0.75	2	646	14967	0.181021	0.890035	EE	1.33762
C2	REACTOME	REACTOME_METAL_ION_SLC_TRANSPORTERS	18	24	0.75	2	646	14967	0.181021	0.890035	EE	1.33762
C2	REACTOME	REACTOME_PRE_NOTCH_PROCESSING_IN_GOLGI	18	18	1	2	646	14967	0.181021	0.890035	EE	1.33762
C2	REACTOME	REACTOME_RORA_ACTIVATES_GENE_EXPRESSION	18	18	1	2	646	14967	0.181021	0.890035	EE	1.33762
C2	REACTOME	REACTOME_VITAMIN_B5_PANTOTHENATE_METABOLISM	18	20	0.9	2	646	14967	0.181021	0.890035	EE	1.33762
C2	WP	WP_TCA_CYCLE_AKA_KREBS_OR_CITRIC_ACID_CYCLE	18	18	1	2	646	14967	0.181021	0.890035	EE	1.33762
C5	GOBP	GOBP_CELLULAR_RESPONSE_TO_ARSENIC_CONTAINING_SUBSTANCE	18	18	1	2	646	14967	0.181021	0.85997	EE	1.33762
C5	GOBP	GOBP_MIDDLE_EAR_MORPHOGENESIS	18	20	0.9	2	646	14967	0.181021	0.85997	EE	1.33762
C5	GOBP	GOBP_NEGATIVE_REGULATION_OF_MEMBRANE_PERMEABILITY	18	22	0.818	2	646	14967	0.181021	0.85997	EE	1.33762
C5	GOBP	GOBP_NEGATIVE_REGULATION_OF_PHAGOCYTOSIS	18	21	0.857	2	646	14967	0.181021	0.85997	EE	1.33762
C5	GOBP	GOBP_POSITIVE_REGULATION_OF_GLUCONEOGENESIS	18	21	0.857	2	646	14967	0.181021	0.85997	EE	1.33762
C5	GOBP	GOBP_REGULATION_OF_KETONE_BIOSYNTHETIC_PROCESS	18	21	0.857	2	646	14967	0.181021	0.85997	EE	1.33762
C5	GOBP	GOBP_REGULATION_OF_TRIGLYCERIDE_BIOSYNTHETIC_PROCESS	18	22	0.818	2	646	14967	0.181021	0.85997	EE	1.33762
C5	GOBP	GOBP_REGULATION_OF_VESICLE_SIZE	18	19	0.947	2	646	14967	0.181021	0.85997	EE	1.33762
C5	GOBP	GOBP_RETICULOPHAGY	18	18	1	2	646	14967	0.181021	0.85997	EE	1.33762
C5	GOBP	GOBP_RNA_DECAPPING	18	19	0.947	2	646	14967	0.181021	0.85997	EE	1.33762
C5	GOCC	GOCC_CARBOXY_TERMINAL_DOMAIN_PROTEIN_KINASE_COMPLEX	18	19	0.947	2	646	14967	0.181021	0.85997	EE	1.33762
C5	GOMF	GOMF_NADPLUS_BINDING	18	18	1	2	646	14967	0.181021	0.85997	EE	1.33762
C5	GOMF	GOMF_PHOSPHORUS_OXYGEN_LYASE_ACTIVITY	18	23	0.783	2	646	14967	0.181021	0.85997	EE	1.33762
C5	GOBP	GOBP_MULTICELLULAR_ORGANISMAL_LEVEL_HOMEOSTASIS	604	815	0.741	31	646	14967	0.181031	0.85997	EE	1.33759
C5	GOCC	GOCC_VESICLE_MEMBRANE	972	1233	0.788	48	646	14967	0.181488	0.85997	EE	1.33619
C5	GOBP	GOBP_REGULATION_OF_LIPID_METABOLIC_PROCESS	247	342	0.722	14	646	14967	0.182084	0.85997	EE	1.33437
C5	GOCC	GOCC_PHAGOCYTIC_VESICLE	127	142	0.894	8	646	14967	0.183245	0.85997	EE	1.33083
C2	REACTOME	REACTOME_RHOG_GTPASE_CYCLE	70	74	0.946	5	646	14967	0.1842	0.890035	EE	1.32793
C5	GOBP	GOBP_ENERGY_RESERVE_METABOLIC_PROCESS	70	89	0.787	5	646	14967	0.1842	0.85997	EE	1.32793
C5	GOBP	GOBP_REGULATION_OF_DEFENSE_RESPONSE_TO_VIRUS	70	99	0.707	5	646	14967	0.1842	0.85997	EE	1.32793
CELLMARKER	CELLMARKER	Homeostatic Chondrocyte Articular Cartilage	70	70	1	5	646	14967	0.1842	0.976438	EE	1.32793
C2	REACTOME	REACTOME_REGULATED_NECROSIS	52	59	0.881	4	646	14967	0.185764	0.890035	EE	1.32322
C2	REACTOME	REACTOME_UNFOLDED_PROTEIN_RESPONSE_UPR	89	93	0.957	6	646	14967	0.186168	0.890035	EE	1.322
C5	GOBP	GOBP_ENDOSOME_ORGANIZATION	89	96	0.927	6	646	14967	0.186168	0.85997	EE	1.322
C5	GOMF	GOMF_GUANYL_NUCLEOTIDE_EXCHANGE_FACTOR_ACTIVITY	208	226	0.92	12	646	14967	0.189061	0.85997	EE	1.31336
C5	GOCC	GOCC_EXOCYTIC_VESICLE	168	235	0.715	10	646	14967	0.190519	0.85997	EE	1.30905
C2	PID	PID_P38_ALPHA_BETA_DOWNSTREAM_PATHWAY	35	38	0.921	3	646	14967	0.190872	0.890035	EE	1.30801
C2	REACTOME	REACTOME_MAP2K_AND_MAPK_ACTIVATION	35	40	0.875	3	646	14967	0.190872	0.890035	EE	1.30801
C5	GOBP	GOBP_NAD_METABOLIC_PROCESS	35	42	0.833	3	646	14967	0.190872	0.85997	EE	1.30801
C5	GOBP	GOBP_POSITIVE_REGULATION_OF_ESTABLISHMENT_OF...(04581)	35	38	0.921	3	646	14967	0.190872	0.85997	EE	1.30801
C5	GOBP	GOBP_PROTEIN_LOCALIZATION_TO_POSTSYNAPSE	35	45	0.778	3	646	14967	0.190872	0.85997	EE	1.30801
C5	GOMF	GOMF_AMIDE_TRANSMEMBRANE_TRANSPORTER_ACTIVITY	35	48	0.729	3	646	14967	0.190872	0.85997	EE	1.30801
C5	GOMF	GOMF_UBIQUITIN_LIKE_PROTEIN_CONJUGATING_ENZYME_BINDING	35	37	0.946	3	646	14967	0.190872	0.85997	EE	1.30801
C5	GOBP	GOBP_AMIDE_BIOSYNTHETIC_PROCESS	781	1004	0.778	39	646	14967	0.191314	0.85997	EE	1.3067
C5	GOCC	GOCC_RIBONUCLEOPROTEIN_GRANULE	229	270	0.848	13	646	14967	0.191656	0.85997	EE	1.3057
C5	GOMF	GOMF_BETA_CATENIN_BINDING	71	86	0.826	5	646	14967	0.191673	0.85997	EE	1.30565
CELLMARKER	CELLMARKER	Endothelial Cell Liver	71	79	0.899	5	646	14967	0.191673	0.976438	EE	1.30565
C5	GOBP	GOBP_CELLULAR_RESPONSE_TO_HORMONE_STIMULUS	459	612	0.75	24	646	14967	0.192143	0.85997	EE	1.30427
C5	GOBP	GOBP_REGULATION_OF_LEUKOCYTE_CHEMOTAXIS	90	126	0.714	6	646	14967	0.192768	0.85997	EE	1.30243
C5	GOBP	GOBP_SUBSTRATE_ADHESION_DEPENDENT_CELL_SPREADING	90	100	0.9	6	646	14967	0.192768	0.85997	EE	1.30243
C5	GOBP	GOBP_POSITIVE_REGULATION_OF_RNA_METABOLIC_PROCESS	1485	1898	0.782	71	646	14967	0.193204	0.85997	EE	1.30116
C5	GOCC	GOCC_AZUROPHIL_GRANULE	129	157	0.822	8	646	14967	0.194128	0.85997	EE	1.29846
C2	KEGG_MEDICUS	KEGG_MEDICUS_ENV_FACTOR_ARSENIC_TO_ELECTRON...(10754)	19	21	0.905	2	646	14967	0.196866	0.890035	EE	1.29053
C2	REACTOME	REACTOME_ENDOGENOUS_STEROLS	19	26	0.731	2	646	14967	0.196866	0.890035	EE	1.29053
C2	REACTOME	REACTOME_NEGATIVE_REGULATION_OF_MET_ACTIVITY	19	21	0.905	2	646	14967	0.196866	0.890035	EE	1.29053
C2	REACTOME	REACTOME_SIGNALING_BY_HIPPO	19	20	0.95	2	646	14967	0.196866	0.890035	EE	1.29053
C2	REACTOME	REACTOME_TICAM1_RIP1_MEDIATED_IKK_COMPLEX_RECRUITMENT	19	19	1	2	646	14967	0.196866	0.890035	EE	1.29053
C2	WP	WP_GLYCEROLIPIDS_AND_GLYCEROPHOSPHOLIPIDS	19	22	0.864	2	646	14967	0.196866	0.890035	EE	1.29053
C2	WP	WP_HEREDITARY_LEIOMYOMATOSIS_AND_RENAL_CELL...(14308)	19	20	0.95	2	646	14967	0.196866	0.890035	EE	1.29053
C2	WP	WP_ROLES_OF_CERAMIDES_IN_DEVELOPMENT_OF_INSULIN_RESISTANCE	19	23	0.826	2	646	14967	0.196866	0.890035	EE	1.29053
C5	GOBP	GOBP_MITOCHONDRIAL_TRANSCRIPTION	19	19	1	2	646	14967	0.196866	0.85997	EE	1.29053
C5	GOBP	GOBP_POSITIVE_REGULATION_OF_HEART_RATE	19	27	0.704	2	646	14967	0.196866	0.85997	EE	1.29053
C5	GOBP	GOBP_PYRIMIDINE_NUCLEOTIDE_CATABOLIC_PROCESS	19	22	0.864	2	646	14967	0.196866	0.85997	EE	1.29053
C5	GOBP	GOBP_REGULATION_OF_RAC_PROTEIN_SIGNAL_TRANSDUCTION	19	20	0.95	2	646	14967	0.196866	0.85997	EE	1.29053
C5	GOBP	GOBP_REGULATION_OF_TRANSCRIPTION_INVOLVED_IN_G1_S...(06752)	19	22	0.864	2	646	14967	0.196866	0.85997	EE	1.29053
C5	GOCC	GOCC_CYTOPLASMIC_DYNEIN_COMPLEX	19	23	0.826	2	646	14967	0.196866	0.85997	EE	1.29053
C5	GOMF	GOMF_METAL_CATION_PROTON_ANTIPORTER_ACTIVITY	19	26	0.731	2	646	14967	0.196866	0.85997	EE	1.29053
C5	GOMF	GOMF_TAU_PROTEIN_KINASE_ACTIVITY	19	22	0.864	2	646	14967	0.196866	0.85997	EE	1.29053
MITOCARTA	MITOCARTA	TCA cycle	19	20	0.95	2	646	14967	0.196866	0.242988	EE	1.29053
C2	WP	WP_ADIPOGENESIS	110	131	0.84	7	646	14967	0.197406	0.890035	EE	1.28898
C5	GOBP	GOBP_AUTOPHAGOSOME_ORGANIZATION	110	121	0.909	7	646	14967	0.197406	0.85997	EE	1.28898
C2	BIOCARTA	BIOCARTA_DICER_PATHWAY	5	5	1	1	646	14967	0.19799	0.890035	EE	1.2873
C2	KEGG_MEDICUS	KEGG_MEDICUS_PATHOGEN_SALMONELLA_SOPB_TO_ANXA2...(10842)	5	5	1	1	646	14967	0.19799	0.890035	EE	1.2873
C2	KEGG_MEDICUS	KEGG_MEDICUS_REFERENCE_CASR_PTH_SIGNALING_PATHWAY	5	7	0.714	1	646	14967	0.19799	0.890035	EE	1.2873
C2	KEGG_MEDICUS	KEGG_MEDICUS_REFERENCE_CREATINE_PATHWAY	5	7	0.714	1	646	14967	0.19799	0.890035	EE	1.2873
C2	KEGG_MEDICUS	KEGG_MEDICUS_REFERENCE_KERATAN_SULFATE_DEGRADATION	5	5	1	1	646	14967	0.19799	0.890035	EE	1.2873
C2	KEGG_MEDICUS	KEGG_MEDICUS_VARIANT_EWSR1_WT1_FUSION_TO...(11261)	5	6	0.833	1	646	14967	0.19799	0.890035	EE	1.2873
C2	KEGG_MEDICUS	KEGG_MEDICUS_VARIANT_MUTATION_CAUSED_ABERRANT_SNCA...(11325)	5	6	0.833	1	646	14967	0.19799	0.890035	EE	1.2873
C2	REACTOME	REACTOME_ARACHIDONATE_PRODUCTION_FROM_DAG	5	5	1	1	646	14967	0.19799	0.890035	EE	1.2873
C2	REACTOME	REACTOME_BETA_OXIDATION_OF_HEXANOYL_COA_TO_BUTANOYL_COA	5	5	1	1	646	14967	0.19799	0.890035	EE	1.2873
C2	REACTOME	REACTOME_BETA_OXIDATION_OF_LAUROYL_COA_TO_DECANOYL_COA_COA	5	5	1	1	646	14967	0.19799	0.890035	EE	1.2873
C2	REACTOME	REACTOME_BETA_OXIDATION_OF_OCTANOYL_COA_TO_HEXANOYL_COA	5	5	1	1	646	14967	0.19799	0.890035	EE	1.2873
C2	REACTOME	REACTOME_DEFECTIVE_LFNG_CAUSES_SCDO3	5	5	1	1	646	14967	0.19799	0.890035	EE	1.2873
C2	REACTOME	REACTOME_FORMATION_OF_XYLULOSE_5_PHOSPHATE	5	5	1	1	646	14967	0.19799	0.890035	EE	1.2873
C2	REACTOME	REACTOME_NEGATIVE_REGULATION_OF_TCF_DEPENDENT...(13010)	5	5	1	1	646	14967	0.19799	0.890035	EE	1.2873
C2	REACTOME	REACTOME_NOSTRIN_MEDIATED_ENOS_TRAFFICKING	5	5	1	1	646	14967	0.19799	0.890035	EE	1.2873
C2	REACTOME	REACTOME_RUNX1_REGULATES_EXPRESSION_OF_COMPONENTS...(13408)	5	5	1	1	646	14967	0.19799	0.890035	EE	1.2873
C2	REACTOME	REACTOME_RUNX3_REGULATES_IMMUNE_RESPONSE_AND_CELL_MIGRATION	5	6	0.833	1	646	14967	0.19799	0.890035	EE	1.2873
C2	REACTOME	REACTOME_SIGNALING_BY_MEMBRANE_TETHERED_FUSIONS_OF...(13513)	5	5	1	1	646	14967	0.19799	0.890035	EE	1.2873
C2	REACTOME	REACTOME_SYNTHESIS_OF_LIPOXINS_LX	5	6	0.833	1	646	14967	0.19799	0.890035	EE	1.2873
C2	REACTOME	REACTOME_TRAFFICKING_OF_MYRISTOYLATED_PROTEINS_TO_THE_CILIUM	5	5	1	1	646	14967	0.19799	0.890035	EE	1.2873
C2	WP	WP_CREATINE_PATHWAY	5	5	1	1	646	14967	0.19799	0.890035	EE	1.2873
C2	WP	WP_DISORDERS_IN_KETONE_BODY_SYNTHESIS	5	5	1	1	646	14967	0.19799	0.890035	EE	1.2873
C2	WP	WP_ESTRADIOL_REGULATION_IN_PORTO_SINUSOIDAL...(14204)	5	5	1	1	646	14967	0.19799	0.890035	EE	1.2873
C2	WP	WP_HFE_EFFECT_ON_HEPCIDIN_PRODUCTION	5	7	0.714	1	646	14967	0.19799	0.890035	EE	1.2873
C2	WP	WP_KETONE_BODIES_SYNTHESIS_AND_DEGRADATION	5	5	1	1	646	14967	0.19799	0.890035	EE	1.2873
C5	GOBP	GOBP_BRAIN_DERIVED_NEUROTROPHIC_FACTOR_RECEPTOR...(00683)	5	6	0.833	1	646	14967	0.19799	0.85997	EE	1.2873
C5	GOBP	GOBP_CDP_CHOLINE_PATHWAY	5	7	0.714	1	646	14967	0.19799	0.85997	EE	1.2873
C5	GOBP	GOBP_CELL_CELL_JUNCTION_DISASSEMBLY	5	5	1	1	646	14967	0.19799	0.85997	EE	1.2873
C5	GOBP	GOBP_CELL_CYCLE_DNA_REPLICATION_INITIATION	5	5	1	1	646	14967	0.19799	0.85997	EE	1.2873
C5	GOBP	GOBP_CGMP_CATABOLIC_PROCESS	5	5	1	1	646	14967	0.19799	0.85997	EE	1.2873
C5	GOBP	GOBP_CLUSTERING_OF_VOLTAGE_GATED_SODIUM_CHANNELS	5	6	0.833	1	646	14967	0.19799	0.85997	EE	1.2873
C5	GOBP	GOBP_CONVERGENT_EXTENSION_INVOLVED_IN_ORGANOGENESIS	5	5	1	1	646	14967	0.19799	0.85997	EE	1.2873
C5	GOBP	GOBP_CO_TRANSCRIPTIONAL_MRNA_3_END_PROCESSING...(01275)	5	5	1	1	646	14967	0.19799	0.85997	EE	1.2873
C5	GOBP	GOBP_CYTOPLASMIC_TRANSLATIONAL_ELONGATION	5	5	1	1	646	14967	0.19799	0.85997	EE	1.2873
C5	GOBP	GOBP_DETOXIFICATION_OF_NITROGEN_COMPOUND	5	5	1	1	646	14967	0.19799	0.85997	EE	1.2873
C5	GOBP	GOBP_DIPEPTIDE_TRANSMEMBRANE_TRANSPORT	5	7	0.714	1	646	14967	0.19799	0.85997	EE	1.2873
C5	GOBP	GOBP_DTTP_METABOLIC_PROCESS	5	5	1	1	646	14967	0.19799	0.85997	EE	1.2873
C5	GOBP	GOBP_ENDOCARDIAL_CUSHION_TO_MESENCHYMAL_TRANSITION	5	6	0.833	1	646	14967	0.19799	0.85997	EE	1.2873
C5	GOBP	GOBP_ESTABLISHMENT_OR_MAINTENANCE_OF_CYTOSKELETON_POLARITY	5	7	0.714	1	646	14967	0.19799	0.85997	EE	1.2873
C5	GOBP	GOBP_GLUCURONATE_CATABOLIC_PROCESS_TO_XYLULOSE_5_PHOSPHATE	5	5	1	1	646	14967	0.19799	0.85997	EE	1.2873
C5	GOBP	GOBP_HYDROGEN_SULFIDE_METABOLIC_PROCESS	5	7	0.714	1	646	14967	0.19799	0.85997	EE	1.2873
C5	GOBP	GOBP_LATE_ENDOSOME_TO_GOLGI_TRANSPORT	5	5	1	1	646	14967	0.19799	0.85997	EE	1.2873
C5	GOBP	GOBP_LEUCINE_IMPORT_ACROSS_PLASMA_MEMBRANE	5	5	1	1	646	14967	0.19799	0.85997	EE	1.2873
C5	GOBP	GOBP_MAINTENANCE_OF_CENTROSOME_LOCATION	5	6	0.833	1	646	14967	0.19799	0.85997	EE	1.2873
C5	GOBP	GOBP_MEIOTIC_CELL_CYCLE_PROCESS_INVOLVED_IN_OOCYTE_MATURATION	5	6	0.833	1	646	14967	0.19799	0.85997	EE	1.2873
C5	GOBP	GOBP_MITOCHONDRIAL_TRANSLATIONAL_ELONGATION	5	5	1	1	646	14967	0.19799	0.85997	EE	1.2873
C5	GOBP	GOBP_NEGATIVE_REGULATION_OF_AMINE_METABOLIC_PROCESS	5	6	0.833	1	646	14967	0.19799	0.85997	EE	1.2873
C5	GOBP	GOBP_NEGATIVE_REGULATION_OF_AUTOPHAGOSOME_MATURATION	5	5	1	1	646	14967	0.19799	0.85997	EE	1.2873
C5	GOBP	GOBP_NEGATIVE_REGULATION_OF_CELL_CYCLE_CHECKPOINT	5	6	0.833	1	646	14967	0.19799	0.85997	EE	1.2873
C5	GOBP	GOBP_NEGATIVE_REGULATION_OF_CERAMIDE_BIOSYNTHETIC_PROCESS	5	5	1	1	646	14967	0.19799	0.85997	EE	1.2873
C5	GOBP	GOBP_NEGATIVE_REGULATION_OF_DENDRITIC_CELL...(03266)	5	6	0.833	1	646	14967	0.19799	0.85997	EE	1.2873
C5	GOBP	GOBP_NEGATIVE_REGULATION_OF_DENDRITIC_SPINE_MORPHOGENESIS	5	6	0.833	1	646	14967	0.19799	0.85997	EE	1.2873
C5	GOBP	GOBP_NEGATIVE_REGULATION_OF_FATTY_ACID_BETA_OXIDATION	5	6	0.833	1	646	14967	0.19799	0.85997	EE	1.2873
C5	GOBP	GOBP_NEGATIVE_REGULATION_OF_LENS_FIBER_CELL...(03425)	5	6	0.833	1	646	14967	0.19799	0.85997	EE	1.2873
C5	GOBP	GOBP_NEGATIVE_REGULATION_OF_NEUTROPHIL_ACTIVATION	5	6	0.833	1	646	14967	0.19799	0.85997	EE	1.2873
C5	GOBP	GOBP_NEGATIVE_REGULATION_OF_PROTEIN_CATABOLIC...(03608)	5	5	1	1	646	14967	0.19799	0.85997	EE	1.2873
C5	GOBP	GOBP_NEGATIVE_REGULATION_OF_RESPIRATORY_BURST	5	6	0.833	1	646	14967	0.19799	0.85997	EE	1.2873
C5	GOBP	GOBP_NEGATIVE_REGULATION_OF_RUFFLE_ASSEMBLY	5	7	0.714	1	646	14967	0.19799	0.85997	EE	1.2873
C5	GOBP	GOBP_NEGATIVE_REGULATION_OF_SEQUESTERING_OF_TRIGLYCERIDE	5	6	0.833	1	646	14967	0.19799	0.85997	EE	1.2873
C5	GOBP	GOBP_NEGATIVE_REGULATION_OF_TRANSLATIONAL_ELONGATION	5	5	1	1	646	14967	0.19799	0.85997	EE	1.2873
C5	GOBP	GOBP_NUCLEAR_MIGRATION_ALONG_MICROTUBULE	5	5	1	1	646	14967	0.19799	0.85997	EE	1.2873
C5	GOBP	GOBP_ORNITHINE_TRANSPORT	5	7	0.714	1	646	14967	0.19799	0.85997	EE	1.2873
C5	GOBP	GOBP_PHAGOSOME_ACIDIFICATION	5	7	0.714	1	646	14967	0.19799	0.85997	EE	1.2873
C5	GOBP	GOBP_POSITIVE_REGULATION_OF_CAMP_DEPENDENT_PROTEIN...(04396)	5	5	1	1	646	14967	0.19799	0.85997	EE	1.2873
C5	GOBP	GOBP_POSITIVE_REGULATION_OF_DNA_LIGATION	5	5	1	1	646	14967	0.19799	0.85997	EE	1.2873
C5	GOBP	GOBP_POSITIVE_REGULATION_OF_GOLGI_TO_PLASMA...(04632)	5	5	1	1	646	14967	0.19799	0.85997	EE	1.2873
C5	GOBP	GOBP_POSITIVE_REGULATION_OF_HISTONE_DEACETYLATION	5	5	1	1	646	14967	0.19799	0.85997	EE	1.2873
C5	GOBP	GOBP_POSITIVE_REGULATION_OF_PROTEIN...(04973)	5	5	1	1	646	14967	0.19799	0.85997	EE	1.2873
C5	GOBP	GOBP_POSITIVE_REGULATION_OF_TORC2_SIGNALING	5	5	1	1	646	14967	0.19799	0.85997	EE	1.2873
C5	GOBP	GOBP_PROPIONATE_METABOLIC_PROCESS	5	5	1	1	646	14967	0.19799	0.85997	EE	1.2873
C5	GOBP	GOBP_PROPRIOCEPTION	5	5	1	1	646	14967	0.19799	0.85997	EE	1.2873
C5	GOBP	GOBP_PROTEIN_LINEAR_POLYUBIQUITINATION	5	5	1	1	646	14967	0.19799	0.85997	EE	1.2873
C5	GOBP	GOBP_PROTEIN_LIPOYLATION	5	5	1	1	646	14967	0.19799	0.85997	EE	1.2873
C5	GOBP	GOBP_PROTEIN_LOCALIZATION_TO_BICELLULAR_TIGHT_JUNCTION	5	5	1	1	646	14967	0.19799	0.85997	EE	1.2873
C5	GOBP	GOBP_PROTEIN_UNFOLDING	5	5	1	1	646	14967	0.19799	0.85997	EE	1.2873
C5	GOBP	GOBP_PURINE_NUCLEOSIDE_TRIPHOSPHATE_CATABOLIC_PROCESS	5	5	1	1	646	14967	0.19799	0.85997	EE	1.2873
C5	GOBP	GOBP_PURINE_RIBONUCLEOSIDE_CATABOLIC_PROCESS	5	6	0.833	1	646	14967	0.19799	0.85997	EE	1.2873
C5	GOBP	GOBP_REGULATION_OF_CHONDROCYTE_DEVELOPMENT	5	6	0.833	1	646	14967	0.19799	0.85997	EE	1.2873
C5	GOBP	GOBP_REGULATION_OF_ENDOSOME_ORGANIZATION	5	5	1	1	646	14967	0.19799	0.85997	EE	1.2873
C5	GOBP	GOBP_REGULATION_OF_FEMALE_RECEPTIVITY	5	7	0.714	1	646	14967	0.19799	0.85997	EE	1.2873
C5	GOBP	GOBP_REGULATION_OF_HISTONE_DEACETYLATION	5	6	0.833	1	646	14967	0.19799	0.85997	EE	1.2873
C5	GOBP	GOBP_REGULATION_OF_LIPOPHAGY	5	5	1	1	646	14967	0.19799	0.85997	EE	1.2873
C5	GOBP	GOBP_REGULATION_OF_MEMBRANE_TUBULATION	5	5	1	1	646	14967	0.19799	0.85997	EE	1.2873
C5	GOBP	GOBP_REGULATION_OF_MITOCHONDRIAL_RNA_CATABOLIC_PROCESS	5	5	1	1	646	14967	0.19799	0.85997	EE	1.2873
C5	GOBP	GOBP_REGULATION_OF_PROTEIN_LOCALIZATION_TO_LYSOSOME	5	5	1	1	646	14967	0.19799	0.85997	EE	1.2873
C5	GOBP	GOBP_REGULATION_OF_PROTEIN_OLIGOMERIZATION	5	5	1	1	646	14967	0.19799	0.85997	EE	1.2873
C5	GOBP	GOBP_REGULATION_OF_RELAXATION_OF_CARDIAC_MUSCLE	5	6	0.833	1	646	14967	0.19799	0.85997	EE	1.2873
C5	GOBP	GOBP_REGULATION_OF_SNRNA_TRANSCRIPTION_BY_RNA_POLYMERASE_II	5	5	1	1	646	14967	0.19799	0.85997	EE	1.2873
C5	GOBP	GOBP_REGULATION_OF_SYSTEMIC_ARTERIAL_BLOOD...(06714)	5	6	0.833	1	646	14967	0.19799	0.85997	EE	1.2873
C5	GOBP	GOBP_RESPONSE_TO_ERYTHROPOIETIN	5	7	0.714	1	646	14967	0.19799	0.85997	EE	1.2873
C5	GOBP	GOBP_RESPONSE_TO_LUTEINIZING_HORMONE	5	7	0.714	1	646	14967	0.19799	0.85997	EE	1.2873
C5	GOBP	GOBP_RRNA_TRANSPORT	5	5	1	1	646	14967	0.19799	0.85997	EE	1.2873
C5	GOBP	GOBP_STRESS_GRANULE_DISASSEMBLY	5	5	1	1	646	14967	0.19799	0.85997	EE	1.2873
C5	GOBP	GOBP_TRYPTOPHAN_TRANSPORT	5	6	0.833	1	646	14967	0.19799	0.85997	EE	1.2873
C5	GOBP	GOBP_TYPE_II_HYPERSENSITIVITY	5	6	0.833	1	646	14967	0.19799	0.85997	EE	1.2873
C5	GOBP	GOBP_WNT_PROTEIN_SECRETION	5	6	0.833	1	646	14967	0.19799	0.85997	EE	1.2873
C5	GOCC	GOCC_CKM_COMPLEX	5	5	1	1	646	14967	0.19799	0.85997	EE	1.2873
C5	GOCC	GOCC_EQUATORIAL_MICROTUBULE_ORGANIZING_CENTER	5	5	1	1	646	14967	0.19799	0.85997	EE	1.2873
C5	GOCC	GOCC_OMEGASOME	5	5	1	1	646	14967	0.19799	0.85997	EE	1.2873
C5	GOCC	GOCC_PHOSPHORYLASE_KINASE_COMPLEX	5	5	1	1	646	14967	0.19799	0.85997	EE	1.2873
C5	GOCC	GOCC_POLAR_MICROTUBULE	5	5	1	1	646	14967	0.19799	0.85997	EE	1.2873
C5	GOCC	GOCC_RAGULATOR_COMPLEX	5	5	1	1	646	14967	0.19799	0.85997	EE	1.2873
C5	GOCC	GOCC_TRANSCRIPTION_FACTOR_AP_1_COMPLEX	5	5	1	1	646	14967	0.19799	0.85997	EE	1.2873
C5	GOCC	GOCC_TUBULAR_ENDOSOME	5	5	1	1	646	14967	0.19799	0.85997	EE	1.2873
C5	GOMF	GOMF_ACETYLESTERASE_ACTIVITY	5	5	1	1	646	14967	0.19799	0.85997	EE	1.2873
C5	GOMF	GOMF_ADP_PHOSPHATASE_ACTIVITY	5	5	1	1	646	14967	0.19799	0.85997	EE	1.2873
C5	GOMF	GOMF_ALPHA_GLUCOSIDASE_ACTIVITY	5	6	0.833	1	646	14967	0.19799	0.85997	EE	1.2873
C5	GOMF	GOMF_BETA_N_ACETYLHEXOSAMINIDASE_ACTIVITY	5	5	1	1	646	14967	0.19799	0.85997	EE	1.2873
C5	GOMF	GOMF_CAMP_DEPENDENT_PROTEIN_KINASE_ACTIVITY	5	6	0.833	1	646	14967	0.19799	0.85997	EE	1.2873
C5	GOMF	GOMF_CYCLOHYDROLASE_ACTIVITY	5	5	1	1	646	14967	0.19799	0.85997	EE	1.2873
C5	GOMF	GOMF_D1_DOPAMINE_RECEPTOR_BINDING	5	6	0.833	1	646	14967	0.19799	0.85997	EE	1.2873
C5	GOMF	GOMF_DEOXYRIBONUCLEOTIDE_BINDING	5	5	1	1	646	14967	0.19799	0.85997	EE	1.2873
C5	GOMF	GOMF_GLYCEROL_3_PHOSPHATE_O_ACYLTRANSFERASE_ACTIVITY	5	5	1	1	646	14967	0.19799	0.85997	EE	1.2873
C5	GOMF	GOMF_G_QUADRUPLEX_RNA_BINDING	5	7	0.714	1	646	14967	0.19799	0.85997	EE	1.2873
C5	GOMF	GOMF_HISTONE_H3K4ME_H3K4ME2_H3K4ME3_DEMETHYLASE_ACTIVITY	5	5	1	1	646	14967	0.19799	0.85997	EE	1.2873
C5	GOMF	GOMF_HISTONE_H4K20_MONOMETHYLTRANSFERASE_ACTIVITY	5	6	0.833	1	646	14967	0.19799	0.85997	EE	1.2873
C5	GOMF	GOMF_INOSITOL_1_3_4_5_6_PENTAKISPHOSPHATE_KINASE_ACTIVITY	5	5	1	1	646	14967	0.19799	0.85997	EE	1.2873
C5	GOMF	GOMF_LEUKOTRIENE_C4_SYNTHASE_ACTIVITY	5	5	1	1	646	14967	0.19799	0.85997	EE	1.2873
C5	GOMF	GOMF_LIPASE_BINDING	5	7	0.714	1	646	14967	0.19799	0.85997	EE	1.2873
C5	GOMF	GOMF_MOLYBDOPTERIN_COFACTOR_BINDING	5	6	0.833	1	646	14967	0.19799	0.85997	EE	1.2873
C5	GOMF	GOMF_NADPLUS_PROTEIN_ASPARTATE_ADP...(09976)	5	5	1	1	646	14967	0.19799	0.85997	EE	1.2873
C5	GOMF	GOMF_NADPLUS_PROTEIN_LYSINE_ADP_RIBOSYLTRANSFERASE_ACTIVITY	5	5	1	1	646	14967	0.19799	0.85997	EE	1.2873
C5	GOMF	GOMF_PHOSPHOTRANSFERASE_ACTIVITY_NITROGENOUS_GROUP_AS_ACCEPTOR	5	7	0.714	1	646	14967	0.19799	0.85997	EE	1.2873
C5	GOMF	GOMF_PROTEIN_PHOSPHATASE_2B_BINDING	5	6	0.833	1	646	14967	0.19799	0.85997	EE	1.2873
C5	GOMF	GOMF_PYRUVATE_DEHYDROGENASE_LIPOAMIDE_PHOSPHATASE_ACTIVITY	5	5	1	1	646	14967	0.19799	0.85997	EE	1.2873
C5	GOMF	GOMF_SERINE_TYPE_CARBOXYPEPTIDASE_ACTIVITY	5	5	1	1	646	14967	0.19799	0.85997	EE	1.2873
C5	GOMF	GOMF_THYROID_HORMONE_BINDING	5	6	0.833	1	646	14967	0.19799	0.85997	EE	1.2873
C5	GOMF	GOMF_TRANSCRIPTION_REGULATOR_ACTIVATOR_ACTIVITY	5	5	1	1	646	14967	0.19799	0.85997	EE	1.2873
C5	GOMF	GOMF_VOLTAGE_GATED_SODIUM_CHANNEL_ACTIVITY...(10742)	5	5	1	1	646	14967	0.19799	0.85997	EE	1.2873
MITOCARTA	MITOCARTA	CV assembly factors	5	5	1	1	646	14967	0.19799	0.242988	EE	1.2873
MITOCARTA	MITOCARTA	Carnitine shuttle	5	5	1	1	646	14967	0.19799	0.242988	EE	1.2873
MITOCARTA	MITOCARTA	Coenzyme A metabolism	5	5	1	1	646	14967	0.19799	0.242988	EE	1.2873
CELLMARKER	CELLMARKER	CD4+ T Cell Spleen	5	6	0.833	1	646	14967	0.19799	0.976438	EE	1.2873
CELLMARKER	CELLMARKER	CD56dim Natural Killer Cell Peripheral Blood	5	6	0.833	1	646	14967	0.19799	0.976438	EE	1.2873
CELLMARKER	CELLMARKER	Memory B Cell Precursor Undefined	5	5	1	1	646	14967	0.19799	0.976438	EE	1.2873
CELLMARKER	CELLMARKER	Monocyte Heart	5	5	1	1	646	14967	0.19799	0.976438	EE	1.2873
C2	REACTOME	REACTOME_ORGANELLE_BIOGENESIS_AND_MAINTENANCE	272	295	0.922	15	646	14967	0.198775	0.890804	EE	1.28505
C5	GOBP	GOBP_VACUOLAR_LOCALIZATION	72	89	0.809	5	646	14967	0.199251	0.85997	EE	1.28369
C5	GOCC	GOCC_AZUROPHIL_GRANULE_LUMEN	72	91	0.791	5	646	14967	0.199251	0.85997	EE	1.28369
C5	GOMF	GOMF_ATPASE_COUPLED_TRANSMEMBRANE_TRANSPORTER_ACTIVITY	72	96	0.75	5	646	14967	0.199251	0.85997	EE	1.28369
C5	GOBP	GOBP_RESPONSE_TO_EXTRACELLULAR_STIMULUS	398	524	0.76	21	646	14967	0.199775	0.85997	EE	1.28219
C5	GOBP	GOBP_METHYLATION	252	282	0.894	14	646	14967	0.201455	0.85997	EE	1.27742
C2	REACTOME	REACTOME_NOD1_2_SIGNALING_PATHWAY	36	36	1	3	646	14967	0.202033	0.902623	EE	1.27578
C5	GOBP	GOBP_ENDOLYSOSOMAL_TOLL_LIKE_RECEPTOR_SIGNALING_PATHWAY	36	47	0.766	3	646	14967	0.202033	0.85997	EE	1.27578
C5	GOBP	GOBP_REGULATION_OF_FIBROBLAST_MIGRATION	36	39	0.923	3	646	14967	0.202033	0.85997	EE	1.27578
C5	GOBP	GOBP_REGULATION_OF_LONG_TERM_SYNAPTIC_POTENTIATION	36	46	0.783	3	646	14967	0.202033	0.85997	EE	1.27578
C5	GOBP	GOBP_RUFFLE_ASSEMBLY	36	45	0.8	3	646	14967	0.202033	0.85997	EE	1.27578
C5	GOCC	GOCC_CUL3_RING_UBIQUITIN_LIGASE_COMPLEX	36	36	1	3	646	14967	0.202033	0.85997	EE	1.27578
C5	GOCC	GOCC_CYTOCHROME_COMPLEX	36	42	0.857	3	646	14967	0.202033	0.85997	EE	1.27578
C5	GOCC	GOCC_PHAGOPHORE_ASSEMBLY_SITE	36	38	0.947	3	646	14967	0.202033	0.85997	EE	1.27578
C5	GOMF	GOMF_ALPHA_TUBULIN_BINDING	36	43	0.837	3	646	14967	0.202033	0.85997	EE	1.27578
C5	GOMF	GOMF_FAD_BINDING	36	40	0.9	3	646	14967	0.202033	0.85997	EE	1.27578
C5	GOMF	GOMF_KINESIN_BINDING	36	44	0.818	3	646	14967	0.202033	0.85997	EE	1.27578
C2	REACTOME	REACTOME_TRANSCRIPTIONAL_ACTIVATION_OF...(13716)	54	55	0.982	4	646	14967	0.203559	0.906649	EE	1.27148
C5	GOBP	GOBP_NEGATIVE_REGULATION_OF_ACTIN_FILAMENT...(03091)	54	66	0.818	4	646	14967	0.203559	0.85997	EE	1.27148
C5	GOMF	GOMF_NAD_BINDING	54	56	0.964	4	646	14967	0.203559	0.85997	EE	1.27148
C5	GOBP	GOBP_CELLULAR_RESPONSE_TO_STEROID_HORMONE_STIMULUS	171	208	0.822	10	646	14967	0.204979	0.85997	EE	1.26749
C2	REACTOME	REACTOME_CELLULAR_RESPONSE_TO_STARVATION	151	157	0.962	9	646	14967	0.205608	0.909283	EE	1.26574
C5	GOCC	GOCC_LATE_ENDOSOME_MEMBRANE	151	175	0.863	9	646	14967	0.205608	0.85997	EE	1.26574
C5	GOBP	GOBP_MAINTENANCE_OF_LOCATION	275	350	0.786	15	646	14967	0.210279	0.85997	EE	1.2528
C2	PID	PID_ERA_GENOMIC_PATHWAY	55	64	0.859	4	646	14967	0.212639	0.909283	EE	1.24634
C2	KEGG_MEDICUS	KEGG_MEDICUS_REFERENCE_CXCR4_GNAQ_PLCB_G...(10952)	20	21	0.952	2	646	14967	0.212871	0.909283	EE	1.24571
C2	KEGG_MEDICUS	KEGG_MEDICUS_REFERENCE_MGLUR5_CA2_APOPTOTIC_PATHWAY	20	22	0.909	2	646	14967	0.212871	0.909283	EE	1.24571
C2	KEGG_MEDICUS	KEGG_MEDICUS_VARIANT_MUTATION_CAUSED_ABERRANT...(11302)	20	22	0.909	2	646	14967	0.212871	0.909283	EE	1.24571
C2	REACTOME	REACTOME_DISEASES_ASSOCIATED_WITH_N_GLYCOSYLATION_OF_PROTEINS	20	20	1	2	646	14967	0.212871	0.909283	EE	1.24571
C2	WP	WP_SARS_COV_2_MITOCHONDRIAL_CHRONIC_OXIDATIVE...(14650)	20	26	0.769	2	646	14967	0.212871	0.909283	EE	1.24571
C5	GOBP	GOBP_CEREBELLAR_PURKINJE_CELL_LAYER_DEVELOPMENT	20	28	0.714	2	646	14967	0.212871	0.85997	EE	1.24571
C5	GOBP	GOBP_LATE_ENDOSOME_TO_LYSOSOME_TRANSPORT	20	22	0.909	2	646	14967	0.212871	0.85997	EE	1.24571
C5	GOBP	GOBP_MAINTENANCE_OF_SYNAPSE_STRUCTURE	20	26	0.769	2	646	14967	0.212871	0.85997	EE	1.24571
C5	GOBP	GOBP_MOTOR_NEURON_APOPTOTIC_PROCESS	20	21	0.952	2	646	14967	0.212871	0.85997	EE	1.24571
C5	GOBP	GOBP_NEGATIVE_REGULATION_OF_REGULATED_SECRETORY_PATHWAY	20	25	0.8	2	646	14967	0.212871	0.85997	EE	1.24571
C5	GOBP	GOBP_NEGATIVE_REGULATION_OF_VIRAL_LIFE_CYCLE	20	28	0.714	2	646	14967	0.212871	0.85997	EE	1.24571
C5	GOBP	GOBP_POSTSYNAPTIC_NEUROTRANSMITTER_RECEPTOR...(05193)	20	24	0.833	2	646	14967	0.212871	0.85997	EE	1.24571
C5	GOBP	GOBP_PROTEIN_LOCALIZATION_TO_CELL_CELL_JUNCTION	20	22	0.909	2	646	14967	0.212871	0.85997	EE	1.24571
C5	GOBP	GOBP_REGULATION_OF_ATP_METABOLIC_PROCESS	20	24	0.833	2	646	14967	0.212871	0.85997	EE	1.24571
C2	WP	WP_WNT_SIGNALING	93	113	0.823	6	646	14967	0.213082	0.909283	EE	1.24514
C2	KEGG_MEDICUS	KEGG_MEDICUS_REFERENCE_RAB7_REGULATED_MICROTUBULE...(11144)	37	43	0.86	3	646	14967	0.213343	0.909283	EE	1.24443
C2	WP	WP_TNF_RELATED_WEAK_INDUCER_OF_APOPTOSIS_TWEAK...(14716)	37	38	0.974	3	646	14967	0.213343	0.909283	EE	1.24443
C5	GOBP	GOBP_DEOXYRIBONUCLEOTIDE_METABOLIC_PROCESS	37	43	0.86	3	646	14967	0.213343	0.85997	EE	1.24443
C5	GOBP	GOBP_ESTABLISHMENT_OF_PROTEIN_LOCALIZATION_TO...(01734)	37	38	0.974	3	646	14967	0.213343	0.85997	EE	1.24443
C5	GOBP	GOBP_POSITIVE_REGULATION_OF_ATP_DEPENDENT_ACTIVITY	37	41	0.902	3	646	14967	0.213343	0.85997	EE	1.24443
CELLMARKER	CELLMARKER	Regulatory T (Treg) Cell Liver	360	411	0.876	19	646	14967	0.213821	0.976438	EE	1.24313
C5	GOMF	GOMF_RNA_POLYMERASE_II_SPECIFIC_DNA_BINDING...(10442)	297	344	0.863	16	646	14967	0.214483	0.85997	EE	1.24133
C5	GOBP	GOBP_LIPID_STORAGE	74	94	0.787	5	646	14967	0.214704	0.85997	EE	1.24073
C5	GOBP	GOBP_NEGATIVE_REGULATION_OF_RNA_BIOSYNTHETIC_PROCESS	1055	1339	0.788	51	646	14967	0.215259	0.85997	EE	1.23923
C5	GOBP	GOBP_CELLULAR_RESPONSE_TO_STARVATION	153	178	0.86	9	646	14967	0.216184	0.85997	EE	1.23674
C5	GOMF	GOMF_TRANSCRIPTION_COREPRESSOR_ACTIVITY	174	194	0.897	10	646	14967	0.219886	0.85997	EE	1.22683
C2	REACTOME	REACTOME_PEROXISOMAL_PROTEIN_IMPORT	56	63	0.889	4	646	14967	0.221829	0.909283	EE	1.22168
C2	REACTOME	REACTOME_SENSORY_PROCESSING_OF_SOUND	56	77	0.727	4	646	14967	0.221829	0.909283	EE	1.22168
C2	WP	WP_3Q29_COPY_NUMBER_VARIATION_SYNDROME	56	64	0.875	4	646	14967	0.221829	0.909283	EE	1.22168
C5	GOBP	GOBP_DICARBOXYLIC_ACID_METABOLIC_PROCESS	75	95	0.789	5	646	14967	0.222569	0.85997	EE	1.21973
C5	GOBP	GOBP_REGULATION_OF_RESPONSE_TO_ENDOPLASMIC...(06594)	75	82	0.915	5	646	14967	0.222569	0.85997	EE	1.21973
C2	PID	PID_IFNG_PATHWAY	38	40	0.95	3	646	14967	0.224784	0.909283	EE	1.21391
C2	REACTOME	REACTOME_RECYCLING_PATHWAY_OF_L1	38	49	0.776	3	646	14967	0.224784	0.909283	EE	1.21391
C2	WP	WP_OXIDATIVE_DAMAGE_RESPONSE	38	40	0.95	3	646	14967	0.224784	0.909283	EE	1.21391
C5	GOBP	GOBP_CELLULAR_RESPONSE_TO_OXYGEN_LEVELS	135	174	0.776	8	646	14967	0.228286	0.85997	EE	1.20479
C2	BIOCARTA	BIOCARTA_CASPASE_PATHWAY	21	22	0.955	2	646	14967	0.228992	0.909283	EE	1.20296
C2	BIOCARTA	BIOCARTA_CERAMIDE_PATHWAY	21	21	1	2	646	14967	0.228992	0.909283	EE	1.20296
C2	KEGG_MEDICUS	KEGG_MEDICUS_REFERENCE_EGF_EGFR_ACTIN_SIGNALING_PATHWAY	21	21	1	2	646	14967	0.228992	0.909283	EE	1.20296
C2	KEGG_MEDICUS	KEGG_MEDICUS_VARIANT_MUTATION_CAUSED_ABERRANT_HTT...(11313)	21	23	0.913	2	646	14967	0.228992	0.909283	EE	1.20296
C2	REACTOME	REACTOME_MITOCHONDRIAL_TRNA_AMINOACYLATION	21	21	1	2	646	14967	0.228992	0.909283	EE	1.20296
C5	GOBP	GOBP_ARF_PROTEIN_SIGNAL_TRANSDUCTION	21	22	0.955	2	646	14967	0.228992	0.85997	EE	1.20296
C5	GOBP	GOBP_CHOLESTEROL_STORAGE	21	25	0.84	2	646	14967	0.228992	0.85997	EE	1.20296
C5	GOBP	GOBP_CYTOPLASMIC_SEQUESTERING_OF_PROTEIN	21	22	0.955	2	646	14967	0.228992	0.85997	EE	1.20296
C5	GOBP	GOBP_INCLUSION_BODY_ASSEMBLY	21	24	0.875	2	646	14967	0.228992	0.85997	EE	1.20296
C5	GOBP	GOBP_INOSITOL_PHOSPHATE_BIOSYNTHETIC_PROCESS	21	29	0.724	2	646	14967	0.228992	0.85997	EE	1.20296
C5	GOBP	GOBP_NADPH_REGENERATION	21	23	0.913	2	646	14967	0.228992	0.85997	EE	1.20296
C5	GOBP	GOBP_POSITIVE_REGULATION_BY_HOST_OF_VIRAL_PROCESS	21	21	1	2	646	14967	0.228992	0.85997	EE	1.20296
C5	GOBP	GOBP_POSITIVE_REGULATION_OF_COLLAGEN_METABOLIC_PROCESS	21	27	0.778	2	646	14967	0.228992	0.85997	EE	1.20296
C5	GOBP	GOBP_REGULATION_OF_PROTEIN_SUMOYLATION	21	24	0.875	2	646	14967	0.228992	0.85997	EE	1.20296
C5	GOMF	GOMF_GLUTATHIONE_TRANSFERASE_ACTIVITY	21	29	0.724	2	646	14967	0.228992	0.85997	EE	1.20296
C5	GOMF	GOMF_GLYCOLIPID_BINDING	21	29	0.724	2	646	14967	0.228992	0.85997	EE	1.20296
C5	GOMF	GOMF_SPHINGOLIPID_BINDING	21	28	0.75	2	646	14967	0.228992	0.85997	EE	1.20296
C5	GOMF	GOMF_TRANSFORMING_GROWTH_FACTOR_BETA_RECEPTOR_BINDING	21	26	0.808	2	646	14967	0.228992	0.85997	EE	1.20296
C5	GOMF	GOMF_S_ADENOSYLMETHIONINE_DEPENDENT...(10575)	176	188	0.936	10	646	14967	0.230057	0.85997	EE	1.20021
C5	GOBP	GOBP_NEGATIVE_REGULATION_OF_ERK1_AND_ERK2_CASCADE	57	77	0.74	4	646	14967	0.231121	0.85997	EE	1.19748
C5	GOBP	GOBP_TRNA_METABOLIC_PROCESS	197	197	1	11	646	14967	0.232105	0.85997	EE	1.19495
C2	BIOCARTA	BIOCARTA_TERC_PATHWAY	6	6	1	1	646	14967	0.232618	0.909283	EE	1.19364
C2	KEGG_MEDICUS	KEGG_MEDICUS_PATHOGEN_ARSENIC_TO_ELECTRON_TRANSFER_IN_COMPLEX_II	6	6	1	1	646	14967	0.232618	0.909283	EE	1.19364
C2	KEGG_MEDICUS	KEGG_MEDICUS_PATHOGEN_HCMV_UL33_TO_GNAQ_PLCB_G...(10795)	6	6	1	1	646	14967	0.232618	0.909283	EE	1.19364
C2	KEGG_MEDICUS	KEGG_MEDICUS_REFERENCE_REGULATION_OF_TNF_NFKB...(11160)	6	6	1	1	646	14967	0.232618	0.909283	EE	1.19364
C2	KEGG_MEDICUS	KEGG_MEDICUS_REFERENCE_TNF_RIPK1_3_SIGNALING_PATHWAY	6	7	0.857	1	646	14967	0.232618	0.909283	EE	1.19364
C2	KEGG_MEDICUS	KEGG_MEDICUS_VARIANT_AMPLIFIED_REL_TO_TRANSCRIPTION	6	8	0.75	1	646	14967	0.232618	0.909283	EE	1.19364
C2	KEGG_MEDICUS	KEGG_MEDICUS_VARIANT_MUTATION_ACTIVATED_ITPR1_TO...(11281)	6	7	0.857	1	646	14967	0.232618	0.909283	EE	1.19364
C2	KEGG_MEDICUS	KEGG_MEDICUS_VARIANT_MUTATION_CAUSED_ABERRANT_SOD1...(11329)	6	6	1	1	646	14967	0.232618	0.909283	EE	1.19364
C2	KEGG_MEDICUS	KEGG_MEDICUS_VARIANT_SCRAPIE_CONFORMATION_PRPSC_TO...(11365)	6	6	1	1	646	14967	0.232618	0.909283	EE	1.19364
C2	REACTOME	REACTOME_BETA_OXIDATION_OF_DECANOYL_COA_TO...(12271)	6	6	1	1	646	14967	0.232618	0.909283	EE	1.19364
C2	REACTOME	REACTOME_ERYTHROPOIETIN_ACTIVATES_PHOSPHOLIPASE_C_GAMMA_PLCG	6	7	0.857	1	646	14967	0.232618	0.909283	EE	1.19364
C2	REACTOME	REACTOME_ERYTHROPOIETIN_ACTIVATES_STAT5	6	7	0.857	1	646	14967	0.232618	0.909283	EE	1.19364
C2	REACTOME	REACTOME_FORMYL_PEPTIDE_RECEPTORS_BIND_FORMYL...(12637)	6	8	0.75	1	646	14967	0.232618	0.909283	EE	1.19364
C2	REACTOME	REACTOME_PRE_NOTCH_PROCESSING_IN_THE_ENDOPLASMIC_RETICULUM	6	6	1	1	646	14967	0.232618	0.909283	EE	1.19364
C2	REACTOME	REACTOME_PROTON_COUPLED_MONOCARBOXYLATE_TRANSPORT	6	6	1	1	646	14967	0.232618	0.909283	EE	1.19364
C2	REACTOME	REACTOME_REGULATION_OF_CDH19_EXPRESSION_AND_FUNCTION	6	7	0.857	1	646	14967	0.232618	0.909283	EE	1.19364
C2	REACTOME	REACTOME_SCAVENGING_BY_CLASS_F_RECEPTORS	6	6	1	1	646	14967	0.232618	0.909283	EE	1.19364
C2	REACTOME	REACTOME_SIGNALING_BY_MAPK_MUTANTS	6	7	0.857	1	646	14967	0.232618	0.909283	EE	1.19364
C2	REACTOME	REACTOME_SULFIDE_OXIDATION_TO_SULFATE	6	6	1	1	646	14967	0.232618	0.909283	EE	1.19364
C2	REACTOME	REACTOME_TRANSPORT_OF_RCBL_WITHIN_THE_BODY	6	8	0.75	1	646	14967	0.232618	0.909283	EE	1.19364
C2	WP	WP_FLUOROACETIC_ACID_TOXICITY	6	6	1	1	646	14967	0.232618	0.909283	EE	1.19364
C2	WP	WP_MIR_124_PREDICTED_INTERACTIONS_WITH_CELL_CYCLE...(14459)	6	6	1	1	646	14967	0.232618	0.909283	EE	1.19364
C5	GOBP	GOBP_ADENINE_TRANSPORT	6	6	1	1	646	14967	0.232618	0.85997	EE	1.19364
C5	GOBP	GOBP_BUD_ELONGATION_INVOLVED_IN_LUNG_BRANCHING	6	7	0.857	1	646	14967	0.232618	0.85997	EE	1.19364
C5	GOBP	GOBP_CELLULAR_RESPONSE_TO_NITROSATIVE_STRESS	6	6	1	1	646	14967	0.232618	0.85997	EE	1.19364
C5	GOBP	GOBP_CERAMIDE_1_PHOSPHATE_TRANSPORT	6	7	0.857	1	646	14967	0.232618	0.85997	EE	1.19364
C5	GOBP	GOBP_CEREBRAL_CORTEX_TANGENTIAL_MIGRATION	6	6	1	1	646	14967	0.232618	0.85997	EE	1.19364
C5	GOBP	GOBP_CHONDROCYTE_HYPERTROPHY	6	6	1	1	646	14967	0.232618	0.85997	EE	1.19364
C5	GOBP	GOBP_CO_TRANSCRIPTIONAL_RNA_3_END_PROCESSING...(01276)	6	6	1	1	646	14967	0.232618	0.85997	EE	1.19364
C5	GOBP	GOBP_CRANIAL_SUTURE_MORPHOGENESIS	6	8	0.75	1	646	14967	0.232618	0.85997	EE	1.19364
C5	GOBP	GOBP_DNA_PROTECTION	6	7	0.857	1	646	14967	0.232618	0.85997	EE	1.19364
C5	GOBP	GOBP_ECTODERMAL_CELL_DIFFERENTIATION	6	7	0.857	1	646	14967	0.232618	0.85997	EE	1.19364
C5	GOBP	GOBP_EMBRYONIC_PROCESS_INVOLVED_IN_FEMALE_PREGNANCY	6	7	0.857	1	646	14967	0.232618	0.85997	EE	1.19364
C5	GOBP	GOBP_FARNESYL_DIPHOSPHATE_METABOLIC_PROCESS	6	6	1	1	646	14967	0.232618	0.85997	EE	1.19364
C5	GOBP	GOBP_FATTY_ACYL_COA_CATABOLIC_PROCESS	6	6	1	1	646	14967	0.232618	0.85997	EE	1.19364
C5	GOBP	GOBP_GLUCOSE_IMPORT_IN_RESPONSE_TO_INSULIN_STIMULUS	6	6	1	1	646	14967	0.232618	0.85997	EE	1.19364
C5	GOBP	GOBP_GLYOXYLATE_METABOLIC_PROCESS	6	8	0.75	1	646	14967	0.232618	0.85997	EE	1.19364
C5	GOBP	GOBP_INTRACELLULAR_DISTRIBUTION_OF_MITOCHONDRIA	6	7	0.857	1	646	14967	0.232618	0.85997	EE	1.19364
C5	GOBP	GOBP_ISOLEUCINE_METABOLIC_PROCESS	6	7	0.857	1	646	14967	0.232618	0.85997	EE	1.19364
C5	GOBP	GOBP_KERATINOCYTE_APOPTOTIC_PROCESS	6	7	0.857	1	646	14967	0.232618	0.85997	EE	1.19364
C5	GOBP	GOBP_KETONE_BODY_BIOSYNTHETIC_PROCESS	6	6	1	1	646	14967	0.232618	0.85997	EE	1.19364
C5	GOBP	GOBP_LIPID_DROPLET_DISASSEMBLY	6	6	1	1	646	14967	0.232618	0.85997	EE	1.19364
C5	GOBP	GOBP_L_SERINE_TRANSPORT	6	8	0.75	1	646	14967	0.232618	0.85997	EE	1.19364
C5	GOBP	GOBP_MITOCHONDRIAL_RNA_CATABOLIC_PROCESS	6	6	1	1	646	14967	0.232618	0.85997	EE	1.19364
C5	GOBP	GOBP_MRNA_3_END_PROCESSING_BY_STEM_LOOP_BINDING_AND_CLEAVAGE	6	6	1	1	646	14967	0.232618	0.85997	EE	1.19364
C5	GOBP	GOBP_MYELOID_DENDRITIC_CELL_CYTOKINE_PRODUCTION	6	8	0.75	1	646	14967	0.232618	0.85997	EE	1.19364
C5	GOBP	GOBP_NEGATIVE_REGULATION_OF_B_CELL_RECEPTOR...(03150)	6	8	0.75	1	646	14967	0.232618	0.85997	EE	1.19364
C5	GOBP	GOBP_NEGATIVE_REGULATION_OF_CARDIAC_MUSCLE_ADAPTATION	6	8	0.75	1	646	14967	0.232618	0.85997	EE	1.19364
C5	GOBP	GOBP_NEGATIVE_REGULATION_OF_DNA_TEMPLATED...(03284)	6	7	0.857	1	646	14967	0.232618	0.85997	EE	1.19364
C5	GOBP	GOBP_NEGATIVE_REGULATION_OF_PEPTIDYL_CYSTEINE_S_NITROSYLATION	6	8	0.75	1	646	14967	0.232618	0.85997	EE	1.19364
C5	GOBP	GOBP_NEGATIVE_REGULATION_OF_PEPTIDYL_LYSINE_ACETYLATION	6	6	1	1	646	14967	0.232618	0.85997	EE	1.19364
C5	GOBP	GOBP_NEGATIVE_REGULATION_OF_PROTEIN_LOCALIZATION_TO_CHROMATIN	6	7	0.857	1	646	14967	0.232618	0.85997	EE	1.19364
C5	GOBP	GOBP_NEGATIVE_REGULATION_OF_RIBOSOME_BIOGENESIS	6	7	0.857	1	646	14967	0.232618	0.85997	EE	1.19364
C5	GOBP	GOBP_NEGATIVE_REGULATION_OF_SPHINGOLIPID...(03700)	6	6	1	1	646	14967	0.232618	0.85997	EE	1.19364
C5	GOBP	GOBP_NEGATIVE_REGULATION_OF_TUBULIN_DEACETYLATION	6	6	1	1	646	14967	0.232618	0.85997	EE	1.19364
C5	GOBP	GOBP_NON_CANONICAL_WNT_SIGNALING_PATHWAY_VIA_JNK_CASCADE	6	6	1	1	646	14967	0.232618	0.85997	EE	1.19364
C5	GOBP	GOBP_POSITIVE_REGULATION_OF_AUTOPHAGOSOME_MATURATION	6	7	0.857	1	646	14967	0.232618	0.85997	EE	1.19364
C5	GOBP	GOBP_POSITIVE_REGULATION_OF_MRNA_3_END_PROCESSING	6	6	1	1	646	14967	0.232618	0.85997	EE	1.19364
C5	GOBP	GOBP_POSITIVE_REGULATION_OF_TRANSCRIPTION_BY_GLUCOSE	6	7	0.857	1	646	14967	0.232618	0.85997	EE	1.19364
C5	GOBP	GOBP_PROTEIN_LOCALIZATION_TO_SITE_OF_DOUBLE_STRAND_BREAK	6	6	1	1	646	14967	0.232618	0.85997	EE	1.19364
C5	GOBP	GOBP_PROTON_TRANSPORTING_V_TYPE_ATPASE_COMPLEX_ASSEMBLY	6	8	0.75	1	646	14967	0.232618	0.85997	EE	1.19364
C5	GOBP	GOBP_PURINE_DEOXYRIBONUCLEOSIDE_TRIPHOSPHATE...(05474)	6	6	1	1	646	14967	0.232618	0.85997	EE	1.19364
C5	GOBP	GOBP_PYRIMIDINE_DEOXYRIBONUCLEOSIDE_TRIPHOSPHATE...(05514)	6	7	0.857	1	646	14967	0.232618	0.85997	EE	1.19364
C5	GOBP	GOBP_REGULATION_OF_CAVEOLIN_MEDIATED_ENDOCYTOSIS	6	6	1	1	646	14967	0.232618	0.85997	EE	1.19364
C5	GOBP	GOBP_REGULATION_OF_CELLULAR_PH_REDUCTION	6	8	0.75	1	646	14967	0.232618	0.85997	EE	1.19364
C5	GOBP	GOBP_REGULATION_OF_CHAPERONE_MEDIATED_AUTOPHAGY	6	8	0.75	1	646	14967	0.232618	0.85997	EE	1.19364
C5	GOBP	GOBP_REGULATION_OF_EPITHELIAL_TO_MESENCHYMAL...(05946)	6	6	1	1	646	14967	0.232618	0.85997	EE	1.19364
C5	GOBP	GOBP_REGULATION_OF_HISTAMINE_SECRETION_BY_MAST_CELL	6	7	0.857	1	646	14967	0.232618	0.85997	EE	1.19364
C5	GOBP	GOBP_REGULATION_OF_LONG_CHAIN_FATTY_ACID_IMPORT...(06183)	6	6	1	1	646	14967	0.232618	0.85997	EE	1.19364
C5	GOBP	GOBP_REGULATION_OF_PENTOSE_PHOSPHATE_SHUNT	6	7	0.857	1	646	14967	0.232618	0.85997	EE	1.19364
C5	GOBP	GOBP_REGULATION_OF_PROTEIN_MONOUBIQUITINATION	6	6	1	1	646	14967	0.232618	0.85997	EE	1.19364
C5	GOBP	GOBP_REGULATION_OF_RENAL_SODIUM_EXCRETION	6	8	0.75	1	646	14967	0.232618	0.85997	EE	1.19364
C5	GOBP	GOBP_REGULATION_OF_RESPIRATORY_BURST_INVOLVED_IN...(06587)	6	7	0.857	1	646	14967	0.232618	0.85997	EE	1.19364
C5	GOBP	GOBP_REGULATION_OF_RNA_POLYMERASE_II_TRANSCRIPTION...(06618)	6	7	0.857	1	646	14967	0.232618	0.85997	EE	1.19364
C5	GOBP	GOBP_REGULATION_OF_VENTRICULAR_CARDIAC_MUSCLE_CELL...(06819)	6	7	0.857	1	646	14967	0.232618	0.85997	EE	1.19364
C5	GOBP	GOBP_RENAL_WATER_ABSORPTION	6	6	1	1	646	14967	0.232618	0.85997	EE	1.19364
C5	GOBP	GOBP_RESPONSE_TO_CORTISOL	6	6	1	1	646	14967	0.232618	0.85997	EE	1.19364
C5	GOBP	GOBP_RESPONSE_TO_DISACCHARIDE	6	7	0.857	1	646	14967	0.232618	0.85997	EE	1.19364
C5	GOBP	GOBP_RESPONSE_TO_HYDROSTATIC_PRESSURE	6	7	0.857	1	646	14967	0.232618	0.85997	EE	1.19364
C5	GOBP	GOBP_RIGHTING_REFLEX	6	8	0.75	1	646	14967	0.232618	0.85997	EE	1.19364
C5	GOBP	GOBP_SEQUESTERING_OF_IRON_ION	6	8	0.75	1	646	14967	0.232618	0.85997	EE	1.19364
C5	GOBP	GOBP_SUCCINYL_COA_CATABOLIC_PROCESS	6	6	1	1	646	14967	0.232618	0.85997	EE	1.19364
C5	GOBP	GOBP_THYROID_HORMONE_MEDIATED_SIGNALING_PATHWAY	6	8	0.75	1	646	14967	0.232618	0.85997	EE	1.19364
C5	GOBP	GOBP_UDP_GLUCOSE_METABOLIC_PROCESS	6	6	1	1	646	14967	0.232618	0.85997	EE	1.19364
C5	GOBP	GOBP_URINARY_BLADDER_SMOOTH_MUSCLE_CONTRACTION	6	7	0.857	1	646	14967	0.232618	0.85997	EE	1.19364
C5	GOBP	GOBP_VESICLE_UNCOATING	6	8	0.75	1	646	14967	0.232618	0.85997	EE	1.19364
C5	GOBP	GOBP_XYLULOSE_5_PHOSPHATE_METABOLIC_PROCESS	6	6	1	1	646	14967	0.232618	0.85997	EE	1.19364
C5	GOCC	GOCC_AXON_HILLOCK	6	7	0.857	1	646	14967	0.232618	0.85997	EE	1.19364
C5	GOCC	GOCC_CD95_DEATH_INDUCING_SIGNALING_COMPLEX	6	6	1	1	646	14967	0.232618	0.85997	EE	1.19364
C5	GOCC	GOCC_CDC73_PAF1_COMPLEX	6	7	0.857	1	646	14967	0.232618	0.85997	EE	1.19364
C5	GOCC	GOCC_ELONGATOR_HOLOENZYME_COMPLEX	6	6	1	1	646	14967	0.232618	0.85997	EE	1.19364
C5	GOCC	GOCC_HISTONE_PRE_MRNA_3_END_PROCESSING_COMPLEX	6	6	1	1	646	14967	0.232618	0.85997	EE	1.19364
C5	GOCC	GOCC_MATRIX_SIDE_OF_MITOCHONDRIAL_INNER_MEMBRANE	6	6	1	1	646	14967	0.232618	0.85997	EE	1.19364
C5	GOCC	GOCC_MITOCHONDRIAL_INTERMEMBRANE_SPACE_PROTEIN...(08482)	6	6	1	1	646	14967	0.232618	0.85997	EE	1.19364
C5	GOCC	GOCC_PARANODAL_JUNCTION	6	8	0.75	1	646	14967	0.232618	0.85997	EE	1.19364
C5	GOCC	GOCC_THO_COMPLEX	6	6	1	1	646	14967	0.232618	0.85997	EE	1.19364
C5	GOCC	GOCC_TORC1_COMPLEX	6	6	1	1	646	14967	0.232618	0.85997	EE	1.19364
C5	GOCC	GOCC_ZONA_PELLUCIDA_RECEPTOR_COMPLEX	6	8	0.75	1	646	14967	0.232618	0.85997	EE	1.19364
C5	GOMF	GOMF_BETA_GALACTOSIDE_CMP_ALPHA_2_3...(09161)	6	7	0.857	1	646	14967	0.232618	0.85997	EE	1.19364
C5	GOMF	GOMF_CARNITINE_O_ACYLTRANSFERASE_ACTIVITY	6	6	1	1	646	14967	0.232618	0.85997	EE	1.19364
C5	GOMF	GOMF_CERAMIDE_1_PHOSPHATE_BINDING	6	7	0.857	1	646	14967	0.232618	0.85997	EE	1.19364
C5	GOMF	GOMF_CERAMIDE_1_PHOSPHATE_TRANSFER_ACTIVITY	6	7	0.857	1	646	14967	0.232618	0.85997	EE	1.19364
C5	GOMF	GOMF_CYCLIC_NUCLEOTIDE_DEPENDENT_PROTEIN_KINASE_ACTIVITY	6	8	0.75	1	646	14967	0.232618	0.85997	EE	1.19364
C5	GOMF	GOMF_CYTOCHROME_B5_REDUCTASE_ACTIVITY_ACTING_ON_NAD_P_H	6	6	1	1	646	14967	0.232618	0.85997	EE	1.19364
C5	GOMF	GOMF_LIM_DOMAIN_BINDING	6	6	1	1	646	14967	0.232618	0.85997	EE	1.19364
C5	GOMF	GOMF_L_LEUCINE_TRANSMEMBRANE_TRANSPORTER_ACTIVITY	6	6	1	1	646	14967	0.232618	0.85997	EE	1.19364
C5	GOMF	GOMF_L_SERINE_TRANSMEMBRANE_TRANSPORTER_ACTIVITY	6	8	0.75	1	646	14967	0.232618	0.85997	EE	1.19364
C5	GOMF	GOMF_MHC_CLASS_IB_PROTEIN_BINDING	6	8	0.75	1	646	14967	0.232618	0.85997	EE	1.19364
C5	GOMF	GOMF_NEUTRAL_L_AMINO_ACID_SODIUM_SYMPORTER_ACTIVITY	6	8	0.75	1	646	14967	0.232618	0.85997	EE	1.19364
C5	GOMF	GOMF_NITRIC_OXIDE_SYNTHASE_REGULATOR_ACTIVITY	6	6	1	1	646	14967	0.232618	0.85997	EE	1.19364
C5	GOMF	GOMF_OXYSTEROL_BINDING	6	8	0.75	1	646	14967	0.232618	0.85997	EE	1.19364
C5	GOMF	GOMF_POLY_ADP_D_RIBOSE_BINDING	6	7	0.857	1	646	14967	0.232618	0.85997	EE	1.19364
C5	GOMF	GOMF_PORIN_ACTIVITY	6	6	1	1	646	14967	0.232618	0.85997	EE	1.19364
C5	GOMF	GOMF_PYRIMIDINE_NUCLEOTIDE_BINDING	6	6	1	1	646	14967	0.232618	0.85997	EE	1.19364
C5	GOMF	GOMF_SHORT_CHAIN_CARBOXYLESTERASE_ACTIVITY	6	6	1	1	646	14967	0.232618	0.85997	EE	1.19364
C5	GOMF	GOMF_THIOREDOXIN_DEPENDENT_PEROXIREDOXIN_ACTIVITY	6	6	1	1	646	14967	0.232618	0.85997	EE	1.19364
C5	GOMF	GOMF_TRANSCRIPTION_ELONGATION_FACTOR_ACTIVITY	6	6	1	1	646	14967	0.232618	0.85997	EE	1.19364
C5	GOMF	GOMF_TUMOR_NECROSIS_FACTOR_BINDING	6	7	0.857	1	646	14967	0.232618	0.85997	EE	1.19364
C5	GOMF	GOMF_UNIPORTER_ACTIVITY	6	8	0.75	1	646	14967	0.232618	0.85997	EE	1.19364
MITOCARTA	MITOCARTA	TIM23 presequence pathway	6	6	1	1	646	14967	0.232618	0.273073	EE	1.19364
MITOCARTA	MITOCARTA	Carnitine synthesis and transport	6	6	1	1	646	14967	0.232618	0.273073	EE	1.19364
MITOCARTA	MITOCARTA	Mitochondrial permeability transition pore	6	7	0.857	1	646	14967	0.232618	0.273073	EE	1.19364
CELLMARKER	CELLMARKER	CD8+ T Cell Spleen	6	8	0.75	1	646	14967	0.232618	0.976438	EE	1.19364
CELLMARKER	CELLMARKER	Endocardial Cell Heart	6	8	0.75	1	646	14967	0.232618	0.976438	EE	1.19364
CELLMARKER	CELLMARKER	Interstitial Cell Fetal Kidney	6	8	0.75	1	646	14967	0.232618	0.976438	EE	1.19364
CELLMARKER	CELLMARKER	Panvascular Cell Lung	6	6	1	1	646	14967	0.232618	0.976438	EE	1.19364
CELLMARKER	CELLMARKER	Progenitor Cell Adrenal Gland	6	8	0.75	1	646	14967	0.232618	0.976438	EE	1.19364
C5	GOBP	GOBP_CELLULAR_RESPONSE_TO_EXTRACELLULAR_STIMULUS	239	280	0.854	13	646	14967	0.234062	0.85997	EE	1.18996
C2	REACTOME	REACTOME_MHC_CLASS_II_ANTIGEN_PRESENTATION	96	126	0.762	6	646	14967	0.234095	0.909283	EE	1.18988
C5	GOBP	GOBP_HEPATICOBILIARY_SYSTEM_DEVELOPMENT	116	145	0.8	7	646	14967	0.234936	0.85997	EE	1.18774
C5	GOCC	GOCC_SPECIFIC_GRANULE	116	160	0.725	7	646	14967	0.234936	0.85997	EE	1.18774
C2	PID	PID_THROMBIN_PAR1_PATHWAY	39	43	0.907	3	646	14967	0.23634	0.909283	EE	1.18419
C2	REACTOME	REACTOME_NR1H2_AND_NR1H3_MEDIATED_SIGNALING	39	47	0.83	3	646	14967	0.23634	0.909283	EE	1.18419
C5	GOBP	GOBP_REGULATION_OF_NUCLEOTIDE_METABOLIC_PROCESS	39	49	0.796	3	646	14967	0.23634	0.85997	EE	1.18419
C5	GOMF	GOMF_OXIDOREDUCTASE_ACTIVITY_ACTING_ON_THE...(10121)	39	48	0.812	3	646	14967	0.23634	0.85997	EE	1.18419
C5	GOBP	GOBP_RESPONSE_TO_PEPTIDE_HORMONE	324	432	0.75	17	646	14967	0.236861	0.85997	EE	1.18287
C5	GOBP	GOBP_REGULATION_OF_RAS_PROTEIN_SIGNAL_TRANSDUCTION	157	184	0.853	9	646	14967	0.237949	0.85997	EE	1.18013
C5	GOCC	GOCC_EXTRINSIC_COMPONENT_OF_MEMBRANE	157	207	0.758	9	646	14967	0.237949	0.85997	EE	1.18013
C2	REACTOME	REACTOME_RNA_POLYMERASE_II_PRE_TRANSCRIPTION_EVENTS	77	81	0.951	5	646	14967	0.23855	0.909283	EE	1.17862
C2	REACTOME	REACTOME_SPHINGOLIPID_METABOLISM	77	94	0.819	5	646	14967	0.23855	0.909283	EE	1.17862
C5	GOBP	GOBP_AUTOPHAGOSOME_MATURATION	58	64	0.906	4	646	14967	0.240507	0.85997	EE	1.17372
C5	GOBP	GOBP_NEGATIVE_REGULATION_OF_ORGANELLE_ORGANIZATION	304	362	0.84	16	646	14967	0.241617	0.85997	EE	1.17096
C5	GOBP	GOBP_DNA_RECOMBINATION	262	336	0.78	14	646	14967	0.242819	0.85997	EE	1.16797
C5	GOBP	GOBP_REGULATION_OF_HEART_CONTRACTION	158	209	0.756	9	646	14967	0.24351	0.85997	EE	1.16626
C5	GOBP	GOBP_RESPONSE_TO_KETONE	158	208	0.76	9	646	14967	0.24351	0.85997	EE	1.16626
C2	REACTOME	REACTOME_IKK_COMPLEX_RECRUITMENT_MEDIATED_BY_RIP1	22	23	0.957	2	646	14967	0.24519	0.909283	EE	1.16211
C2	WP	WP_CANONICAL_AND_NON_CANONICAL_NOTCH_SIGNALING	22	27	0.815	2	646	14967	0.24519	0.909283	EE	1.16211
C5	GOBP	GOBP_DIACYLGLYCEROL_METABOLIC_PROCESS	22	27	0.815	2	646	14967	0.24519	0.85997	EE	1.16211
C5	GOBP	GOBP_FATTY_ACYL_COA_BIOSYNTHETIC_PROCESS	22	27	0.815	2	646	14967	0.24519	0.85997	EE	1.16211
C5	GOBP	GOBP_GTP_METABOLIC_PROCESS	22	24	0.917	2	646	14967	0.24519	0.85997	EE	1.16211
C5	GOBP	GOBP_LIVER_REGENERATION	22	29	0.759	2	646	14967	0.24519	0.85997	EE	1.16211
C5	GOBP	GOBP_NEGATIVE_REGULATION_OF_DNA_TEMPLATED...(03283)	22	23	0.957	2	646	14967	0.24519	0.85997	EE	1.16211
C5	GOBP	GOBP_PHOSPHATIDYLETHANOLAMINE_METABOLIC_PROCESS	22	28	0.786	2	646	14967	0.24519	0.85997	EE	1.16211
C5	GOBP	GOBP_REGULATION_OF_HIPPO_SIGNALING	22	26	0.846	2	646	14967	0.24519	0.85997	EE	1.16211
C5	GOBP	GOBP_REGULATION_OF_THE_FORCE_OF_HEART_CONTRACTION	22	26	0.846	2	646	14967	0.24519	0.85997	EE	1.16211
C5	GOBP	GOBP_RESPONSE_TO_IRON_ION	22	30	0.733	2	646	14967	0.24519	0.85997	EE	1.16211
C5	GOBP	GOBP_RNA_5_END_PROCESSING	22	22	1	2	646	14967	0.24519	0.85997	EE	1.16211
C5	GOCC	GOCC_SMOOTH_ENDOPLASMIC_RETICULUM	22	30	0.733	2	646	14967	0.24519	0.85997	EE	1.16211
C5	GOMF	GOMF_O_METHYLTRANSFERASE_ACTIVITY	22	23	0.957	2	646	14967	0.24519	0.85997	EE	1.16211
C5	GOMF	GOMF_PHOSPHATIDYLCHOLINE_BINDING	22	31	0.71	2	646	14967	0.24519	0.85997	EE	1.16211
C5	GOMF	GOMF_POLY_PYRIMIDINE_TRACT_BINDING	22	30	0.733	2	646	14967	0.24519	0.85997	EE	1.16211
C5	GOMF	GOMF_PROTEIN_KINASE_A_REGULATORY_SUBUNIT_BINDING	22	25	0.88	2	646	14967	0.24519	0.85997	EE	1.16211
C5	GOMF	GOMF_PROTEIN_MACROMOLECULE_ADAPTOR_ACTIVITY	369	422	0.874	19	646	14967	0.245566	0.85997	EE	1.16119
C5	GOBP	GOBP_REGULATION_OF_NEURON_APOPTOTIC_PROCESS	179	232	0.772	10	646	14967	0.245638	0.85997	EE	1.16101
C5	GOCC	GOCC_CYTOPLASMIC_STRESS_GRANULE	78	89	0.876	5	646	14967	0.246656	0.85997	EE	1.15851
C2	PID	PID_ERBB1_INTERNALIZATION_PATHWAY	40	41	0.976	3	646	14967	0.247996	0.909283	EE	1.15523
C5	GOBP	GOBP_ASPARTATE_FAMILY_AMINO_ACID_METABOLIC_PROCESS	40	48	0.833	3	646	14967	0.247996	0.85997	EE	1.15523
C5	GOBP	GOBP_BROWN_FAT_CELL_DIFFERENTIATION	40	54	0.741	3	646	14967	0.247996	0.85997	EE	1.15523
C5	GOBP	GOBP_CALCINEURIN_MEDIATED_SIGNALING	40	48	0.833	3	646	14967	0.247996	0.85997	EE	1.15523
C5	GOMF	GOMF_OXIDOREDUCTASE_ACTIVITY_ACTING_ON_PEROXIDE_AS_ACCEPTOR	40	57	0.702	3	646	14967	0.247996	0.85997	EE	1.15523
C5	GOMF	GOMF_PROTEIN_SERINE_THREONINE_TYROSINE_KINASE_ACTIVITY	40	45	0.889	3	646	14967	0.247996	0.85997	EE	1.15523
C2	REACTOME	REACTOME_CELLULAR_RESPONSE_TO_HEAT_STRESS	98	101	0.97	6	646	14967	0.248447	0.909283	EE	1.15413
C5	GOBP	GOBP_NEGATIVE_REGULATION_OF_PROTEIN_CATABOLIC_PROCESS	98	113	0.867	6	646	14967	0.248447	0.85997	EE	1.15413
C2	REACTOME	REACTOME_REGULATION_OF_PTEN_GENE_TRANSCRIPTION	59	61	0.967	4	646	14967	0.249979	0.909283	EE	1.1504
C2	REACTOME	REACTOME_SYNTHESIS_OF_SUBSTRATES_IN_N_GLYCAN_BIOSYTHESIS	59	63	0.937	4	646	14967	0.249979	0.909283	EE	1.1504
C5	GOBP	GOBP_RESPONSE_TO_ALCOHOL	180	255	0.706	10	646	14967	0.250913	0.85997	EE	1.14813
C5	GOMF	GOMF_TRANSITION_METAL_ION_BINDING	829	1101	0.753	40	646	14967	0.252189	0.85997	EE	1.14505
C5	GOBP	GOBP_MAPK_CASCADE	566	779	0.727	28	646	14967	0.253106	0.85997	EE	1.14284
C2	WP	WP_ANGIOPOIETIN_LIKE_PROTEIN_8_REGULATORY_PATHWAY	119	132	0.902	7	646	14967	0.254529	0.909283	EE	1.13942
C2	REACTOME	REACTOME_REGULATION_OF_HSF1_MEDIATED_HEAT_SHOCK_RESPONSE	79	82	0.963	5	646	14967	0.254832	0.909283	EE	1.13869
C5	GOMF	GOMF_ACETYLTRANSFERASE_ACTIVITY	79	97	0.814	5	646	14967	0.254832	0.85997	EE	1.13869
C5	GOMF	GOMF_EXOPEPTIDASE_ACTIVITY	79	104	0.76	5	646	14967	0.254832	0.85997	EE	1.13869
C5	GOBP	GOBP_EMBRYONIC_SKELETAL_SYSTEM_DEVELOPMENT	99	128	0.773	6	646	14967	0.255716	0.85997	EE	1.13657
C5	GOBP	GOBP_ORGANIC_CYCLIC_COMPOUND_CATABOLIC_PROCESS	437	592	0.738	22	646	14967	0.257512	0.85997	EE	1.13229
C5	GOBP	GOBP_MEMBRANE_ORGANIZATION	677	814	0.832	33	646	14967	0.257595	0.85997	EE	1.1321
C2	REACTOME	REACTOME_CYTOPROTECTION_BY_HMOX1	60	64	0.938	4	646	14967	0.259528	0.909283	EE	1.12751
C2	REACTOME	REACTOME_TP53_REGULATES_TRANSCRIPTION_OF_DNA_REPAIR_GENES	60	62	0.968	4	646	14967	0.259528	0.909283	EE	1.12751
C5	GOMF	GOMF_ENZYME_SUBSTRATE_ADAPTOR_ACTIVITY	60	65	0.923	4	646	14967	0.259528	0.85997	EE	1.12751
C2	REACTOME	REACTOME_HEPARAN_SULFATE_HEPARIN_HS_GAG_METABOLISM	41	57	0.719	3	646	14967	0.259737	0.909283	EE	1.12701
C5	GOBP	GOBP_RECEPTOR_RECYCLING	41	47	0.872	3	646	14967	0.259737	0.85997	EE	1.12701
C2	REACTOME	REACTOME_METABOLISM_OF_CARBOHYDRATES	245	297	0.825	13	646	14967	0.261158	0.909283	EE	1.12366
C5	GOBP	GOBP_CANONICAL_WNT_SIGNALING_PATHWAY	245	316	0.775	13	646	14967	0.261158	0.85997	EE	1.12366
C2	KEGG_MEDICUS	KEGG_MEDICUS_PATHOGEN_HCMV_UL33_TO_GNAI_AC_PKA...(10794)	23	26	0.885	2	646	14967	0.261427	0.909283	EE	1.12302
C2	REACTOME	REACTOME_SYNTHESIS_OF_PC	23	28	0.821	2	646	14967	0.261427	0.909283	EE	1.12302
C2	REACTOME	REACTOME_THE_ROLE_OF_NEF_IN_HIV_1_REPLICATION_AND...(13674)	23	28	0.821	2	646	14967	0.261427	0.909283	EE	1.12302
C2	REACTOME	REACTOME_TRAF6_MEDIATED_NF_KB_ACTIVATION	23	25	0.92	2	646	14967	0.261427	0.909283	EE	1.12302
C2	REACTOME	REACTOME_TRAFFICKING_OF_AMPA_RECEPTORS	23	31	0.742	2	646	14967	0.261427	0.909283	EE	1.12302
C2	WP	WP_CANNABINOID_RECEPTOR_SIGNALING	23	29	0.793	2	646	14967	0.261427	0.909283	EE	1.12302
C5	GOBP	GOBP_CELLULAR_RESPONSE_TO_DEXAMETHASONE_STIMULUS	23	24	0.958	2	646	14967	0.261427	0.85997	EE	1.12302
C5	GOBP	GOBP_MEMBRANE_RAFT_ORGANIZATION	23	26	0.885	2	646	14967	0.261427	0.85997	EE	1.12302
C5	GOBP	GOBP_MRNA_POLYADENYLATION	23	30	0.767	2	646	14967	0.261427	0.85997	EE	1.12302
C5	GOBP	GOBP_MUSCLE_CELL_CELLULAR_HOMEOSTASIS	23	24	0.958	2	646	14967	0.261427	0.85997	EE	1.12302
C5	GOBP	GOBP_NITRIC_OXIDE_MEDIATED_SIGNAL_TRANSDUCTION	23	30	0.767	2	646	14967	0.261427	0.85997	EE	1.12302
C5	GOBP	GOBP_PHOSPHATIDYLINOSITOL_MEDIATED_SIGNALING	23	26	0.885	2	646	14967	0.261427	0.85997	EE	1.12302
C5	GOBP	GOBP_REGULATION_OF_NON_CANONICAL_WNT_SIGNALING_PATHWAY	23	26	0.885	2	646	14967	0.261427	0.85997	EE	1.12302
C5	GOBP	GOBP_REGULATION_OF_NUCLEOTIDE_BIOSYNTHETIC_PROCESS	23	32	0.719	2	646	14967	0.261427	0.85997	EE	1.12302
C5	GOBP	GOBP_RIG_I_SIGNALING_PATHWAY	23	28	0.821	2	646	14967	0.261427	0.85997	EE	1.12302
C5	GOCC	GOCC_MULTIVESICULAR_BODY_MEMBRANE	23	29	0.793	2	646	14967	0.261427	0.85997	EE	1.12302
C5	GOCC	GOCC_RESPIRATORY_CHAIN_COMPLEX_IV	23	28	0.821	2	646	14967	0.261427	0.85997	EE	1.12302
C5	GOCC	GOCC_SNO_S_RNA_CONTAINING_RIBONUCLEOPROTEIN_COMPLEX	23	29	0.793	2	646	14967	0.261427	0.85997	EE	1.12302
C5	GOMF	GOMF_EPHRIN_RECEPTOR_BINDING	23	27	0.852	2	646	14967	0.261427	0.85997	EE	1.12302
C5	GOMF	GOMF_MAP_KINASE_KINASE_KINASE_ACTIVITY	23	26	0.885	2	646	14967	0.261427	0.85997	EE	1.12302
C5	GOMF	GOMF_NOTCH_BINDING	23	26	0.885	2	646	14967	0.261427	0.85997	EE	1.12302
C5	GOMF	GOMF_PHOSPHATIDIC_ACID_BINDING	23	23	1	2	646	14967	0.261427	0.85997	EE	1.12302
C5	GOBP	GOBP_POSITIVE_REGULATION_OF_PROTEIN_KINASE_ACTIVITY	224	284	0.789	12	646	14967	0.261761	0.85997	EE	1.12224
C5	GOBP	GOBP_REGULATION_OF_RESPONSE_TO_STRESS	1122	1503	0.747	53	646	14967	0.262989	0.85997	EE	1.11935
C5	GOCC	GOCC_RNA_POLYMERASE_COMPLEX	100	118	0.847	6	646	14967	0.263042	0.85997	EE	1.11923
C5	GOMF	GOMF_UNFOLDED_PROTEIN_BINDING	100	122	0.82	6	646	14967	0.263042	0.85997	EE	1.11923
C5	GOBP	GOBP_EPITHELIAL_TO_MESENCHYMAL_TRANSITION	141	180	0.783	8	646	14967	0.2644	0.85997	EE	1.11605
C2	BIOCARTA	BIOCARTA_RARRXR_PATHWAY	7	7	1	1	646	14967	0.265752	0.909283	EE	1.1129
C2	BIOCARTA	BIOCARTA_SARS_PATHWAY	7	7	1	1	646	14967	0.265752	0.909283	EE	1.1129
C2	BIOCARTA	BIOCARTA_TERT_PATHWAY	7	8	0.875	1	646	14967	0.265752	0.909283	EE	1.1129
C2	KEGG_MEDICUS	KEGG_MEDICUS_PATHOGEN_KSHV_VFLIP_TO_TNF_NFKB...(10835)	7	7	1	1	646	14967	0.265752	0.909283	EE	1.1129
C2	KEGG_MEDICUS	KEGG_MEDICUS_REFERENCE_AVP_V2R_PKA_SIGNALING_PATHWAY	7	10	0.7	1	646	14967	0.265752	0.909283	EE	1.1129
C2	KEGG_MEDICUS	KEGG_MEDICUS_REFERENCE_CD40_NFKB_SIGNALING_PATHWAY	7	8	0.875	1	646	14967	0.265752	0.909283	EE	1.1129
C2	KEGG_MEDICUS	KEGG_MEDICUS_REFERENCE_GLYCOGEN_DEGRADATION	7	9	0.778	1	646	14967	0.265752	0.909283	EE	1.1129
C2	KEGG_MEDICUS	KEGG_MEDICUS_REFERENCE_IRE1A_JNK_SIGNALING_PATHWAY	7	7	1	1	646	14967	0.265752	0.909283	EE	1.1129
C2	KEGG_MEDICUS	KEGG_MEDICUS_REFERENCE_PLASMIN_MEDIATED_ACTIVATION...(11135)	7	8	0.875	1	646	14967	0.265752	0.909283	EE	1.1129
C2	KEGG_MEDICUS	KEGG_MEDICUS_REFERENCE_TAC3_TACR3_PLC_PKC...(11173)	7	10	0.7	1	646	14967	0.265752	0.909283	EE	1.1129
C2	REACTOME	REACTOME_CD163_MEDIATING_AN_ANTI_INFLAMMATORY_RESPONSE	7	9	0.778	1	646	14967	0.265752	0.909283	EE	1.1129
C2	REACTOME	REACTOME_CDH11_HOMOTYPIC_AND_HETEROTYPIC_INTERACTIONS	7	7	1	1	646	14967	0.265752	0.909283	EE	1.1129
C2	REACTOME	REACTOME_COBALAMIN_CBL_METABOLISM	7	7	1	1	646	14967	0.265752	0.909283	EE	1.1129
C2	REACTOME	REACTOME_COENZYME_A_BIOSYNTHESIS	7	7	1	1	646	14967	0.265752	0.909283	EE	1.1129
C2	REACTOME	REACTOME_CREB3_FACTORS_ACTIVATE_GENES	7	9	0.778	1	646	14967	0.265752	0.909283	EE	1.1129
C2	REACTOME	REACTOME_DEFECTIVE_RIPK1_MEDIATED_REGULATED_NECROSIS	7	7	1	1	646	14967	0.265752	0.909283	EE	1.1129
C2	REACTOME	REACTOME_GLI_PROTEINS_BIND_PROMOTERS_OF_HH...(12674)	7	7	1	1	646	14967	0.265752	0.909283	EE	1.1129
C2	REACTOME	REACTOME_LINOLEIC_ACID_LA_METABOLISM	7	8	0.875	1	646	14967	0.265752	0.909283	EE	1.1129
C2	REACTOME	REACTOME_LOSS_OF_MECP2_BINDING_ABILITY_TO_THE_NCOR_SMRT_COMPLEX	7	7	1	1	646	14967	0.265752	0.909283	EE	1.1129
C2	REACTOME	REACTOME_NR1H2_NR1H3_REGULATE_GENE_EXPRESSION_TO...(13059)	7	9	0.778	1	646	14967	0.265752	0.909283	EE	1.1129
C2	REACTOME	REACTOME_PHOSPHATE_BOND_HYDROLYSIS_BY_NTPDASE_PROTEINS	7	8	0.875	1	646	14967	0.265752	0.909283	EE	1.1129
C2	REACTOME	REACTOME_PHOSPHATE_BOND_HYDROLYSIS_BY_NUDT_PROTEINS	7	7	1	1	646	14967	0.265752	0.909283	EE	1.1129
C2	REACTOME	REACTOME_POST_TRANSCRIPTIONAL_SILENCING_BY_SMALL_RNAS	7	7	1	1	646	14967	0.265752	0.909283	EE	1.1129
C2	REACTOME	REACTOME_PP2A_MEDIATED_DEPHOSPHORYLATION_OF_KEY...(13188)	7	7	1	1	646	14967	0.265752	0.909283	EE	1.1129
C2	REACTOME	REACTOME_SIGNALING_BY_NOTCH1_T_7_9_NOTCH1_M1580...(13523)	7	7	1	1	646	14967	0.265752	0.909283	EE	1.1129
C2	REACTOME	REACTOME_SYNTHESIS_OF_PG	7	8	0.875	1	646	14967	0.265752	0.909283	EE	1.1129
C2	WP	WP_CHOLESTEROL_BIOSYNTHESIS_WITH_SKELETAL_DYSPLASIAS	7	7	1	1	646	14967	0.265752	0.909283	EE	1.1129
C2	WP	WP_MRNA_VACCINE_ACTIVATION_OF_DENDRITIC_CELL_AND...(14479)	7	10	0.7	1	646	14967	0.265752	0.909283	EE	1.1129
C5	GOBP	GOBP_ADENOSINE_METABOLIC_PROCESS	7	10	0.7	1	646	14967	0.265752	0.85997	EE	1.1129
C5	GOBP	GOBP_ADIPONECTIN_ACTIVATED_SIGNALING_PATHWAY	7	7	1	1	646	14967	0.265752	0.85997	EE	1.1129
C5	GOBP	GOBP_CAMKK_AMPK_SIGNALING_CASCADE	7	9	0.778	1	646	14967	0.265752	0.85997	EE	1.1129
C5	GOBP	GOBP_CAP_DEPENDENT_TRANSLATIONAL_INITIATION	7	7	1	1	646	14967	0.265752	0.85997	EE	1.1129
C5	GOBP	GOBP_CARBON_CATABOLITE_REGULATION_OF_TRANSCRIPTION	7	8	0.875	1	646	14967	0.265752	0.85997	EE	1.1129
C5	GOBP	GOBP_CELLULAR_RESPONSE_TO_FOLLICLE_STIMULATING...(00911)	7	10	0.7	1	646	14967	0.265752	0.85997	EE	1.1129
C5	GOBP	GOBP_CELLULAR_RESPONSE_TO_OXYGEN_GLUCOSE_DEPRIVATION	7	8	0.875	1	646	14967	0.265752	0.85997	EE	1.1129
C5	GOBP	GOBP_CHOLESTEROL_CATABOLIC_PROCESS	7	9	0.778	1	646	14967	0.265752	0.85997	EE	1.1129
C5	GOBP	GOBP_CITRULLINE_METABOLIC_PROCESS	7	8	0.875	1	646	14967	0.265752	0.85997	EE	1.1129
C5	GOBP	GOBP_CYTOPLASMIC_SEQUESTERING_OF_NF_KAPPAB	7	8	0.875	1	646	14967	0.265752	0.85997	EE	1.1129
C5	GOBP	GOBP_DITERPENOID_BIOSYNTHETIC_PROCESS	7	10	0.7	1	646	14967	0.265752	0.85997	EE	1.1129
C5	GOBP	GOBP_EPIGENETIC_PROGRAMMING_IN_THE_ZYGOTIC_PRONUCLEI	7	9	0.778	1	646	14967	0.265752	0.85997	EE	1.1129
C5	GOBP	GOBP_FAT_PAD_DEVELOPMENT	7	8	0.875	1	646	14967	0.265752	0.85997	EE	1.1129
C5	GOBP	GOBP_GLANDULAR_EPITHELIAL_CELL_MATURATION	7	9	0.778	1	646	14967	0.265752	0.85997	EE	1.1129
C5	GOBP	GOBP_GLUTAMATE_SECRETION_NEUROTRANSMISSION	7	8	0.875	1	646	14967	0.265752	0.85997	EE	1.1129
C5	GOBP	GOBP_GLYCOSIDE_CATABOLIC_PROCESS	7	9	0.778	1	646	14967	0.265752	0.85997	EE	1.1129
C5	GOBP	GOBP_INTRACILIARY_TRANSPORT_INVOLVED_IN_CILIUM_ASSEMBLY	7	7	1	1	646	14967	0.265752	0.85997	EE	1.1129
C5	GOBP	GOBP_LATE_NUCLEOPHAGY	7	8	0.875	1	646	14967	0.265752	0.85997	EE	1.1129
C5	GOBP	GOBP_LIPOPHAGY	7	7	1	1	646	14967	0.265752	0.85997	EE	1.1129
C5	GOBP	GOBP_METANEPHRIC_GLOMERULUS_VASCULATURE_DEVELOPMENT	7	9	0.778	1	646	14967	0.265752	0.85997	EE	1.1129
C5	GOBP	GOBP_MITOTIC_NUCLEAR_MEMBRANE_DISASSEMBLY	7	7	1	1	646	14967	0.265752	0.85997	EE	1.1129
C5	GOBP	GOBP_MYELOID_PROGENITOR_CELL_DIFFERENTIATION	7	9	0.778	1	646	14967	0.265752	0.85997	EE	1.1129
C5	GOBP	GOBP_NEGATIVE_REGULATION_OF_CALCIUM_ION_DEPENDENT_EXOCYTOSIS	7	8	0.875	1	646	14967	0.265752	0.85997	EE	1.1129
C5	GOBP	GOBP_NEGATIVE_REGULATION_OF_CELLULAR_RESPIRATION	7	10	0.7	1	646	14967	0.265752	0.85997	EE	1.1129
C5	GOBP	GOBP_NEGATIVE_REGULATION_OF_CELL_CELL_ADHESION...(03196)	7	10	0.7	1	646	14967	0.265752	0.85997	EE	1.1129
C5	GOBP	GOBP_NEGATIVE_REGULATION_OF_PLASMINOGEN_ACTIVATION	7	8	0.875	1	646	14967	0.265752	0.85997	EE	1.1129
C5	GOBP	GOBP_NEGATIVE_REGULATION_OF_THYMOCYTE_APOPTOTIC_PROCESS	7	10	0.7	1	646	14967	0.265752	0.85997	EE	1.1129
C5	GOBP	GOBP_NEURAL_PLATE_DEVELOPMENT	7	9	0.778	1	646	14967	0.265752	0.85997	EE	1.1129
C5	GOBP	GOBP_NOTOCHORD_MORPHOGENESIS	7	8	0.875	1	646	14967	0.265752	0.85997	EE	1.1129
C5	GOBP	GOBP_NUCLEAR_TRANSCRIBED_MRNA_CATABOLIC_PROCESS...(03949)	7	7	1	1	646	14967	0.265752	0.85997	EE	1.1129
C5	GOBP	GOBP_N_ACETYLNEURAMINATE_CATABOLIC_PROCESS	7	7	1	1	646	14967	0.265752	0.85997	EE	1.1129
C5	GOBP	GOBP_OLFACTORY_BULB_INTERNEURON_DEVELOPMENT	7	8	0.875	1	646	14967	0.265752	0.85997	EE	1.1129
C5	GOBP	GOBP_POSITIVE_REGULATION_OF_ASPARTIC_TYPE...(04353)	7	8	0.875	1	646	14967	0.265752	0.85997	EE	1.1129
C5	GOBP	GOBP_POSITIVE_REGULATION_OF_ENDOCYTIC_RECYCLING	7	8	0.875	1	646	14967	0.265752	0.85997	EE	1.1129
C5	GOBP	GOBP_POSITIVE_REGULATION_OF_INTRINSIC_APOPTOTIC...(04708)	7	7	1	1	646	14967	0.265752	0.85997	EE	1.1129
C5	GOBP	GOBP_POSITIVE_REGULATION_OF_ODONTOGENESIS	7	7	1	1	646	14967	0.265752	0.85997	EE	1.1129
C5	GOBP	GOBP_POSITIVE_REGULATION_OF_PINOCYTOSIS	7	7	1	1	646	14967	0.265752	0.85997	EE	1.1129
C5	GOBP	GOBP_POSITIVE_REGULATION_OF_PROTEIN_K63_LINKED...(04953)	7	8	0.875	1	646	14967	0.265752	0.85997	EE	1.1129
C5	GOBP	GOBP_POSITIVE_REGULATION_OF_TRANSCRIPTION_OF_NOTCH...(05105)	7	7	1	1	646	14967	0.265752	0.85997	EE	1.1129
C5	GOBP	GOBP_PURINE_NUCLEOSIDE_CATABOLIC_PROCESS	7	8	0.875	1	646	14967	0.265752	0.85997	EE	1.1129
C5	GOBP	GOBP_PURINE_RIBONUCLEOSIDE_SALVAGE	7	7	1	1	646	14967	0.265752	0.85997	EE	1.1129
C5	GOBP	GOBP_PYRIMIDINE_RIBONUCLEOSIDE_DIPHOSPHATE...(05535)	7	7	1	1	646	14967	0.265752	0.85997	EE	1.1129
C5	GOBP	GOBP_PYRIMIDINE_RIBONUCLEOTIDE_CATABOLIC_PROCESS	7	8	0.875	1	646	14967	0.265752	0.85997	EE	1.1129
C5	GOBP	GOBP_REGULATION_OF_BLOOD_BRAIN_BARRIER_PERMEABILITY	7	9	0.778	1	646	14967	0.265752	0.85997	EE	1.1129
C5	GOBP	GOBP_REGULATION_OF_BONE_DEVELOPMENT	7	10	0.7	1	646	14967	0.265752	0.85997	EE	1.1129
C5	GOBP	GOBP_REGULATION_OF_GERM_CELL_PROLIFERATION	7	8	0.875	1	646	14967	0.265752	0.85997	EE	1.1129
C5	GOBP	GOBP_REGULATION_OF_HYPERSENSITIVITY	7	10	0.7	1	646	14967	0.265752	0.85997	EE	1.1129
C5	GOBP	GOBP_REGULATION_OF_MITOCHONDRIAL_MRNA_STABILITY	7	7	1	1	646	14967	0.265752	0.85997	EE	1.1129
C5	GOBP	GOBP_REGULATION_OF_SARCOMERE_ORGANIZATION	7	9	0.778	1	646	14967	0.265752	0.85997	EE	1.1129
C5	GOBP	GOBP_REGULATION_OF_SKELETAL_MUSCLE_TISSUE_GROWTH	7	7	1	1	646	14967	0.265752	0.85997	EE	1.1129
C5	GOBP	GOBP_RENAL_WATER_TRANSPORT	7	9	0.778	1	646	14967	0.265752	0.85997	EE	1.1129
C5	GOBP	GOBP_RESPONSE_TO_GRANULOCYTE_MACROPHAGE_COLONY...(06970)	7	9	0.778	1	646	14967	0.265752	0.85997	EE	1.1129
C5	GOBP	GOBP_RESPONSE_TO_SELENIUM_ION	7	9	0.778	1	646	14967	0.265752	0.85997	EE	1.1129
C5	GOBP	GOBP_RNA_GUANINE_N7_METHYLATION	7	7	1	1	646	14967	0.265752	0.85997	EE	1.1129
C5	GOBP	GOBP_SNRNA_MODIFICATION	7	7	1	1	646	14967	0.265752	0.85997	EE	1.1129
C5	GOBP	GOBP_STEM_CELL_FATE_COMMITMENT	7	10	0.7	1	646	14967	0.265752	0.85997	EE	1.1129
C5	GOBP	GOBP_TETRAHYDROBIOPTERIN_METABOLIC_PROCESS	7	9	0.778	1	646	14967	0.265752	0.85997	EE	1.1129
C5	GOBP	GOBP_VALINE_METABOLIC_PROCESS	7	7	1	1	646	14967	0.265752	0.85997	EE	1.1129
C5	GOBP	GOBP_VOLUNTARY_MUSCULOSKELETAL_MOVEMENT	7	7	1	1	646	14967	0.265752	0.85997	EE	1.1129
C5	GOCC	GOCC_FEMALE_PRONUCLEUS	7	10	0.7	1	646	14967	0.265752	0.85997	EE	1.1129
C5	GOCC	GOCC_GLYCOGEN_GRANULE	7	7	1	1	646	14967	0.265752	0.85997	EE	1.1129
C5	GOCC	GOCC_INSULIN_RESPONSIVE_COMPARTMENT	7	7	1	1	646	14967	0.265752	0.85997	EE	1.1129
C5	GOCC	GOCC_NUCLEOLAR_RIBONUCLEASE_P_COMPLEX	7	7	1	1	646	14967	0.265752	0.85997	EE	1.1129
C5	GOCC	GOCC_SPECTRIN_ASSOCIATED_CYTOSKELETON	7	9	0.778	1	646	14967	0.265752	0.85997	EE	1.1129
C5	GOCC	GOCC_TIM22_MITOCHONDRIAL_IMPORT_INNER_MEMBRANE...(08880)	7	7	1	1	646	14967	0.265752	0.85997	EE	1.1129
C5	GOMF	GOMF_3_PHOSPHOADENOSINE_5_PHOSPHOSULFATE_BINDING	7	9	0.778	1	646	14967	0.265752	0.85997	EE	1.1129
C5	GOMF	GOMF_7S_RNA_BINDING	7	7	1	1	646	14967	0.265752	0.85997	EE	1.1129
C5	GOMF	GOMF_ACYL_COA_OXIDASE_ACTIVITY	7	7	1	1	646	14967	0.265752	0.85997	EE	1.1129
C5	GOMF	GOMF_AMIDINE_LYASE_ACTIVITY	7	7	1	1	646	14967	0.265752	0.85997	EE	1.1129
C5	GOMF	GOMF_AMP_ACTIVATED_PROTEIN_KINASE_ACTIVITY	7	8	0.875	1	646	14967	0.265752	0.85997	EE	1.1129
C5	GOMF	GOMF_ATP_DEPENDENT_PEPTIDASE_ACTIVITY	7	7	1	1	646	14967	0.265752	0.85997	EE	1.1129
C5	GOMF	GOMF_CARBONYL_REDUCTASE_NADPH_ACTIVITY	7	9	0.778	1	646	14967	0.265752	0.85997	EE	1.1129
C5	GOMF	GOMF_CUPROUS_ION_BINDING	7	9	0.778	1	646	14967	0.265752	0.85997	EE	1.1129
C5	GOMF	GOMF_DEAD_H_BOX_RNA_HELICASE_BINDING	7	8	0.875	1	646	14967	0.265752	0.85997	EE	1.1129
C5	GOMF	GOMF_GUANYLATE_KINASE_ACTIVITY	7	9	0.778	1	646	14967	0.265752	0.85997	EE	1.1129
C5	GOMF	GOMF_INTERLEUKIN_17_RECEPTOR_ACTIVITY	7	8	0.875	1	646	14967	0.265752	0.85997	EE	1.1129
C5	GOMF	GOMF_LEUCINE_BINDING	7	7	1	1	646	14967	0.265752	0.85997	EE	1.1129
C5	GOMF	GOMF_MALATE_DEHYDROGENASE_ACTIVITY	7	8	0.875	1	646	14967	0.265752	0.85997	EE	1.1129
C5	GOMF	GOMF_MIRNA_INHIBITOR_ACTIVITY_VIA_BASE_PAIRING	7	9	0.778	1	646	14967	0.265752	0.85997	EE	1.1129
C5	GOMF	GOMF_MITOGEN_ACTIVATED_PROTEIN_KINASE_P38_BINDING	7	7	1	1	646	14967	0.265752	0.85997	EE	1.1129
C5	GOMF	GOMF_NAD_DEPENDENT_PROTEIN_DEACETYLASE_ACTIVITY	7	7	1	1	646	14967	0.265752	0.85997	EE	1.1129
C5	GOMF	GOMF_NAD_P_H_OXIDASE_H2O2_FORMING_ACTIVITY	7	9	0.778	1	646	14967	0.265752	0.85997	EE	1.1129
C5	GOMF	GOMF_OXIDOREDUCTASE_ACTIVITY_ACTING_ON_THE...(10122)	7	9	0.778	1	646	14967	0.265752	0.85997	EE	1.1129
C5	GOMF	GOMF_P_TYPE_CALCIUM_TRANSPORTER_ACTIVITY	7	9	0.778	1	646	14967	0.265752	0.85997	EE	1.1129
C5	GOMF	GOMF_RNA_POLYMERASE_III_TYPE_3_PROMOTER_SEQUENCE...(10432)	7	7	1	1	646	14967	0.265752	0.85997	EE	1.1129
C5	GOMF	GOMF_SIGNAL_RECOGNITION_PARTICLE_BINDING	7	7	1	1	646	14967	0.265752	0.85997	EE	1.1129
C5	GOMF	GOMF_TAP_BINDING	7	7	1	1	646	14967	0.265752	0.85997	EE	1.1129
C5	GOMF	GOMF_TPR_DOMAIN_BINDING	7	7	1	1	646	14967	0.265752	0.85997	EE	1.1129
MITOCARTA	MITOCARTA	Glutamate metabolism	7	8	0.875	1	646	14967	0.265752	0.303182	EE	1.1129
MITOCARTA	MITOCARTA	MICOS complex	7	7	1	1	646	14967	0.265752	0.303182	EE	1.1129
CELLMARKER	CELLMARKER	Astrocyte Heart	7	8	0.875	1	646	14967	0.265752	0.976438	EE	1.1129
CELLMARKER	CELLMARKER	Natural Killer T (NKT) Cell Kidney	7	8	0.875	1	646	14967	0.265752	0.976438	EE	1.1129
CELLMARKER	CELLMARKER	Stem Cell Blood	7	8	0.875	1	646	14967	0.265752	0.976438	EE	1.1129
C5	GOBP	GOBP_BIOLOGICAL_PROCESS_INVOLVED_IN_INTERACTION_WITH_HOST	162	213	0.761	9	646	14967	0.266182	0.85997	EE	1.1119
C5	GOCC	GOCC_RIBOSOME	225	239	0.941	12	646	14967	0.266605	0.85997	EE	1.11091
C5	GOBP	GOBP_LYSOSOMAL_TRANSPORT	121	135	0.896	7	646	14967	0.267851	0.85997	EE	1.10803
C5	GOBP	GOBP_NEUROMUSCULAR_PROCESS	121	163	0.742	7	646	14967	0.267851	0.85997	EE	1.10803
C2	WP	WP_AMP_ACTIVATED_PROTEIN_KINASE_SIGNALING	61	67	0.91	4	646	14967	0.269147	0.909283	EE	1.10503
C5	GOBP	GOBP_POSITIVE_REGULATION_OF_DNA_TEMPLATED...(04541)	61	62	0.984	4	646	14967	0.269147	0.85997	EE	1.10503
C5	GOBP	GOBP_REGULATION_OF_INTRACELLULAR_STEROID_HORMONE...(06125)	61	73	0.836	4	646	14967	0.269147	0.85997	EE	1.10503
C2	PID	PID_CERAMIDE_PATHWAY	42	44	0.955	3	646	14967	0.271549	0.909283	EE	1.0995
C2	REACTOME	REACTOME_TRNA_AMINOACYLATION	42	42	1	3	646	14967	0.271549	0.909283	EE	1.0995
C2	WP	WP_EUKARYOTIC_TRANSCRIPTION_INITIATION	42	42	1	3	646	14967	0.271549	0.909283	EE	1.0995
C2	WP	WP_WNT_SIGNALING_PATHWAY	42	47	0.894	3	646	14967	0.271549	0.909283	EE	1.0995
C5	GOBP	GOBP_MODULATION_BY_HOST_OF_VIRAL_PROCESS	42	50	0.84	3	646	14967	0.271549	0.85997	EE	1.0995
C5	GOBP	GOBP_REGULATION_OF_CELLULAR_RESPIRATION	42	49	0.857	3	646	14967	0.271549	0.85997	EE	1.0995
C5	GOBP	GOBP_REGULATION_OF_RELEASE_OF_CYTOCHROME_C_FROM_MITOCHONDRIA	42	45	0.933	3	646	14967	0.271549	0.85997	EE	1.0995
C5	GOBP	GOBP_TOLL_LIKE_RECEPTOR_4_SIGNALING_PATHWAY	42	57	0.737	3	646	14967	0.271549	0.85997	EE	1.0995
C5	GOBP	GOBP_POSITIVE_REGULATION_OF_PROTEIN_MODIFICATION...(04971)	122	131	0.931	7	646	14967	0.274582	0.85997	EE	1.09257
C5	GOBP	GOBP_REGULATION_OF_KINASE_ACTIVITY	464	585	0.793	23	646	14967	0.275557	0.85997	EE	1.09035
C5	GOBP	GOBP_EMBRYONIC_ORGAN_DEVELOPMENT	334	455	0.734	17	646	14967	0.276145	0.85997	EE	1.08902
C5	GOMF	GOMF_MOLECULAR_ADAPTOR_ACTIVITY	508	586	0.867	25	646	14967	0.276623	0.85997	EE	1.08794
C2	REACTOME	REACTOME_DEATH_RECEPTOR_SIGNALING	143	154	0.929	8	646	14967	0.2768	0.909283	EE	1.08753
C2	BIOCARTA	BIOCARTA_CARM_ER_PATHWAY	24	26	0.923	2	646	14967	0.277672	0.909283	EE	1.08556
C2	BIOCARTA	BIOCARTA_IL1R_PATHWAY	24	31	0.774	2	646	14967	0.277672	0.909283	EE	1.08556
C2	KEGG_MEDICUS	KEGG_MEDICUS_VARIANT_MUTATION_INACTIVATED_RASD1_TO...(11355)	24	27	0.889	2	646	14967	0.277672	0.909283	EE	1.08556
C2	PID	PID_ALK1_PATHWAY	24	26	0.923	2	646	14967	0.277672	0.909283	EE	1.08556
C2	REACTOME	REACTOME_EGR2_AND_SOX10_MEDIATED_INITIATION_OF...(12536)	24	29	0.828	2	646	14967	0.277672	0.909283	EE	1.08556
C2	REACTOME	REACTOME_GLYCOGEN_METABOLISM	24	25	0.96	2	646	14967	0.277672	0.909283	EE	1.08556
C2	REACTOME	REACTOME_PHASE_0_RAPID_DEPOLARISATION	24	32	0.75	2	646	14967	0.277672	0.909283	EE	1.08556
C2	WP	WP_INTRAFLAGELLAR_TRANSPORT_PROTEINS_BINDING_TO_DYNEIN	24	27	0.889	2	646	14967	0.277672	0.909283	EE	1.08556
C5	GOBP	GOBP_NEGATIVE_REGULATION_OF_B_CELL_ACTIVATION	24	33	0.727	2	646	14967	0.277672	0.85997	EE	1.08556
C5	GOBP	GOBP_NEGATIVE_REGULATION_OF_MIRNA_METABOLIC_PROCESS	24	26	0.923	2	646	14967	0.277672	0.85997	EE	1.08556
C5	GOBP	GOBP_PRESYNAPTIC_MODULATION_OF_CHEMICAL_SYNAPTIC_TRANSMISSION	24	32	0.75	2	646	14967	0.277672	0.85997	EE	1.08556
C5	GOBP	GOBP_REGULATION_OF_MITOCHONDRIAL_OUTER_MEMBRANE...(06279)	24	26	0.923	2	646	14967	0.277672	0.85997	EE	1.08556
C5	GOBP	GOBP_REGULATION_OF_RUFFLE_ASSEMBLY	24	32	0.75	2	646	14967	0.277672	0.85997	EE	1.08556
C5	GOBP	GOBP_RESPONSE_TO_PROSTAGLANDIN	24	32	0.75	2	646	14967	0.277672	0.85997	EE	1.08556
C5	GOBP	GOBP_SYNAPTIC_VESICLE_MATURATION	24	27	0.889	2	646	14967	0.277672	0.85997	EE	1.08556
C5	GOCC	GOCC_NUCLEAR_OUTER_MEMBRANE	24	31	0.774	2	646	14967	0.277672	0.85997	EE	1.08556
C5	GOMF	GOMF_ACID_THIOL_LIGASE_ACTIVITY	24	31	0.774	2	646	14967	0.277672	0.85997	EE	1.08556
C5	GOMF	GOMF_BHLH_TRANSCRIPTION_FACTOR_BINDING	24	32	0.75	2	646	14967	0.277672	0.85997	EE	1.08556
C5	GOMF	GOMF_TRANSFORMING_GROWTH_FACTOR_BETA_BINDING	24	24	1	2	646	14967	0.277672	0.85997	EE	1.08556
C5	GOCC	GOCC_COATED_VESICLE_MEMBRANE	164	203	0.808	9	646	14967	0.277754	0.85997	EE	1.08538
C5	GOCC	GOCC_EARLY_ENDOSOME_MEMBRANE	164	196	0.837	9	646	14967	0.277754	0.85997	EE	1.08538
C5	GOBP	GOBP_RESPONSE_TO_CALCIUM_ION	102	145	0.703	6	646	14967	0.277851	0.85997	EE	1.08516
C5	GOBP	GOBP_TISSUE_MIGRATION	270	382	0.707	14	646	14967	0.27809	0.85997	EE	1.08462
C2	REACTOME	REACTOME_BACTERIAL_INFECTION_PATHWAYS	62	71	0.873	4	646	14967	0.278828	0.909283	EE	1.08295
C5	GOBP	GOBP_NON_CANONICAL_WNT_SIGNALING_PATHWAY	62	68	0.912	4	646	14967	0.278828	0.85997	EE	1.08295
C2	REACTOME	REACTOME_GLUCOSE_METABOLISM	82	94	0.872	5	646	14967	0.279733	0.909283	EE	1.08092
C5	GOCC	GOCC_TERTIARY_GRANULE	123	164	0.75	7	646	14967	0.281357	0.85997	EE	1.07728
C5	GOBP	GOBP_HORMONE_MEDIATED_SIGNALING_PATHWAY	144	193	0.746	8	646	14967	0.28306	0.85997	EE	1.07347
C5	GOBP	GOBP_INTRACILIARY_TRANSPORT	43	49	0.878	3	646	14967	0.283417	0.85997	EE	1.07268
C5	GOBP	GOBP_MITOCHONDRION_LOCALIZATION	43	50	0.86	3	646	14967	0.283417	0.85997	EE	1.07268
C5	GOCC	GOCC_CILIARY_TIP	43	48	0.896	3	646	14967	0.283417	0.85997	EE	1.07268
C5	GOMF	GOMF_NUCLEAR_RECEPTOR_ACTIVITY	43	52	0.827	3	646	14967	0.283417	0.85997	EE	1.07268
C5	GOCC	GOCC_RUFFLE	165	183	0.902	9	646	14967	0.283594	0.85997	EE	1.07228
C5	GOBP	GOBP_POSITIVE_REGULATION_OF_CELLULAR_CATABOLIC_PROCESS	293	398	0.736	15	646	14967	0.28492	0.85997	EE	1.06933
C5	GOBP	GOBP_REGULATION_OF_GROWTH	467	619	0.754	23	646	14967	0.285901	0.85997	EE	1.06716
C5	GOBP	GOBP_REGULATION_OF_INTRACELLULAR_SIGNAL_TRANSDUCTION	1402	1795	0.781	65	646	14967	0.286964	0.85997	EE	1.06481
C5	GOBP	GOBP_SPHINGOLIPID_METABOLIC_PROCESS	124	163	0.761	7	646	14967	0.288173	0.85997	EE	1.06214
C5	GOBP	GOBP_PROTEIN_K48_LINKED_UBIQUITINATION	63	65	0.969	4	646	14967	0.288563	0.85997	EE	1.06128
C5	GOCC	GOCC_CELL_CORTEX	251	305	0.823	13	646	14967	0.289293	0.85997	EE	1.05967
C5	GOBP	GOBP_MEMBRANE_LIPID_METABOLIC_PROCESS	166	210	0.79	9	646	14967	0.289467	0.85997	EE	1.05929
C5	GOBP	GOBP_POSITIVE_REGULATION_OF_SIGNALING	1314	1795	0.732	61	646	14967	0.290933	0.85997	EE	1.05608
C2	REACTOME	REACTOME_TRANSCRIPTIONAL_REGULATION_BY_TP53	338	363	0.931	17	646	14967	0.292469	0.909283	EE	1.05272
C5	GOMF	GOMF_GTPASE_BINDING	295	315	0.937	15	646	14967	0.293718	0.85997	EE	1.05
C2	KEGG_MEDICUS	KEGG_MEDICUS_REFERENCE_ARNO_ARF_ACTB_G_SIGNALING_PATHWAY	25	25	1	2	646	14967	0.293892	0.909283	EE	1.04962
C2	KEGG_MEDICUS	KEGG_MEDICUS_REFERENCE_DEUBIQUITINATION_OF_H2AK119	25	26	0.962	2	646	14967	0.293892	0.909283	EE	1.04962
C2	REACTOME	REACTOME_ATF4_ACTIVATES_GENES_IN_RESPONSE_TO...(12250)	25	27	0.926	2	646	14967	0.293892	0.909283	EE	1.04962
C2	REACTOME	REACTOME_SULFUR_AMINO_ACID_METABOLISM	25	28	0.893	2	646	14967	0.293892	0.909283	EE	1.04962
C2	WP	WP_FGFR3_SIGNALING_IN_CHONDROCYTE_PROLIFERATION...(14237)	25	27	0.926	2	646	14967	0.293892	0.909283	EE	1.04962
C2	WP	WP_ONE_CARBON_METABOLISM	25	29	0.862	2	646	14967	0.293892	0.909283	EE	1.04962
C5	GOBP	GOBP_ANTIGEN_PROCESSING_AND_PRESENTATION_OF...(00510)	25	31	0.806	2	646	14967	0.293892	0.85997	EE	1.04962
C5	GOBP	GOBP_ATRIOVENTRICULAR_VALVE_DEVELOPMENT	25	29	0.862	2	646	14967	0.293892	0.85997	EE	1.04962
C5	GOBP	GOBP_BONE_MATURATION	25	28	0.893	2	646	14967	0.293892	0.85997	EE	1.04962
C5	GOBP	GOBP_CELLULAR_COMPONENT_DISASSEMBLY_INVOLVED_IN...(00849)	25	32	0.781	2	646	14967	0.293892	0.85997	EE	1.04962
C5	GOBP	GOBP_DEOXYRIBONUCLEOTIDE_CATABOLIC_PROCESS	25	29	0.862	2	646	14967	0.293892	0.85997	EE	1.04962
C5	GOBP	GOBP_GLYCOSPHINGOLIPID_BIOSYNTHETIC_PROCESS	25	34	0.735	2	646	14967	0.293892	0.85997	EE	1.04962
C5	GOBP	GOBP_GMP_METABOLIC_PROCESS	25	28	0.893	2	646	14967	0.293892	0.85997	EE	1.04962
C5	GOBP	GOBP_MITOCHONDRIAL_CALCIUM_ION_HOMEOSTASIS	25	26	0.962	2	646	14967	0.293892	0.85997	EE	1.04962
C5	GOBP	GOBP_NEGATIVE_REGULATION_OF_PEPTIDYL_SERINE...(03575)	25	30	0.833	2	646	14967	0.293892	0.85997	EE	1.04962
C5	GOBP	GOBP_REGULATION_OF_ANDROGEN_RECEPTOR_SIGNALING_PATHWAY	25	29	0.862	2	646	14967	0.293892	0.85997	EE	1.04962
C5	GOBP	GOBP_RESPONSE_TO_MUSCLE_ACTIVITY	25	28	0.893	2	646	14967	0.293892	0.85997	EE	1.04962
C5	GOMF	GOMF_CULLIN_FAMILY_PROTEIN_BINDING	25	26	0.962	2	646	14967	0.293892	0.85997	EE	1.04962
C5	GOMF	GOMF_K63_LINKED_POLYUBIQUITIN_MODIFICATION...(09767)	25	26	0.962	2	646	14967	0.293892	0.85997	EE	1.04962
C5	GOMF	GOMF_POLY_PURINE_TRACT_BINDING	25	33	0.758	2	646	14967	0.293892	0.85997	EE	1.04962
C5	GOBP	GOBP_RESPONSE_TO_HORMONE	646	873	0.74	31	646	14967	0.295245	0.85997	EE	1.04669
C5	GOBP	GOBP_CILIUM_ORGANIZATION	317	432	0.734	16	646	14967	0.295317	0.85997	EE	1.04653
C2	PID	PID_LKB1_PATHWAY	44	47	0.936	3	646	14967	0.295327	0.909283	EE	1.04651
C2	PID	PID_TNF_PATHWAY	44	46	0.957	3	646	14967	0.295327	0.909283	EE	1.04651
C2	REACTOME	REACTOME_SUMOYLATION_OF_TRANSCRIPTION_COFACTORS	44	44	1	3	646	14967	0.295327	0.909283	EE	1.04651
C5	GOBP	GOBP_INTRACELLULAR_LIPID_TRANSPORT	44	51	0.863	3	646	14967	0.295327	0.85997	EE	1.04651
C5	GOBP	GOBP_REGULATION_OF_MYELOID_LEUKOCYTE_MEDIATED_IMMUNITY	44	60	0.733	3	646	14967	0.295327	0.85997	EE	1.04651
C5	GOBP	GOBP_REGULATION_OF_NITRIC_OXIDE_METABOLIC_PROCESS	44	60	0.733	3	646	14967	0.295327	0.85997	EE	1.04651
C5	GOMF	GOMF_VITAMIN_B6_BINDING	44	57	0.772	3	646	14967	0.295327	0.85997	EE	1.04651
C5	GOBP	GOBP_ENDOCYTIC_RECYCLING	84	89	0.944	5	646	14967	0.296593	0.85997	EE	1.04377
C5	GOBP	GOBP_PROTEIN_LOCALIZATION_TO_CELL_JUNCTION	84	108	0.778	5	646	14967	0.296593	0.85997	EE	1.04377
C2	BIOCARTA	BIOCARTA_CFTR_PATHWAY	8	11	0.727	1	646	14967	0.297458	0.909283	EE	1.0419
C2	BIOCARTA	BIOCARTA_S1P_PATHWAY	8	8	1	1	646	14967	0.297458	0.909283	EE	1.0419
C2	BIOCARTA	BIOCARTA_SET_PATHWAY	8	10	0.8	1	646	14967	0.297458	0.909283	EE	1.0419
C2	KEGG_MEDICUS	KEGG_MEDICUS_PATHOGEN_KSHV_K15_TO_TNF_NFKB...(10829)	8	8	1	1	646	14967	0.297458	0.909283	EE	1.0419
C2	KEGG_MEDICUS	KEGG_MEDICUS_REFERENCE_BREAK_INDUCED_REPLICATION	8	8	1	1	646	14967	0.297458	0.909283	EE	1.0419
C2	KEGG_MEDICUS	KEGG_MEDICUS_REFERENCE_C9ORF72_MEDIATED_AUTOPHAGY_INITIATION	8	8	1	1	646	14967	0.297458	0.909283	EE	1.0419
C2	KEGG_MEDICUS	KEGG_MEDICUS_REFERENCE_HIF_1_SIGNALING_PATHWAY	8	9	0.889	1	646	14967	0.297458	0.909283	EE	1.0419
C2	KEGG_MEDICUS	KEGG_MEDICUS_REFERENCE_KISS1_KISS1R_PLCB_PKC...(11064)	8	11	0.727	1	646	14967	0.297458	0.909283	EE	1.0419
C2	KEGG_MEDICUS	KEGG_MEDICUS_REFERENCE_PURINE_SALVAGE_PATHWAY...(11142)	8	11	0.727	1	646	14967	0.297458	0.909283	EE	1.0419
C2	KEGG_MEDICUS	KEGG_MEDICUS_REFERENCE_PURINE_SALVAGE_PATHWAY...(11143)	8	11	0.727	1	646	14967	0.297458	0.909283	EE	1.0419
C2	KEGG_MEDICUS	KEGG_MEDICUS_REFERENCE_STRAD_STK11_TSC_SIGNALING_PATHWAY	8	8	1	1	646	14967	0.297458	0.909283	EE	1.0419
C2	KEGG_MEDICUS	KEGG_MEDICUS_REFERENCE_TGF_BETA_SIGNALING_PATHWAY	8	8	1	1	646	14967	0.297458	0.909283	EE	1.0419
C2	KEGG_MEDICUS	KEGG_MEDICUS_REFERENCE_VALINE_DEGRADATION	8	8	1	1	646	14967	0.297458	0.909283	EE	1.0419
C2	KEGG_MEDICUS	KEGG_MEDICUS_VARIANT_DELETED_DMD_TO_DYSTROPHIN...(11249)	8	10	0.8	1	646	14967	0.297458	0.909283	EE	1.0419
C2	KEGG_MEDICUS	KEGG_MEDICUS_VARIANT_MUTATION_ACTIVATED_GRM1_TO...(11280)	8	9	0.889	1	646	14967	0.297458	0.909283	EE	1.0419
C2	KEGG_MEDICUS	KEGG_MEDICUS_VARIANT_MUTATION_INACTIVATED_PRKCG_TO...(11350)	8	11	0.727	1	646	14967	0.297458	0.909283	EE	1.0419
C2	REACTOME	REACTOME_AMPK_INHIBITS_CHREBP_TRANSCRIPTIONAL...(12211)	8	8	1	1	646	14967	0.297458	0.909283	EE	1.0419
C2	REACTOME	REACTOME_APOPTOTIC_CLEAVAGE_OF_CELL_ADHESION_PROTEINS	8	11	0.727	1	646	14967	0.297458	0.909283	EE	1.0419
C2	REACTOME	REACTOME_HUR_ELAVL1_BINDS_AND_STABILIZES_MRNA	8	8	1	1	646	14967	0.297458	0.909283	EE	1.0419
[truncated: 12,848 more rows]

## Sheet: triangle_selected_pathway
tissue	set_short	Timepoint	adj_p_value_overall	condition	adj_p_value	shape	size
[truncated: 320 more rows]

[truncated: 1 more sheets: da_features_with_EE_RE_opposite]
