# Supplementary material for: Multi-Omic, Multi-Tissue Responses to Acute Exercise in Sedentary Adults: Findings from the Molecular Transducers of Physical Activity Consortium
Source: bioRxiv. 2026 Mar 2:2026.02.27.702183. Preprint. [Version 1] doi: 10.64898/2026.02.27.702183 (PMC13184684; doi:10.64898/2026.02.27.702183)
Supplement: Supplement 6 — Table S6. Homer analysis results, related to Figure 6 [file media-6.xlsx]

## Sheet: Legend
Table S6: Homer results
Transcription Factor Enrichment and Expression
Each row represents a TF in the HOMER database included in the analysis of Figure 6.
The first 22 columns represent the TF motif enrichments in the exercise responding genes for each tissue/modality/time point comparison,
represented by an adjusted p-value of enrichment significance.
The remaining columns are the TF responses to acute exercise at the transcriptome, proteome, and phosphoproteome level for each tissue/modality/time point comparison with available data,
represented by an adjusted p-value of significant exercise response.
Any missing TFs from the omics data are given an adjusted p-value of 1 in the table.

## Sheet: Transcription Factor Enrichment
Adj p-val	Muscle Enrich EE P15-45M	Muscle Enrich EE P3.5/4H	Muscle Enrich EE P24H	Muscle Enrich RE P15-45M	Muscle Enrich RE P3.5/4H	Muscle Enrich RE P24H	Adipose Enrich EE P15-45M	Adipose Enrich EE P3.5/4H	Adipose Enrich EE P24H	Adipose Enrich RE P15-45M	Adipose Enrich RE P3.5/4H	Adipose Enrich RE P24H	Blood Enrich EE D20M	Blood Enrich EE D40M	Blood Enrich EE P10M	Blood Enrich EE P15-45M	Blood Enrich EE P3.5/4H	Blood Enrich EE P24H	Blood Enrich RE P10M	Blood Enrich RE P15-45M	Blood Enrich RE P3.5/4H	Blood Enrich RE P24H	Muscle RNA Expression EE P15-45M	Muscle RNA Expression EE P3.5/4H	Muscle RNA Expression EE P24H	Muscle RNA Expression RE P15-45M	Muscle RNA Expression RE P3.5/4H	Muscle RNA Expression RE P24H	Adipose RNA Expression EE P15-45M	Adipose RNA Expression EE P3.5/4H	Adipose RNA Expression EE P24H	Adipose RNA Expression RE P15-45M	Adipose RNA Expression RE P3.5/4H	Adipose RNA Expression RE P24H	Blood RNA Expression EE D20M	Blood RNA Expression EE D40M	Blood RNA Expression EE P10M	Blood RNA Expression EE P15-45M	Blood RNA Expression EE P3.5/4H	Blood RNA Expression EE P24H	Blood RNA Expression RE P10M	Blood RNA Expression RE P15-45M	Blood RNA Expression RE P3.5/4H	Blood RNA Expression RE P24H	Muscle Protein Abundance EE P15-45M	Muscle Protein Abundance EE P3.5/4H	Muscle Protein Abundance EE P24H	Muscle Protein Abundance RE P15-45M	Muscle Protein Abundance RE P3.5/4H
Klf15(Zf)/Liver-Klf15-ChIP-Seq(GSE166083)/Homer	0.01	1e-05	1e-05	0.0017	0.0121	1e-05	0.3348	0.1434	1	0.0312	0.7536	0.8224	0.0003	1e-05	1e-05	0.3313	0.0128	0.0432	0.0707	0.0006	1e-05	1	0.209995	5.10137e-12	0.389791	0.146176	5.10137e-12	0.256656	0.224366	0.716264	0.999984	0.659039	0.716264	0.999661	1	1	1	1	1	1	1	1	1	1	1	1	1	1	1
Sp5(Zf)/mES-Sp5.Flag-ChIP-Seq(GSE72989)/Homer	0.0147	1e-05	1e-05	1e-05	0.0037	1e-05	0.242	0.006	1	0.0017	0.6684	0.8739	0.0009	1e-05	1e-05	0.0702	0.0069	0.0044	0.0076	0.0002	1e-05	1	1	1	1	1	1	1	0.556459	0.974582	0.999984	0.850088	0.974582	0.999661	1	1	1	1	1	1	1	1	1	1	1	1	1	1	1
Atf1(bZIP)/K562-ATF1-ChIP-Seq(GSE31477)/Homer	0.0147	0.0034	0.1312	0.0017	0.3595	0.2843	0.3315	0.8622	1	0.0111	1	1	0.9031	0.1301	0.4356	1	0.7663	0.6742	0.6239	0.3545	0.2152	1	0.916438	0.882326	0.224406	0.888612	0.882326	0.284076	0.830207	0.975491	0.999984	0.933214	0.975491	0.999661	0.0129891	0.941696	0.978119	0.503375	0.871673	0.999767	0.818581	0.916325	0.871673	0.99246	0.999646	0.999309	0.790145	0.952345	0.999309
Atf7(bZIP)/3T3L1-Atf7-ChIP-Seq(GSE56872)/Homer	0.0147	0.2369	0.6034	0.1127	0.8282	0.4983	0.1977	1	1	0.0186	1	1	0.9031	0.6453	0.868	1	0.9002	0.6609	0.8094	0.7118	0.757	1	0.571794	0.0104309	0.0023518	0.600418	0.0104309	0.00170585	0.696274	0.987109	0.999984	0.65668	0.987109	0.999661	0.160766	0.982499	0.996978	0.0137467	0.218095	0.999767	0.973581	0.00349918	0.218095	0.698024	1	1	1	1	1
YY1(Zf)/Promoter/Homer	0.0147	1e-05	1e-05	0.0017	0.0168	0.0007	0.3189	0.7092	1	0.4161	0.6684	0.8996	0.2675	0.0002	1e-05	0.0007	1e-05	0.1419	0.582	0.4187	0.0016	1	0.703817	0.904701	0.00147538	0.994285	0.904701	1.75035e-06	0.844903	0.974538	0.999984	0.95751	0.974538	0.999661	0.945932	0.853144	0.720347	0.0137638	0.0899325	0.999767	0.435325	0.0184624	0.0899325	0.798184	0.999646	0.999309	0.993457	0.952954	0.999309
Sp1(Zf)/Promoter/Homer	0.0147	1e-05	0.0003	0.0007	0.0062	1e-05	0.0978	0.4476	1	0.0418	0.8428	0.8836	0.0005	1e-05	1e-05	0.2386	0.0003	0.0032	0.0048	0.0006	1e-05	1	0.0496978	0.161604	0.000479323	0.209269	0.161604	0.0129844	0.973985	0.978453	0.999984	0.961154	0.978453	0.999661	0.0272449	0.101072	0.954471	0.18446	0.00667564	0.999767	0.778121	0.00629006	0.00667564	0.820242	0.999646	0.999309	0.790145	0.942967	0.999309
KLF17(Zf)/2cell-Klf17-CutnTag(GSE211845)/Homer	0.0147	1e-05	1e-05	0.0001	0.0037	1e-05	0.1578	0.0873	1	0.0324	0.9266	0.9855	0.0029	1e-05	1e-05	0.5539	0.0321	0.0014	0.034	0.0002	1e-05	1	1	1	1	1	1	1	1	1	1	1	1	1	1	1	1	1	1	1	1	1	1	1	1	1	1	1	1
Sp2(Zf)/HEK293-Sp2.eGFP-ChIP-Seq(Encode)/Homer	0.0147	1e-05	0.0032	0.0017	0.1201	1e-05	0.1843	0.0904	1	0.0012	0.8428	0.99	0.0037	1e-05	1e-05	0.5654	0.0002	0.0024	0.0903	0.0075	1e-05	1	0.286668	4.17379e-08	0.850861	0.207741	4.17379e-08	0.595893	0.995164	0.9554	0.999984	0.952631	0.9554	0.999661	0.647155	0.593914	0.742968	0.961149	0.130889	0.999767	0.41349	0.675773	0.130889	0.800327	1	1	1	1	1
SPDEF(ETS)/VCaP-SPDEF-ChIP-Seq(SRA014231)/Homer	0.021	0.1659	0.2069	0.2749	0.8282	0.2647	0.0813	0.4284	1	0.1376	0.8428	0.8306	0.096	0.0115	0.0471	0.6009	0.0049	0.0156	0.0726	0.1373	0.1362	1	1	1	1	1	1	1	1	1	1	1	1	1	1	1	1	1	1	1	1	1	1	1	1	1	1	1	1
CRE(bZIP)/Promoter/Homer	0.0216	0.0037	0.1195	0.0437	0.3421	0.199	0.5465	1	1	0.0324	0.9206	1	0.8162	0.1725	0.2468	0.5539	0.1597	0.2271	0.9144	0.4187	0.1631	1	0.993189	0.000400852	0.127437	0.705542	0.000400852	0.0508278	0.941481	0.978453	0.999984	0.981407	0.978453	0.999661	0.000746765	0.0681472	0.447423	0.737225	0.203371	0.999767	0.917635	0.04573	0.203371	0.848076	1	1	1	1	1
c-Jun-CRE(bZIP)/K562-cJun-ChIP-Seq(GSE31477)/Homer	0.0279	0.4076	0.7016	0.234	0.8282	0.5367	0.4623	1	1	0.2362	1	1	0.8162	0.2945	0.6316	0.9858	0.9616	0.9188	0.6436	0.4197	0.6158	1	1	1	1	1	1	1	1	1	1	1	1	1	1	1	1	1	1	1	1	1	1	1	1	1	1	1	1
Atf2(bZIP)/3T3L1-Atf2-ChIP-Seq(GSE56872)/Homer	0.0328	0.4149	0.6779	0.2603	0.9409	0.5482	0.3243	1	1	0.0907	1	1	0.9031	0.4892	0.9639	1	0.9529	0.8545	0.8091	0.6256	0.949	1	0.927329	0.0052084	0.000452813	0.818121	0.0052084	4.11873e-06	0.878209	0.934907	0.999984	0.895878	0.934907	0.999661	0.0544755	0.493306	0.985462	0.95732	0.398456	0.999767	0.946906	0.772149	0.398456	0.802127	1	1	1	1	1
KLF1(Zf)/HUDEP2-KLF1-CutnRun(GSE136251)/Homer	0.0454	1e-05	0.0001	0.0007	0.1007	1e-05	0.3189	0.1303	1	0.0507	0.7598	0.8979	0.0003	1e-05	1e-05	0.3841	0.0351	0.0092	0.0885	0.0002	1e-05	1	1	1	1	1	1	1	1	1	1	1	1	1	0.000163684	1.4351e-05	0.523813	0.586375	0.0807872	0.999767	0.198179	0.835158	0.0807872	0.900387	1	1	1	1	1
KLF14(Zf)/HEK293-KLF14.GFP-ChIP-Seq(GSE58341)/Homer	0.0667	1e-05	0.0013	0.0144	0.0163	1e-05	0.3561	0.0465	1	0.0784	0.6299	0.8996	0.0083	0.0001	1e-05	0.7795	0.038	0.1419	0.033	0.0018	0.0001	1	0.831454	0.449435	0.96481	0.617884	0.449435	0.2721	0.91315	0.934907	0.999984	0.961154	0.934907	0.999661	1	1	1	1	1	1	1	1	1	1	1	1	1	1	1
Klf9(Zf)/GBM-Klf9-ChIP-Seq(GSE62211)/Homer	0.0667	0.1978	0.0017	0.0122	0.1167	1e-05	0.9546	0.6705	1	0.7786	0.9732	1	0.1039	0.0005	1e-05	0.5539	0.0456	0.6542	0.2444	0.0013	0.0003	1	0.351563	0.037192	0.396536	0.409812	0.037192	0.000108571	0.500387	0.978283	0.999984	0.630365	0.978283	0.999661	0.942558	0.683207	0.926702	0.704717	0.506002	0.999767	0.959742	0.125957	0.506002	0.909394	1	1	1	1	1
NFY(CCAAT)/Promoter/Homer	0.0726	1e-05	0.0271	1e-05	0.0017	0.0006	0.5426	0.9705	1	0.1432	0.8428	1	0.1039	0.1301	0.2575	0.7346	0.1145	0.0962	0.1459	0.3182	0.1008	1	0.525152	4.83459e-05	0.334805	0.968473	4.83459e-05	0.496864	0.963617	0.978008	0.999984	0.988643	0.978008	0.999661	0.0268353	0.41695	0.706873	0.151459	0.185836	0.999767	0.741705	0.0220039	0.185836	0.932983	1	1	1	1	1
CREB5(bZIP)/LNCaP-CREB5.V5-ChIP-Seq(GSE137775)/Homer	0.0762	0.8433	0.8271	0.2383	0.869	0.7114	0.242	1	1	0.0324	1	1	0.5696	0.183	0.6068	0.9858	0.9388	0.8619	0.6378	0.4221	0.5915	1	0.526698	0.469213	0.698117	0.00156304	0.469213	3.99449e-06	0.656246	0.997718	0.999984	0.767835	0.997718	0.999661	0.0140963	0.088925	0.939259	0.0769097	0.000917839	0.999767	0.777488	0.00789473	0.000917839	0.881665	1	1	1	1	1
Sox6(HMG)/Myotubes-Sox6-ChIP-Seq(GSE32627)/Homer	0.0762	0.2502	0.2495	0.4705	0.7161	0.3212	0.3315	0.9283	1	0.122	0.8428	0.8224	0.8097	1	0.9657	0.4703	0.5237	0.8545	0.1994	0.9672	0.9228	1	0.889152	0.654771	0.309438	0.751478	0.654771	3.234e-05	0.509019	0.987109	0.999984	0.803827	0.987109	0.999661	0.0956293	0.0887871	0.661332	0.929318	0.319465	0.999767	0.169056	0.130513	0.319465	0.934848	0.999646	0.999309	0.871714	0.988093	0.999309
TEAD4(TEA)/Tropoblast-Tead4-ChIP-Seq(GSE37350)/Homer	0.1112	0.1424	0.8481	0.1113	0.8282	0.6342	0.8184	0.8629	1	0.8943	0.8734	1	0.68	0.8606	0.8638	1	0.9958	0.9987	1	0.9616	0.949	1	0.937351	0.950831	0.8377	0.841989	0.950831	0.73447	0.929273	0.978453	0.999984	0.929878	0.978453	0.999661	1	1	1	1	1	1	1	1	1	1	1	1	1	1	1
ETV4(ETS)/HepG2-ETV4-ChIP-Seq(ENCODE)/Homer	0.1112	1e-05	0.0061	0.1091	0.6455	0.2856	0.0813	0.7017	1	0.1767	0.8428	0.4328	0.0013	1e-05	1e-05	0.0392	1e-05	0.0015	0.0299	0.0001	1e-05	1	0.824619	0.171601	0.917854	0.364569	0.171601	0.926332	1	1	1	1	1	1	1	1	1	1	1	1	1	1	1	1	1	1	1	1	1
TATA-Box(TBP)/Promoter/Homer	0.152	0.0059	0.5194	0.0518	0.5027	0.9418	0.2968	0.7017	1	0.242	0.9404	0.8979	0.1549	0.4884	0.9116	0.5539	0.3719	0.5726	0.0903	0.4187	0.7287	1	0.952381	0.490498	0.302079	0.826148	0.490498	0.580658	0.921998	0.917842	0.999984	0.880796	0.917842	0.999661	0.289999	0.215988	0.872558	0.431686	0.938174	0.999767	0.938237	0.818838	0.938174	0.982561	1	1	1	1	1
NFATC2(RHD)/Islets-NFATC2-ChIP-Seq(GSE158496)/Homer	0.152	0.0872	0.0287	0.22	0.5653	0.7869	0.2968	0.3725	1	0.1379	0.6684	0.8996	0.1724	0.1725	0.2575	1	0.058	0.1531	0.5073	0.8357	0.757	1	0.76451	1.67349e-06	0.614783	0.38963	1.67349e-06	0.794715	0.702567	0.994227	0.999984	0.995643	0.994227	0.999661	0.000139642	2.82544e-06	0.441598	0.371834	0.194124	0.999767	0.0899916	0.918505	0.194124	0.76141	1	1	1	1	1
Ets1-distal(ETS)/CD4+-PolII-ChIP-Seq(Barski_et_al.)/Homer	0.1523	0.8161	0.9737	0.2019	0.8727	0.9169	0.0972	0.3608	1	0.2698	0.5239	1	0.0592	0.0021	1e-05	0.496	0.0146	0.0487	0.001	0.326	1e-05	1	1	1	1	1	1	1	1	1	1	1	1	1	1	1	1	1	1	1	1	1	1	1	1	1	1	1	1
Foxf1(Forkhead)/Lung-Foxf1-ChIP-Seq(GSE77951)/Homer	0.153	0.1369	0.0754	0.1677	0.6336	0.2167	0.0986	0.7988	1	0.0438	0.645	1	0.9026	0.3695	0.1166	0.9858	0.5652	0.8032	0.9373	0.1301	0.0523	1	1	1	1	1	1	1	0.922648	0.978453	0.999984	0.864638	0.978453	0.999661	1	1	1	1	1	1	1	1	1	1	1	1	1	1	1
KLF3(Zf)/MEF-Klf3-ChIP-Seq(GSE44748)/Homer	0.153	1e-05	0.0004	0.002	0.1227	1e-05	0.165	0.6727	1	0.0438	0.8603	1	0.0002	1e-05	1e-05	0.2723	1e-05	0.0001	0.0048	0.0002	1e-05	1	0.0202732	0.00457679	0.600314	0.0181401	0.00457679	0.127706	0.892375	0.903364	0.999984	0.962786	0.903364	0.999661	0.0193636	0.74543	0.500254	0.133069	0.028739	0.999767	0.562408	0.0973766	0.028739	0.759449	1	1	1	1	1
JunD(bZIP)/K562-JunD-ChIP-Seq/Homer	0.153	0.7259	0.8271	0.1516	0.8282	0.8354	0.6899	1	1	0.1524	1	1	0.5696	0.1576	0.8598	0.9148	0.9073	0.7363	0.315	0.1657	0.4833	1	3.14907e-06	0.147886	0.99654	2.28199e-10	0.147886	0.113708	0.307483	0.866201	0.999984	0.698786	0.866201	0.999661	0.704462	0.247162	0.0788188	0.00131419	0.127568	0.999767	0.00746528	0.00011035	0.127568	0.888452	1	1	1	1	1
ETS(ETS)/Promoter/Homer	0.157	0.0006	0.0014	0.2931	1	0.2687	0.0978	0.9817	1	0.6786	0.9206	0.1187	0.6258	0.0066	0.0007	0.0637	0.0016	0.0355	0.2962	0.1855	0.0935	1	0.48797	4.37859e-08	0.62574	0.109759	4.37859e-08	0.413779	0.948334	0.971494	0.999984	0.890897	0.971494	0.999661	0.141515	0.695716	0.138942	0.0697686	0.00965813	0.999767	0.464401	0.603835	0.00965813	0.995106	1	1	1	1	1
ZNF148(Zf)/MDAMB231-ZNF148-ChIP-Seq(GSE147020)/Homer	0.1756	0.5227	0.348	0.2603	0.3377	0.2167	0.8422	0.8939	1	0.1432	0.8859	1	0.9026	0.2335	0.2239	0.9595	0.5296	0.9987	0.9373	0.2289	0.2632	1	0.382588	0.938184	0.211655	0.399983	0.938184	0.0471332	0.706224	0.854677	0.999984	0.736427	0.854677	0.999661	0.0122385	0.478713	0.739532	0.542509	0.024857	0.999767	0.934646	0.405235	0.024857	0.893793	1	1	1	1	1
Maz(Zf)/HepG2-Maz-ChIP-Seq(GSE31477)/Homer	0.1756	0.0013	0.0174	0.0102	0.1248	0.0006	0.3953	0.4848	1	0.0225	0.8428	1	0.421	0.0085	0.0015	0.9097	0.0135	0.1531	0.7465	0.2636	0.0268	1	0.881311	0.00671508	0.93632	0.898091	0.00671508	0.158138	0.609077	0.978453	0.999984	0.524802	0.978453	0.999891	4.47183e-05	2.79822e-06	0.00537013	0.115124	0.853457	0.999767	0.00408482	0.108867	0.853457	0.964432	0.999646	0.999309	0.576451	0.992295	0.999309
EWS:FLI1-fusion(ETS)/SK_N_MC-EWS:FLI1-ChIP-Seq(SRA014231)/Homer	0.1797	0.0216	0.348	0.2211	0.6411	0.458	0.2787	0.8629	1	0.6334	0.8646	0.034	0.0022	0.0002	1e-05	0.1319	0.0016	0.0012	0.0059	0.0024	0.0002	1	0.40328	0.822878	0.812834	0.86117	0.822878	0.959295	0.998927	0.630968	0.999984	0.716003	0.630968	0.999661	0.239182	0.845341	0.749621	0.118746	0.0250718	0.999767	0.338181	0.00086115	0.0250718	0.688181	1	1	1	1	1
Six2(Homeobox)/NephronProgenitor-Six2-ChIP-Seq(GSE39837)/Homer	0.1827	0.1048	0.0252	0.2603	0.0584	0.4056	0.1684	0.8697	1	0.4161	0.8428	1	0.3358	0.4157	0.4693	0.9279	0.0168	0.2938	0.7718	0.0348	0.4764	1	0.834181	0.783521	0.00583601	0.949532	0.783521	0.0343343	0.738883	0.991237	0.999984	0.918948	0.991237	0.999661	1	1	1	1	1	1	1	1	1	1	1	1	1	1	1
HLF(bZIP)/HSC-HLF.Flag-ChIP-Seq(GSE69817)/Homer	0.1827	0.5849	0.4326	0.2019	0.5034	0.729	0.7323	0.9705	1	0.3224	1	1	0.4238	0.0006	0.0003	0.8584	0.386	0.672	0.5101	0.0066	0.0001	1	0.544764	0.272474	0.860044	0.119501	0.272474	0.985424	0.956439	0.986828	0.999984	0.930287	0.986828	0.999661	1	1	1	1	1	1	1	1	1	1	1	1	1	1	1
EWS:ERG-fusion(ETS)/CADO_ES1-EWS:ERG-ChIP-Seq(SRA014231)/Homer	0.1827	0.3266	0.4599	0.0752	0.6884	0.8036	0.242	0.3225	1	0.1266	0.6299	0.404	0.0003	1e-05	1e-05	0.3224	1e-05	1e-05	0.001	0.0002	1e-05	1	1	1	1	1	1	1	1	1	1	1	1	1	1	1	1	1	1	1	1	1	1	1	1	1	1	1	1
FoxL2(Forkhead)/Ovary-FoxL2-ChIP-Seq(GSE60858)/Homer	0.1827	0.1666	0.3322	0.1886	0.5653	0.7091	0.3145	0.7678	1	0.0895	0.8428	0.8979	0.8814	0.7796	0.4945	0.9603	0.8964	0.9016	0.9373	0.1664	0.308	1	1	1	1	1	1	1	1	1	1	1	1	1	1	1	1	1	1	1	1	1	1	1	1	1	1	1	1
ETV1(ETS)/GIST48-ETV1-ChIP-Seq(GSE22441)/Homer	0.1828	0.0071	0.181	0.234	0.8282	0.4315	0.0813	0.6817	1	0.0895	0.6299	0.9855	0.0043	1e-05	1e-05	0.0092	1e-05	0.003	0.0082	0.0002	1e-05	1	0.969164	0.00357101	0.966984	0.783413	0.00357101	0.743711	0.738883	0.976717	0.999984	0.873493	0.976717	0.999661	1	1	1	1	1	1	1	1	1	1	1	1	1	1	1
Otx2(Homeobox)/EpiLC-Otx2-ChIP-Seq(GSE56098)/Homer	0.1836	0.0729	0.1326	0.0752	0.7675	0.748	0.1059	0.8128	1	0.0111	0.5992	1	0.9031	0.0638	0.8072	1	0.0057	0.8545	0.9235	0.3586	0.5974	1	1	1	1	1	1	1	1	1	1	1	1	1	1	1	1	1	1	1	1	1	1	1	1	1	1	1	1
KLF5(Zf)/LoVo-KLF5-ChIP-Seq(GSE49402)/Homer	0.1902	0.0001	0.0004	0.0208	0.0758	1e-05	0.4885	0.2941	1	0.0163	0.6299	1	0.0003	1e-05	1e-05	0.3131	0.0387	0.0132	0.1407	0.0038	1e-05	1	0.764328	0.476699	0.516014	0.963061	0.476699	0.56182	0.92406	0.76545	0.999984	0.979636	0.76545	0.999661	0.151567	0.451941	0.88053	0.721415	0.293965	0.999767	0.959909	0.861391	0.293965	0.992699	1	1	1	1	1
COUP-TFII(NR)/Artia-Nr2f2-ChIP-Seq(GSE46497)/Homer	0.1902	0.3806	0.642	0.5861	0.4946	0.182	0.3145	0.9067	1	0.5333	0.6299	1	0.9031	1	0.6523	0.8279	0.9002	0.9956	1	1	0.7791	1	0.0512706	0.0314861	0.749362	0.529857	0.0314861	0.383879	0.804362	0.973345	0.999984	0.764267	0.973345	0.999661	1	1	1	1	1	1	1	1	1	1	0.999646	0.999309	0.84705	0.993839	0.999309
ERG(ETS)/VCaP-ERG-ChIP-Seq(GSE14097)/Homer	0.1918	0.0436	0.1361	0.2524	0.5027	0.6289	0.0813	0.8629	1	0.122	0.6299	0.5126	0.0003	1e-05	1e-05	0.1858	1e-05	0.0004	0.0011	1e-05	1e-05	1	0.967328	0.960364	0.356502	0.838219	0.960364	0.261292	0.923736	0.903364	0.999984	0.825213	0.903364	0.999661	0.881701	0.980012	0.744209	0.694411	0.950891	0.999767	0.672283	0.625128	0.950891	0.959148	1	1	1	1	1
GABPA(ETS)/Jurkat-GABPa-ChIP-Seq(GSE17954)/Homer	0.2093	0.0092	0.0368	0.3075	0.9409	0.4071	0.0972	0.8629	1	0.5333	0.8428	0.5126	0.086	0.0001	1e-05	0.0392	0.0004	0.0477	0.0233	0.0262	1e-05	1	0.732679	0.479536	0.172537	0.792311	0.479536	0.0136855	0.970701	0.978453	0.999984	0.851207	0.978453	0.999661	0.685646	0.782297	0.882346	0.397026	0.0165145	0.999767	0.722899	0.501873	0.0165145	0.92452	0.999646	0.999309	0.748162	0.812138	0.999309
KLF6(Zf)/PDAC-KLF6-ChIP-Seq(GSE64557)/Homer	0.2093	0.0001	0.0007	0.0146	0.2	0.0062	0.7128	0.2215	1	0.3287	0.8428	1	0.0003	1e-05	1e-05	0.5394	0.0084	0.012	0.0299	0.0066	0.0002	1	1.59455e-07	0.0459501	0.420433	1.04702e-08	0.0459501	0.137056	0.155602	0.958061	0.999984	0.0342558	0.958061	0.999661	0.176662	0.876624	0.0928484	1.0101e-06	0.00363953	0.999767	0.0133901	1.634e-10	0.00363953	0.847231	1	1	1	1	1
Lhx6/Neurons-Lhx6-ChIP-seq(GSE85704)/Homer	0.2093	0.0186	0.6119	0.0427	0.1464	0.4983	0.2968	0.9865	1	0.7586	1	1	0.9026	0.7052	0.8895	0.9406	0.4927	0.2977	0.9898	1	0.7507	1	1	1	1	1	1	1	1	1	1	1	1	1	1	1	1	1	1	1	1	1	1	1	1	1	1	1	1
Nkx2.2(Homeobox)/NPC-Nkx2.2-ChIP-Seq(GSE61673)/Homer	0.2093	0.066	0.4903	0.2414	0.0758	0.8509	0.4013	0.942	1	0.6268	0.7942	0.8996	0.9031	0.8193	0.7234	0.9719	0.3591	0.4872	0.6805	0.3101	0.8878	1	1	1	1	1	1	1	1	1	1	1	1	1	1	1	1	1	1	1	1	1	1	1	1	1	1	1	1
Foxo1(Forkhead)/RAW-Foxo1-ChIP-Seq(Fan_et_al.)/Homer	0.2106	0.1027	0.0174	0.3596	0.5895	0.3705	0.1882	0.777	1	0.0907	0.4253	1	0.1517	0.1698	0.0944	0.9858	0.1858	0.1531	0.6436	0.0809	0.1664	1	0.29875	1.4475e-09	0.989177	0.0650914	1.4475e-09	0.865644	0.48025	0.978453	0.999984	0.729759	0.978453	0.999661	0.00144538	0.0113997	0.196866	0.89756	0.0708603	0.999767	0.276383	0.953694	0.0708603	0.696255	0.999646	0.999309	0.857071	0.892578	0.999309
NFkB-p65(RHD)/GM12787-p65-ChIP-Seq(GSE19485)/Homer	0.2126	0.0941	0.4913	0.1059	0.6455	0.4056	0.8184	0.1836	1	0.9379	0.6299	0.5999	0.6494	0.0725	0.7965	0.2035	0.3107	0.7412	0.6378	0.8532	0.1413	1	1	1	1	1	1	1	1	1	1	1	1	1	1	1	1	1	1	1	1	1	1	1	1	1	1	1	1
Fli1(ETS)/CD8-FLI-ChIP-Seq(GSE20898)/Homer	0.2161	1e-05	0.0254	0.1405	0.3421	0.1092	0.0813	0.7017	1	0.1266	0.8428	0.6298	1e-05	1e-05	1e-05	0.0451	1e-05	0.008	0.0048	0.0001	1e-05	1	0.40328	0.822878	0.812834	0.86117	0.822878	0.959295	0.998927	0.630968	0.999984	0.716003	0.630968	0.999661	0.239182	0.845341	0.749621	0.118746	0.0250718	0.999767	0.338181	0.00086115	0.0250718	0.688181	1	1	1	1	1
CArG(MADS)/PUER-Srf-ChIP-Seq(Sullivan_et_al.)/Homer	0.2161	0.3918	0.9671	0.0196	0.8282	1	0.299	0.7845	1	0.3224	0.8822	1	0.6327	0.2756	0.8566	0.7466	0.9546	0.9956	0.7718	0.7758	0.757	1	0.022506	0.526209	0.473372	0.823553	0.526209	0.95317	5.82875e-05	0.47238	0.999984	0.28822	0.47238	0.999661	0.921544	0.9915	0.791126	0.37121	0.0265009	0.999767	0.800901	0.27663	0.0265009	0.821967	0.999646	0.999309	0.928631	0.82541	0.999309
Foxa3(Forkhead)/Liver-Foxa3-ChIP-Seq(GSE77670)/Homer	0.2161	0.0161	0.6034	0.4793	0.5211	0.4983	0.8658	0.8622	1	0.1307	0.6299	0.9855	0.9856	0.6821	0.6443	1	0.9529	0.9957	1	0.966	0.4597	1	1	1	1	1	1	1	1	1	1	1	1	1	1	1	1	1	1	1	1	1	1	1	1	1	1	1	1
FoxD3(forkhead)/ZebrafishEmbryo-Foxd3.biotin-ChIP-seq(GSE106676)/Homer	0.2162	0.1525	0.8481	0.0943	0.2804	0.5871	0.8505	0.7017	1	0.4777	0.898	1	0.9031	0.6499	0.7384	0.8259	0.5832	0.9356	0.9373	1	0.5315	1	1.43918e-08	0.938689	0.361625	9.25871e-13	0.938689	0.855298	1	1	1	1	1	1	1	1	1	1	1	1	1	1	1	1	1	1	1	1	1
Klf4(Zf)/mES-Klf4-ChIP-Seq(GSE11431)/Homer	0.2169	0.4488	0.283	0.1146	0.7993	0.0339	0.7128	0.7017	1	0.3224	0.9571	1	0.0608	0.001	0.0038	0.8688	0.2455	0.1154	0.4511	0.0334	0.1978	1	1.06822e-32	0.0974522	0.977892	1.32108e-27	0.0974522	0.636787	0.500387	0.962164	0.999984	0.758521	0.962164	0.999661	0.57475	0.075018	0.947516	0.893779	0.283248	0.999767	0.903272	0.229473	0.283248	0.675784	1	1	1	1	1
Meis1(Homeobox)/MastCells-Meis1-ChIP-Seq(GSE48085)/Homer	0.2169	0.0291	0.1817	0.2414	0.3377	0.458	0.7559	0.3225	1	0.3273	0.6299	1	0.9031	0.8606	0.3408	0.9895	0.1858	0.1154	0.7861	1	0.3186	1	0.399077	0.00423957	0.0691929	0.47096	0.00423957	0.0222448	0.941611	0.981131	0.999984	0.988484	0.981131	0.999661	0.952469	0.807367	0.727857	0.0982864	0.827111	0.999767	0.887191	0.157516	0.827111	0.949446	1	1	1	1	1
Mef2c(MADS)/GM12878-Mef2c-ChIP-Seq(GSE32465)/Homer	0.2169	0.0684	0.0002	0.0943	0.6336	0.1566	0.6169	0.7017	1	0.6398	1	1	0.8079	0.6535	0.7099	0.3736	0.8123	0.6742	0.8091	0.1765	0.757	1	0.683956	0.696604	0.826327	0.856414	0.696604	0.00142955	0.99422	0.587142	0.999984	0.661085	0.587142	0.999661	0.00207767	0.00483783	0.0248641	0.412347	0.962188	0.999767	0.0208047	0.0882301	0.962188	0.962665	1	1	1	1	1
ETS1(ETS)/Jurkat-ETS1-ChIP-Seq(GSE17954)/Homer	0.219	0.0069	0.1456	0.2749	0.869	0.7433	0.0813	0.5763	1	0.1889	0.8428	0.1109	0.0003	1e-05	1e-05	0.1276	1e-05	0.0001	0.001	0.0002	1e-05	1	0.48797	4.37859e-08	0.62574	0.109759	4.37859e-08	0.413779	0.948334	0.971494	0.999984	0.890897	0.971494	0.999661	0.141515	0.695716	0.138942	0.0697686	0.00965813	0.999767	0.464401	0.603835	0.00965813	0.995106	1	1	1	1	1
Elf4(ETS)/BMDM-Elf4-ChIP-Seq(GSE88699)/Homer	0.2417	0.014	0.0803	0.1435	0.9874	0.5519	0.0978	0.7017	1	0.0907	0.8428	0.8979	0.0031	1e-05	1e-05	0.0014	1e-05	0.0002	0.001	0.0013	1e-05	1	0.000271567	0.661717	0.567082	0.00375705	0.661717	0.98413	0.743483	0.95231	0.999984	0.988257	0.95231	0.999661	0.619173	0.0349736	0.216252	0.0937992	0.174525	0.999767	0.0365084	1.20826e-07	0.174525	0.628097	1	1	1	1	1
EHF(ETS)/LoVo-EHF-ChIP-Seq(GSE49402)/Homer	0.2468	0.0069	0.0507	0.187	0.8282	0.729	0.3145	0.7017	1	0.242	0.6299	0.5999	0.0122	1e-05	1e-05	0.0012	0.0014	0.0014	0.0018	0.0003	1e-05	1	1	1	1	1	1	1	0.864994	0.930315	0.999984	0.981108	0.930315	0.999818	1	1	1	1	1	1	1	1	1	1	1	1	1	1	1
Sox17(HMG)/Endoderm-Sox17-ChIP-Seq(GSE61475)/Homer	0.2468	0.3266	0.8481	0.6799	0.746	0.9899	0.3189	1	1	0.228	0.8646	1	0.8327	1	0.9229	0.1964	0.8627	0.827	0.6593	1	0.7805	1	1.75447e-14	0.835582	0.903033	7.08785e-11	0.835582	0.940021	0.990934	0.978096	0.999984	0.861254	0.978096	0.999661	1	1	1	1	1	1	1	1	1	1	1	1	1	1	1
GSC(Homeobox)/FrogEmbryos-GSC-ChIP-Seq(DRA000576)/Homer	0.251	0.0278	0.0754	0.6194	0.7495	0.4288	0.1059	0.7017	1	0.122	0.2791	1	0.9031	0.0654	0.1757	1	0.0014	0.6271	0.9373	0.529	0.1631	1	1	1	1	1	1	1	0.822514	0.764499	0.999984	0.994444	0.764499	0.999661	1	1	1	1	1	1	1	1	1	1	1	1	1	1	1
CRX(Homeobox)/Retina-Crx-ChIP-Seq(GSE20012)/Homer	0.2526	0.2081	0.7752	0.3596	0.6057	0.7692	0.0813	0.9067	1	0.122	0.7913	1	0.9031	0.0701	0.6004	1	0.2407	0.8408	1	0.5834	0.7829	1	1	1	1	1	1	1	1	1	1	1	1	1	1	1	1	1	1	1	1	1	1	1	1	1	1	1	1
FOXP1(Forkhead)/H9-FOXP1-ChIP-Seq(GSE31006)/Homer	0.2526	0.6038	0.1326	0.248	0.6336	0.4508	0.0813	0.9067	1	0.0416	0.7951	0.5999	0.6258	0.354	0.3135	0.7932	0.5832	0.4422	0.8091	0.1301	0.065	1	0.874678	0.359934	0.294197	0.989944	0.359934	0.0589861	0.995603	0.977176	0.999984	0.91162	0.977176	0.999661	0.00911333	0.00308357	0.217663	0.603121	0.758734	0.999767	0.0593049	0.123053	0.758734	0.915679	1	1	1	1	1
Mef2b(MADS)/HEK293-Mef2b.V5-ChIP-Seq(GSE67450)/Homer	0.2558	0.4441	0.0686	0.5861	0.8282	0.2873	0.8163	0.9283	1	0.7803	1	1	0.9532	0.8466	0.9657	0.8566	0.5652	0.7301	0.9373	0.6256	0.9889	1	0.35201	0.657521	0.984695	0.50132	0.657521	0.680297	0.86963	0.978453	0.999984	0.879463	0.978453	0.999661	0.2317	0.988407	0.826777	0.83414	0.964306	0.999767	0.770087	0.626111	0.964306	0.786339	1	1	1	1	1
Elk4(ETS)/Hela-Elk4-ChIP-Seq(GSE31477)/Homer	0.2562	1e-05	0.0064	0.2206	0.8282	0.0692	0.3706	0.9268	1	0.3199	0.9438	0.4328	0.2039	0.0002	0.0001	0.4703	0.0046	0.1531	0.855	0.0442	0.0045	1	0.585518	0.872115	0.0414447	0.808547	0.872115	0.982517	0.937822	0.901616	0.999984	0.915638	0.901616	0.999661	0.0106774	0.56614	0.744102	0.966887	0.7347	0.999767	0.623694	0.278658	0.7347	0.972153	1	1	1	1	1
ELF5(ETS)/T47D-ELF5-ChIP-Seq(GSE30407)/Homer	0.2908	0.0161	0.1095	0.3096	0.8664	0.2815	0.2764	0.8622	1	0.3681	0.8428	1	0.0198	1e-05	1e-05	0.0392	0.0028	0.2322	0.1817	0.0164	0.0034	1	1	1	1	1	1	1	1	1	1	1	1	1	1	1	1	1	1	1	1	1	1	1	1	1	1	1	1
NFkB-p50,p52(RHD)/Monocyte-p50-ChIP-Chip(Schreiber_et_al.)/Homer	0.2945	0.2368	0.8481	0.2019	0.8282	0.4447	0.8303	0.9705	1	0.7843	0.9266	0.5176	0.1339	0.0137	0.1546	0.8259	0.4313	0.7595	0.3094	0.1855	0.0725	1	1	1	1	1	1	1	1	1	1	1	1	1	1	1	1	1	1	1	1	1	1	1	1	1	1	1	1
BMAL1(bHLH)/Liver-Bmal1-ChIP-Seq(GSE39860)/Homer	0.2945	0.0436	0.0848	0.191	0.1737	0.6713	0.2782	0.7092	1	0.5355	0.8947	0.9855	0.8238	0.3695	0.2469	1	0.5652	0.9956	0.9373	0.3027	0.3607	1	0.748939	0.0896966	0.00161335	0.883189	0.0896966	1.84864e-07	0.993583	0.978096	0.999984	0.991714	0.978096	0.999661	0.555753	0.983174	0.8307	0.101757	0.36663	0.999767	0.0952972	0.000291775	0.36663	0.826838	1	1	1	1	1
CLOCK(bHLH)/Liver-Clock-ChIP-Seq(GSE39860)/Homer	0.2945	0.0023	0.0174	0.1702	0.0031	0.2394	0.4072	0.8212	1	0.1621	0.6299	1	0.4206	0.1021	0.0122	0.9643	0.2455	0.8545	0.8091	0.1521	0.1336	1	0.979748	0.118684	0.335128	0.922552	0.118684	0.70162	0.885275	0.97354	0.999984	0.961154	0.97354	0.999661	0.761274	0.559519	0.999491	0.84464	0.785758	0.999767	0.665947	0.654838	0.785758	0.951667	1	1	1	1	1
En1(Homeobox)/SUM149-EN1-ChIP-Seq(GSE120957)/Homer	0.2982	0.0066	0.4501	0.5861	0.1694	0.4508	0.8303	0.9817	1	0.859	0.9571	1	0.9031	0.9448	0.8776	1	0.5296	0.5726	1	1	0.5983	1	0.947402	0.0007009	0.92798	0.0863221	0.0007009	0.299891	0.853047	0.994227	0.999984	0.930425	0.994227	0.999661	1	1	1	1	1	1	1	1	1	1	1	1	1	1	1
TEAD(TEA)/Fibroblast-PU.1-ChIP-Seq(Unpublished)/Homer	0.2982	0.3855	0.2144	0.2019	0.949	0.4061	0.9604	0.7019	1	0.69	0.6299	1	0.4076	0.474	0.4929	0.8259	0.8526	0.9956	0.9898	1	0.757	1	0.973481	0.734617	0.198427	0.452725	0.734617	0.024405	0.689039	0.660553	0.999984	0.82549	0.660553	0.999661	1	1	1	1	1	1	1	1	1	1	1	1	1	1	1
RAR:RXR(NR),DR0/ES-RAR-ChIP-Seq(GSE56893)/Homer	0.2982	0.6868	0.1764	0.3322	0.644	0.4508	0.8303	0.6303	1	0.5333	0.9512	1	0.5696	0.2594	0.271	0.8584	0.7654	0.5988	0.5073	0.7033	0.9208	1	0.661041	2.80664e-07	0.48056	0.19764	2.80664e-07	0.260006	0.884214	0.915161	0.999984	0.937147	0.915161	0.999661	0.770858	0.467291	0.651836	0.0108944	0.000182395	0.999767	0.022246	4.02268e-07	0.000182395	0.940016	1	1	1	1	1
Usf2(bHLH)/C2C12-Usf2-ChIP-Seq(GSE36030)/Homer	0.2993	0.0013	0.0126	0.3284	0.0017	0.2167	0.2845	0.7017	1	0.0907	0.4253	0.8996	0.2675	0.0583	0.0022	0.8279	0.0074	0.471	0.6979	0.1301	0.0455	1	0.335783	0.805956	0.992734	0.675711	0.805956	0.138849	0.930533	0.962858	0.999984	0.876533	0.962858	0.999661	0.4388	0.588288	0.432948	0.516642	0.949211	0.999767	0.13498	0.0448269	0.949211	0.875918	0.999646	0.999309	0.78584	0.892919	0.999309
Gsx2(Homeobox)/LGE-Gsx2.Flag-ChIP-Seq(GSE162589)/Homer	0.3041	0.0334	0.7548	0.4825	0.5468	0.7042	0.916	1	1	0.6902	0.9186	1	0.8079	0.6591	0.4095	1	0.3896	0.7432	0.9917	0.9261	0.4216	1	1	1	1	1	1	1	1	1	1	1	1	1	1	1	1	1	1	1	1	1	1	1	1	1	1	1	1
FXR(NR),ER2/Liver-FXR-ChIP-Seq(GSE133700)/Homer	0.3041	1	0.5772	0.2749	1	0.4983	0.8192	1	1	0.8182	0.9513	1	0.9712	1	1	1	1	0.9987	0.8578	0.8532	1	1	1	1	1	1	1	1	1	1	1	1	1	1	1	1	1	1	1	1	1	1	1	1	1	1	1	1	1
GLI3(Zf)/Limb-GLI3-ChIP-Chip(GSE11077)/Homer	0.316	0.0965	0.8481	0.4021	0.8282	0.4071	0.3243	0.8629	1	0.9561	0.8428	1	0.9031	0.6535	0.8388	0.9272	0.382	0.471	0.7718	0.7422	0.7507	1	0.908472	0.275462	0.765898	0.977616	0.275462	0.832294	0.888123	0.977361	0.999984	0.699215	0.977361	0.999661	0.0575391	0.0365046	0.713688	0.107089	0.866715	0.999767	0.170853	0.92423	0.866715	0.864552	1	1	1	1	1
ZNF143|STAF(Zf)/CUTLL-ZNF143-ChIP-Seq(GSE29600)/Homer	0.3283	0.0034	0.1195	0.9019	0.7961	0.0806	0.3832	1	1	0.3743	0.9206	1	0.97	0.4965	0.5731	0.9406	0.5413	0.995	1	0.4221	0.483	1	1	1	1	1	1	1	1	1	1	1	1	1	1	1	1	1	1	1	1	1	1	1	1	1	1	1	1
TFE3(bHLH)/MEF-TFE3-ChIP-Seq(GSE75757)/Homer	0.3283	0.0012	0.0383	0.3493	0.0037	0.2779	0.3145	0.6044	1	0.0907	0.6684	0.8979	0.3358	0.3435	0.2234	0.8688	0.0243	0.7045	0.7718	0.4538	0.3083	1	0.804772	0.739058	0.202371	0.45461	0.739058	0.356858	0.936196	0.93106	0.999984	0.903871	0.93106	0.999661	0.999586	0.972165	0.172968	0.000179908	0.000866163	0.999767	0.0421803	5.17724e-08	0.000866163	0.888214	1	1	1	1	1
PU.1-IRF(ETS:IRF)/Bcell-PU.1-ChIP-Seq(GSE21512)/Homer	0.3283	0.0543	0.7422	0.754	0.8282	0.9877	0.8304	0.6044	1	0.6894	0.7139	1	0.1181	0.0052	0.0001	0.8584	0.0084	0.1718	0.2396	0.4221	0.0014	1	0.926347	0.687586	0.92798	0.902445	0.687586	0.652424	0.786273	0.897756	0.999984	0.828087	0.897756	0.999661	0.822104	0.853614	0.693799	0.349531	0.00568808	0.999767	0.41202	0.0227355	0.00568808	0.930203	1	1	1	1	1
TEAD1(TEAD)/HepG2-TEAD1-ChIP-Seq(Encode)/Homer	0.3416	0.016	0.4326	0.1691	0.3377	0.1682	0.9498	0.5993	1	0.5343	0.8428	1	0.9036	1	1	0.9406	1	0.9987	1	1	0.9877	1	0.973481	0.734617	0.198427	0.452725	0.734617	0.024405	0.689039	0.660553	0.999984	0.82549	0.660553	0.999661	1	1	1	1	1	1	1	1	1	1	1	1	1	1	1
Hoxa10(Homeobox)/ChickenMSG-Hoxa10.Flag-ChIP-Seq(GSE86088)/Homer	0.3486	0.542	0.8481	0.6184	0.5851	0.3074	0.8078	0.8629	1	0.645	0.6684	1	0.5926	0.0638	0.1114	0.5394	0.8294	0.9844	0.862	0.5211	0.483	1	0.15682	0.471533	0.259476	0.052161	0.471533	0.449275	0.872478	0.987109	0.999984	0.958846	0.987109	0.999661	0.429792	0.165582	0.666829	0.946621	0.949654	0.999767	0.26642	0.979472	0.949654	0.967553	1	1	1	1	1
ZNF41(Zf)/HEK293-ZNF41.GFP-ChIP-Seq(GSE58341)/Homer	0.3508	0.6203	1	0.3182	0.8524	1	0.916	1	1	0.9002	1	1	1	1	0.8469	0.8629	0.9152	0.9956	0.9549	1	0.9361	1	0.769657	0.285744	0.913387	0.248638	0.285744	0.971912	0.93162	0.893668	0.999984	0.963394	0.893668	0.999661	0.837567	0.862479	0.508942	0.588385	0.845719	0.999767	0.939749	0.725592	0.845719	0.745666	1	1	1	1	1
Oct2(POU,Homeobox)/Bcell-Oct2-ChIP-Seq(GSE21512)/Homer	0.3508	0.1501	0.8271	0.8474	0.7897	0.2325	0.3189	0.3725	1	0.1524	0.9879	1	0.2845	0.036	0.0024	1	0.0642	0.0477	0.4519	0.2622	0.0027	1	0.818528	0.961086	0.866472	0.777262	0.961086	0.978027	0.677417	0.999446	0.999984	0.732901	0.999446	0.999661	0.928823	0.965998	0.339445	0.064068	0.191766	0.999767	0.306854	0.0414462	0.191766	0.904957	1	1	1	1	1
Emx2(Homeobox)/Cortex-Emx2-ChIP-Seq(GSE183130)/Homer	0.3508	0.0044	0.4915	0.8474	0.1875	0.5248	0.8999	0.8629	1	0.6786	0.6684	0.5999	0.3181	0.3627	0.1338	1	0.3754	0.6799	0.8094	0.4681	0.1617	1	0.570651	0.000136216	0.955478	0.969167	0.000136216	0.738501	0.804362	0.931801	0.999984	0.961154	0.931801	0.999661	1	1	1	1	1	1	1	1	1	1	1	1	1	1	1
IRF8(IRF)/BMDM-IRF8-ChIP-Seq(GSE77884)/Homer	0.3521	0.0868	0.7548	0.5667	0.1687	0.9877	0.7187	0.3061	1	0.6231	0.0154	1	0.4532	0.0714	1e-05	0.7725	0.0071	0.1531	0.5073	0.5767	0.0073	1	0.566819	0.675903	0.906753	0.985821	0.675903	0.963326	0.988932	0.987109	0.999984	0.971509	0.987109	0.999661	0.654096	0.719128	0.251718	0.558466	0.453645	0.999767	0.723655	0.873675	0.453645	0.848509	1	1	1	1	1
Smad3(MAD)/NPC-Smad3-ChIP-Seq(GSE36673)/Homer	0.3612	0.0872	0.0287	0.0427	0.0107	0.0339	0.1514	0.7017	1	0.0226	0.9247	1	0.8814	0.3536	0.2469	0.5394	0.1858	0.7301	0.8339	0.6833	0.221	1	0.812142	0.000845151	0.872121	0.862838	0.000845151	0.673241	0.992376	0.76733	0.999984	0.87428	0.76733	0.999661	0.0996665	0.317769	0.226392	0.115003	7.47931e-05	0.999767	0.309376	0.0963382	7.47931e-05	0.935938	0.999646	0.999309	0.576451	0.812138	0.999309
Nkx2.5(Homeobox)/HL1-Nkx2.5.biotin-ChIP-Seq(GSE21529)/Homer	0.3621	0.3718	0.7651	0.2206	0.5468	0.491	0.9002	0.9512	0.4426	0.7332	1	0.6796	0.9424	1	0.8842	1	0.3345	0.6962	0.9373	0.8896	0.6722	1	1	1	1	1	1	1	1	1	1	1	1	1	1	1	1	1	1	1	1	1	1	1	1	1	1	1	1
Isl1(Homeobox)/Neuron-Isl1-ChIP-Seq(GSE31456)/Homer	0.3621	0.441	0.2035	0.3096	0.6884	0.8649	0.7128	0.8622	1	0.6319	0.8428	1	0.97	0.6821	0.3778	0.6335	0.3896	0.9006	0.9917	1	0.848	1	0.779006	0.404048	0.786633	0.760494	0.404048	0.457865	0.884071	0.975373	0.999984	0.673606	0.975373	0.999661	1	1	1	1	1	1	1	1	1	1	1	1	1	1	1
Sox7(HMG)/ESC-Sox7-ChIP-Seq(GSE133899)/Homer	0.364	0.2321	0.5857	0.3448	0.6332	0.8191	0.8184	1	1	0.6469	1	1	0.9031	0.8219	0.9229	0.5114	0.5539	0.9956	0.6418	0.8113	0.757	1	0.716226	0.0026784	0.849176	0.503676	0.0026784	0.2856	0.0951052	0.978453	0.999984	0.698786	0.978453	0.999661	0.609638	0.891276	0.390283	0.555308	0.833169	0.999767	0.415582	0.338088	0.833169	0.742047	1	1	1	1	1
Oct11(POU,Homeobox)/NCIH1048-POU2F3-ChIP-seq(GSE115123)/Homer	0.364	0.1781	0.975	0.8995	0.8856	0.2843	0.0813	0.8763	1	0.1024	1	1	0.0816	0.0337	0.0005	1	0.2013	0.0355	0.0966	0.4949	0.0003	1	0.814178	0.0720814	0.742733	0.586604	0.0720814	0.725186	0.920723	0.824237	0.999984	0.795403	0.824237	0.999661	0.351363	0.621103	0.687911	0.053676	7.86378e-05	0.999767	0.41349	6.28169e-05	7.86378e-05	0.782712	0.999646	0.999309	0.614316	0.812138	0.999309
NFkB-p65-Rel(RHD)/ThioMac-LPS-Expression(GSE23622)/Homer	0.364	0.0717	0.5522	0.3464	0.7286	0.1038	0.8999	0.7017	1	0.9918	1	1	0.6909	0.0316	0.0608	0.3475	0.0097	0.0172	0.9259	0.8113	0.0904	1	0.375215	2.3785e-05	0.0470554	0.165844	2.3785e-05	0.000919847	0.696132	0.979751	0.999984	0.862466	0.979751	0.999661	0.00451836	0.874025	0.612313	0.882794	0.740735	0.999767	0.490714	0.256412	0.740735	0.529901	0.999646	0.999309	0.877606	0.812138	0.999309
ZBTB38(Zf)/Hela-ZBTB38-ChIP-seq(GSE108618)/Homer	0.3732	0.0138	0.0302	0.1953	0.3456	0.2156	0.3189	0.6524	1	0.2362	0.8603	1	0.5586	0.1725	0.0615	0.8259	0.3545	0.5782	0.9373	0.1664	0.2152	1	0.736919	0.00123761	0.16706	0.880372	0.00123761	1.94559e-06	0.941611	0.901235	0.999984	0.988257	0.901235	0.999661	0.0149713	0.915856	0.916751	0.736217	0.530522	0.999767	0.819278	0.863813	0.530522	0.917915	1	1	1	1	1
ELF3(ETS)/PDAC-ELF3-ChIP-Seq(GSE64557)/Homer	0.3732	0.1395	0.2213	0.4533	0.338	0.8028	0.242	0.8629	1	0.0907	0.6684	0.404	0.0044	1e-05	1e-05	0.1978	0.0004	0.0128	0.0046	0.0022	1e-05	1	1	1	1	1	1	1	0.789047	0.892173	0.999984	0.693327	0.892173	0.999661	0.715738	0.172009	0.463458	0.905074	0.917039	0.999767	0.635123	0.939066	0.917039	0.9359	1	1	1	1	1
NF1(CTF)/LNCAP-NF1-ChIP-Seq(Unpublished)/Homer	0.3732	0.7932	0.97	0.6551	0.4249	0.458	0.916	0.9705	1	0.3491	0.8428	1	0.9996	1	0.9365	1	0.7896	0.9617	1	1	0.7507	1	0.514354	0.478393	0.957626	0.921826	0.478393	0.932984	0.822514	0.970828	0.999984	0.716003	0.970828	0.999661	0.328468	0.562511	0.874263	0.974357	0.0974734	0.999767	0.896541	0.822531	0.0974734	0.985579	0.999646	0.999309	0.993436	0.812138	0.999309
Nkx2.1(Homeobox)/LungAC-Nkx2.1-ChIP-Seq(GSE43252)/Homer	0.3732	0.2227	0.5857	0.3484	0.4933	0.9915	0.8303	0.8629	1	0.7433	0.8603	0.8224	0.6258	0.8745	0.7384	1	0.422	0.8117	0.9373	0.7118	0.6158	1	1	1	1	1	1	1	1	1	1	1	1	1	1	1	1	1	1	1	1	1	1	1	1	1	1	1	1
Elk1(ETS)/Hela-Elk1-ChIP-Seq(GSE31477)/Homer	0.3775	1e-05	0.0025	0.3464	0.869	0.0402	0.3189	0.9705	1	0.5512	0.9513	0.404	0.219	0.0006	1e-05	0.3313	0.0008	0.0573	0.4291	0.0688	0.0014	1	0.915784	0.759305	0.225875	0.987142	0.759305	0.0269047	0.784222	0.943182	0.999984	0.998744	0.943182	0.999661	0.589968	0.895732	0.664261	0.473186	0.936389	0.999767	0.880074	0.278356	0.936389	0.934344	1	1	1	1	1
EBF2(EBF)/BrownAdipose-EBF2-ChIP-Seq(GSE97114)/Homer	0.3839	0.2502	1	0.8074	0.5468	1	0.9918	0.9817	1	0.859	1	0.404	0.9031	0.3824	0.5962	1	0.5832	0.5782	0.819	0.3154	0.757	1	0.816729	0.867271	0.89941	0.867565	0.867271	0.783989	0.91479	0.925681	0.999984	0.972678	0.925681	0.999661	1	1	1	1	1	1	1	1	1	1	1	1	1	1	1
Tcf21(bHLH)/ArterySmoothMuscle-Tcf21-ChIP-Seq(GSE61369)/Homer	0.3873	0.5905	0.2666	0.9066	0.7364	0.9169	0.9124	0.9705	1	0.7894	1	1	0.9031	0.7915	0.9229	0.9118	0.9152	0.7412	0.8562	1	0.9511	1	1	1	1	1	1	1	0.883178	0.781305	0.999984	0.590895	0.781305	0.999661	1	1	1	1	1	1	1	1	1	1	1	1	1	1	1
ELF1(ETS)/Jurkat-ELF1-ChIP-Seq(SRA014231)/Homer	0.3873	0.0034	0.1187	0.4139	1	0.3178	0.1891	0.9817	1	0.645	0.9266	0.5126	0.8162	0.036	0.0003	0.3723	0.0167	0.1122	0.626	0.25	0.0277	1	0.0119921	0.715381	0.417745	0.00683316	0.715381	0.211323	0.378363	0.826883	0.999984	0.575824	0.826883	0.999661	0.00403094	0.0664664	0.789533	0.294835	0.53358	0.999767	0.952734	0.0113622	0.53358	0.770225	1	1	1	1	1
NFIL3(bZIP)/HepG2-NFIL3-ChIP-Seq(Encode)/Homer	0.3873	0.6308	0.5596	0.3125	0.9462	0.3869	0.4371	1	1	0.1088	1	1	0.3581	0.0006	0.0984	1	0.953	0.9956	0.0455	0.0015	0.0095	1	0.49438	0.0188251	0.438148	5.88597e-07	0.0188251	0.2801	0.802947	0.610209	0.999984	0.773054	0.610209	0.999661	0.991712	0.988665	0.570976	0.168871	0.000124233	0.999767	0.192098	0.000412992	0.000124233	0.992699	1	1	1	1	1
Npas4(bHLH)/Neuron-Npas4-ChIP-Seq(GSE127793)/Homer	0.3879	0.1524	0.2213	0.5378	0.6336	0.3559	0.8647	0.9705	1	0.5333	0.9206	1	0.8551	0.4928	0.4929	1	0.9186	0.6609	0.6914	0.7861	0.1413	1	1	1	1	1	1	1	1	1	1	1	1	1	1	1	1	1	1	1	1	1	1	1	1	1	1	1	1
Gfi1b(Zf)/HPC7-Gfi1b-ChIP-Seq(GSE22178)/Homer	0.3879	0.0614	0.8481	0.9066	0.8282	1	0.8422	0.9817	1	0.9561	0.9486	1	0.9856	0.7999	0.895	0.8584	0.8294	0.7515	1	0.6099	0.9511	1	1	1	1	1	1	1	1	1	1	1	1	1	1	1	1	1	1	1	1	1	1	1	1	1	1	1	1
RORa(NR)/Liver-Rora-ChIP-Seq(GSE101115)/Homer	0.3879	0.3734	0.6532	0.3464	0.6411	0.2641	0.9604	0.5993	1	0.6902	0.8428	1	0.8649	0.8606	1	0.9406	0.6524	0.8408	0.8345	0.6796	0.9248	1	0.399156	0.504308	0.0187098	0.643469	0.504308	1.22518e-10	0.880575	0.978008	0.999984	0.571739	0.978008	0.999661	0.885831	0.349355	0.728076	0.620748	0.75755	0.999767	0.550529	0.741582	0.75755	0.964325	1	1	1	1	1
Tgif1(Homeobox)/mES-Tgif1-ChIP-Seq(GSE55404)/Homer	0.3949	0.0872	0.394	0.2279	0.6411	0.4935	0.8422	0.8198	1	0.7586	0.8428	1	0.8079	0.3043	0.1655	0.9858	0.3083	0.2397	0.7284	0.5505	0.2992	1	0.00237312	0.794793	0.0799695	0.000162787	0.794793	0.138587	0.954144	0.97056	0.999984	0.880796	0.97056	0.999661	0.709051	0.165705	0.628508	0.516349	0.596046	0.999767	0.300166	0.101002	0.596046	0.912372	1	1	1	1	1
Tgif2(Homeobox)/mES-Tgif2-ChIP-Seq(GSE55404)/Homer	0.3949	0.2813	0.1723	0.6488	0.5468	0.4983	0.7059	0.6386	1	0.5824	0.6299	1	0.9031	0.4884	0.8124	1	0.3989	0.1419	0.9373	0.9261	0.757	1	1.62051e-06	0.361783	0.928419	0.00302259	0.361783	0.943162	0.993183	0.997364	0.999984	0.91667	0.997364	0.999661	0.992209	0.471507	0.793253	0.212704	0.521126	0.999767	0.749261	0.514694	0.521126	0.978724	1	1	1	1	1
MNT(bHLH)/HepG2-MNT-ChIP-Seq(Encode)/Homer	0.3949	0.0668	0.1326	0.1567	0.2682	0.9824	0.2775	0.7678	1	0.8236	0.6299	1	0.8551	0.3249	0.1901	1	0.3989	0.9363	0.9806	0.1624	0.3951	1	0.520174	3.78342e-12	0.316884	0.0859614	3.78342e-12	0.0915766	0.91929	0.770706	0.999984	0.763258	0.770706	0.999661	0.5977	0.71204	0.963795	0.613524	0.00731153	0.999767	0.99412	0.158658	0.00731153	0.985579	1	1	1	1	1
Pbx3(Homeobox)/GM12878-PBX3-ChIP-Seq(GSE32465)/Homer	0.3973	0.0115	0.5058	0.1506	0.1479	0.0339	0.9544	0.9293	1	0.6679	0.8947	1	0.9031	0.4564	0.0252	0.9643	0.2515	0.5988	0.9373	0.3301	0.0496	1	0.743814	0.962123	0.668227	0.761503	0.962123	0.113769	0.839513	0.937408	0.999984	0.810959	0.937408	0.999661	0.0228292	0.452348	0.952721	0.830894	0.915246	0.999767	0.681462	0.515734	0.915246	0.950025	1	1	1	1	1
PU.1:IRF8(ETS:IRF)/pDC-Irf8-ChIP-Seq(GSE66899)/Homer	0.3973	0.2953	0.9529	0.5432	0.0564	1	0.8422	0.7384	1	0.8452	0.4253	1	0.0043	0.0117	0.0005	0.7002	0.0016	0.0143	0.0233	0.1041	0.0016	1	1	1	1	1	1	1	1	1	1	1	1	1	1	1	1	1	1	1	1	1	1	1	1	1	1	1	1
Esrrb(NR)/mES-Esrrb-ChIP-Seq(GSE11431)/Homer	0.3995	0.7827	0.5194	0.7869	0.6726	0.0075	0.9542	1	1	0.8182	1	0.8979	0.9835	1	0.9707	1	0.8122	0.7515	0.9373	1	0.9515	1	0.848535	0.264697	0.0720861	0.879069	0.264697	0.123242	0.761122	0.925681	0.999984	0.893579	0.925681	0.999661	1	1	1	1	1	1	1	1	1	1	1	1	1	1	1
Six1(Homeobox)/Myoblast-Six1-ChIP-Chip(GSE20150)/Homer	0.4005	0.0229	0.0069	0.3493	0.0983	0.4946	0.461	0.9705	1	0.8876	1	1	0.8162	0.4429	0.8388	1	0.063	0.7446	0.9144	0.0441	0.6485	1	0.983331	0.613796	0.799823	0.788863	0.613796	4.7971e-05	0.981116	0.938957	0.999984	0.960917	0.938957	0.999661	1	1	1	1	1	1	1	1	1	1	0.999646	0.999309	0.994663	0.960722	0.999309
Foxo3(Forkhead)/U2OS-Foxo3-ChIP-Seq(E-MTAB-2701)/Homer	0.4054	0.1967	0.0135	0.193	0.5027	0.3212	0.0972	0.3611	1	0.0416	0.4253	0.8979	0.4216	0.1154	0.1148	0.805	0.5296	0.4422	0.7861	0.0204	0.0128	1	0.338296	3.02378e-05	0.287716	0.334463	3.02378e-05	0.000707427	0.708631	0.734609	0.999984	0.789073	0.734609	0.999661	0.0339072	0.0551126	0.984368	0.460409	0.802661	0.999767	0.68999	0.992511	0.802661	0.977961	0.999646	0.999309	0.795484	0.856151	0.999309
ZNF652/HepG2-ZNF652.Flag-ChIP-Seq(Encode)/Homer	0.4106	0.2929	1	0.918	0.746	1	0.9464	0.4209	1	0.7185	0.8428	1	0.9031	0.7999	0.9229	0.9643	0.9388	0.9956	0.9373	1	0.9511	1	1	1	1	1	1	1	1	1	1	1	1	1	1	1	1	1	1	1	1	1	1	1	1	1	1	1	1
COUP-TFII(NR)/K562-NR2F1-ChIP-Seq(Encode)/Homer	0.4226	0.3919	0.7107	0.5378	0.8282	0.0434	0.6584	0.9244	1	0.354	0.8428	1	0.9424	0.9646	0.8485	0.9595	0.9186	0.9987	1	1	0.9511	1	0.0512706	0.0314861	0.749362	0.529857	0.0314861	0.383879	0.804362	0.973345	0.999984	0.764267	0.973345	0.999661	1	1	1	1	1	1	1	1	1	1	0.999646	0.999309	0.84705	0.993839	0.999309
MITF(bHLH)/MastCells-MITF-ChIP-Seq(GSE48085)/Homer	0.4288	0.005	0.1195	0.5332	0.0504	0.0191	0.3025	0.9067	1	0.2897	0.8428	1	0.1085	0.0468	0.1135	1	0.0087	0.471	0.6239	0.0312	0.0109	1	0.974795	0.868095	0.000355007	0.83178	0.868095	7.79416e-15	0.853047	0.961444	0.999984	0.884486	0.961444	0.999661	0.0406232	0.372429	0.722925	0.976462	0.99822	0.999767	0.877201	0.893889	0.99822	0.978724	0.999646	0.999309	0.959512	0.995189	0.999309
Smad2(MAD)/ES-SMAD2-ChIP-Seq(GSE29422)/Homer	0.4306	0.3488	0.4599	0.3297	0.3352	1	0.8422	0.6705	1	0.6319	0.9206	1	0.9856	0.8606	0.7099	0.9643	0.9896	0.9229	0.9235	0.5113	0.7548	1	0.696337	0.904916	0.659822	0.277289	0.904916	0.974553	0.634588	0.934907	0.999984	0.626168	0.934907	0.999661	0.433282	0.643548	0.903522	0.712338	0.392856	0.999767	0.923729	0.711264	0.392856	0.734566	0.999646	0.999309	0.989782	0.941047	0.999309
USF1(bHLH)/GM12878-Usf1-ChIP-Seq(GSE32465)/Homer	0.4452	0.0009	0.035	0.3448	0.0037	0.1688	0.3953	0.8622	1	0.3224	0.7536	1	0.702	0.3721	0.0478	1	0.3107	0.9044	0.8562	0.6077	0.2718	1	0.398689	0.086757	0.823916	0.133769	0.086757	0.385433	0.649253	0.968847	0.999984	0.915638	0.968847	0.999661	0.0665007	0.306155	0.290497	0.525688	0.420554	0.999767	0.0361126	0.0108236	0.420554	0.947152	1	1	1	1	1
LHX9(Homeobox)/Hct116-LHX9.V5-ChIP-Seq(GSE116822)/Homer	0.4452	0.1833	0.8751	0.8168	0.6326	0.7446	0.9916	1	1	0.9918	1	1	0.9031	0.563	0.3624	0.9858	0.5959	0.7101	1	0.9904	0.4191	1	1	1	1	1	1	1	1	1	1	1	1	1	1	1	1	1	1	1	1	1	1	1	1	1	1	1	1
MyoG(bHLH)/C2C12-MyoG-ChIP-Seq(GSE36024)/Homer	0.4452	0.0965	0.197	0.9019	0.2566	0.3992	0.9054	0.9817	1	0.8269	1	1	0.9532	0.7989	0.9351	0.6865	0.8627	0.6742	0.9917	1	0.9511	1	0.935136	0.0385253	0.669684	0.635918	0.0385253	5.64486e-05	1	1	1	1	1	1	1	1	1	1	1	1	1	1	1	1	1	1	1	1	1
Etv2(ETS)/ES-ER71-ChIP-Seq(GSE59402)/Homer	0.4463	0.0676	0.4829	0.3783	0.8894	0.458	0.0813	0.8239	1	0.2547	0.7142	0.344	0.0003	1e-05	1e-05	0.3217	1e-05	1e-05	0.0016	0.0013	0.0002	1	1	1	1	1	1	1	0.830157	0.836227	0.999984	0.942698	0.836227	0.999661	0.533589	0.726109	0.895094	0.920498	0.941663	0.999767	0.250251	0.790494	0.941663	0.881665	1	1	1	1	1
ZFX(Zf)/mES-Zfx-ChIP-Seq(GSE11431)/Homer	0.4585	0.2636	0.5522	0.6117	0.8282	0.4946	0.3315	0.9562	1	0.4925	1	1	0.5696	0.4429	0.894	0.764	0.3591	0.8545	0.7718	0.4221	0.8519	1	0.199632	0.955684	0.236945	0.751478	0.955684	0.00146291	0.738883	0.987109	0.999984	0.783604	0.987109	0.999661	0.0225038	0.232134	0.845858	0.52883	0.606454	0.999767	0.983526	0.382892	0.606454	0.843796	1	1	1	1	1
Zic(Zf)/Cerebellum-ZIC1.2-ChIP-Seq(GSE60731)/Homer	0.4641	0.1892	0.5138	0.7869	0.7961	0.4027	0.9745	0.9817	1	0.6319	1	1	0.9031	1	1	0.9858	0.2455	0.7852	0.9373	0.9429	1	1	0.636863	0.0186231	0.893809	0.911948	0.0186231	0.854869	1	1	1	1	1	1	1	1	1	1	1	1	1	1	1	1	1	1	1	1	1
Erra(NR)/HepG2-Erra-ChIP-Seq(GSE31477)/Homer	0.4641	0.8703	0.91	0.9423	1	0.3433	0.9054	1	1	0.7735	0.9732	1	0.9726	1	0.8388	0.9643	0.8718	0.9987	1	0.8757	0.7507	1	0.927748	0.349943	3.48142e-07	0.722166	0.349943	0.00028288	0.946575	0.971838	0.999984	0.939948	0.971838	0.999661	0.102192	0.841805	0.744209	0.932924	0.354243	0.999767	0.948778	0.892948	0.354243	0.887405	0.999646	0.999309	0.799676	0.960722	0.999309
Mef2d(MADS)/Retina-Mef2d-ChIP-Seq(GSE61391)/Homer	0.4657	0.0668	0.0001	0.2279	0.7264	0.1092	0.3245	0.4497	1	0.3501	0.9879	1	0.8551	1	0.7763	1	0.98	0.8356	0.8091	0.5409	0.9511	1	0.946	0.848607	0.0700816	0.886105	0.848607	0.0154951	0.378363	0.914877	0.999984	0.6098	0.914877	0.999661	0.835625	0.0910452	0.0071227	3.02962e-05	0.000417541	0.999767	0.000868782	4.3804e-07	0.000417541	0.865143	0.999646	0.999309	0.968815	0.975907	0.999309
AP-2gamma(AP2)/MCF7-TFAP2C-ChIP-Seq(GSE21234)/Homer	0.4657	0.2678	0.8341	0.9677	0.7488	0.3928	0.8999	0.9705	1	0.7567	1	1	0.56	0.35	0.3743	0.5539	0.2213	0.0856	0.1068	0.1652	0.2454	1	1	1	1	1	1	1	0.993323	0.910507	0.999984	0.951428	0.910507	0.999661	1	1	1	1	1	1	1	1	1	1	1	1	1	1	1
HIF-1b(HLH)/T47D-HIF1b-ChIP-Seq(GSE59937)/Homer	0.4657	0.0138	0.0907	0.2749	0.3073	0.54	0.5719	0.4021	1	0.1767	0.4253	0.8996	0.8162	0.0087	0.0194	0.688	0.4705	0.9762	0.9373	0.4138	0.0475	1	0.372315	0.525131	0.0246664	0.937842	0.525131	0.00889774	0.977371	0.977792	0.999984	0.952665	0.977792	0.999661	0.082178	0.290475	0.984451	0.367959	0.0355578	0.999767	0.848339	0.205483	0.0355578	0.782712	0.999646	0.999309	0.882032	0.924657	0.999309
NFAT(RHD)/Jurkat-NFATC1-ChIP-Seq(Jolma_et_al.)/Homer	0.4669	0.3357	0.331	0.6488	0.8282	0.9877	0.3953	0.7845	1	0.9315	0.8859	0.6912	0.202	0.0787	0.4693	0.9895	0.1365	0.4131	0.4589	0.5798	0.6158	1	0.356174	0.435661	0.208608	0.617154	0.435661	0.205647	0.940851	0.957792	0.999984	0.973216	0.957792	0.999661	0.43583	0.968514	0.980701	0.971261	0.606524	0.999767	0.946483	0.380395	0.606524	0.814227	0.999646	0.999309	0.989101	0.884931	0.999309
PBX1(Homeobox)/MCF7-PBX1-ChIP-Seq(GSE28007)/Homer	0.4672	0.0186	0.3322	0.1795	0.2546	0.1586	0.9604	0.9817	1	0.5534	0.9879	1	0.9036	0.8606	0.128	1	0.4595	0.6609	0.819	0.5798	0.4648	1	0.509602	0.197158	0.56654	0.205804	0.197158	0.137019	0.713154	0.741573	0.999984	0.951415	0.741573	0.999661	0.256689	0.706126	0.547179	0.184687	0.765144	0.999767	0.79561	0.566769	0.765144	0.875129	0.999646	0.999309	0.755818	0.97182	0.999309
Stat3(Stat)/mES-Stat3-ChIP-Seq(GSE11431)/Homer	0.4771	0.7932	0.1445	0.5134	1	0.9877	0.3243	1	1	0.9856	1	1	0.9031	0.4884	0.0543	0.2451	0.0515	0.4068	0.7718	0.5767	0.1631	1	0.814178	0.0720814	0.742733	0.586604	0.0720814	0.725186	0.920723	0.824237	0.999984	0.795403	0.824237	0.999661	0.351363	0.621103	0.687911	0.053676	7.86378e-05	0.999767	0.41349	6.28169e-05	7.86378e-05	0.782712	0.999646	0.999309	0.614316	0.812138	0.999309
Smad4(MAD)/ESC-SMAD4-ChIP-Seq(GSE29422)/Homer	0.4865	0.7827	0.4837	0.2414	0.676	0.9302	0.9073	0.7393	1	0.6425	0.8603	1	1	1	0.7943	1	1	0.995	1	0.4801	0.9511	1	0.951302	0.460812	0.00192009	0.782814	0.460812	0.017327	0.855493	0.997718	0.999984	0.968629	0.997718	0.999661	0.207999	0.625439	0.973108	0.569193	0.169776	0.999767	0.991553	0.62096	0.169776	0.895598	0.999646	0.999309	0.84705	0.856151	0.999309
MYRF(MYRF)/CFPAC1-MYRF-ChIP-Seq(GSE145627)/Homer	0.4865	0.6871	0.7506	1	0.6455	0.7953	0.8505	0.3725	1	0.879	0.7598	1	1	1	1	0.9643	0.9897	1	0.9388	1	0.9555	1	1	1	1	1	1	1	0.815665	0.987109	0.999984	0.83594	0.987109	0.999661	0.000721555	9.64713e-06	0.921443	0.757911	0.586353	0.999767	0.739949	0.567221	0.586353	0.985579	1	1	1	1	1
EBNA1(EBV-virus)/Raji-EBNA1-ChIP-Seq(GSE30709)/Homer	0.4956	0.4488	0.2247	0.6799	0.6816	0.4983	0.6815	0.7845	1	0.6319	0.7536	1	0.9424	0.8563	1	1	1	1	0.9337	0.4944	0.9974	1	1	1	1	1	1	1	1	1	1	1	1	1	1	1	1	1	1	1	1	1	1	1	1	1	1	1	1
NRF(NRF)/Promoter/Homer	0.4961	0.0034	0.0032	0.5378	0.9874	0.2641	0.9552	0.9817	1	0.7433	1	1	0.9031	0.2031	0.0458	1	0.5652	0.6742	0.9373	0.4557	0.2726	1	0.764328	0.394076	0.0765439	0.824961	0.394076	1.2971e-06	0.687031	0.698899	0.999984	0.799061	0.698899	0.999661	0.913196	0.816513	0.939376	0.60947	0.815265	0.999767	0.239567	0.0824657	0.815265	0.696255	1	1	1	1	1
STAT4(Stat)/CD4-Stat4-ChIP-Seq(GSE22104)/Homer	0.4961	0.7827	0.3817	0.1691	0.6455	1	0.0813	0.975	1	0.907	0.9732	1	0.9031	0.1908	0.6364	0.8279	0.0757	0.4198	0.8091	0.6005	0.5736	1	0.819053	0.559549	0.72399	0.899254	0.559549	0.487856	0.713205	0.976717	0.999984	0.720465	0.976717	0.999661	1.43159e-05	1.65867e-06	0.391838	0.080176	0.068129	0.999767	0.0558782	0.681514	0.068129	0.976103	1	1	1	1	1
PRDM9(Zf)/Testis-DMC1-ChIP-Seq(GSE35498)/Homer	0.4961	0.3855	0.1598	0.9518	0.9874	0.0042	0.9124	0.9283	1	0.952	1	1	0.9031	0.1725	0.9078	0.8629	0.075	0.9894	0.2102	0.9429	0.9511	1	1	1	1	1	1	1	1	1	1	1	1	1	1	1	1	1	1	1	1	1	1	1	1	1	1	1	1
DUX(Homeobox)/C2C12-Dux-ChIP-Seq(GSE87279)/Homer	0.4961	0.6883	0.6526	1	1	1	1	0.7019	1	0.3491	1	1	1	1	0.1694	1	0.635	0.6606	1	1	0.1413	1	1	1	1	1	1	1	1	1	1	1	1	1	1	1	1	1	1	1	1	1	1	1	1	1	1	1	1
EAR2(NR)/K562-NR2F6-ChIP-Seq(Encode)/Homer	0.4961	0.5616	0.7614	0.9423	0.7961	0.0339	0.1684	0.9817	1	0.3732	0.8428	1	0.9031	1	0.7996	0.9176	0.9593	0.9987	0.9898	1	0.9511	1	0.742435	0.955684	0.796359	0.986867	0.955684	0.0932151	0.941837	0.994227	0.999984	0.675726	0.994227	0.999661	0.852021	0.926663	0.872558	0.670244	0.865548	0.999767	0.569757	0.498727	0.865548	0.999406	1	1	1	1	1
Nanog(Homeobox)/mES-Nanog-ChIP-Seq(GSE11724)/Homer	0.4961	0.1594	0.394	0.5695	0.7897	0.1778	0.3953	0.9817	1	0.6425	0.9438	1	0.8814	0.6659	0.9351	1	0.5832	0.8041	0.5024	1	0.906	1	1	1	1	1	1	1	1	1	1	1	1	1	1	1	1	1	1	1	1	1	1	1	1	1	1	1	1
bHLHE40(bHLH)/HepG2-BHLHE40-ChIP-Seq(GSE31477)/Homer	0.4961	0.0037	0.1703	0.3464	0.0107	0.5299	0.3832	0.9705	1	0.0907	0.8044	1	0.56	0.1725	0.1252	0.8584	0.2455	0.9987	0.9373	0.3533	0.2649	1	0.000474855	4.66075e-12	0.0551347	4.59837e-11	4.66075e-12	0.00882654	0.368125	0.915161	0.999984	0.359259	0.915161	0.999661	0.337708	0.0106592	0.631396	0.942125	0.572969	0.999767	0.00551131	0.0432498	0.572969	0.610143	1	1	1	1	1
NPAS(bHLH)/Liver-NPAS-ChIP-Seq(GSE39860)/Homer	0.4961	0.0554	0.0926	0.1953	0.1479	0.4071	0.242	0.7949	1	0.4724	0.8428	1	0.8238	0.4019	0.1163	0.9595	0.5652	0.9617	0.9898	0.2439	0.2391	1	1	1	1	1	1	1	1	1	1	1	1	1	1	1	1	1	1	1	1	1	1	1	1	1	1	1	1
TEAD2(TEA)/Py2T-Tead2-ChIP-Seq(GSE55709)/Homer	0.5096	0.2953	0.7548	0.1059	0.8684	0.4027	0.8529	0.4836	1	0.5824	0.6299	1	0.156	0.4497	0.3413	0.5114	0.9529	0.9975	0.9144	0.5834	0.6158	1	0.98064	0.668677	0.925821	0.905004	0.668677	0.3249	0.655262	0.973782	0.999984	0.736427	0.973782	0.999661	0.225739	0.952941	0.650356	0.892103	0.770283	0.999767	0.613453	0.735089	0.770283	0.893793	1	1	1	1	1
Stat3+il21(Stat)/CD4-Stat3-ChIP-Seq(GSE19198)/Homer	0.5096	0.542	0.4318	0.5134	0.869	1	0.2104	1	1	0.9178	1	1	0.9639	0.6981	0.7384	0.5539	0.0642	0.6542	0.8578	1	0.7829	1	1	1	1	1	1	1	1	1	1	1	1	1	1	1	1	1	1	1	1	1	1	1	1	1	1	1	1
Nkx6.1(Homeobox)/Islet-Nkx6.1-ChIP-Seq(GSE40975)/Homer	0.5096	0.266	0.8341	0.8802	0.4933	1	0.5299	0.6524	1	0.5438	0.898	1	0.9026	0.9308	0.7149	0.9595	0.7998	0.9044	0.9259	1	0.7177	1	1	1	1	1	1	1	1	1	1	1	1	1	1	1	1	1	1	1	1	1	1	1	1	1	1	1	1
MafF(bZIP)/HepG2-MafF-ChIP-Seq(GSE31477)/Homer	0.5096	0.7718	0.5522	0.7855	1	0.4056	0.8422	0.9817	1	0.8942	0.8428	0.5126	0.9031	0.8606	0.7132	0.5539	0.1283	0.7301	0.9144	0.9539	0.7611	1	6.24165e-12	1.92006e-22	0.880719	4.00015e-19	1.92006e-22	0.711822	0.0319956	0.988338	0.999984	0.260172	0.988338	0.999661	0.0448077	0.790631	0.253818	0.514181	0.775991	0.999767	0.0574119	0.00205775	0.775991	0.999406	1	1	1	1	1
Foxh1(Forkhead)/hESC-FOXH1-ChIP-Seq(GSE29422)/Homer	0.5096	0.7505	0.5857	0.7224	0.8028	0.4508	0.1436	1	1	0.1396	0.8428	0.8836	0.8568	0.7329	0.894	1	0.9896	0.9617	0.9727	0.9261	0.7526	1	1	1	1	1	1	1	1	1	1	1	1	1	1	1	1	1	1	1	1	1	1	1	1	1	1	1	1
Atoh1(bHLH)/Cerebellum-Atoh1-ChIP-Seq(GSE22111)/Homer	0.5096	0.884	0.8341	0.9677	1	0.9169	0.3832	0.8629	1	0.7038	1	1	0.9507	0.1908	0.8469	0.9118	0.932	0.7406	0.8091	0.8937	0.757	1	1	1	1	1	1	1	1	1	1	1	1	1	1	1	1	1	1	1	1	1	1	1	1	1	1	1	1
FOXK1(Forkhead)/HEK293-FOXK1-ChIP-Seq(GSE51673)/Homer	0.5265	0.5219	0.0032	0.3326	0.5027	0.1435	0.1514	0.3717	1	0.0438	0.3441	1	0.6612	0.4928	0.2496	0.8279	0.5959	0.7852	0.8578	0.1537	0.035	1	0.359133	0.00869535	1.02832e-05	0.809599	0.00869535	0.000123246	0.954144	0.945549	0.999984	0.575824	0.945549	0.999661	0.073532	0.0526759	0.148976	0.559412	0.171307	0.999767	0.223138	0.0943589	0.171307	0.941788	0.999646	0.999309	0.72631	0.887842	0.999309
Tbx6(T-box)/ESC-Tbx6-ChIP-Seq(GSE93524)/Homer	0.5362	0.752	0.2154	0.6488	1	0.8036	0.9735	1	1	0.5843	1	1	0.8238	1	1	1	0.7189	0.9956	0.8091	1	1	1	0.967328	0.179453	0.992961	0.999187	0.179453	0.945979	0.928495	0.99997	0.999984	0.952665	0.99997	0.999661	0.89863	0.584845	0.902564	0.982357	0.667937	0.999767	0.755233	0.971238	0.667937	0.958692	1	1	1	1	1
Bcl6(Zf)/Liver-Bcl6-ChIP-Seq(GSE31578)/Homer	0.5544	0.9465	0.9597	0.7992	0.9103	1	0.4013	1	1	0.9561	0.9732	1	0.9031	0.8606	0.7673	1	0.5716	0.9157	0.4062	0.1765	0.7374	1	0.712331	0.542934	0.491947	0.307058	0.542934	0.894943	0.984264	0.648004	0.999984	0.91457	0.648004	0.999661	0.0688905	0.178538	0.86641	0.0232967	4.85398e-06	0.999767	0.294006	2.29683e-05	4.85398e-06	0.776948	1	1	1	1	1
SF1(NR)/H295R-Nr5a1-ChIP-Seq(GSE44220)/Homer	0.5546	1	0.9431	0.3075	0.869	0.4307	0.9745	0.8629	1	0.9992	0.8602	1	0.9941	1	0.8842	1	0.9556	0.928	1	1	0.8159	1	0.971135	0.221869	0.89048	0.260647	0.221869	0.893487	0.804362	0.816371	0.999984	0.96267	0.816371	0.999661	0.625152	0.79477	0.749285	0.869925	0.553443	0.999767	0.767797	0.0862076	0.553443	0.967553	1	1	1	1	1
Zfp281(Zf)/ES-Zfp281-ChIP-Seq(GSE81042)/Homer	0.5554	0.7759	0.6779	0.9039	0.9139	0.9169	0.916	0.2603	1	0.4677	1	1	1	1	0.7673	1	0.9186	1	1	0.9335	0.8082	1	1	1	1	1	1	1	1	1	1	1	1	1	1	1	1	1	1	1	1	1	1	1	1	1	1	1	1
AMYB(HTH)/Testes-AMYB-ChIP-Seq(GSE44588)/Homer	0.5554	0.8161	0.8341	0.4705	1	0.9169	0.3145	0.9283	1	0.2472	0.6299	0.942	0.9137	1	1	0.9595	0.9958	0.963	0.8003	0.9416	0.9511	1	0.627721	0.0409795	0.740192	0.90005	0.0409795	0.96622	0.943653	0.978453	0.999984	0.973747	0.978453	0.999661	0.000174054	6.61454e-08	0.0215915	0.692117	0.370339	0.999767	0.000158627	0.903454	0.370339	0.946762	1	1	1	1	1
Oct6(POU,Homeobox)/NPC-Pou3f1-ChIP-Seq(GSE35496)/Homer	0.5554	0.8334	0.6823	0.9884	0.8894	0.5814	0.6781	0.9705	1	0.8273	0.9879	1	0.6027	0.4928	0.5016	1	0.6974	0.8545	0.9718	0.7566	0.1726	1	0.779006	0.404048	0.786633	0.760494	0.404048	0.457865	0.884071	0.975373	0.999984	0.673606	0.975373	0.999661	1	1	1	1	1	1	1	1	1	1	1	1	1	1	1
Sox2(HMG)/mES-Sox2-ChIP-Seq(GSE11431)/Homer	0.5578	0.6871	0.7921	0.9039	1	0.9169	0.4735	1	1	0.3224	1	1	0.9639	1	1	0.5485	0.9388	0.9987	0.9144	1	0.8995	1	1	1	1	1	1	1	1	1	1	1	1	1	1	1	1	1	1	1	1	1	1	1	1	1	1	1	1
ZNF416(Zf)/HEK293-ZNF416.GFP-ChIP-Seq(GSE58341)/Homer	0.5578	0.2893	0.7865	0.9518	0.8282	0.7368	0.6694	1	1	0.9561	0.8428	1	0.9173	1	0.9365	0.9858	0.9186	0.9617	0.9727	0.9697	0.9974	1	1	1	1	1	1	1	1	1	1	1	1	1	1	1	1	1	1	1	1	1	1	1	1	1	1	1	1
ZNF91(Zf)/HEK-ZNF91.HA-ChIP-Seq(GSE162571)/Homer	0.5578	0.2929	0.9308	0.9863	0.4763	0.9877	0.1684	0.8707	1	0.6319	1	1	0.9856	0.8745	0.9782	0.9858	0.679	0.9956	1	0.8128	0.9208	1	0.977556	0.739058	0.903415	0.957903	0.739058	0.841928	0.963173	0.770706	0.999984	0.918948	0.770706	0.999661	0.285031	0.878476	0.983949	0.880901	0.457936	0.999767	0.877413	0.122052	0.457936	0.837755	1	1	1	1	1
Jun-AP1(bZIP)/K562-cJun-ChIP-Seq(GSE31477)/Homer	0.5637	0.9634	1	0.9518	1	1	0.3381	1	1	0.4161	1	1	0.9031	0.8676	0.9365	1	1	1	0.8094	0.7374	0.8348	1	1.66593e-12	0.986871	0.600071	4.24488e-31	0.986871	0.0172704	0.00114697	0.894715	0.999984	0.450005	0.894715	0.999661	0.569716	0.569336	0.253974	0.390458	0.488215	0.999767	0.27861	0.0315715	0.488215	0.949699	1	1	1	1	1
PAX5(Paired,Homeobox),condensed/GM12878-PAX5-ChIP-Seq(GSE32465)/Homer	0.5655	0.6343	0.6779	0.7619	0.9638	1	0.9735	0.8629	1	0.9616	1	1	0.9031	1	0.4905	1	0.1937	0.8822	0.9727	1	0.4654	1	0.792332	0.855786	0.778921	0.598179	0.855786	0.0990354	0.822514	0.960956	0.999984	0.926794	0.960956	0.999661	8.10377e-08	5.03235e-14	1.34356e-10	0.19377	0.16514	0.999767	9.44787e-12	2.23137e-06	0.16514	0.877345	1	1	1	1	1
Ronin(THAP)/ES-Thap11-ChIP-Seq(GSE51522)/Homer	0.5655	1e-05	0.0003	0.9366	0.707	0.0339	0.0813	0.8629	1	0.2315	0.2913	0.404	0.8162	0.2207	0.0612	0.3217	0.0456	0.138	1	0.0686	0.0337	1	0.418149	0.888717	0.946022	0.147577	0.888717	0.279075	0.221715	0.992349	0.999984	0.595911	0.992349	0.999661	0.998166	0.261561	0.91636	0.557	0.131427	0.999767	0.923729	0.872955	0.131427	0.977961	0.999646	0.999309	0.726742	0.928543	0.999309
Fox:Ebox(Forkhead,bHLH)/Panc1-Foxa2-ChIP-Seq(GSE47459)/Homer	0.566	0.266	0.3322	0.7229	0.4401	0.4946	0.8184	0.9522	1	0.0907	0.8602	0.404	0.8551	0.2694	0.6673	1	0.0625	0.9956	0.9259	0.5988	0.483	1	1	1	1	1	1	1	1	1	1	1	1	1	1	1	1	1	1	1	1	1	1	1	1	1	1	1	1
Ap4(bHLH)/AML-Tfap4-ChIP-Seq(GSE45738)/Homer	0.566	0.1924	0.185	0.5704	0.338	0.7485	0.7128	0.8629	1	0.3643	0.975	1	0.9424	0.8653	0.9116	0.805	0.8627	0.6609	0.9373	1	0.9333	1	0.971135	0.86287	0.0186587	0.923886	0.86287	0.000211361	0.0251153	0.977176	0.999984	0.226176	0.977176	0.999661	0.831735	0.906609	0.426916	0.365658	0.29837	0.999767	0.024206	0.00234491	0.29837	0.881944	1	1	1	1	1
Pknox1(Homeobox)/ES-Prep1-ChIP-Seq(GSE63282)/Homer	0.566	0.0291	0.6122	0.1795	0.1377	0.1181	0.9745	0.9817	1	0.8943	0.8571	1	0.8162	0.7912	0.366	0.874	0.4394	0.5825	0.8452	0.4996	0.6158	1	0.867175	0.233621	0.315346	0.898091	0.233621	0.012934	0.988119	0.971838	0.999984	0.979151	0.971838	0.999661	0.946133	0.754591	0.808096	0.0977165	0.235569	0.999767	0.927034	0.181571	0.235569	0.934344	1	1	1	1	1
STAT5(Stat)/mCD4+-Stat5-ChIP-Seq(GSE12346)/Homer	0.5744	0.7579	0.6231	0.7774	0.9764	0.8457	0.3832	1	1	0.9178	0.9513	1	0.9031	0.4429	0.4833	1	0.075	0.1419	0.8091	0.6788	0.7507	1	1	1	1	1	1	1	1	1	1	1	1	1	1	1	1	1	1	1	1	1	1	1	1	1	1	1	1
NRF1(NRF)/MCF7-NRF1-ChIP-Seq(Unpublished)/Homer	0.5744	0.0013	0.0004	0.5719	0.9628	0.1655	0.8422	0.9817	1	0.9016	1	1	0.9036	0.3888	0.1471	1	0.2866	0.4131	0.819	0.5798	0.2401	1	0.764328	0.394076	0.0765439	0.824961	0.394076	1.2971e-06	0.687031	0.698899	0.999984	0.799061	0.698899	0.999661	0.913196	0.816513	0.939376	0.60947	0.815265	0.999767	0.239567	0.0824657	0.815265	0.696255	1	1	1	1	1
ZNF711(Zf)/SHSY5Y-ZNF711-ChIP-Seq(GSE20673)/Homer	0.5744	0.0216	0.1471	0.5798	0.6336	0.2718	0.461	0.9705	1	0.5288	1	1	0.6016	0.0435	0.2239	0.8191	0.075	0.6606	0.468	0.0809	0.2916	1	1	1	1	1	1	1	1	1	1	1	1	1	1	1	1	1	1	1	1	1	1	1	1	1	1	1	1
Bcl11a(Zf)/HSPC-BCL11A-ChIP-Seq(GSE104676)/Homer	0.5744	0.4048	0.5145	0.2631	0.5034	0.4946	0.8175	0.9067	1	0.5794	0.8044	1	0.9653	1	0.8635	1	0.8627	0.5461	0.9337	1	0.8599	1	1	1	1	1	1	1	0.685511	0.947665	0.999984	0.723341	0.947665	0.999661	0.167263	0.0286775	0.323813	0.202695	0.427669	0.999767	0.0167596	0.00379076	0.427669	0.821588	1	1	1	1	1
Zfp809(Zf)/ES-Zfp809-ChIP-Seq(GSE70799)/Homer	0.5744	1	0.8481	0.463	0.746	1	0.242	0.9705	1	0.952	1	1	0.97	0.5659	0.9657	0.8191	1	0.9844	0.7718	0.5798	0.9889	1	1	1	1	1	1	1	1	1	1	1	1	1	1	1	1	1	1	1	1	1	1	1	1	1	1	1	1
Twist2(bHLH)/Myoblast-Twist2.Ty1-ChIP-Seq(GSE127998)/Homer	0.5744	0.4226	0.4878	0.9794	0.7833	0.8457	0.7059	0.8697	1	0.6319	1	1	0.6607	0.1954	0.4356	0.7478	0.8904	0.7045	0.6805	0.7118	0.5464	1	1	1	1	1	1	1	0.620531	0.934907	0.999984	0.524589	0.934907	0.999661	1	1	1	1	1	1	1	1	1	1	1	1	1	1	1
VDR(NR),DR3/GM10855-VDR+vitD-ChIP-Seq(GSE22484)/Homer	0.5744	0.3896	0.8481	0.5378	0.6326	1	0.9735	0.5993	1	0.9561	0.9438	0.6796	0.8551	0.8563	0.9365	1	0.8793	0.7911	0.8233	0.6752	0.949	1	0.680113	0.508523	0.49376	0.72643	0.508523	0.0118649	0.74904	0.809337	0.999984	0.943547	0.809337	0.999661	0.896134	0.915209	0.620445	0.0301257	0.0084367	0.999767	0.233621	0.00076183	0.0084367	0.686406	1	1	1	1	1
Tlx?(NR)/NPC-H3K4me1-ChIP-Seq(GSE16256)/Homer	0.5744	0.9769	0.8271	0.7838	0.6884	1	0.9552	0.8622	1	0.9178	0.2913	1	1	1	1	1	0.9395	0.9956	0.9898	1	1	1	1	1	1	1	1	1	1	1	1	1	1	1	1	1	1	1	1	1	1	1	1	1	1	1	1	1	1
Arnt:Ahr(bHLH)/MCF7-Arnt-ChIP-Seq(Lo_et_al.)/Homer	0.5744	0.161	0.6024	0.7661	1	0.275	0.8078	0.9705	1	0.7312	0.8859	1	0.6258	0.2551	0.8895	1	0.8294	0.995	0.9404	1	0.838	1	0.372315	0.525131	0.0246664	0.937842	0.525131	0.00889774	0.977371	0.977792	0.999984	0.952665	0.977792	0.999661	0.082178	0.290475	0.984451	0.367959	0.0355578	0.999767	0.848339	0.205483	0.0355578	0.782712	0.999646	0.999309	0.882032	0.924657	0.999309
KLF10(Zf)/HEK293-KLF10.GFP-ChIP-Seq(GSE58341)/Homer	0.5744	0.7022	0.394	0.1474	0.6884	0.0747	0.9672	0.6524	1	0.952	0.9206	0.99	0.1271	0.0019	0.1547	0.9406	0.3974	0.6766	0.582	0.1753	0.1463	1	0.0711644	0.114079	0.0618306	0.699325	0.114079	0.945979	0.738883	0.861872	0.999984	0.814821	0.861872	0.999661	0.802426	0.000137582	0.000686693	8.6793e-05	0.382154	0.999767	3.02022e-10	4.20238e-11	0.382154	0.864552	1	1	1	1	1
Oct4(POU,Homeobox)/mES-Oct4-ChIP-Seq(GSE11431)/Homer	0.5744	0.4247	0.7016	0.6244	0.7897	0.116	0.0813	0.5993	1	0.3643	0.8947	1	0.032	0.0085	0.0167	1	0.0905	0.1419	0.467	0.4197	0.0089	1	1	1	1	1	1	1	0.898142	0.99997	0.999984	0.995643	0.99997	0.999661	0.203886	0.927147	0.982683	0.961063	0.767499	0.999767	0.881846	0.976888	0.767499	0.883537	1	1	1	1	1
c-Myc(bHLH)/LNCAP-cMyc-ChIP-Seq(Unpublished)/Homer	0.5797	0.0134	0.5138	0.5238	0.018	0.3992	0.242	0.7017	1	0.1479	0.5239	1	0.7206	0.4345	0.2469	0.8629	0.4614	0.7911	0.9144	0.5505	0.4688	1	0.000516237	0.48144	0.315425	4.19353e-07	0.48144	0.857175	0.000194545	0.977058	0.999984	0.0013644	0.977058	0.999661	5.34685e-09	7.4784e-16	1.85326e-13	0.938621	0.000982991	0.999767	1.67854e-08	0.799697	0.000982991	0.987178	1	1	1	1	1
BORIS(Zf)/K562-CTCFL-ChIP-Seq(GSE32465)/Homer	0.5912	0.5001	0.5809	0.9019	0.8684	0.3178	0.7128	0.5763	1	0.6319	0.7951	1	0.9031	0.8008	0.7943	0.874	1	0.8408	0.9373	0.9666	0.9889	1	1	1	1	1	1	1	1	1	1	1	1	1	1	1	1	1	1	1	1	1	1	1	1	1	1	1	1
NPAS2(bHLH)/Liver-NPAS2-ChIP-Seq(GSE39860)/Homer	0.6137	0.1334	0.3132	0.556	0.3377	0.4926	0.3953	0.9283	1	0.5843	0.7951	1	0.8416	0.4835	0.5962	1	0.9186	1	1	0.9536	0.9515	1	0.673762	0.5347	0.319997	0.972253	0.5347	0.875467	0.93489	0.818272	0.999984	0.991106	0.818272	0.999661	0.487347	0.419434	0.678876	0.988481	0.994391	0.999767	0.823514	0.981918	0.994391	0.849229	1	1	1	1	1
Zic2(Zf)/ESC-Zic2-ChIP-Seq(SRP197560)/Homer	0.6269	0.6277	0.331	0.2736	0.5027	0.2765	0.995	0.9283	1	0.9178	0.9785	1	0.6374	0.7915	0.9523	0.8259	0.2162	0.4131	0.9727	0.6005	0.9707	1	0.74056	0.173902	0.749299	0.905147	0.173902	0.89582	0.840103	0.854677	0.999984	0.919168	0.854677	0.999661	1	1	1	1	1	1	1	1	1	1	1	1	1	1	1
Pitx1(Homeobox)/Chicken-Pitx1-ChIP-Seq(GSE38910)/Homer	0.6269	0.0496	0.093	0.5393	0.8282	0.8273	0.3348	0.9283	1	0.2718	0.8428	1	0.9031	0.7999	0.6874	1	0.7325	0.8253	0.9917	0.9697	0.7507	1	0.935136	0.659657	0.449028	0.820723	0.659657	0.110064	0.977551	0.987109	0.999984	0.991106	0.987109	0.999661	1	1	1	1	1	1	1	1	1	1	1	1	1	1	1
GFY-Staf(?,Zf)/Promoter/Homer	0.6269	1e-05	0.0001	0.9423	0.7897	0.0669	0.0813	0.8	1	0.242	0.2498	0.2681	0.6909	0.0807	0.0302	0.2938	0.0103	0.0326	0.9917	0.0334	0.0198	1	1	1	1	1	1	1	1	1	1	1	1	1	1	1	1	1	1	1	1	1	1	1	1	1	1	1	1
Unknown-ESC-element(?)/mES-Nanog-ChIP-Seq(GSE11724)/Homer	0.6269	0.9135	0.607	0.7429	0.949	0.9877	0.9552	0.9786	1	0.7843	0.9266	1	0.9031	1	0.9261	0.4703	0.9902	0.8545	1	1	0.9515	1	1	1	1	1	1	1	1	1	1	1	1	1	1	1	1	1	1	1	1	1	1	1	1	1	1	1	1
PAX3:FKHR-fusion(Paired,Homeobox)/Rh4-PAX3:FKHR-ChIP-Seq(GSE19063)/Homer	0.6269	0.4226	0.5763	0.6882	0.9139	0.4983	0.3817	0.9865	1	0.2341	0.9289	1	0.9712	0.8676	1	0.9406	0.9002	0.9762	0.9144	0.8773	0.9427	1	0.432519	3.51121e-05	0.828524	0.128418	3.51121e-05	0.962425	0.934081	0.994227	0.999984	0.995643	0.994227	0.999661	1	1	1	1	1	1	1	1	1	1	1	1	1	1	1
AP-2alpha(AP2)/Hela-AP2alpha-ChIP-Seq(GSE31477)/Homer	0.6269	0.6929	1	0.9677	0.949	0.9169	0.9918	0.9611	1	0.8269	1	1	0.9031	0.6535	0.9135	0.7478	0.6493	0.5988	0.6036	0.4138	0.6414	1	1	1	1	1	1	1	0.885519	0.892109	0.999984	0.901394	0.892109	0.999661	1	1	1	1	1	1	1	1	1	1	1	1	1	1	1
RORg(NR)/Liver-Rorc-ChIP-Seq(GSE101115)/Homer	0.6269	0.5001	0.6526	0.1032	1	0.5519	0.8811	0.6386	1	0.6398	0.9879	1	0.8079	0.974	0.9365	0.8109	0.63	0.6606	0.9373	1	0.9515	1	0.931378	2.27382e-10	0.0247893	0.578213	2.27382e-10	6.32317e-09	0.230409	0.960645	0.999984	0.83204	0.960645	0.999661	0.46932	0.603752	0.797876	0.218013	0.534123	0.999767	0.743604	0.367402	0.534123	0.995683	1	1	1	1	1
HOXA3(Homeobox)/mEmbryo-Hoxa3-ChIP-Seq(E-MTAB-8607)/Homer	0.6269	0.5445	0.3792	0.7469	0.304	1	0.3315	0.8629	1	0.6792	0.8428	1	0.9031	0.7999	0.9316	0.9858	1	0.8545	0.9235	0.9258	0.6158	1	0.000436312	0.000107915	0.228877	0.087259	0.000107915	0.654685	0.700345	0.974582	0.999984	0.73229	0.974582	0.999661	0.446172	0.754185	0.971117	0.720201	0.784748	0.999767	0.948293	0.676624	0.784748	0.917915	1	1	1	1	1
HNF1b(Homeobox)/PDAC-HNF1B-ChIP-Seq(GSE64557)/Homer	0.6269	0.9634	1	1	0.9038	0.8581	0.5561	0.9817	1	0.6679	1	0.8996	0.9423	1	0.4726	1	0.9186	0.7499	0.9917	0.9616	0.4614	1	1	1	1	1	1	1	1	1	1	1	1	1	1	1	1	1	1	1	1	1	1	1	1	1	1	1	1
Gata6(Zf)/HUG1N-GATA6-ChIP-Seq(GSE51936)/Homer	0.6269	0.8578	0.8416	0.9019	0.9848	0.7316	0.8561	0.8629	1	0.2684	0.8891	1	0.8238	0.4892	0.8469	0.5394	0.0443	0.1178	0.315	0.0527	0.7177	1	0.580381	0.865523	0.634061	0.332031	0.865523	0.580879	0.952032	0.820307	0.999984	0.935916	0.820307	0.999661	0.427651	0.0586145	0.304836	0.291063	0.514327	0.999767	0.798407	0.254805	0.514327	0.774823	1	1	1	1	1
STAT1(Stat)/HelaS3-STAT1-ChIP-Seq(GSE12782)/Homer	0.6269	0.7579	0.5763	0.6551	0.9139	0.9783	0.1882	1	1	0.69	0.8646	1	0.9173	0.7912	0.6874	0.8279	0.075	0.1419	0.9373	0.8792	0.9427	1	0.467454	0.320409	0.642239	0.692809	0.320409	0.0519863	0.963173	0.866201	0.999984	0.935916	0.866201	0.999661	0.0117316	0.223912	0.502163	0.913368	0.0780035	0.999767	0.596682	0.39218	0.0780035	0.622433	0.999646	0.999309	0.964636	0.812138	0.999309
Nr5a2(NR)/Pancreas-LRH1-ChIP-Seq(GSE34295)/Homer	0.6269	0.9712	0.8986	0.6551	0.7897	0.4071	0.9918	0.9817	1	0.9918	0.9486	1	0.9653	0.9925	0.9782	1	0.9152	0.6271	0.9179	0.8757	0.8565	1	0.512773	0.307538	0.914919	0.216437	0.307538	0.764489	0.700345	0.829424	0.999984	0.92439	0.829424	0.999661	1	1	1	1	1	1	1	1	1	1	1	1	1	1	1
MRE(NR)/Neuro2A-NR3C2-ChIPnexus(GSE115417)/Homer	0.6269	0.9135	0.7865	0.9677	0.5468	1	0.9039	0.3717	1	0.682	0.9247	0.8996	0.9031	1	1	1	0.9959	0.9987	0.9727	1	1	1	1	1	1	1	1	1	1	1	1	1	1	1	1	1	1	1	1	1	1	1	1	1	1	1	1	1	1
GATA3(Zf),DR8/iTreg-Gata3-ChIP-Seq(GSE20898)/Homer	0.6269	0.4116	0.211	0.2562	0.6952	0.2641	0.8248	1	1	0.3911	1	1	0.5789	0.1558	0.3421	0.8279	0.7183	0.8289	0.4526	0.1664	0.4642	1	0.00010357	0.294896	0.104081	0.0808603	0.294896	0.206173	0.941837	0.931801	0.999984	0.930425	0.931801	0.999661	0.448219	0.162644	0.798417	0.57251	0.163849	0.999767	0.235107	0.186047	0.163849	0.939822	1	1	1	1	1
FXR(NR),IR1/Liver-FXR-ChIP-Seq(Chong_et_al.)/Homer	0.6269	0.8371	0.8481	0.5667	0.9876	0.7774	0.8999	0.9989	1	0.6398	1	1	0.9036	1	1	0.9858	0.9897	0.9844	1	1	0.7805	1	1	1	1	1	1	1	1	1	1	1	1	1	1	1	1	1	1	1	1	1	1	1	1	1	1	1	1
Hoxa9(Homeobox)/ChickenMSG-Hoxa9.Flag-ChIP-Seq(GSE86088)/Homer	0.6269	0.0614	0.394	0.5861	0.6336	0.1038	0.522	0.8212	1	0.56	0.8428	1	0.5696	0.1922	0.4994	0.2039	0.3989	0.6465	0.9373	0.7658	0.3725	1	0.981075	0.794533	0.929401	0.00967169	0.794533	0.0231363	0.433053	0.900047	0.999984	0.710311	0.900047	0.999661	0.533612	0.351305	0.554655	0.934046	0.338953	0.999767	0.938249	0.704074	0.338953	0.883468	1	1	1	1	1
TCF4(bHLH)/SHSY5Y-TCF4-ChIP-Seq(GSE96915)/Homer	0.6269	0.9465	0.8341	0.9677	1	1	0.8236	0.9817	1	0.9561	1	1	0.8568	0.4564	0.895	0.9406	0.9715	0.6962	0.582	0.8357	0.9511	1	0.257628	0.12631	0.433231	0.446092	0.12631	0.749441	0.60549	0.738338	0.999984	0.69182	0.738338	0.999661	0.167187	0.367697	0.315738	0.653198	0.349432	0.999767	0.20726	0.0956623	0.349432	0.965984	1	1	1	1	1
TEAD3(TEA)/HepG2-TEAD3-ChIP-Seq(Encode)/Homer	0.6329	0.1872	0.6822	0.2603	0.6455	0.4946	0.8838	0.7808	1	0.9178	0.8428	1	0.8162	0.8653	0.9261	0.9176	1	0.9957	1	1	0.9489	1	0.882967	2.96399e-07	0.445986	0.948961	2.96399e-07	0.187025	0.574451	0.884485	0.999984	0.634867	0.884485	0.999661	0.787766	0.522951	0.949839	0.757504	0.975076	0.999767	0.736691	0.974212	0.975076	0.900445	1	1	1	1	1
OCT:OCT-short(POU,Homeobox)/NPC-OCT6-ChIP-Seq(GSE43916)/Homer	0.6329	0.9551	0.733	0.9423	0.7364	0.4983	0.3832	0.9705	1	0.228	1	1	0.9031	0.957	0.894	1	0.6325	0.7045	0.8094	0.9539	0.7149	1	1	1	1	1	1	1	1	1	1	1	1	1	1	1	1	1	1	1	1	1	1	1	1	1	1	1	1
RORgt(NR)/EL4-RORgt.Flag-ChIP-Seq(GSE56019)/Homer	0.6329	0.5336	0.4915	0.6882	1	1	0.9745	0.7017	1	0.859	0.9206	1	0.947	1	0.993	0.683	0.9186	0.9044	0.9144	0.9536	0.9515	1	0.931378	2.27382e-10	0.0247893	0.578213	2.27382e-10	6.32317e-09	0.230409	0.960645	0.999984	0.83204	0.960645	0.999661	0.46932	0.603752	0.797876	0.218013	0.534123	0.999767	0.743604	0.367402	0.534123	0.995683	1	1	1	1	1
MyoD(bHLH)/Myotube-MyoD-ChIP-Seq(GSE21614)/Homer	0.6329	0.133	0.1124	1	0.6336	0.1565	0.7299	0.9705	1	0.429	1	1	0.9719	0.1558	0.8482	0.8629	0.0905	0.1419	0.9373	0.9429	0.5611	1	0.968511	0.0606158	0.963944	0.914231	0.0606158	0.909967	1	1	1	1	1	1	1	1	1	1	1	1	1	1	1	1	1	1	1	1	1
Tcf12(bHLH)/GM12878-Tcf12-ChIP-Seq(GSE32465)/Homer	0.6329	0.5849	0.0287	0.9862	0.7828	0.4983	0.8659	0.9705	1	0.7051	1	1	0.9031	0.6177	0.7384	0.6314	0.5278	0.6314	0.8909	1	0.6195	1	0.180732	0.00581746	0.40155	0.579752	0.00581746	0.339135	0.82375	0.837807	0.999984	0.821981	0.837807	0.999661	0.368707	0.83484	0.515328	0.746916	0.395021	0.999767	0.643591	0.95961	0.395021	0.985218	1	1	1	1	1
Fosl2(bZIP)/3T3L1-Fosl2-ChIP-Seq(GSE56872)/Homer	0.6329	0.9627	1	0.9518	1	1	0.4623	1	1	0.3643	1	1	0.9031	0.634	0.9229	1	0.9896	0.9987	0.8094	0.5834	0.5909	1	1.6009e-10	0.608413	0.4174	5.61746e-10	0.608413	0.00157679	0.00792906	0.925681	0.999984	0.0262694	0.925681	0.999661	0.652753	0.472726	0.0329755	1.84731e-06	6.51614e-05	0.999767	0.000151527	8.42721e-09	6.51614e-05	0.845669	1	1	1	1	1
Myf5(bHLH)/GM-Myf5-ChIP-Seq(GSE24852)/Homer	0.6329	0.1616	0.2213	0.9794	0.5027	0.2494	0.768	0.9817	1	0.5663	1	1	0.9173	0.7708	0.9351	0.805	0.3195	0.5331	0.9198	1	0.8479	1	0.0279367	0.849513	0.9461	0.00956052	0.849513	0.403416	1	1	1	1	1	1	1	1	1	1	1	1	1	1	1	1	1	1	1	1	1
Hoxd10(Homeobox)/ChickenMSG-Hoxd10.Flag-ChIP-Seq(GSE86088)/Homer	0.6329	0.5075	0.7865	0.762	0.9999	0.3992	0.6385	0.9817	1	0.2465	0.6299	1	0.8568	0.3358	0.5565	0.7478	0.7749	0.8155	1	0.9413	0.976	1	1	1	1	1	1	1	1	1	1	1	1	1	1	1	1	1	1	1	1	1	1	1	1	1	1	1	1
Mef2a(MADS)/HL1-Mef2a.biotin-ChIP-Seq(GSE21529)/Homer	0.6329	0.542	0.0133	0.609	0.8282	0.2641	0.5079	0.2471	1	0.5534	0.9206	0.8996	0.9031	1	0.809	0.8688	0.5355	0.2271	0.6655	0.9261	0.9511	1	0.597834	0.00114762	0.0293651	0.911907	0.00114762	5.90463e-07	0.784222	0.99646	0.999984	0.736986	0.99646	0.999661	0.0112208	0.0823536	0.702497	0.792793	0.643335	0.999767	0.741381	0.993332	0.643335	0.92452	0.999646	0.999309	0.85425	0.848207	0.999309
HOXA1(Homeobox)/mES-Hoxa1-ChIP-Seq(SRP084292)/Homer	0.6401	0.7505	0.5514	0.5861	0.6336	0.9169	0.2747	1	1	0.6679	0.8428	1	0.9031	0.3043	0.8469	1	0.9896	0.9987	0.9898	0.6662	0.757	1	1	1	1	1	1	1	0.735023	0.950646	0.999984	0.880796	0.950646	0.999661	0.92961	0.680806	0.991396	0.779394	0.923015	0.999767	0.796448	0.674935	0.923015	0.983813	1	1	1	1	1
E-box(bHLH)/Promoter/Homer	0.6412	0.0034	0.0907	0.5861	0.0255	0.1025	0.3315	0.8198	1	0.1296	0.8044	1	0.5107	0.3249	0.1148	0.8191	0.1631	0.6742	0.9337	0.6788	0.409	1	1	1	1	1	1	1	1	1	1	1	1	1	1	1	1	1	1	1	1	1	1	1	1	1	1	1	1
Unknown(Homeobox)/Limb-p300-ChIP-Seq/Homer	0.6458	0.0663	0.6034	0.5667	0.7376	0.9425	0.5465	0.7017	1	0.6398	0.7536	1	0.6972	0.8606	0.9674	1	0.9958	0.7902	0.5073	1	0.9384	1	1	1	1	1	1	1	1	1	1	1	1	1	1	1	1	1	1	1	1	1	1	1	1	1	1	1	1
Brn1(POU,Homeobox)/NPC-Brn1-ChIP-Seq(GSE35496)/Homer	0.6475	0.7899	0.8481	0.9502	0.9139	0.2926	0.1882	0.7079	1	0.5729	1	1	0.6016	0.1184	0.2016	1	0.3591	0.6766	0.9373	0.5834	0.1631	1	1	1	1	1	1	1	0.995291	0.973782	0.999984	0.995262	0.973782	0.999661	1	1	1	1	1	1	1	1	1	1	1	1	1	1	1
Rfx1(HTH)/NPC-H3K4me1-ChIP-Seq(GSE16256)/Homer	0.6475	0.3377	0.9529	0.1691	0.3753	0.9684	0.8277	1	1	0.6024	0.8947	0.8996	0.9031	0.8969	0.8895	0.8584	0.8294	0.7301	0.8562	1	0.9511	1	0.88333	0.0865739	0.313203	0.86637	0.0865739	0.046509	0.994663	0.9554	0.999984	0.961154	0.9554	0.999661	0.79595	0.764586	0.79277	0.100505	0.00343455	0.999767	0.437925	0.0033637	0.00343455	0.993036	1	1	1	1	1
n-Myc(bHLH)/mES-nMyc-ChIP-Seq(GSE11431)/Homer	0.6475	0.0137	0.4501	0.295	0.0758	0.458	0.2968	0.8622	1	0.3408	0.8428	1	0.8814	0.2756	0.1444	0.8688	0.5237	0.9844	0.9718	0.1897	0.483	1	0.677418	0.810834	0.978115	0.399612	0.810834	0.776391	0.988092	0.894605	0.999984	0.998125	0.894605	0.999661	1	1	1	1	1	1	1	1	1	1	1	1	1	1	1
Lhx3(Homeobox)/Neuron-Lhx3-ChIP-Seq(GSE31456)/Homer	0.6569	0.3089	0.7865	0.7838	0.7549	0.8345	0.916	1	1	0.8267	1	1	0.9031	0.8606	0.9297	1	0.5652	0.7527	1	0.9951	0.757	1	1	1	1	1	1	1	1	1	1	1	1	1	1	1	1	1	1	1	1	1	1	1	1	1	1	1	1
OCT4-SOX2-TCF-NANOG(POU,Homeobox,HMG)/mES-Oct4-ChIP-Seq(GSE11431)/Homer	0.6591	0.8161	0.9529	0.9066	0.8978	0.8402	0.3463	0.6817	1	0.7969	0.8646	0.9855	0.8162	0.4965	0.5023	0.9643	0.2162	0.7101	0.8091	0.6752	0.5154	1	1	1	1	1	1	1	1	1	1	1	1	1	1	1	1	1	1	1	1	1	1	1	1	1	1	1	1
Hand2(bHLH)/Mesoderm-Hand2-ChIP-Seq(GSE61475)/Homer	0.6591	0.607	0.6823	0.9518	1	0.8626	0.6196	0.8622	1	0.7051	1	0.5999	0.9856	0.9504	0.9657	0.7478	1	1	1	1	0.9889	1	1	1	1	1	1	1	0.96059	0.987109	0.999984	0.814821	0.987109	0.999661	1	1	1	1	1	1	1	1	1	1	1	1	1	1	1
Bach2(bZIP)/OCILy7-Bach2-ChIP-Seq(GSE44420)/Homer	0.6591	0.8371	0.91	0.9884	0.9638	1	0.4013	1	1	0.5512	1	1	0.8551	0.1558	0.5962	1	0.9546	0.9956	1	0.7625	0.1965	1	0.383661	0.328177	0.0197145	0.965656	0.328177	0.17826	0.948386	0.937209	0.999984	0.992698	0.937209	0.999661	1.40584e-06	5.67588e-09	4.98338e-06	0.29421	0.0163384	0.999767	2.36079e-06	0.000320596	0.0163384	0.994259	1	1	1	1	1
BHLHA15(bHLH)/NIH3T3-BHLHB8.HA-ChIP-Seq(GSE119782)/Homer	0.6652	0.9376	0.7548	0.9677	0.9628	1	0.9498	0.9473	1	0.879	1	1	0.8551	0.3013	0.8482	0.8191	0.9556	0.8253	0.8358	0.9261	0.9515	1	1	1	1	1	1	1	1	1	1	1	1	1	0.860944	0.992965	0.888082	0.988809	0.878612	0.999767	0.751402	0.612772	0.878612	0.995688	1	1	1	1	1
Fra1(bZIP)/BT549-Fra1-ChIP-Seq(GSE46166)/Homer	0.6652	0.9376	1	0.9019	1	1	0.3953	0.9817	1	0.3224	1	1	0.9031	0.245	0.7345	1	0.9593	0.995	0.855	0.2372	0.4699	1	2.34731e-09	0.478555	0.769439	0.00502877	0.478555	0.639106	0.823884	0.970294	0.999984	0.998654	0.970294	0.999661	0.73642	0.712728	0.606211	0.814644	0.817585	0.999767	0.771372	0.972126	0.817585	0.888214	1	1	1	1	1
E2F(E2F)/Hela-CellCycle-Expression/Homer	0.667	0.3357	0.5058	0.6488	0.5468	0.4576	0.3315	0.3725	1	0.0438	1	1	0.9031	0.4429	0.1973	0.9913	0.3083	0.2246	0.9337	0.6796	0.015	1	1	1	1	1	1	1	1	1	1	1	1	1	1	1	1	1	1	1	1	1	1	1	1	1	1	1	1
GLIS3(Zf)/Thyroid-Glis3.GFP-ChIP-Seq(GSE103297)/Homer	0.6692	0.752	0.3336	0.9482	0.5468	0.3813	0.9987	0.7017	1	0.4552	0.8859	1	0.8327	0.6992	1	1	0.8528	0.5726	0.243	1	0.9637	1	0.986486	0.650266	0.789158	0.901425	0.650266	0.896741	0.937783	0.854489	0.999984	0.961154	0.854489	0.999661	0.307522	0.415711	0.623247	0.553114	0.987906	0.999767	0.343145	0.609044	0.987906	0.870303	1	1	1	1	1
CEBP(bZIP)/ThioMac-CEBPb-ChIP-Seq(GSE21512)/Homer	0.6704	0.6203	0.7548	0.4705	0.7897	0.7166	0.8236	0.9705	1	0.8943	1	1	0.4643	0.1667	0.1694	0.7478	0.4706	0.9603	0.0264	0.0407	0.0725	1	0.0917565	0.000766003	0.981325	0.150292	0.000766003	0.149264	0.940936	0.840404	0.999984	0.983116	0.840404	0.999661	0.952616	0.92584	0.271875	0.00453176	0.0109865	0.999767	0.00297398	2.2078e-07	0.0109865	0.97016	0.999646	0.999309	0.885144	0.895174	0.999309
RARg(NR)/ES-RARg-ChIP-Seq(GSE30538)/Homer	0.676	0.9135	0.5857	0.8541	0.9674	0.9783	0.3699	0.9865	1	0.6679	1	1	0.9532	1	0.8469	1	1	0.6742	1	1	0.757	1	0.987531	0.910959	0.614783	0.752451	0.910959	0.0895654	0.41253	0.917037	0.999984	0.409483	0.917037	0.999661	0.406459	0.0169741	0.409938	0.269425	0.0750526	0.999767	0.19612	0.217693	0.0750526	0.952221	1	1	1	1	1
STAT6(Stat)/Macrophage-Stat6-ChIP-Seq(GSE38377)/Homer	0.681	0.4149	0.4024	0.9518	0.8282	0.6713	0.2859	0.8629	1	0.5843	0.6299	0.99	0.9036	0.634	0.2349	0.9858	0.9002	0.7911	0.9144	0.7625	0.7507	1	0.387014	0.665182	0.982741	0.35419	0.665182	0.957779	0.697486	0.996621	0.999984	0.990386	0.996621	0.999661	0.69075	0.610136	0.216487	0.0289171	0.000235077	0.999767	0.0396293	0.00011826	0.000235077	0.928291	0.999646	0.999309	0.843564	0.970478	0.999309
Nur77(NR)/K562-NR4A1-ChIP-Seq(GSE31363)/Homer	0.681	0.877	0.7651	0.7176	0.9462	0.3295	0.5716	1	1	0.6469	1	1	1	1	0.9169	0.8584	0.635	0.7301	0.8562	1	0.9515	1	0.566819	0.675903	0.906753	0.985821	0.675903	0.963326	0.988932	0.987109	0.999984	0.971509	0.987109	0.999661	0.654096	0.719128	0.251718	0.558466	0.453645	0.999767	0.723655	0.873675	0.453645	0.848509	1	1	1	1	1
TR4(NR),DR1/Hela-TR4-ChIP-Seq(GSE24685)/Homer	0.681	0.4226	0.4749	0.3464	0.9734	0.729	0.8999	1	1	0.7372	1	0.4328	0.9856	0.7759	1	0.9643	0.4596	0.7852	0.9727	1	1	1	0.190236	0.946241	0.0872743	0.31578	0.946241	0.780575	0.858557	0.801716	0.999984	0.721536	0.801716	0.999661	0.0126725	0.222493	0.886859	0.417478	0.0999609	0.999767	0.923729	0.277847	0.0999609	0.808434	1	1	1	1	1
FOXA1(Forkhead)/MCF7-FOXA1-ChIP-Seq(GSE26831)/Homer	0.681	0.0872	0.7125	0.9039	0.6455	0.489	0.768	0.6727	1	0.3236	0.9513	1	0.9712	0.7999	0.6079	0.9595	0.6727	0.9987	1	0.8124	0.7507	1	1	1	1	1	1	1	1	1	1	1	1	1	1	1	1	1	1	1	1	1	1	1	1	1	1	1	1
POU4F3(POU,Homeobox)/MEF-Pou4f3-ChIP-Seq(GSE150279)/Homer	0.6855	0.3772	0.4863	0.9502	0.3421	0.2928	0.3913	0.6727	1	0.3974	1	0.8996	0.9726	0.4928	0.8469	1	0.5413	0.9844	1	1	0.6386	1	1	1	1	1	1	1	1	1	1	1	1	1	1	1	1	1	1	1	1	1	1	1	1	1	1	1	1
Hoxa11(Homeobox)/ChickenMSG-Hoxa11.Flag-ChIP-Seq(GSE86088)/Homer	0.6979	0.0483	0.204	0.295	0.8282	0.1778	0.116	0.7017	1	0.2472	0.7942	1	0.8238	0.206	0.2456	0.8926	0.951	0.9728	0.9898	0.847	0.486	1	0.423965	0.842401	0.604467	0.105959	0.842401	0.0017962	0.713205	0.882539	0.999984	0.911446	0.882539	0.999661	1	1	1	1	1	1	1	1	1	1	1	1	1	1	1
RUNX-AML(Runt)/CD4+-PolII-ChIP-Seq(Barski_et_al.)/Homer	0.6979	0.7827	1	0.8168	0.9409	1	0.7128	1	1	0.3491	1	1	0.0005	0.002	0.6316	0.1319	0.3989	0.4131	0.0048	0.1765	0.4648	1	1	1	1	1	1	1	1	1	1	1	1	1	1	1	1	1	1	1	1	1	1	1	1	1	1	1	1
Bapx1(Homeobox)/VertebralCol-Bapx1-ChIP-Seq(GSE36672)/Homer	0.7	0.2813	0.446	0.859	0.0177	0.682	0.8078	0.8128	1	0.2949	0.6684	0.8979	0.9031	1	0.1535	0.9858	0.0122	0.4467	0.5673	0.6809	0.0605	1	1	1	1	1	1	1	1	1	1	1	1	1	1	1	1	1	1	1	1	1	1	1	1	1	1	1	1
LXRE(NR),DR4/RAW-LXRb.biotin-ChIP-Seq(GSE21512)/Homer	0.7065	0.1971	0.3088	0.9019	0.8282	0.9169	0.9713	0.1303	1	0.8236	0.8428	1	0.5696	0.6477	0.6034	1	0.3591	0.0381	0.5556	0.7355	0.2152	1	0.625334	0.0125596	0.797638	0.710745	0.0125596	0.309911	0.655217	0.949825	0.999984	0.44998	0.949825	0.999661	0.0238496	0.151973	0.55582	0.249295	0.524552	0.999767	0.216387	0.551297	0.524552	0.975712	1	1	1	1	1
E2F1(E2F)/Hela-E2F1-ChIP-Seq(GSE22478)/Homer	0.7083	0.9135	0.7752	0.5494	0.9409	0.7607	0.9735	0.8622	1	0.6766	0.8734	1	1	1	1	0.9406	0.9737	0.9891	1	1	1	1	0.950219	0.579286	0.949543	0.828316	0.579286	0.982767	0.919329	0.998166	0.999984	0.995643	0.998166	0.999661	0.375029	0.0188078	0.246122	0.630989	0.802047	0.999767	0.509852	0.517425	0.802047	0.883508	1	1	1	1	1
Tbx5(T-box)/HL1-Tbx5.biotin-ChIP-Seq(GSE21529)/Homer	0.7083	0.1334	0.0254	0.7176	0.8282	0.1655	0.9552	0.8895	1	0.9561	0.928	0.9855	0.1561	0.6659	0.643	0.9858	0.5631	0.5078	0.5073	1	0.757	1	1	1	1	1	1	1	0.70716	0.986828	0.999984	0.575824	0.986828	0.999661	1	1	1	1	1	1	1	1	1	1	1	1	1	1	1
BATF(bZIP)/Th17-BATF-ChIP-Seq(GSE39756)/Homer	0.7083	0.8161	1	0.8519	0.9409	1	0.4495	1	1	0.3293	1	1	0.9031	0.4884	0.894	1	0.9112	0.9956	0.8091	0.4351	0.6386	1	1	1	1	1	1	1	0.605781	0.997718	0.999984	0.699215	0.997718	0.999661	0.000402746	0.010731	0.371187	0.280569	0.181132	0.999767	0.0284259	0.845571	0.181132	0.934344	1	1	1	1	1
HIF-1a(bHLH)/MCF7-HIF1a-ChIP-Seq(GSE28352)/Homer	0.7085	0.0627	0.3322	0.7224	0.0801	0.9884	0.916	0.3725	1	0.2211	0.2791	0.9855	0.9532	0.9001	0.4466	0.1319	0.2407	0.8926	0.7861	0.775	0.3186	1	0.4295	0.00108079	0.980074	0.14047	0.00108079	0.796996	0.669828	0.903364	0.999984	0.542983	0.903364	0.999661	0.07992	0.223727	0.96002	0.086689	0.117418	0.999767	0.310046	9.22852e-06	0.117418	0.770225	1	1	1	1	1
GATA3(Zf)/iTreg-Gata3-ChIP-Seq(GSE20898)/Homer	0.7085	0.7461	0.8586	0.762	0.9462	0.5245	0.8184	0.5294	1	0.3007	0.8428	1	0.2675	0.1794	0.3421	0.5608	0.0036	0.0511	0.0233	0.0271	0.4065	1	0.00010357	0.294896	0.104081	0.0808603	0.294896	0.206173	0.941837	0.931801	0.999984	0.930425	0.931801	0.999661	0.448219	0.162644	0.798417	0.57251	0.163849	0.999767	0.235107	0.186047	0.163849	0.939822	1	1	1	1	1
Barx1(Homeobox)/Stomach-Barx1.3xFlag-ChIP-Seq(GSE69483)/Homer	0.7085	0.9465	0.9537	0.6488	0.7376	1	0.1882	0.7845	1	0.9178	0.9206	0.8836	0.9835	0.7796	0.8388	1	0.8718	0.9849	0.9373	1	0.7526	1	1	1	1	1	1	1	1	1	1	1	1	1	1	1	1	1	1	1	1	1	1	1	1	1	1	1	1
Gata2(Zf)/K562-GATA2-ChIP-Seq(GSE18829)/Homer	0.7085	0.9394	0.9444	0.8123	1	0.729	0.9136	0.9451	1	0.2684	0.9732	1	0.6607	0.6539	0.944	0.6463	0.1858	0.1531	0.1802	0.0519	0.8067	1	1.07572e-05	0.715588	0.900554	7.4481e-11	0.715588	0.868313	0.381242	0.926145	0.999984	0.699215	0.926145	0.999661	0.0302403	0.0571348	0.719121	0.180991	0.108309	0.999767	0.335139	1.51929e-05	0.108309	0.935938	1	1	1	1	1
HINFP(Zf)/K562-HINFP.eGFP-ChIP-Seq(Encode)/Homer	0.7085	0.9465	0.5857	0.6697	0.9999	1	0.8999	0.9166	1	0.952	1	1	0.9532	0.7915	0.9639	1	0.9395	0.8408	1	1	1	1	0.769657	0.0463354	0.727096	0.896747	0.0463354	0.490906	0.906897	0.953711	0.999984	0.978277	0.953711	0.999881	0.837493	0.401299	0.835344	0.949063	0.827105	0.999767	0.744222	0.510013	0.827105	0.852354	1	1	1	1	1
Zscan4c(Zf)/ESC-Zscan4c-ChIP-seq(GSE140619)/Homer	0.7158	0.9146	0.7548	0.1795	0.9942	1	0.7128	1	1	0.8707	1	1	0.8511	0.7796	0.5902	1	0.9556	1	1	1	0.8487	1	1	1	1	1	1	1	1	1	1	1	1	1	1	1	1	1	1	1	1	1	1	1	1	1	1	1	1
Foxa2(Forkhead)/Liver-Foxa2-ChIP-Seq(GSE25694)/Homer	0.7158	0.5335	0.3336	0.9518	0.8534	0.339	0.2137	0.9705	1	0.1379	0.9206	1	0.8551	0.3328	0.4564	0.9643	0.6487	0.7432	0.9373	0.386	0.4342	1	1	1	1	1	1	1	1	1	1	1	1	1	1	1	1	1	1	1	1	1	1	1	1	1	1	1	1
Hoxc9(Homeobox)/Ainv15-Hoxc9-ChIP-Seq(GSE21812)/Homer	0.7158	0.3145	0.1095	0.8541	0.9139	0.4288	0.2577	0.9989	1	0.0895	0.8428	1	0.6258	0.7304	0.2469	1	0.9388	0.9987	0.9861	0.8896	0.3968	1	0.603098	0.636154	0.564212	0.608768	0.636154	0.100066	0.806028	0.987109	0.999984	0.696966	0.987109	0.999661	1	1	1	1	1	1	1	1	1	1	1	1	1	1	1
Max(bHLH)/K562-Max-ChIP-Seq(GSE31477)/Homer	0.7158	0.1369	0.331	0.3783	0.4877	0.4027	0.4013	0.8697	1	0.6398	0.6684	1	0.8238	0.289	0.092	0.8279	0.4962	0.9956	0.9641	0.4074	0.5915	1	0.0315395	0.616586	0.143108	0.0637089	0.616586	2.6922e-06	0.717979	0.962164	0.999984	0.707145	0.962164	0.999661	0.996086	0.816373	0.0172011	0.00159047	0.139698	0.999767	0.00016455	4.50638e-09	0.139698	0.653742	0.999646	0.999309	0.783826	0.924657	0.999309
E2A(bHLH)/proBcell-E2A-ChIP-Seq(GSE21978)/Homer	0.7158	0.4864	0.1241	0.9423	0.7606	0.7953	0.8647	0.9817	1	0.9561	0.9856	1	0.7234	0.6992	0.366	0.7836	0.5539	0.2689	0.6378	1	0.422	1	0.788485	0.903092	0.520159	0.42044	0.903092	0.689013	0.947722	0.968847	0.999984	0.970242	0.968847	0.999661	0.516987	0.149371	0.490518	0.96664	0.040697	0.999767	0.821297	0.89077	0.040697	0.917915	1	1	1	1	1
RXR(NR),DR1/3T3L1-RXR-ChIP-Seq(GSE13511)/Homer	0.7161	0.9135	0.9529	0.1953	0.9638	0.2926	0.9916	0.8629	1	0.8943	0.7139	0.034	0.9019	0.7882	0.9229	0.9406	0.543	0.6362	0.8578	0.9335	0.7374	1	0.803381	0.320498	0.320899	0.903986	0.320498	3.85954e-06	0.904198	0.891662	0.999984	0.733561	0.891662	0.999661	0.19935	0.315967	0.63221	0.019312	0.0101499	0.999767	0.887988	0.00151139	0.0101499	0.956005	0.999646	0.999309	0.951392	0.955244	0.999309
Olig2(bHLH)/Neuron-Olig2-ChIP-Seq(GSE30882)/Homer	0.7168	0.7461	0.631	0.6338	0.7364	1	0.9079	0.9067	1	0.7586	1	1	0.9036	0.4019	0.7996	0.5075	1	0.9956	0.9373	1	0.9515	1	1	1	1	1	1	1	1	1	1	1	1	1	0.479404	0.504323	0.958915	0.896095	0.406861	0.999767	0.273169	0.650133	0.406861	0.975027	1	1	1	1	1
FOXA1:AR(Forkhead,NR)/LNCAP-AR-ChIP-Seq(GSE27824)/Homer	0.717	0.5001	0.818	0.7992	0.3413	0.9915	1	0.8629	1	0.859	0.8602	1	0.9031	0.8606	0.4356	1	0.5959	0.9987	0.9373	1	0.655	1	1	1	1	1	1	1	1	1	1	1	1	1	1	1	1	1	1	1	1	1	1	1	1	1	1	1	1
IRF4(IRF)/GM12878-IRF4-ChIP-Seq(GSE32465)/Homer	0.7221	0.0872	1	0.9578	0.0983	0.8457	0.8999	0.6044	1	0.3473	0.6299	1	0.1898	0.3002	0.3421	0.9595	0.4429	0.3473	0.9373	0.529	0.1631	1	1	1	1	1	1	1	0.345454	0.888365	0.999984	0.616987	0.888365	0.999661	0.00337267	0.0387562	0.198732	0.961695	0.194846	0.999767	0.864482	0.69941	0.194846	0.9651	1	1	1	1	1
ZNF322(Zf)/HEK293-ZNF322.GFP-ChIP-Seq(GSE58341)/Homer	0.7221	1	0.6526	0.2414	0.7964	0.2926	0.3832	0.7079	1	0.3491	0.9732	1	0.9031	0.9878	1	0.5394	0.9186	0.6606	0.8091	1	0.9889	1	1	1	1	1	1	1	1	1	1	1	1	1	1	1	1	1	1	1	1	1	1	1	1	1	1	1	1
PRDM14(Zf)/H1-PRDM14-ChIP-Seq(GSE22767)/Homer	0.7221	0.9135	0.7016	0.6799	0.8894	0.9877	0.5063	0.9817	1	0.3974	1	0.8836	0.5483	0.7999	0.7384	0.7346	0.4596	0.8731	0.6914	0.9896	0.7507	1	1	1	1	1	1	1	1	1	1	1	1	1	1	1	1	1	1	1	1	1	1	1	1	1	1	1	1
Hoxa13(Homeobox)/ChickenMSG-Hoxa13.Flag-ChIP-Seq(GSE86088)/Homer	0.7221	0.1395	0.2609	0.5238	0.8282	0.4983	0.6231	0.8608	1	0.1573	0.6684	1	0.042	0.0105	0.1302	0.9406	0.3989	0.7301	0.8091	0.1218	0.2152	1	0.93544	0.621673	0.742698	0.45974	0.621673	0.0456713	0.931809	0.980901	0.999984	0.988257	0.980901	0.999661	1	1	1	1	1	1	1	1	1	1	1	1	1	1	1
E2F6(E2F)/Hela-E2F6-ChIP-Seq(GSE31477)/Homer	0.7221	0.4488	0.2035	0.412	0.746	0.3705	0.8732	0.5181	1	0.5666	0.8646	1	0.9031	0.6945	1	0.9603	0.5413	0.8926	0.8578	0.9261	0.9279	1	0.692993	0.109175	0.0985525	0.459863	0.109175	0.0456886	0.547331	0.945085	0.999984	0.857401	0.945085	0.999661	0.109254	0.0412116	0.638313	0.81811	0.894035	0.999767	0.992244	0.619476	0.894035	0.917915	1	1	1	1	1
THRb(NR)/HepG2-THRb.Flag-ChIP-Seq(Encode)/Homer	0.7221	0.9135	0.8481	0.609	0.944	0.7607	0.7805	0.9705	1	0.6679	0.8428	1	0.8162	0.8219	0.5341	0.3841	0.5959	0.9844	0.9373	0.8113	0.9279	1	0.904073	0.932554	0.0130623	0.984179	0.932554	8.06556e-06	0.714152	0.571125	0.999984	0.784217	0.571125	0.999661	0.97171	0.690707	0.949224	0.323462	0.772267	0.999767	0.831166	0.0816894	0.772267	0.92813	1	1	1	1	1
Pax7(Paired,Homeobox),long/Myoblast-Pax7-ChIP-Seq(GSE25064)/Homer	0.7221	0.627	0.8481	0.9482	0.8282	0.8765	0.927	1	1	0.2472	1	1	0.9031	0.7304	0.9365	0.9858	0.8294	0.7852	0.6914	0.7572	0.8508	1	0.895128	9.56513e-05	0.898185	0.973544	9.56513e-05	0.0324583	1	1	1	1	1	1	1	1	1	1	1	1	1	1	1	1	1	1	1	1	1
ZKSCAN1(Zf)/HepG2-ZKSCAN1-ChIP-Seq(Encode)/Homer	0.7226	0.8161	0.8493	0.6551	0.7286	0.9915	0.9002	1	1	0.6334	0.8428	1	0.9031	0.6874	0.8895	0.7478	0.9896	0.9956	1	1	0.757	1	0.474267	0.0142942	0.938823	0.0571805	0.0142942	0.967228	0.758919	0.771404	0.999984	0.829276	0.771404	0.999661	0.621234	0.513093	0.921443	0.785356	0.162648	0.999767	0.939628	0.813443	0.162648	0.917915	1	1	1	1	1
ZNF341(Zf)/EBV-ZNF341-ChIP-Seq(GSE113194)/Homer	0.7226	0.3266	0.4024	0.4705	0.8227	1	0.2764	0.8622	1	0.1379	0.9238	1	0.9026	0.4278	0.8388	1	0.6029	0.995	0.8233	0.6225	0.4699	1	0.950219	0.29713	0.585807	0.36748	0.29713	0.405725	0.965826	0.987109	0.999984	0.814044	0.987109	0.999661	0.387028	0.518276	0.701427	0.599708	0.362166	0.999767	0.526051	0.281328	0.362166	0.979479	1	1	1	1	1
c-Myc(bHLH)/mES-cMyc-ChIP-Seq(GSE11431)/Homer	0.7226	0.3749	0.394	0.411	0.5953	0.8144	0.461	0.8212	1	0.952	0.8428	1	0.7441	0.2607	0.3408	0.9603	0.4239	0.6606	0.8091	0.1983	0.5412	1	0.000516237	0.48144	0.315425	4.19353e-07	0.48144	0.857175	0.000194545	0.977058	0.999984	0.0013644	0.977058	0.999661	5.34685e-09	7.4784e-16	1.85326e-13	0.938621	0.000982991	0.999767	1.67854e-08	0.799697	0.000982991	0.987178	1	1	1	1	1
DLX5(Homeobox)/BasalGanglia-Dlx5-ChIP-seq(GSE124936)/Homer	0.7226	0.7042	0.8251	0.6808	0.6952	1	0.9546	0.8629	1	0.859	0.9513	1	0.9031	0.9902	0.9365	1	0.5832	0.995	0.8094	0.9539	0.9165	1	1	1	1	1	1	1	0.655262	0.946818	0.999984	0.956624	0.946818	0.999661	1	1	1	1	1	1	1	1	1	1	1	1	1	1	1
Rbpj1(?)/Panc1-Rbpj1-ChIP-Seq(GSE47459)/Homer	0.7226	0.8703	1	0.73	0.862	0.9181	0.869	0.8622	1	0.9851	0.9094	0.5999	0.9547	0.9712	0.8388	0.7478	0.8718	0.9987	1	1	0.7507	1	0.81984	0.765161	0.00232388	0.286394	0.765161	3.76541e-06	0.786273	0.921873	0.999984	0.780393	0.921873	0.999661	0.722216	0.674393	0.971279	0.474918	0.015395	0.999767	0.305664	0.0886441	0.015395	0.965053	1	1	1	1	1
Sox15(HMG)/CPA-Sox15-ChIP-Seq(GSE62909)/Homer	0.7226	0.8161	0.5522	0.6338	0.9942	0.9915	0.4567	1	1	0.2708	0.8677	1	0.9424	1	1	0.6314	0.9529	0.9957	0.6655	1	0.9511	1	0.984682	0.0411219	0.368291	0.579699	0.0411219	0.731227	0.870197	0.854489	0.999984	0.972678	0.854489	0.999661	0.477129	0.75765	0.425721	0.830548	0.791539	0.999767	0.761066	0.675506	0.791539	0.891533	1	1	1	1	1
ZNF165(Zf)/WHIM12-ZNF165-ChIP-Seq(GSE65937)/Homer	0.7252	0.9769	1	0.9855	0.9874	1	0.7875	1	1	0.9755	1	1	0.9856	1	1	1	1	0.9987	1	1	1	1	1	1	1	1	1	1	0.928495	0.987109	0.999984	0.834967	0.987109	0.999661	0.979573	0.75014	0.903776	0.669866	0.691694	0.999767	0.962363	0.588714	0.691694	0.932595	1	1	1	1	1
OCT:OCT(POU,Homeobox,IR1)/NPC-Brn2-ChIP-Seq(GSE35496)/Homer	0.7252	0.672	0.8481	1	0.7495	0.9346	0.9079	0.9705	1	0.8791	1	1	0.9031	0.7196	0.5726	1	0.9875	0.995	0.9373	0.7625	0.2916	1	1	1	1	1	1	1	1	1	1	1	1	1	1	1	1	1	1	1	1	1	1	1	1	1	1	1	1
RFX(HTH)/K562-RFX3-ChIP-Seq(SRA012198)/Homer	0.729	0.5227	0.7906	0.187	0.5034	1	0.4695	0.7808	1	0.5333	0.8603	0.5999	0.9031	0.6786	0.894	0.9595	0.7031	0.5562	0.7715	0.9426	0.9511	1	0.820998	0.99213	0.275806	0.776253	0.99213	0.2862	0.864297	0.90489	0.999984	0.450005	0.90489	0.999661	0.0860032	0.594546	0.939376	0.580522	0.676175	0.999767	0.803915	0.565934	0.676175	0.805445	1	1	1	1	1
ERb(NR),IR3/Ovary-ERb-ChIP-Seq(GSE203391)/Homer	0.729	0.9581	1	0.9039	0.8894	0.8457	0.6558	1	1	0.5803	1	1	0.9653	0.974	0.6673	1	0.9186	0.6883	0.9643	0.9335	0.757	1	1	1	1	1	1	1	1	1	1	1	1	1	1	1	1	1	1	1	1	1	1	1	1	1	1	1	1
FOXK2(Forkhead)/U2OS-FOXK2-ChIP-Seq(E-MTAB-2204)/Homer	0.729	0.7022	0.2409	0.6047	0.7897	0.729	0.2725	0.8622	1	0.0823	0.8044	1	0.5696	0.3536	0.6316	0.764	0.8607	0.8395	0.9337	0.126	0.1965	1	0.779196	0.246314	0.271085	0.944432	0.246314	0.889976	0.989342	0.827817	0.999984	0.716003	0.827817	0.999661	0.596465	0.626654	0.809846	0.888924	0.715332	0.999767	0.813285	0.992003	0.715332	0.962665	1	1	1	1	1
Zic3(Zf)/mES-Zic3-ChIP-Seq(GSE37889)/Homer	0.729	0.9769	1	0.9715	1	1	0.9886	0.9705	1	0.952	0.8602	1	0.8327	1	1	0.9356	0.9186	0.7412	1	1	0.9511	1	1.66593e-12	0.986871	0.600071	4.24488e-31	0.986871	0.0172704	0.00114697	0.894715	0.999984	0.450005	0.894715	0.999661	0.569716	0.569336	0.253974	0.390458	0.488215	0.999767	0.27861	0.0315715	0.488215	0.949699	1	1	1	1	1
Ascl2(bHLH)/ESC-Ascl2-ChIP-Seq(GSE97712)/Homer	0.729	0.4488	0.1085	0.9568	0.8282	0.7601	0.8365	0.9989	1	0.9755	1	1	0.8416	0.4965	0.3624	0.8844	0.4404	0.4131	0.5073	1	0.4468	1	1	1	1	1	1	1	0.932625	0.924454	0.999984	0.87832	0.924454	0.999661	3.75085e-05	0.000150936	0.235484	0.104665	0.65372	0.999767	0.247548	0.721132	0.65372	0.976103	1	1	1	1	1
Fra2(bZIP)/Striatum-Fra2-ChIP-Seq(GSE43429)/Homer	0.7335	0.9769	1	0.9518	1	1	0.7387	0.9817	1	0.5437	1	1	0.9031	0.6922	0.9477	1	0.994	0.9956	0.9144	0.6325	0.5863	1	1.6009e-10	0.608413	0.4174	5.61746e-10	0.608413	0.00157679	0.00792906	0.925681	0.999984	0.0262694	0.925681	0.999661	0.652753	0.472726	0.0329755	1.84731e-06	6.51614e-05	0.999767	0.000151527	8.42721e-09	6.51614e-05	0.845669	1	1	1	1	1
Pax8(Paired,Homeobox)/Thyroid-Pax8-ChIP-Seq(GSE26938)/Homer	0.7335	1	1	1	1	1	0.9498	1	1	0.9851	1	1	1	1	1	1	1	0.9987	1	1	1	1	1	1	1	1	1	1	0.822514	0.987109	0.999984	0.924109	0.987109	0.999661	0.921076	0.96755	0.551158	0.560379	0.955727	0.999767	0.711457	0.937417	0.955727	0.985579	1	1	1	1	1
Pit1+1bp(Homeobox)/GCrat-Pit1-ChIP-Seq(GSE58009)/Homer	0.741	0.7505	0.3088	1	0.3541	0.458	0.461	1	1	0.3336	0.8428	0.8979	0.9031	0.7915	0.2239	1	0.6751	0.879	0.6914	0.9672	0.071	1	1	1	1	1	1	1	1	1	1	1	1	1	1	1	1	1	1	1	1	1	1	1	1	1	1	1	1
ZBED2(Zf)/SUIT2-ZBED2.HA-ChIP-Seq(GSE141606)/Homer	0.741	0.0069	0.2273	0.4216	0.869	0.6013	0.9713	0.9067	1	0.9178	0.6299	1	0.8416	0.1794	0.271	0.9176	0.6937	0.477	0.7465	0.1301	0.1131	1	1	1	1	1	1	1	1	1	1	1	1	1	0.845054	0.792701	0.566883	0.969687	0.36337	0.999767	0.884631	0.638571	0.36337	0.949302	1	1	1	1	1
FOXM1(Forkhead)/MCF7-FOXM1-ChIP-Seq(GSE72977)/Homer	0.741	0.1387	0.7506	0.9423	0.7161	0.7091	0.6196	0.9067	1	0.242	1	1	0.9639	0.8653	0.894	0.9913	0.9186	1	1	0.8929	0.8418	1	0.102306	0.263797	0.945648	0.692938	0.263797	0.94348	0.997592	0.970828	0.999984	0.962122	0.970828	0.999661	0.61361	0.0599711	0.954714	0.607101	0.395399	0.999767	0.797173	0.438262	0.395399	0.941	1	1	1	1	1
Rfx5(HTH)/GM12878-Rfx5-ChIP-Seq(GSE31477)/Homer	0.7519	0.0941	0.2144	0.5378	0.1201	1	0.5282	0.7678	1	0.5913	0.6299	0.4328	0.8162	0.1725	0.5914	0.5539	0.1631	0.7886	0.317	0.966	0.8159	1	0.681358	0.0259767	0.923319	0.915961	0.0259767	0.126276	0.888668	0.716195	0.999984	0.853449	0.716195	0.999661	0.600009	0.766555	0.196001	0.517076	0.57715	0.999767	0.115146	0.159243	0.57715	0.662101	1	1	1	1	1
Atf4(bZIP)/MEF-Atf4-ChIP-Seq(GSE35681)/Homer	0.7519	0.8703	0.7752	0.5378	0.6884	0.9915	0.8814	0.9067	1	0.4258	1	1	0.9031	0.9448	0.3945	0.9987	0.942	0.9588	0.7369	0.9258	0.4648	1	0.974857	0.187376	0.53946	0.623723	0.187376	0.230516	0.636441	0.978453	0.999984	0.881282	0.978453	0.999661	0.00855676	0.035339	0.0340544	0.438844	0.896852	0.999767	0.114717	0.237771	0.896852	0.865143	1	1	1	1	1
Atoh7(bHLH)/Retina-Atoh7-CutnRun(GSE156756)/Homer	0.7574	0.9551	0.8481	0.9677	0.9999	0.8191	0.7875	0.9817	1	0.7586	1	1	0.9941	0.4157	0.9365	0.9176	0.9388	0.75	0.9373	1	0.9511	1	1	1	1	1	1	1	1	1	1	1	1	1	1	1	1	1	1	1	1	1	1	1	1	1	1	1	1
Sox10(HMG)/SciaticNerve-Sox3-ChIP-Seq(GSE35132)/Homer	0.7693	0.6308	0.7134	0.609	0.9409	0.9169	0.3832	1	1	0.1379	0.8947	1	0.9031	1	1	0.6548	0.782	0.9157	0.6378	1	0.9064	1	0.913708	0.46322	0.627651	0.599083	0.46322	0.310904	0.817547	0.884485	0.999984	0.995262	0.884485	0.999661	0.843078	0.385321	0.949997	0.940248	0.933956	0.999767	0.894647	0.634941	0.933956	0.927753	1	1	1	1	1
GATA(Zf),IR4/iTreg-Gata3-ChIP-Seq(GSE20898)/Homer	0.7699	0.5557	0.8341	0.4197	0.7675	0.7411	1	0.7845	1	0.909	0.4312	0.8996	0.0818	0.5858	0.9657	1	0.2826	0.1539	0.315	0.9413	0.962	1	0.00010357	0.294896	0.104081	0.0808603	0.294896	0.206173	0.941837	0.931801	0.999984	0.930425	0.931801	0.999661	0.448219	0.162644	0.798417	0.57251	0.163849	0.999767	0.235107	0.186047	0.163849	0.939822	1	1	1	1	1
Gli2(Zf)/GM2-Gli2-ChIP-Chip(GSE112702)/Homer	0.785	0.2644	0.2403	0.6488	0.9409	0.2522	0.1578	0.9268	1	0.9234	0.8428	0.7015	0.8238	0.3695	0.8485	0.9643	0.8294	0.7973	0.9373	1	0.6386	1	0.918977	0.752681	0.950456	0.79516	0.752681	0.558711	0.789602	0.925681	0.999984	0.988263	0.925681	0.999661	1	1	1	1	1	1	1	1	1	1	1	1	1	1	1
PAX5(Paired,Homeobox)/GM12878-PAX5-ChIP-Seq(GSE32465)/Homer	0.785	0.3377	0.8481	0.9862	0.7897	0.9425	0.9079	0.9283	1	0.7767	0.8428	1	0.9031	0.8466	0.2473	0.9858	0.8676	0.7515	0.9337	0.966	0.4149	1	0.792332	0.855786	0.778921	0.598179	0.855786	0.0990354	0.822514	0.960956	0.999984	0.926794	0.960956	0.999661	8.10377e-08	5.03235e-14	1.34356e-10	0.19377	0.16514	0.999767	9.44787e-12	2.23137e-06	0.16514	0.877345	1	1	1	1	1
bHLHE41(bHLH)/proB-Bhlhe41-ChIP-Seq(GSE93764)/Homer	0.785	0.0291	0.0507	0.6223	0.2292	0.2641	0.5716	0.942	1	0.3236	1	1	0.9049	0.3447	0.7099	0.9406	0.2948	0.9891	1	0.9261	0.2838	1	0.712331	0.000357456	0.0538199	0.901623	0.000357456	0.104592	0.996224	0.978453	0.999984	0.917842	0.978453	0.999661	0.602224	0.961741	0.996985	0.785751	0.984466	0.999767	0.991169	0.950666	0.984466	0.95585	1	1	1	1	1
GFX(?)/Promoter/Homer	0.7932	0.5202	0.6827	0.9423	0.8684	0.5495	0.8422	0.9265	1	0.809	1	1	0.9031	0.8956	0.5828	0.8566	0.2407	0.7527	1	1	0.6813	1	1	1	1	1	1	1	1	1	1	1	1	1	1	1	1	1	1	1	1	1	1	1	1	1	1	1	1
Lhx2(Homeobox)/HFSC-Lhx2-ChIP-Seq(GSE48068)/Homer	0.7932	0.752	0.836	1	0.8282	1	0.8999	1	1	0.9755	1	1	0.9856	0.9658	0.8408	1	0.635	0.717	1	1	0.8565	1	1	1	1	1	1	1	1	1	1	1	1	1	1	1	1	1	1	1	1	1	1	1	1	1	1	1	1
RARa(NR)/K562-RARa-ChIP-Seq(Encode)/Homer	0.8048	0.3625	0.1598	0.9518	1	0.0098	0.4478	1	1	0.3273	0.8822	1	0.9031	0.4429	0.6874	0.9987	0.9186	1	0.6914	0.6077	0.8479	1	0.661041	2.80664e-07	0.48056	0.19764	2.80664e-07	0.260006	0.884214	0.915161	0.999984	0.937147	0.915161	0.999661	0.770858	0.467291	0.651836	0.0108944	0.000182395	0.999767	0.022246	4.02268e-07	0.000182395	0.940016	1	1	1	1	1
NF-E2(bZIP)/K562-NFE2-ChIP-Seq(GSE31477)/Homer	0.8048	0.8071	0.3322	0.9827	0.869	0.8036	0.1514	1	1	0.5843	1	1	0.8238	0.5987	0.6629	1	0.9896	0.995	0.9373	0.9896	0.757	1	0.716226	0.685671	0.191598	0.678337	0.685671	0.80355	0.603035	0.990936	0.999984	0.583026	0.990936	0.999661	0.559864	0.260073	0.407957	0.0384776	0.000576202	0.999767	0.0252464	8.66192e-07	0.000576202	0.966686	1	1	1	1	1
STAT6(Stat)/CD4-Stat6-ChIP-Seq(GSE22104)/Homer	0.8076	0.752	0.5857	0.9518	0.7897	0.9915	0.2935	0.9705	1	0.2544	0.9206	1	0.9532	0.5533	0.1428	0.9858	0.6727	0.5726	0.7861	0.5505	0.5915	1	0.387014	0.665182	0.982741	0.35419	0.665182	0.957779	0.697486	0.996621	0.999984	0.990386	0.996621	0.999661	0.69075	0.610136	0.216487	0.0289171	0.000235077	0.999767	0.0396293	0.00011826	0.000235077	0.928291	0.999646	0.999309	0.843564	0.970478	0.999309
AP-1(bZIP)/ThioMac-PU.1-ChIP-Seq(GSE21512)/Homer	0.8076	0.9627	1	0.9455	0.9638	1	0.5081	0.9268	1	0.4413	1	1	0.8238	0.3536	0.8392	1	0.7749	0.9868	0.7873	0.171	0.4149	1	1	1	1	1	1	1	1	1	1	1	1	1	1	1	1	1	1	1	1	1	1	1	1	1	1	1	1
GFY(?)/Promoter/Homer	0.8076	1e-05	0.0001	0.9518	0.8282	0.0339	0.0813	0.9817	1	0.6322	0.4253	0.404	0.9639	0.5716	0.1399	0.5539	0.1283	0.1531	1	0.326	0.2328	1	1	1	1	1	1	1	1	1	1	1	1	1	1	1	1	1	1	1	1	1	1	1	1	1	1	1	1
p53(p53)/mES-cMyc-ChIP-Seq(GSE11431)/Homer	0.8098	0.3734	0.8481	0.9019	0.723	1	0.461	0.9283	1	0.4289	1	1	0.8802	0.3249	0.1901	0.5747	0.5579	0.995	0.5556	0.5505	0.303	1	0.882943	0.54553	0.0697101	0.930857	0.54553	0.70162	0.943653	0.96489	0.999984	0.961154	0.96489	0.999661	0.480682	0.635293	0.480811	0.892827	0.646284	0.999767	0.254047	0.592082	0.646284	0.875668	1	1	1	1	1
ERRg(NR)/Kidney-ESRRG-ChIP-Seq(GSE104905)/Homer	0.8098	0.9627	0.331	0.9039	0.8894	0.0011	0.8236	0.9817	1	0.9178	0.9785	0.8739	1	1	1	1	0.9529	0.9956	1	1	0.9515	1	0.709673	0.0327357	0.571053	0.438983	0.0327357	0.105953	0.970701	0.987109	0.999984	0.891424	0.987109	0.999661	1	1	1	1	1	1	1	1	1	1	1	1	1	1	1
Egr2(Zf)/Thymocytes-Egr2-ChIP-Seq(GSE34254)/Homer	0.8098	0.0872	0.3236	0.5259	0.9462	0.1802	0.5456	1	1	0.5824	1	1	0.6429	0.183	0.5565	0.0392	0.2228	0.6742	0.9898	0.4493	0.6419	1	2.66202e-11	0.799085	0.542773	3.53183e-05	0.799085	0.756713	0.933669	0.972734	0.999984	0.874273	0.972734	0.999661	0.782956	0.906516	0.739896	0.672212	0.875034	0.999767	0.25651	0.121606	0.875034	0.994986	1	1	1	1	1
Lhx1(Homeobox)/EmbryoCarcinoma-Lhx1-ChIP-Seq(GSE70957)/Homer	0.8098	0.4947	0.7548	0.9677	0.9409	0.8191	0.8388	1	1	0.879	1	1	0.9036	0.8917	0.7345	1	0.2942	0.7046	1	0.9413	0.6442	1	1	1	1	1	1	1	1	1	1	1	1	1	1	1	1	1	1	1	1	1	1	1	1	1	1	1	1
Sox4(HMG)/proB-Sox4-ChIP-Seq(GSE50066)/Homer	0.8098	0.752	0.8481	0.8474	0.9406	0.6091	0.6905	1	1	0.4063	1	1	0.947	1	1	0.6548	0.7479	0.7687	0.582	1	0.9792	1	0.148345	0.904399	0.826361	0.943979	0.904399	0.123089	0.623233	0.900047	0.999984	0.86674	0.900047	0.999661	0.898199	0.460352	0.519558	0.743334	0.967663	0.999767	0.147409	0.937043	0.967663	0.939822	1	1	1	1	1
FOXA1(Forkhead)/LNCAP-FOXA1-ChIP-Seq(GSE27824)/Homer	0.8098	0.1055	0.4326	0.9423	0.9038	0.4946	0.4785	0.7808	1	0.122	0.9206	0.8979	0.9856	0.9149	0.5565	0.9895	0.5959	0.9987	1	0.8532	0.7507	1	1	1	1	1	1	1	1	1	1	1	1	1	1	1	1	1	1	1	1	1	1	1	1	1	1	1	1
RUNX1(Runt)/Jurkat-RUNX1-ChIP-Seq(GSE29180)/Homer	0.8098	0.4226	0.7194	0.3464	0.5027	1	0.5081	0.9283	1	0.1079	1	1	1e-05	0.0002	0.0065	0.0451	0.0002	0.0089	0.001	0.0007	0.0255	1	0.946	0.0933473	0.659748	0.589679	0.0933473	0.153049	0.740861	0.978453	0.999984	0.716003	0.978453	0.999661	0.40919	0.459834	0.80108	0.824338	0.763098	0.999767	0.868418	0.897938	0.763098	0.807173	1	1	1	1	1
LRF(Zf)/Erythroblasts-ZBTB7A-ChIP-Seq(GSE74977)/Homer	0.8121	0.3694	0.4326	0.73	0.4933	0.8036	0.3243	0.8622	1	0.809	0.8428	1	0.7488	0.7304	0.9657	1	0.9958	0.6742	0.8091	0.5798	0.9208	1	0.967328	0.342407	0.00351531	0.99131	0.342407	0.046473	0.87698	0.961444	0.999984	0.872217	0.961444	0.999661	0.0330514	8.54031e-06	0.103902	0.546703	0.949248	0.999767	0.0334577	0.0217431	0.949248	0.891533	1	1	1	1	1
Atf3(bZIP)/GBM-ATF3-ChIP-Seq(GSE33912)/Homer	0.8215	0.9465	1	0.9518	0.9838	1	0.3953	0.9705	1	0.3491	1	1	0.8961	0.3922	0.8895	1	0.9002	0.8899	0.8094	0.25	0.6485	1	5.51738e-07	0.299004	0.883323	1.65814e-17	0.299004	0.0311493	0.335733	0.836697	0.999984	0.667705	0.836697	0.999661	0.676112	0.307451	0.678866	0.941333	0.106219	0.999767	0.962521	0.942681	0.106219	0.4138	1	1	1	1	1
MYNN(Zf)/HEK293-MYNN.eGFP-ChIP-Seq(Encode)/Homer	0.8222	0.2321	0.8341	0.9487	0.5468	1	0.7387	0.7988	1	0.6468	0.6299	1	0.8551	1	1	1	0.7654	0.9844	0.9259	1	1	1	0.00464242	0.292503	0.787985	0.694772	0.292503	0.0385537	0.719769	0.999478	0.999984	0.831811	0.999478	0.999661	0.873996	0.90025	0.954471	0.589116	0.601064	0.999767	0.919461	0.718149	0.601064	0.935476	1	1	1	1	1
Rfx2(HTH)/LoVo-RFX2-ChIP-Seq(GSE49402)/Homer	0.8222	0.6549	0.9529	0.2414	0.5953	1	0.4623	0.8629	1	0.6679	0.8822	0.542	0.702	0.7052	0.9229	0.8688	0.6901	0.7886	0.582	0.9258	0.8995	1	0.637332	0.607491	0.834986	0.318517	0.607491	0.885146	0.92368	0.9554	0.999984	0.992268	0.9554	0.999661	0.288589	0.125675	0.385047	0.84464	0.0315751	0.999767	0.793744	0.187882	0.0315751	0.822174	1	1	1	1	1
Znf263(Zf)/K562-Znf263-ChIP-Seq(GSE31477)/Homer	0.8222	0.5698	0.5514	0.7661	0.934	1	0.5282	0.3148	1	0.3094	0.8428	1	0.9031	0.7882	0.6874	0.9595	1	1	0.9373	0.9261	0.8393	1	1	1	1	1	1	1	1	1	1	1	1	1	1	1	1	1	1	1	1	1	1	1	1	1	1	1	1
ZNF7(Zf)/HepG2-ZNF7.Flag-ChIP-Seq(Encode)/Homer	0.8222	0.4992	0.4215	0.907	0.8282	0.9783	0.3953	0.3725	1	0.2315	0.8428	1	0.202	0.7999	0.366	0.8688	0.9388	0.9956	0.587	0.5756	0.3598	1	0.814243	0.305871	0.185368	0.517755	0.305871	1.25121e-05	0.848677	0.842406	0.999984	0.784566	0.842406	0.999661	0.585125	0.920122	0.018599	0.0203469	0.85824	0.999767	0.211171	0.450821	0.85824	0.965154	1	1	1	1	1
ZBTB9(Zf)/HEK293T-ZBTB9-ChIP-Seq(GSE251687)/Homer	0.8222	0.7932	0.5194	0.9794	1	1	0.7541	0.9705	1	0.4061	1	1	0.9031	0.6499	0.9229	0.9406	0.679	0.7278	0.9373	0.6796	0.9889	1	0.940669	0.206688	0.981855	0.0983081	0.206688	0.603133	0.872511	0.866201	0.999984	0.627355	0.866201	0.999661	0.76844	0.919977	0.91901	0.832501	0.52342	0.999767	0.339536	0.377726	0.52342	0.819351	1	1	1	1	1
DLX2(Homeobox)/BasalGanglia-Dlx2-ChIP-seq(GSE124936)/Homer	0.8222	0.2205	0.7548	0.8695	0.5027	0.8047	0.9002	0.8629	1	0.944	1	1	0.9032	0.9149	0.6629	1	0.2455	0.7045	0.9373	1	0.6442	1	1	1	1	1	1	1	1	1	1	1	1	1	1	1	1	1	1	1	1	1	1	1	1	1	1	1	1
ZNF467(Zf)/HEK293-ZNF467.GFP-ChIP-Seq(GSE58341)/Homer	0.8222	0.6804	0.9671	0.2536	0.9139	0.8863	1	0.9817	1	0.6425	1	1	0.9031	0.885	0.6673	0.7332	0.812	0.9956	1	0.7315	0.409	1	1	1	1	1	1	1	1	1	1	1	1	1	1	1	1	1	1	1	1	1	1	1	1	1	1	1	1
Ascl1(bHLH)/NeuralTubes-Ascl1-ChIP-Seq(GSE55840)/Homer	0.8222	0.8959	0.1314	0.9715	0.9899	0.6345	0.2775	1	1	0.7659	1	1	0.9031	0.4892	0.7965	0.9406	0.9186	0.5745	0.8588	1	0.757	1	1	1	1	1	1	1	1	1	1	1	1	1	1	1	1	1	1	1	1	1	1	1	1	1	1	1	1
RBPJ:Ebox(?,bHLH)/Panc1-Rbpj1-ChIP-Seq(GSE47459)/Homer	0.8222	0.8703	0.6254	0.7857	0.8282	0.8047	0.8248	0.9817	1	0.324	1	1	0.9726	1	0.8635	1	1	0.9956	1	1	0.757	1	0.81984	0.765161	0.00232388	0.286394	0.765161	3.76541e-06	0.786273	0.921873	0.999984	0.780393	0.921873	0.999661	0.722216	0.674393	0.971279	0.474918	0.015395	0.999767	0.305664	0.0886441	0.015395	0.965053	1	1	1	1	1
Zfp57(Zf)/H1-ZFP57.HA-ChIP-Seq(GSE115387)/Homer	0.8222	0.5857	1	0.0714	0.6336	0.2873	0.8048	0.7845	1	0.7185	0.8428	1	0.6016	0.7999	0.9674	0.8688	0.8222	0.805	0.468	0.775	0.9511	1	1	1	1	1	1	1	0.869343	0.925119	0.999984	0.877015	0.925119	0.999661	0.0244664	0.167307	0.131407	0.35118	0.407668	0.999767	0.984005	0.83534	0.407668	0.985579	1	1	1	1	1
MafB(bZIP)/BMM-Mafb-ChIP-Seq(GSE75722)/Homer	0.8222	0.6917	0.9569	0.9863	0.9462	0.8726	0.3832	0.8629	1	0.354	1	1	0.8079	0.7961	1	0.9171	0.5652	0.688	0.9373	1	0.8508	1	0.500365	0.532285	0.662806	0.66833	0.532285	0.0919478	0.66665	0.978648	0.999984	0.630365	0.978648	0.999661	0.0478768	0.00010345	5.06477e-09	0.864493	0.989033	0.999767	4.86094e-05	0.847875	0.989033	0.650132	1	1	1	1	1
MYB(HTH)/ERMYB-Myb-ChIPSeq(GSE22095)/Homer	0.8222	0.542	0.5857	0.3739	0.9628	0.9899	0.2845	0.8697	1	0.1376	0.8428	1	0.9036	0.9504	0.9603	0.8688	0.8112	0.6742	0.9337	1	0.8508	1	1	1	1	1	1	1	0.990896	0.987109	0.999984	0.777333	0.987109	0.999661	0.168339	0.334955	0.64941	0.475351	0.627194	0.999767	0.306243	0.503929	0.627194	0.98314	1	1	1	1	1
Six4(Homeobox)/MCF7-SIX4-ChIP-Seq(Encode)/Homer	0.8222	0.9465	0.7194	0.5238	0.7161	1	0.3953	0.7165	1	0.6319	0.8428	1	0.9031	0.7352	1	1	0.7325	0.995	0.6914	0.0728	0.8995	1	0.0229108	0.0643937	0.165149	0.704168	0.0643937	0.0339222	0.829858	0.978453	0.999984	0.94904	0.978453	0.999661	1	1	1	1	1	1	1	1	1	1	0.999646	0.999309	0.593423	0.812138	0.999309
CEBP:AP1(bZIP)/ThioMac-CEBPb-ChIP-Seq(GSE21512)/Homer	0.8222	0.9465	0.6254	0.2325	0.9674	0.9169	0.7128	0.8212	1	0.5843	1	0.8996	0.4532	0.4884	0.2468	0.595	0.7325	0.7527	0.6139	0.6077	0.1798	1	0.0917565	0.000766003	0.981325	0.150292	0.000766003	0.149264	0.940936	0.840404	0.999984	0.983116	0.840404	0.999661	0.952616	0.92584	0.271875	0.00453176	0.0109865	0.999767	0.00297398	2.2078e-07	0.0109865	0.97016	0.999646	0.999309	0.885144	0.895174	0.999309
NeuroD1(bHLH)/Islet-NeuroD1-ChIP-Seq(GSE30298)/Homer	0.8222	1	0.7194	1	1	0.9236	0.9002	1	1	0.8414	1	1	0.9996	0.7329	0.9657	0.9406	1	0.9891	1	1	0.9515	1	1	1	1	1	1	1	1	1	1	1	1	1	1	1	1	1	1	1	1	1	1	1	1	1	1	1	1
Sox3(HMG)/NPC-Sox3-ChIP-Seq(GSE33059)/Homer	0.8222	0.8703	0.8586	0.7098	1	1	0.6349	1	1	0.1307	1	1	0.9856	1	1	0.7836	0.9593	0.9987	0.9179	1	1	1	1	1	1	1	1	1	1	1	1	1	1	1	1	1	1	1	1	1	1	1	1	1	1	1	1	1	1
Hoxd12(Homeobox)/ChickenMSG-Hoxd12.Flag-ChIP-Seq(GSE86088)/Homer	0.8222	0.5818	0.6779	0.5861	0.9038	0.5014	0.3935	0.7586	1	0.8389	0.2791	1	0.9031	0.3695	0.5226	0.6409	0.5413	0.8032	0.9898	1	0.5974	1	1	1	1	1	1	1	1	1	1	1	1	1	1	1	1	1	1	1	1	1	1	1	1	1	1	1	1
EBF1(EBF)/Near-E2A-ChIP-Seq(GSE21512)/Homer	0.8222	0.3855	1	0.9066	0.9628	1	0.9886	0.8948	1	0.8715	0.8947	0.404	0.9036	0.289	0.4586	0.9858	0.7325	0.525	0.6914	0.2622	0.3314	1	0.946	0.00297301	0.791256	0.912145	0.00297301	0.765926	0.558271	0.522663	0.999984	0.435826	0.522663	0.999661	0.371124	0.617164	0.747689	0.531166	0.912811	0.999767	0.31393	0.528579	0.912811	0.967264	0.999646	0.999309	0.644087	0.896107	0.999309
Oct4:Sox17(POU,Homeobox,HMG)/F9-Sox17-ChIP-Seq(GSE44553)/Homer	0.8222	0.6098	0.4915	0.7907	0.8282	1	0.9713	1	1	0.859	0.6684	1	0.8551	1	1	0.1964	0.7031	0.9157	0.9898	1	1	1	1	1	1	1	1	1	0.898142	0.99997	0.999984	0.995643	0.99997	0.999661	0.203886	0.927147	0.982683	0.961063	0.767499	0.999767	0.881846	0.976888	0.767499	0.883537	1	1	1	1	1
Fos(bZIP)/TSC-Fos-ChIP-Seq(GSE110950)/Homer	0.8222	0.9712	0.9737	0.9677	1	1	0.2467	0.9817	1	0.2493	1	1	0.8649	0.5042	0.9229	1	0.9715	0.9987	0.9428	0.3182	0.7526	1	1.15533e-07	0.496838	0.950159	1.63952e-17	0.496838	0.952003	0.876346	0.930315	0.999984	0.855763	0.930315	0.999661	0.0624317	2.51149e-17	3.40341e-27	1.76571e-10	0.0010326	0.999767	2.40658e-13	1.48879e-10	0.0010326	0.840025	1	1	1	1	1
GATA3(Zf),DR4/iTreg-Gata3-ChIP-Seq(GSE20898)/Homer	0.8222	0.8483	0.6526	0.6893	0.9139	0.9169	0.8078	1	1	0.4063	0.8044	1	0.8551	1	1	1	0.9556	0.9987	0.8091	1	1	1	0.00010357	0.294896	0.104081	0.0808603	0.294896	0.206173	0.941837	0.931801	0.999984	0.930425	0.931801	0.999661	0.448219	0.162644	0.798417	0.57251	0.163849	0.999767	0.235107	0.186047	0.163849	0.939822	1	1	1	1	1
Gata1(Zf)/K562-GATA1-ChIP-Seq(GSE18829)/Homer	0.8222	0.9465	0.885	0.8995	1	0.5299	0.916	0.9705	1	0.2897	0.8646	1	0.6607	0.6295	0.8469	0.7478	0.1594	0.1905	0.1036	0.093	0.8159	1	1	1	1	1	1	1	1	1	1	1	1	1	0.0121904	0.000396957	0.788433	0.0227781	0.234864	0.999767	0.942546	0.101443	0.234864	0.986344	1	1	1	1	1
ZNF692(Zf)/HEK293-ZNF692.GFP-ChIP-Seq(GSE58341)/Homer	0.8222	0.9011	0.5194	0.9863	0.9859	0.5014	0.3111	0.6524	1	0.2547	0.888	1	0.8238	0.0728	0.092	1	0.5652	0.5417	0.3085	0.1657	0.1181	1	1	1	1	1	1	1	1	1	1	1	1	1	1	1	1	1	1	1	1	1	1	1	1	1	1	1	1
PPARE(NR),DR1/3T3L1-Pparg-ChIP-Seq(GSE13511)/Homer	0.8222	0.954	0.9952	0.1438	0.9139	0.2167	0.9519	1	1	0.8236	0.8428	0.034	0.9996	0.8676	0.7188	0.9086	0.6235	0.9293	0.9373	0.9416	0.6485	1	0.959558	0.96346	0.851014	0.725018	0.96346	0.785793	0.90936	0.866201	0.999984	0.913675	0.866201	0.999661	0.971063	0.535437	0.860091	0.8853	0.782132	0.999767	0.95809	0.762446	0.782132	0.949739	1	1	1	1	1
Pitx1:Ebox(Homeobox,bHLH)/Hindlimb-Pitx1-ChIP-Seq(GSE41591)/Homer	0.8222	0.9055	0.4702	0.9677	1	0.8028	0.5456	0.9989	1	0.9406	0.9438	0.4411	0.9031	1	1	0.9858	0.942	0.9956	0.9373	1	1	1	0.935136	0.659657	0.449028	0.820723	0.659657	0.110064	0.977551	0.987109	0.999984	0.991106	0.987109	0.999661	1	1	1	1	1	1	1	1	1	1	1	1	1	1	1
HEB(bHLH)/mES-Heb-ChIP-Seq(GSE53233)/Homer	0.8222	0.6151	0.0271	0.9518	0.7495	0.7433	0.9604	0.7092	1	0.9636	0.8602	1	0.6909	0.2756	0.0999	0.8279	0.7325	0.1768	0.819	0.966	0.1794	1	0.180732	0.00581746	0.40155	0.579752	0.00581746	0.339135	0.82375	0.837807	0.999984	0.821981	0.837807	0.999661	0.368707	0.83484	0.515328	0.746916	0.395021	0.999767	0.643591	0.95961	0.395021	0.985218	1	1	1	1	1
ZSCAN22(Zf)/HEK293-ZSCAN22.GFP-ChIP-Seq(GSE58341)/Homer	0.8222	0.6308	0.3347	0.3284	0.9628	0.5345	0.578	1	1	0.354	0.8428	0.8996	0.9031	0.9943	1	0.9406	0.8718	0.9705	0.9373	0.9629	0.9067	1	0.153136	0.723526	0.963756	0.6033	0.723526	0.321332	0.963734	0.801716	0.999984	0.957413	0.801716	0.999661	0.996924	0.796392	0.757963	0.478587	0.647118	0.999767	0.89544	0.947586	0.647118	0.807173	1	1	1	1	1
Nkx3.1(Homeobox)/LNCaP-Nkx3.1-ChIP-Seq(GSE28264)/Homer	0.8222	0.5145	0.8481	0.5259	0.9859	0.9236	0.8798	0.7586	1	0.6679	0.7598	1	0.2182	0.1184	0.4945	0.8353	0.5413	0.7858	0.121	0.1765	0.4384	1	0.946	0.0933473	0.659748	0.589679	0.0933473	0.153049	0.740861	0.978453	0.999984	0.716003	0.978453	0.999661	0.40919	0.459834	0.80108	0.824338	0.763098	0.999767	0.868418	0.897938	0.763098	0.807173	1	1	1	1	1
RUNX(Runt)/HPC7-Runx1-ChIP-Seq(GSE22178)/Homer	0.8222	0.8161	0.8632	0.9467	0.8282	1	0.8241	1	1	0.242	1	1	0.0037	0.0009	0.1751	0.3217	0.2285	0.0856	0.0025	0.0241	0.2155	1	0.946	0.0933473	0.659748	0.589679	0.0933473	0.153049	0.740861	0.978453	0.999984	0.716003	0.978453	0.999661	0.40919	0.459834	0.80108	0.824338	0.763098	0.999767	0.868418	0.897938	0.763098	0.807173	1	1	1	1	1
Tcf7(HMG)/GM12878-TCF7-ChIP-Seq(Encode)/Homer	0.8222	0.4992	0.9756	0.9502	1	1	0.9713	0.9705	1	0.7433	0.8428	0.8836	0.7441	1	0.7678	0.9719	0.4133	0.4422	0.7004	1	0.7157	1	0.849791	0.495981	0.943171	0.545506	0.495981	0.845421	0.949887	0.989784	0.999984	0.736427	0.989784	0.999661	0.000509266	1.22009e-06	0.000726576	0.0995885	0.00249422	0.999767	0.000109573	0.00569956	0.00249422	0.997489	1	1	1	1	1
GATA:SCL(Zf,bHLH)/Ter119-SCL-ChIP-Seq(GSE18720)/Homer	0.8274	0.3662	0.4215	0.8123	0.8282	0.4071	0.5456	0.8622	1	0.1419	0.9247	1	0.7602	0.6578	0.2779	0.3475	0.0049	0.0681	0.0357	0.5505	0.3845	1	1	1	1	1	1	1	1	1	1	1	1	1	0.0121904	0.000396957	0.788433	0.0227781	0.234864	0.999767	0.942546	0.101443	0.234864	0.986344	1	1	1	1	1
PR(NR)/T47D-PR-ChIP-Seq(GSE31130)/Homer	0.8274	0.752	0.5522	0.9423	0.6336	1	0.9886	0.3717	1	0.8791	0.9118	1	0.9031	0.9448	0.9229	0.9176	0.9556	0.9956	0.9917	1	0.9889	1	0.610545	0.51706	0.918221	0.750808	0.51706	0.89153	0.994184	0.987109	0.999984	0.868581	0.987109	0.999661	1	1	1	1	1	1	1	1	1	1	1	1	1	1	1
bZIP:IRF(bZIP,IRF)/Th17-BatF-ChIP-Seq(GSE39756)/Homer	0.838	0.987	0.8586	0.6338	0.8282	0.9169	0.916	1	1	0.9561	0.8428	1	0.8162	0.9308	0.7188	0.8036	0.7384	0.7595	0.7861	1	0.6485	1	1	1	1	1	1	1	1	1	1	1	1	1	1	1	1	1	1	1	1	1	1	1	1	1	1	1	1
PBX2(Homeobox)/K562-PBX2-ChIP-Seq(Encode)/Homer	0.8479	0.4167	0.7865	0.9677	0.6977	0.458	0.2008	1	1	0.1766	0.9879	1	0.9031	0.8563	0.6874	1	0.6371	0.9987	1	1	0.9489	1	0.745953	0.086757	0.0546129	0.99131	0.086757	0.0532788	0.934413	0.811303	0.999984	0.880796	0.811303	0.999661	0.806405	0.876907	0.386924	0.0219643	0.00212104	0.999767	0.0482026	3.23207e-06	0.00212104	0.867831	1	1	1	1	1
SOX1(HMG)/NPC-SOX1-ChIP-Seq(GSE138215)/Homer	0.8487	0.3694	0.4326	0.7176	0.9999	1	0.4785	1	1	0.1376	1	1	0.9031	1	1	0.8141	0.793	0.8253	0.9337	1	0.9279	1	1	1	1	1	1	1	1	1	1	1	1	1	1	1	1	1	1	1	1	1	1	1	1	1	1	1	1
CTCF(Zf)/CD4+-CTCF-ChIP-Seq(Barski_et_al.)/Homer	0.8487	0.2929	0.2497	0.5378	0.7961	0.0747	0.4735	0.4445	1	0.7372	0.8428	1	0.9532	1	0.8266	1	1	0.9844	0.9806	1	0.9468	1	0.869473	0.224413	0.288658	0.786372	0.224413	0.0125887	0.733411	0.761957	0.999984	0.889024	0.761957	0.999661	0.125194	0.362513	0.407957	0.905573	0.426213	0.999767	0.525855	0.859596	0.426213	0.970259	0.999646	0.999309	0.857071	0.848207	0.999309
CDX4(Homeobox)/ZebrafishEmbryos-Cdx4.Myc-ChIP-Seq(GSE48254)/Homer	0.8536	0.7932	0.4326	0.8875	1	0.6713	0.6196	0.9705	1	0.6319	0.6299	1	0.8162	0.6659	0.7099	1	0.9593	0.9956	0.8091	0.9429	0.7719	1	1	1	1	1	1	1	1	1	1	1	1	1	1	1	1	1	1	1	1	1	1	1	1	1	1	1	1
IRF3(IRF)/BMDM-Irf3-ChIP-Seq(GSE67343)/Homer	0.857	0.2976	0.9944	0.918	0.0797	1	0.7128	0.0099	1	0.6469	0.0288	1	0.6972	0.1306	0.0034	0.8688	0.2536	0.7852	0.6914	0.7033	0.1187	1	0.474322	0.221498	0.770238	0.86117	0.221498	0.0808784	0.878209	0.986828	0.999984	0.96267	0.986828	0.999661	0.0224895	0.130603	0.620739	0.962683	0.625595	0.999767	0.28389	0.847431	0.625595	0.782712	0.999646	0.999309	0.945614	0.98479	0.999309
ZNF264(Zf)/HEK293-ZNF264.GFP-ChIP-Seq(GSE58341)/Homer	0.857	0.7287	0.4326	0.7856	0.9838	0.7091	0.5775	1	1	0.9482	1	1	0.8649	0.9149	0.9116	1	0.7492	0.477	0.9259	1	0.9394	1	0.072641	0.82019	0.255166	0.826507	0.82019	0.635465	0.869343	0.986828	0.999984	0.930287	0.986828	0.999661	0.875668	0.756325	0.625428	0.864493	0.93213	0.999767	0.0825153	0.132049	0.93213	0.844532	1	1	1	1	1
Hoxb4(Homeobox)/ES-Hoxb4-ChIP-Seq(GSE34014)/Homer	0.857	0.8216	1	0.7869	0.5247	0.9915	0.4888	0.7019	1	0.9016	0.8428	1	0.8083	0.3013	0.7943	0.9987	0.8627	0.9894	0.7718	0.3182	0.4342	1	0.815903	0.344402	0.915293	0.952592	0.344402	0.927516	0.96059	0.854677	0.999984	0.984506	0.854677	0.999661	0.106879	0.0350828	0.791568	0.792231	0.0834262	0.999767	0.144589	0.910972	0.0834262	0.897312	1	1	1	1	1
NeuroG2(bHLH)/Fibroblast-NeuroG2-ChIP-Seq(GSE75910)/Homer	0.857	0.9384	0.8046	0.9677	0.9838	1	0.8658	0.9865	1	0.7199	1	1	0.8551	0.1301	0.9255	0.688	0.994	0.8253	0.7718	0.5096	0.9515	1	1	1	1	1	1	1	1	1	1	1	1	1	1	1	1	1	1	1	1	1	1	1	1	1	1	1	1
DLX1(Homeobox)/BasalGanglia-Dlx1-ChIP-seq(GSE124936)/Homer	0.857	0.6277	0.9764	0.9382	0.8596	1	0.9713	1	1	0.8715	1	1	0.8551	0.9153	0.895	1	0.672	0.6542	0.9259	0.9904	0.82	1	1	1	1	1	1	1	1	1	1	1	1	1	1	1	1	1	1	1	1	1	1	1	1	1	1	1	1
PAX6(Paired,Homeobox)/Forebrain-Pax6-ChIP-Seq(GSE66961)/Homer	0.8572	0.566	0.7865	1	0.9628	0.708	0.8999	0.9817	1	0.919	0.9266	1	0.9031	1	1	0.9987	0.9546	0.9894	0.6914	1	1	1	1	1	1	1	1	1	1	1	1	1	1	1	1	1	1	1	1	1	1	1	1	1	1	1	1	1	1
PSE(SNAPc)/K562-mStart-Seq/Homer	0.8582	0.4488	0.8463	0.6488	0.7264	0.9169	0.3348	0.9067	1	0.6679	0.9206	1	0.8814	0.4278	0.9229	0.8629	0.1836	0.4872	0.9337	0.5527	0.9515	1	0.439668	0.670633	0.877027	0.893412	0.670633	0.0133405	0.99906	0.99646	0.999984	0.981134	0.99646	0.999661	0.819984	0.554797	0.881865	0.631392	0.915933	0.999767	0.867119	0.997828	0.915933	0.950219	1	1	1	1	1
Nr5a2(NR)/mES-Nr5a2-ChIP-Seq(GSE19019)/Homer	0.8606	0.9769	0.8341	0.8822	0.9859	0.458	0.916	0.9705	1	0.9901	0.9404	1	0.9639	1	0.8482	1	0.755	0.5726	0.9373	0.7821	0.5683	1	0.512773	0.307538	0.914919	0.216437	0.307538	0.764489	0.700345	0.829424	0.999984	0.92439	0.829424	0.999661	1	1	1	1	1	1	1	1	1	1	1	1	1	1	1
IRF1(IRF)/PBMC-IRF1-ChIP-Seq(GSE43036)/Homer	0.8606	0.2227	0.7217	0.6768	0.0107	1	0.8236	0.0001	1	0.6902	0.0166	1	0.9031	0.2166	0.0006	0.884	0.0167	0.1768	0.8578	0.529	0.0086	1	0.404368	0.051377	0.59965	0.640578	0.051377	0.858419	0.655217	0.978453	0.999984	0.839066	0.978453	0.999661	0.703532	0.104444	0.000246862	0.00032812	0.00137785	0.999767	5.72282e-06	2.41971e-08	0.00137785	0.729651	1	1	1	1	1
ZBTB18(Zf)/HEK293-ZBTB18.GFP-ChIP-Seq(GSE58341)/Homer	0.863	0.4488	0.6374	0.9794	0.8282	0.9915	0.8422	1	1	0.5495	1	1	0.9532	0.7999	0.7875	0.2938	0.942	0.6609	0.9373	0.5315	0.8599	1	0.779006	0.727554	0.538493	0.881358	0.727554	0.00568737	0.599351	0.934907	0.999984	0.358107	0.934907	0.999661	0.00658733	0.0150095	0.9176	0.0387809	0.00177555	0.999767	0.979046	0.0192381	0.00177555	0.921903	1	1	1	1	1
Pax7(Paired,Homeobox)/Myoblast-Pax7-ChIP-Seq(GSE25064)/Homer	0.863	0.7505	0.5127	0.6488	0.9304	0.8612	0.9125	0.8622	1	0.952	1	1	0.8831	0.994	0.9229	1	0.4727	0.7527	1	1	0.9515	1	0.895128	9.56513e-05	0.898185	0.973544	9.56513e-05	0.0324583	1	1	1	1	1	1	1	1	1	1	1	1	1	1	1	1	1	1	1	1	1
MafA(bZIP)/Islet-MafA-ChIP-Seq(GSE30298)/Homer	0.871	0.2929	0.3322	1	0.7364	1	0.9735	1	1	0.7803	1	1	0.9031	1	0.9169	0.8259	0.9896	0.9987	1	1	0.7507	1	0.726216	0.452498	0.425302	0.521798	0.452498	0.000830307	1	1	1	1	1	1	0.638297	0.883261	0.467243	0.771486	0.937472	0.999767	0.690013	0.695017	0.937472	0.745666	1	1	1	1	1
NFkB2-p52(RHD)/U266-NFKB2-ChIP-seq(GSE230466)/Homer	0.8736	0.5712	0.8481	0.1035	0.8664	0.491	0.9403	0.8622	1	0.9863	0.8428	1	0.161	0.4097	0.7557	0.5539	0.5413	0.6715	0.6036	0.8124	0.409	1	1	1	1	1	1	1	1	1	1	1	1	1	1	1	1	1	1	1	1	1	1	1	1	1	1	1	1
CHR(?)/Hela-CellCycle-Expression/Homer	0.8841	0.2321	0.8481	0.3783	0.2	1	0.6893	0.8629	1	0.9901	0.8602	1	0.7513	0.8606	1	0.9595	0.8627	0.6742	0.8562	0.9761	0.8508	1	1	1	1	1	1	1	1	1	1	1	1	1	1	1	1	1	1	1	1	1	1	1	1	1	1	1	1
Nrf2(bZIP)/Lymphoblast-Nrf2-ChIP-Seq(GSE37589)/Homer	0.8841	0.8371	0.2666	0.9968	0.9462	0.5595	0.3348	1	1	0.3094	1	1	0.8162	0.8466	0.8468	1	0.994	0.9956	0.9235	1	0.9511	1	0.48797	4.37859e-08	0.62574	0.109759	4.37859e-08	0.413779	0.948334	0.971494	0.999984	0.890897	0.971494	0.999661	0.141515	0.695716	0.138942	0.0697686	0.00965813	0.999767	0.464401	0.603835	0.00965813	0.995106	1	1	1	1	1
SpiB(ETS)/OCILY3-SPIB-ChIP-Seq(GSE56857)/Homer	0.8841	0.0291	0.8481	0.9366	1	1	0.2008	1	1	0.155	1	1	0.2771	0.0115	0.0046	0.217	0.0147	0.0447	0.0601	0.9429	0.0182	1	0.16749	0.486433	0.543629	0.909803	0.486433	0.959625	0.951456	0.968847	0.999984	0.978048	0.968847	0.999661	0.827766	0.955249	0.797876	0.259392	0.600844	0.999767	0.914096	0.569043	0.600844	0.987567	1	1	1	1	1
OCT:OCT(POU,Homeobox)/NPC-Brn1-ChIP-Seq(GSE35496)/Homer	0.8841	0.1886	0.4326	1	0.7286	0.9169	0.916	0.7808	1	1	0.8428	0.8224	0.6612	0.1576	0.6034	1	0.2213	0.9762	0.8578	0.817	0.7507	1	0.0131089	0.939358	0.721261	0.0973921	0.939358	0.0117092	0.993183	0.947312	0.999984	0.988257	0.947312	0.999891	0.967531	0.961284	0.948384	0.337992	0.729248	0.999767	0.918312	0.242239	0.729248	0.904123	1	1	1	1	1
Hoxd9(Homeobox)/EB-Hoxd9.HA-ChIP-Seq(GSE142377)/Homer	0.8841	0.7713	0.2273	0.9534	0.9874	0.7114	0.0978	0.9989	1	0.1524	0.9206	1	0.8238	0.8606	0.4693	0.9997	0.9186	0.9956	0.8091	0.9413	0.483	1	0.592122	0.262721	0.714387	0.536686	0.262721	0.690072	0.649299	0.974683	0.999984	0.884855	0.974683	0.999661	1	1	1	1	1	1	1	1	1	1	1	1	1	1	1
Gli3(Zf)/E11.5-Gli3-ChIP-Chip(GSE151646)/Homer	0.8841	0.5001	0.4215	0.9677	1	0.5519	0.7308	0.9705	1	1	0.8428	1	0.8568	0.4157	0.8072	0.9858	0.9152	0.9157	0.9428	0.9258	0.4878	1	0.908472	0.275462	0.765898	0.977616	0.275462	0.832294	0.888123	0.977361	0.999984	0.699215	0.977361	0.999661	0.0575391	0.0365046	0.713688	0.107089	0.866715	0.999767	0.170853	0.92423	0.866715	0.864552	1	1	1	1	1
BANP(?)/ESC-Banp-ChIP-Seq(GSE155603)/Homer	0.8843	0.6151	0.6854	0.9968	0.8282	0.8232	0.6196	1	1	0.6024	1	1	0.9532	1	0.9351	0.9176	0.363	0.5948	1	1	0.9515	1	0.261496	2.08522e-05	0.0762117	0.972502	2.08522e-05	0.00424867	0.96059	0.987109	0.999984	0.803827	0.987109	0.999661	0.443288	0.74386	0.903377	0.112834	0.600475	0.999767	0.537726	0.0119236	0.600475	0.994599	1	1	1	1	1
GRHL2(CP2)/HBE-GRHL2-ChIP-Seq(GSE46194)/Homer	0.8843	0.4226	0.6747	0.7838	0.9628	0.9899	0.2024	0.9989	1	0.7185	0.8602	1	0.7202	1	0.9657	0.5654	0.8528	0.8731	0.9144	1	0.9889	1	1	1	1	1	1	1	1	1	1	1	1	1	1	1	1	1	1	1	1	1	1	1	1	1	1	1	1
Phox2a(Homeobox)/Neuron-Phox2a-ChIP-Seq(GSE31456)/Homer	0.8855	0.5818	0.6202	0.9518	0.3595	1	0.8659	0.8629	1	0.9561	1	1	0.8831	0.8466	0.366	0.8584	0.4133	0.9844	0.9179	0.9539	0.4811	1	1	1	1	1	1	1	1	1	1	1	1	1	1	1	1	1	1	1	1	1	1	1	1	1	1	1	1
Hoxd13(Homeobox)/ChickenMSG-Hoxd13.Flag-ChIP-Seq(GSE86088)/Homer	0.8855	0.1524	0.4326	0.9423	0.9628	0.702	0.4393	0.9817	1	0.4763	0.8428	1	0.2916	0.2992	0.2423	1	0.6254	0.6542	0.8091	0.6325	0.6442	1	1	1	1	1	1	1	1	1	1	1	1	1	1	1	1	1	1	1	1	1	1	1	1	1	1	1	1
GATA(Zf),IR3/iTreg-Gata3-ChIP-Seq(GSE20898)/Homer	0.8855	0.7461	1	0.9677	0.949	0.8457	0.5456	0.975	1	0.6398	0.8428	1	0.9639	0.9297	1	0.8688	0.6396	0.995	0.8094	1	1	1	0.00010357	0.294896	0.104081	0.0808603	0.294896	0.206173	0.941837	0.931801	0.999984	0.930425	0.931801	0.999661	0.448219	0.162644	0.798417	0.57251	0.163849	0.999767	0.235107	0.186047	0.163849	0.939822	1	1	1	1	1
THRa(NR)/C17.2-THRa-ChIP-Seq(GSE38347)/Homer	0.8855	1	1	0.9518	0.9406	0.9915	0.9054	0.9817	1	0.952	0.8947	1	0.9031	1	0.9229	1	0.6235	0.9762	0.9373	0.9904	0.9511	1	0.980504	0.00317541	0.724804	0.639807	0.00317541	0.671652	0.964493	0.913411	0.999984	0.951415	0.913411	0.999661	0.293126	0.204201	0.621994	0.215282	0.485819	0.999767	0.143002	0.976888	0.485819	0.911414	1	1	1	1	1
Brn2(POU,Homeobox)/NPC-Brn2-ChIP-Seq(GSE35496)/Homer	0.8855	0.3531	0.5596	1	0.8282	0.8457	0.8659	0.1303	1	0.9803	0.6299	1	0.6612	0.4965	0.5682	1	0.6524	0.773	0.7004	0.9672	0.6063	1	1	1	1	1	1	1	1	1	1	1	1	1	1	1	1	1	1	1	1	1	1	1	1	1	1	1	1
ZNF669(Zf)/HEK293-ZNF669.GFP-ChIP-Seq(GSE58341)/Homer	0.8855	0.9931	0.9756	0.9518	1	1	0.9235	0.9989	1	0.9863	0.8428	1	1	1	1	1	0.9186	0.995	1	1	1	1	0.977764	0.00218007	0.437591	0.685038	0.00218007	0.169036	0.921607	0.998166	0.999984	0.963394	0.998166	0.999661	0.391097	0.29994	0.436903	0.661961	0.685327	0.999767	0.627586	0.741582	0.685327	0.939822	1	1	1	1	1
Pax7(Paired,Homeobox),longest/Myoblast-Pax7-ChIP-Seq(GSE25064)/Homer	0.8855	0.6748	0.6034	0.9502	0.9626	1	0.8078	0.9705	1	0.6786	1	1	0.9031	1	1	1	0.5556	0.8408	0.7284	1	0.7442	1	0.895128	9.56513e-05	0.898185	0.973544	9.56513e-05	0.0324583	1	1	1	1	1	1	1	1	1	1	1	1	1	1	1	1	1	1	1	1	1
HIF2a(bHLH)/785_O-HIF2a-ChIP-Seq(GSE34871)/Homer	0.8855	0.2205	0.348	0.9518	0.644	1	0.6196	0.7017	1	0.2544	0.8677	1	0.9726	0.6601	0.7099	0.5539	0.2455	0.8731	0.9259	0.9539	0.4051	1	0.921422	0.210157	0.292915	0.577757	0.210157	0.510488	0.877455	0.916388	0.999984	0.981134	0.916388	0.999661	0.472308	0.528888	0.769399	0.370759	0.892455	0.999767	0.777776	0.495646	0.892455	0.960457	1	1	1	1	1
Reverb(NR),DR2/RAW-Reverba.biotin-ChIP-Seq(GSE45914)/Homer	0.8889	0.9855	1	1	1	1	1	1	1	1	1	1	0.9835	1	1	0.8629	1	0.9044	0.9917	1	1	1	0.155193	0.519208	0.29293	0.855734	0.519208	0.0990354	0.955598	0.950646	0.999984	0.995629	0.950646	0.999661	0.894674	0.953008	0.938312	0.0868665	0.221758	0.999767	0.793546	0.046917	0.221758	0.924131	0.999646	0.999309	0.84857	0.812138	0.999309
ISRE(IRF)/ThioMac-LPS-Expression(GSE23622)/Homer	0.8889	0.2703	0.9529	0.5861	0.0107	0.9169	0.822	0.0001	1	0.6679	0.0004	1	0.8238	0.2031	0.0007	0.5539	0.115	0.1768	0.8094	0.326	0.0034	0.6531	1	1	1	1	1	1	1	1	1	1	1	1	1	1	1	1	1	1	1	1	1	1	1	1	1	1	1
Hoxc6(Homeobox)/EB-Hoxc6.iFlag-ChIP-Seq(GSE142377)/Homer	0.8918	0.1874	0.3236	0.8541	0.4933	0.5482	0.3832	0.8703	1	0.1621	0.8646	1	0.8649	0.1021	0.1535	0.9406	0.0985	0.6881	0.7718	0.3699	0.3049	1	0.483031	0.0356638	0.0403186	0.291817	0.0356638	0.0315077	0.500387	0.9843	0.999984	0.924553	0.9843	0.999661	1	1	1	1	1	1	1	1	1	1	1	1	1	1	1
ARE(NR)/LNCAP-AR-ChIP-Seq(GSE27824)/Homer	0.8918	0.987	1	1	0.9139	1	0.9745	0.8629	1	0.9901	1	1	0.9653	1	0.935	1	1	0.9957	0.872	0.9261	0.9889	1	1	1	1	1	1	1	1	1	1	1	1	1	1	1	1	1	1	1	1	1	1	1	1	1	1	1	1
E2F4(E2F)/K562-E2F4-ChIP-Seq(GSE31477)/Homer	0.8918	0.3377	0.4326	0.6488	0.8282	0.4071	0.7703	0.3148	1	0.3273	0.9206	1	0.9639	0.7052	0.7673	0.8191	0.6001	0.477	0.9917	1	0.7507	1	0.995987	0.880169	0.485753	0.84043	0.880169	0.00233406	0.91929	0.961522	0.999984	0.667705	0.961522	0.999661	0.679752	0.365198	0.797876	0.954269	0.857856	0.999767	0.634825	0.472483	0.857856	0.864552	1	1	1	1	1
TRPS1(Zf)/MCF7-TRPS1-ChIP-Seq(GSE107013)/Homer	0.8937	0.8161	0.9671	0.9855	1	0.8402	0.6196	0.5763	1	0.1967	0.8428	1	0.6607	0.5716	0.5731	0.9595	0.0074	0.0388	0.0707	0.1301	0.7805	1	0.101222	0.139826	0.532108	0.307632	0.139826	0.95024	0.738883	0.988226	0.999984	0.734739	0.988226	0.999661	0.809309	0.117588	0.581828	0.778155	0.411	0.999767	0.664704	0.871695	0.411	0.932595	1	1	1	1	1
EBF(EBF)/proBcell-EBF-ChIP-Seq(GSE21978)/Homer	0.8948	0.4116	0.5706	0.9968	0.5034	0.9169	0.9552	0.8622	1	0.6679	0.8428	0.8181	0.8162	0.7999	0.2232	1	0.4651	0.4131	0.4891	0.817	0.757	1	0.946	0.00297301	0.791256	0.912145	0.00297301	0.765926	0.558271	0.522663	0.999984	0.435826	0.522663	0.999661	0.371124	0.617164	0.747689	0.531166	0.912811	0.999767	0.31393	0.528579	0.912811	0.967264	0.999646	0.999309	0.644087	0.896107	0.999309
JunB(bZIP)/DendriticCells-Junb-ChIP-Seq(GSE36099)/Homer	0.8982	0.9712	1	0.9884	1	1	0.6916	1	1	0.3224	1	1	0.9031	0.634	0.9229	1	0.9715	0.9956	0.8578	0.4681	0.6158	1	9.30343e-13	0.000631616	0.735437	3.40725e-15	0.000631616	0.870692	0.990683	0.915161	0.999984	0.91687	0.915161	0.999661	0.639855	0.654763	0.00935914	0.0466457	0.000124233	0.999767	0.000317249	0.000106077	0.000124233	0.992699	1	1	1	1	1
Prop1(Homeobox)/GHFT1-PROP1.biotin-ChIP-Seq(GSE77302)/Homer	0.8982	0.8703	0.5264	0.9677	0.6884	1	0.8184	0.9817	1	0.9863	1	1	0.947	0.9861	0.9365	1	0.951	0.9987	1	1	0.9515	1	1	1	1	1	1	1	1	1	1	1	1	1	1	1	1	1	1	1	1	1	1	1	1	1	1	1	1
Ptf1a(bHLH)/Panc1-Ptf1a-ChIP-Seq(GSE47459)/Homer	0.8982	0.7718	0.1241	0.878	0.8994	0.923	0.8999	0.9067	1	0.8594	0.8428	1	0.8922	0.4892	0.6119	0.9858	0.812	0.477	0.9198	0.9429	0.757	1	1	1	1	1	1	1	1	1	1	1	1	1	1	1	1	1	1	1	1	1	1	1	1	1	1	1	1
Hoxc13(Homeobox)/EB-Hoxc13.HA-ChIP-Seq(GSE142377)/Homer	0.8982	0.0144	0.1254	0.8995	0.8282	0.5245	0.2467	0.6303	1	0.2544	0.6981	1	0.1898	0.354	0.3624	0.5654	0.7556	0.9345	0.9179	0.6662	0.2996	1	1	1	1	1	1	1	1	1	1	1	1	1	1	1	1	1	1	1	1	1	1	1	1	1	1	1	1
HOXB13(Homeobox)/ProstateTumor-HOXB13-ChIP-Seq(GSE56288)/Homer	0.9007	0.069	0.2552	0.9066	0.8664	0.8559	0.3348	0.8622	1	0.3094	0.7536	1	0.3181	0.1184	0.366	1	0.9152	0.9956	0.8203	0.4138	0.379	1	1	1	1	1	1	1	1	1	1	1	1	1	1	1	1	1	1	1	1	1	1	1	1	1	1	1	1
Tbet(T-box)/CD8-Tbet-ChIP-Seq(GSE33802)/Homer	0.903	0.752	0.7682	0.9534	1	0.9877	0.916	0.7019	1	0.2472	0.8324	1	0.8238	1	0.9229	0.9203	0.5232	0.7045	0.9373	0.9539	0.8519	1	1	1	1	1	1	1	0.936314	0.625712	0.999984	0.930287	0.625712	0.999661	6.33823e-20	5.41783e-19	0.020792	0.00716373	0.660779	0.999767	4.19879e-05	0.86647	0.660779	0.947993	1	1	1	1	1
HRE(HSF)/Striatum-HSF1-ChIP-Seq(GSE38000)/Homer	0.903	0.9769	0.6287	0.6338	1	1	0.9099	0.9817	1	0.6786	1	1	0.9031	0.6054	0.7099	1	0.8138	0.9844	0.341	0.5767	0.6442	1	0.4295	0.00108079	0.980074	0.14047	0.00108079	0.796996	0.669828	0.903364	0.999984	0.542983	0.903364	0.999661	0.07992	0.223727	0.96002	0.086689	0.117418	0.999767	0.310046	9.22852e-06	0.117418	0.770225	1	1	1	1	1
NF1-halfsite(CTF)/LNCaP-NF1-ChIP-Seq(Unpublished)/Homer	0.9032	0.6549	0.1416	0.9518	0.7376	0.491	0.995	0.9817	1	0.9863	0.9247	1	0.9639	1	1	1	0.8718	1	0.9373	1	1	1	0.514354	0.478393	0.957626	0.921826	0.478393	0.932984	0.822514	0.970828	0.999984	0.716003	0.970828	0.999661	0.328468	0.562511	0.874263	0.974357	0.0974734	0.999767	0.896541	0.822531	0.0974734	0.985579	0.999646	0.999309	0.993436	0.812138	0.999309
Tcfcp2l1(CP2)/mES-Tcfcp2l1-ChIP-Seq(GSE11431)/Homer	0.9032	0.7461	0.5983	0.346	0.7376	1	0.6781	0.9705	1	0.3236	0.8324	1	0.9031	0.904	0.9973	0.9719	0.8049	0.8731	0.9337	1	0.9695	1	0.688727	0.0645031	0.912512	0.959733	0.0645031	0.0770647	0.877185	0.987109	0.999984	0.991322	0.987109	0.999661	0.253179	0.118012	0.238274	0.259688	0.661903	0.999767	0.0132133	0.0735455	0.661903	0.658637	1	1	1	1	1
Phox2b(Homeobox)/CLBGA-PHOX2B-ChIP-Seq(GSE90683)/Homer	0.9032	0.896	0.9781	0.9794	0.8282	1	0.9713	0.9283	1	0.9755	1	1	0.9295	1	0.9477	1	0.6901	0.9956	0.8739	0.9413	0.9515	1	1	1	1	1	1	1	1	1	1	1	1	1	1	1	1	1	1	1	1	1	1	1	1	1	1	1	1
Rfx6(HTH)/Min6b1-Rfx6.HA-ChIP-Seq(GSE62844)/Homer	0.9036	0.8434	0.3132	1	1	1	0.4041	0.9817	1	0.7803	0.8646	1	0.9996	0.6992	0.8895	0.8688	0.7387	0.995	0.9235	1	0.949	1	1	1	1	1	1	1	0.605781	0.997718	0.999984	0.699215	0.997718	0.999661	0.000402746	0.010731	0.371187	0.280569	0.181132	0.999767	0.0284259	0.845571	0.181132	0.934344	1	1	1	1	1
SCRT1(Zf)/HEK293-SCRT1.eGFP-ChIP-Seq(Encode)/Homer	0.9036	0.7762	0.631	1	0.8282	1	0.3315	1	1	0.8502	0.9879	1	0.9996	0.8676	0.6673	1	0.9186	0.9956	1	1	0.7507	1	1	1	1	1	1	1	1	1	1	1	1	1	1	1	1	1	1	1	1	1	1	1	1	1	1	1	1
p53(p53)/Saos-p53-ChIP-Seq(GSE15780)/Homer	0.9057	0.8189	1	0.9677	0.8894	0.9899	0.3953	1	1	0.952	1	1	0.9031	0.8606	0.8266	0.683	1	0.9987	1	1	0.6485	1	0.882943	0.54553	0.0697101	0.930857	0.54553	0.70162	0.943653	0.96489	0.999984	0.961154	0.96489	0.999661	0.480682	0.635293	0.480811	0.892827	0.646284	0.999767	0.254047	0.592082	0.646284	0.875668	1	1	1	1	1
p53(p53)/Saos-p53-ChIP-Seq/Homer	0.9057	0.8189	1	0.9677	0.8894	0.9899	0.3953	1	1	0.952	1	1	0.9031	0.8606	0.8266	0.683	1	0.9987	1	1	0.6485	1	0.882943	0.54553	0.0697101	0.930857	0.54553	0.70162	0.943653	0.96489	0.999984	0.961154	0.96489	0.999661	0.480682	0.635293	0.480811	0.892827	0.646284	0.999767	0.254047	0.592082	0.646284	0.875668	1	1	1	1	1
Cux2(Homeobox)/Liver-Cux2-ChIP-Seq(GSE35985)/Homer	0.9085	0.5227	0.8341	0.9019	0.7167	0.5248	0.9498	0.2941	1	0.5512	0.6299	1	0.8649	0.9927	0.7965	0.6548	0.4927	0.9044	0.9941	0.9697	0.9889	1	1	1	1	1	1	1	0.709648	0.978453	0.999984	0.574062	0.978453	0.999661	0.0853515	0.00469581	0.258835	0.441735	0.233986	0.999767	0.392597	0.393501	0.233986	0.928291	1	1	1	1	1
THRb(NR)/Liver-NR1A2-ChIP-Seq(GSE52613)/Homer	0.9119	0.7932	0.9529	1	1	0.044	0.9502	1	1	0.9561	1	1	0.8551	1	1	1	0.6825	0.9956	0.9373	1	1	1	0.904073	0.932554	0.0130623	0.984179	0.932554	8.06556e-06	0.714152	0.571125	0.999984	0.784217	0.571125	0.999661	0.97171	0.690707	0.949224	0.323462	0.772267	0.999767	0.831166	0.0816894	0.772267	0.92813	1	1	1	1	1
RAR:RXR(NR),DR5/ES-RAR-ChIP-Seq(GSE56893)/Homer	0.9125	0.7287	1	0.9677	0.9838	0.8457	0.5079	1	1	0.2525	0.9879	1	0.6876	1	1	1	1	0.9956	0.9373	1	0.9511	1	0.803381	0.320498	0.320899	0.903986	0.320498	3.85954e-06	0.904198	0.891662	0.999984	0.733561	0.891662	0.999661	0.19935	0.315967	0.63221	0.019312	0.0101499	0.999767	0.887988	0.00151139	0.0101499	0.956005	0.999646	0.999309	0.951392	0.955244	0.999309
Mesp1(bHLH)/ESC-Mesp1-ChIP-Seq(GSE165102)/Homer	0.9182	0.9465	0.7865	0.9518	1	0.8538	0.8658	0.8608	1	0.7185	0.8428	1	0.8238	0.8263	0.5387	1	0.9896	1	0.9898	0.8113	0.4149	1	0.548979	0.882326	0.520159	0.555413	0.882326	0.177765	0.969586	0.911319	0.999984	0.96267	0.911319	0.999661	1	1	1	1	1	1	1	1	1	1	1	1	1	1	1
Mouse_Recombination_Hotspot(Zf)/Testis-DMC1-ChIP-Seq(GSE24438)/Homer	0.9258	0.9465	0.7614	0.9423	1	1	0.9552	1	1	1	0.9571	1	0.9031	0.8606	0.9674	1	0.9896	0.9588	0.9917	1	0.6581	1	1	1	1	1	1	1	1	1	1	1	1	1	1	1	1	1	1	1	1	1	1	1	1	1	1	1	1
MafK(bZIP)/C2C12-MafK-ChIP-Seq(GSE36030)/Homer	0.9311	0.542	0.8481	1	0.9628	1	0.2969	0.9817	1	0.5358	1	1	0.9031	0.7915	0.8159	1	0.932	0.8545	0.9917	0.8288	0.1631	1	0.0886714	4.62731e-06	0.0872743	0.00215781	4.62731e-06	0.335024	0.911522	0.661036	0.999984	0.753902	0.661036	0.999661	0.110685	0.0354068	0.921443	0.549931	0.218072	0.999767	0.875072	0.766461	0.218072	0.776674	1	1	1	1	1
Chop(bZIP)/MEF-Chop-ChIP-Seq(GSE35681)/Homer	0.9358	0.627	0.97	0.609	0.4933	1	0.916	0.6044	1	0.5358	1	1	0.9031	1	0.3287	0.9595	0.9394	0.9044	0.7369	0.9479	0.3845	1	1.36387e-09	1.47489e-07	0.0704468	0.135016	1.47489e-07	0.105286	0.877185	0.970828	0.999984	0.851429	0.970828	0.999661	0.0745805	0.5324	0.17919	0.109623	0.0265156	0.999767	0.00403658	0.00224796	0.0265156	0.9651	1	1	1	1	1
PRDM10(Zf)/HEK293-PRDM10.eGFP-ChIP-Seq(Encode)/Homer	0.9358	0.571	0.9671	0.7176	0.5027	1	0.7944	1	1	0.8715	1	1	0.9996	1	0.5962	0.688	0.6049	0.6542	1	0.9877	0.8479	1	0.803273	0.0208096	0.368539	0.996834	0.0208096	0.344896	0.790971	0.983724	0.999984	0.885636	0.983724	0.999661	0.429856	0.294152	0.989075	0.329431	0.0973635	0.999767	0.914953	0.296537	0.0973635	0.939822	1	1	1	1	1
SCL(bHLH)/HPC7-Scl-ChIP-Seq(GSE13511)/Homer	0.9358	0.1729	0.6779	0.9629	0.2546	0.9915	0.6213	0.9705	1	0.5807	1	1	0.0655	0.2551	0.4209	0.217	0.4727	0.2264	0.5176	0.4221	0.483	1	2.98488e-16	0.894074	0.780166	3.80525e-06	0.894074	0.77809	0.891702	0.950646	0.999984	0.985485	0.950646	0.999661	0.11946	0.0347943	0.21299	0.026238	0.0628023	0.999767	0.534485	0.00626948	0.0628023	0.975268	1	1	1	1	1
GRE(NR),IR3/RAW264.7-GRE-ChIP-Seq(Unpublished)/Homer	0.9402	0.8959	0.9784	1	0.6336	1	0.9918	1	1	0.8899	1	1	1	1	1	1	1	0.9987	1	1	1	1	1	1	1	1	1	1	1	1	1	1	1	1	1	1	1	1	1	1	1	1	1	1	1	1	1	1	1
RUNX2(Runt)/PCa-RUNX2-ChIP-Seq(GSE33889)/Homer	0.9402	0.9769	1	0.9039	0.9874	1	0.8422	0.9989	1	0.3224	1	1	0.1561	0.0105	0.9229	0.5394	0.5249	0.477	0.122	0.1765	0.7507	1	0.538561	0.836218	0.441952	0.947401	0.836218	0.915314	0.920723	0.980542	0.999984	0.991863	0.980542	0.999661	0.0151485	0.126264	0.929429	0.713291	0.513778	0.999767	0.994552	0.0899354	0.513778	0.92452	1	1	1	1	1
NFAT:AP1(RHD,bZIP)/Jurkat-NFATC1-ChIP-Seq(Jolma_et_al.)/Homer	0.9402	0.9116	1	0.9677	0.9734	1	0.2464	1	1	0.4559	1	1	0.9941	1	1	1	1	0.9956	1	1	1	1	0.356174	0.435661	0.208608	0.617154	0.435661	0.205647	0.940851	0.957792	0.999984	0.973216	0.957792	0.999661	0.43583	0.968514	0.980701	0.971261	0.606524	0.999767	0.946483	0.380395	0.606524	0.814227	0.999646	0.999309	0.989101	0.884931	0.999309
GRE(NR),IR3/A549-GR-ChIP-Seq(GSE32465)/Homer	0.9402	0.9135	0.9537	0.9715	0.6336	1	0.916	0.8128	1	0.9561	1	1	1	1	1	1	1	1	0.9461	1	1	1	1	1	1	1	1	1	1	1	1	1	1	1	1	1	1	1	1	1	1	1	1	1	1	1	1	1	1
X-box(HTH)/NPC-H3K4me1-ChIP-Seq(GSE16256)/Homer	0.9402	0.877	1	0.5877	0.7495	1	0.9546	0.995	1	0.9178	0.8947	0.9855	0.8511	1	1	0.8279	0.8294	0.7852	0.6805	1	0.991	1	0.808023	0.543228	0.826327	0.958981	0.543228	0.555056	0.497877	0.625712	0.999984	0.8846	0.625712	0.999661	7.80161e-08	3.15855e-11	0.167608	0.460409	0.0352756	0.999767	0.0117901	0.800148	0.0352756	0.898939	1	1	1	1	1
Egr1(Zf)/K562-Egr1-ChIP-Seq(GSE32465)/Homer	0.9402	0.752	0.4633	0.9423	0.7897	0.2641	0.8856	0.9989	1	0.952	1	1	0.9031	1	0.9169	1	0.5959	0.7045	1	1	0.8159	1	4.33443e-13	0.00732005	0.84507	5.39152e-12	0.00732005	0.586623	0.00114697	0.997126	0.999984	0.339757	0.997126	0.999661	0.316209	0.237542	0.744559	0.953259	0.345681	0.999767	0.0298165	0.186047	0.345681	0.824742	1	1	1	1	1
ZNF768(Zf)/Rajj-ZNF768-ChIP-Seq(GSE111879)/Homer	0.9402	0.5074	0.4971	0.8901	0.9997	1	0.9758	1	1	0.859	1	1	0.8649	0.684	0.2081	1	0.6298	0.471	0.855	1	0.0761	1	0.729495	0.970347	0.301363	0.356707	0.970347	0.310579	0.307483	0.945796	0.999984	0.210919	0.945796	0.999661	0.998564	0.988842	0.601708	0.730669	0.250004	0.999767	0.501923	0.338088	0.250004	0.972153	0.999646	0.999309	0.871714	0.933543	0.999309
PU.1(ETS)/ThioMac-PU.1-ChIP-Seq(GSE21512)/Homer	0.9402	0.542	0.8652	0.9518	1	1	0.6916	1	1	0.3224	0.928	1	0.032	0.0002	1e-05	0.3841	0.0031	0.2264	0.0059	0.0466	0.0002	1	0.926347	0.687586	0.92798	0.902445	0.687586	0.652424	0.786273	0.897756	0.999984	0.828087	0.897756	0.999661	0.822104	0.853614	0.693799	0.349531	0.00568808	0.999767	0.41202	0.0227355	0.00568808	0.930203	1	1	1	1	1
Hnf6b(Homeobox)/LNCaP-Hnf6b-ChIP-Seq(GSE106305)/Homer	0.9402	0.6151	0.8481	1	0.8282	0.4508	0.9735	0.5294	1	0.6322	0.8859	1	0.9639	0.7483	0.6874	0.7804	0.63	0.9588	1	1	0.8568	1	1	1	1	1	1	1	1	1	1	1	1	1	1	1	1	1	1	1	1	1	1	1	1	1	1	1	1
ZNF519(Zf)/HEK293-ZNF519.GFP-ChIP-Seq(GSE58341)/Homer	0.9402	0.9362	0.8481	0.609	1	0.7091	0.9002	1	1	0.9691	1	1	0.9031	1	1	1	0.437	0.9956	0.9774	1	0.9511	1	1	1	1	1	1	1	1	1	1	1	1	1	1	1	1	1	1	1	1	1	1	1	1	1	1	1	1
HNF6(Homeobox)/Liver-Hnf6-ChIP-Seq(ERP000394)/Homer	0.9402	0.4226	0.6747	0.9518	0.6411	0.2855	0.8422	0.4641	1	0.3236	0.6299	1	0.9532	0.8917	0.8072	0.5539	0.6751	0.9588	1	1	0.9974	1	1	1	1	1	1	1	1	1	1	1	1	1	1	1	1	1	1	1	1	1	1	1	1	1	1	1	1
ZNF382(Zf)/HEK293-ZNF382.GFP-ChIP-Seq(GSE58341)/Homer	0.9402	0.8434	1	0.9066	0.9942	1	0.9546	0.9817	1	0.952	0.6299	1	0.8551	1	1	0.688	0.9529	0.9844	0.8562	1	0.9515	1	1	1	1	1	1	1	1	1	1	1	1	1	1	1	1	1	1	1	1	1	1	1	1	1	1	1	1
Gata4(Zf)/Heart-Gata4-ChIP-Seq(GSE35151)/Homer	0.9402	0.9855	0.9919	0.9518	1	0.8509	0.9079	0.9041	1	0.3974	0.8859	1	0.6972	0.634	0.9365	0.8259	0.0391	0.1419	0.121	0.1724	0.9163	1	1	1	1	1	1	1	1	1	1	1	1	1	1	1	1	1	1	1	1	1	1	1	1	1	1	1	1
Zac1(Zf)/Neuro2A-Plagl1-ChIP-Seq(GSE75942)/Homer	0.9402	0.8703	0.7752	1	1	0.3719	0.9713	1	1	0.5358	1	1	0.9031	0.4835	0.8895	0.9406	0.8123	0.5726	0.9727	0.847	0.7507	1	0.884693	0.00180598	0.00581604	0.837557	0.00180598	0.600596	0.7415	0.894715	0.999984	0.974182	0.894715	0.999661	0.019498	0.0198358	0.817746	0.278299	0.0191934	0.999767	0.954525	0.0347093	0.0191934	0.975851	1	1	1	1	1
Srebp2(bHLH)/HepG2-Srebp2-ChIP-Seq(GSE31477)/Homer	0.9402	0.6873	0.9944	0.9677	0.6336	1	0.8659	0.9865	1	0.952	1	1	0.5789	1	1	0.9643	0.812	0.8253	0.7718	1	0.9384	1	0.974043	0.106375	0.845103	0.930857	0.106375	0.197479	0.7223	0.976717	0.999984	0.796223	0.976717	0.999661	0.931448	0.382766	0.642295	0.133626	0.0352098	0.999767	0.777776	0.387421	0.0352098	0.782712	1	1	1	1	1
HOXA2(Homeobox)/mES-Hoxa2-ChIP-Seq(Donaldson_et_al.)/Homer	0.9402	0.8447	0.7548	0.9708	0.869	1	0.3243	1	1	0.9178	1	1	0.8568	0.7999	0.8638	1	0.9875	0.9987	1	0.7625	0.7526	1	0.789946	0.636895	0.578207	0.87103	0.636895	0.480502	0.550983	0.997364	0.999984	0.879006	0.997364	0.999661	0.978788	0.695716	0.768277	0.630989	0.788259	0.999767	0.430916	0.918437	0.788259	0.999573	1	1	1	1	1
ZBTB12(Zf)/HEK293-ZBTB12.GFP-ChIP-Seq(GSE58341)/Homer	0.9526	0.8703	0.394	1	0.6832	1	0.578	0.9817	1	0.2699	1	1	0.8551	1	0.8469	1	0.2569	0.525	0.8588	0.9261	0.7526	1	0.452375	0.625747	0.697994	0.382807	0.625747	0.426178	0.733188	0.726168	0.999984	0.701173	0.726168	0.999661	0.621035	0.38832	0.974696	0.572817	0.118983	0.999767	0.8668	0.288026	0.118983	0.909394	1	1	1	1	1
ZNF675(Zf)/HEK293-ZNF675.GFP-ChIP-Seq(GSE58341)/Homer	0.9526	0.3625	0.5857	0.7336	0.6905	0.5116	0.9713	0.7017	1	0.909	0.8602	1	0.9031	1	0.9341	0.9858	0.7068	0.6715	0.9898	1	0.9333	1	0.777117	0.0296224	0.0632256	0.780041	0.0296224	0.121282	0.531086	0.99997	0.999984	0.842634	0.99997	0.999661	0.594303	0.953388	0.693835	0.882772	0.941317	0.999767	0.392201	0.132536	0.941317	0.902403	1	1	1	1	1
Zfp541(Zf)/Sperm-Zfp541-ChIP-Seq(GSE163916)/Homer	0.9526	0.9135	0.7752	0.9534	0.949	0.5031	0.916	0.9067	1	0.6398	0.8428	1	0.9031	0.5509	0.8452	1	0.9186	0.8545	1	0.6752	0.9279	1	1	1	1	1	1	1	1	1	1	1	1	1	1	1	1	1	1	1	1	1	1	1	1	1	1	1	1
ZNF317(Zf)/HEK293-ZNF317.GFP-ChIP-Seq(GSE58341)/Homer	0.9583	0.474	0.2883	1	0.7495	1	0.9079	0.2868	1	0.1424	0.8428	1	0.9532	1	1	0.9595	1	0.9956	1	0.5798	1	1	1	1	1	1	1	1	1	1	1	1	1	1	1	1	1	1	1	1	1	1	1	1	1	1	1	1	1
EKLF(Zf)/Erythrocyte-Klf1-ChIP-Seq(GSE20478)/Homer	0.9627	0.9769	1	0.8995	1	0.9915	0.8078	1	1	0.6763	0.975	1	0.6429	0.2172	0.1287	0.1964	0.2605	0.5461	0.7657	0.1664	0.6243	1	1	1	1	1	1	1	1	1	1	1	1	1	0.000163684	1.4351e-05	0.523813	0.586375	0.0807872	0.999767	0.198179	0.835158	0.0807872	0.900387	1	1	1	1	1
E2F7(E2F)/Hela-E2F7-ChIP-Seq(GSE32673)/Homer	0.9627	0.9769	0.6034	0.9423	1	0.729	0.9713	0.5763	1	0.6319	0.8603	1	1	1	1	0.9858	0.7239	0.6586	1	0.9697	1	1	1	1	1	1	1	1	1	1	1	1	1	1	1	1	1	1	1	1	1	1	1	1	1	1	1	1	1
AR-halfsite(NR)/LNCaP-AR-ChIP-Seq(GSE27824)/Homer	0.9627	1	0.8439	1	1	1	1	0.9817	1	0.9178	1	1	0.8551	1	1	0.9858	0.9896	0.9987	1	0.966	1	1	1	1	1	1	1	1	1	1	1	1	1	1	1	1	1	1	1	1	1	1	1	1	1	1	1	1	1
DMRT6(DM)/Testis-DMRT6-ChIP-Seq(GSE60440)/Homer	0.9627	0.8434	0.6013	0.9677	0.7897	0.5191	0.9079	0.7476	1	0.9863	0.8428	1	0.8649	0.9448	0.944	1	0.9556	1	0.9917	1	0.9515	1	1	1	1	1	1	1	1	1	1	1	1	1	1	1	1	1	1	1	1	1	1	1	1	1	1	1	1
ZNF136(Zf)/HEK293-ZNF136.GFP-ChIP-Seq(GSE58341)/Homer	0.9687	0.8371	0.7016	0.7336	0.5468	0.6289	0.9735	1	1	0.9178	0.8428	1	0.8814	0.7915	0.9365	0.3841	0.8627	0.6609	1	0.8113	0.9427	1	0.288849	0.281164	0.782541	0.826148	0.281164	0.22221	0.713205	0.973345	0.999984	0.736427	0.973345	0.999661	0.435568	0.186533	0.752878	0.501595	0.187993	0.999767	0.810706	0.42205	0.187993	0.848076	1	1	1	1	1
Mixl1(Homeobox)/EpiBlast-Mixl1-ChIP-seq(GSE161164)/Homer	0.9687	0.9627	0.9944	1	0.8856	1	0.9498	0.8622	1	0.9379	1	1	0.9835	1	0.9757	1	0.9875	0.9987	1	1	0.9889	1	1	1	1	1	1	1	1	1	1	1	1	1	1	1	1	1	1	1	1	1	1	1	1	1	1	1	1
ZNF415(Zf)/HEK293-ZNF415.GFP-ChIP-Seq(GSE58341)/Homer	0.9687	0.9931	1	1	0.9409	0.7525	0.9735	0.995	1	0.4382	1	1	0.9031	0.7999	1	0.5539	0.9002	0.995	0.872	0.9539	1	1	0.392695	0.261108	0.883989	0.236819	0.261108	0.821262	0.953247	0.976717	0.999984	0.901738	0.976717	0.999661	0.945415	0.764205	0.849724	0.75562	0.970956	0.999767	0.986427	0.670805	0.970956	0.935938	1	1	1	1	1
Cdx2(Homeobox)/mES-Cdx2-ChIP-Seq(GSE14586)/Homer	0.9687	0.5818	0.1536	0.9423	0.9942	0.682	0.8078	0.7017	1	0.6398	0.6299	1	0.1099	0.3888	0.6874	0.5608	0.8904	0.7878	0.8094	1	0.8479	1	1	1	1	1	1	1	1	1	1	1	1	1	1	1	1	1	1	1	1	1	1	1	1	1	1	1	1
Hoxd11(Homeobox)/ChickenMSG-Hoxd11.Flag-ChIP-Seq(GSE86088)/Homer	0.9687	0.036	0.3932	0.9083	0.9628	0.5031	0.3145	0.9283	1	0.324	0.8428	1	0.8238	0.2976	0.4356	1	0.8294	0.7045	0.9669	0.9261	0.7287	1	1	1	1	1	1	1	1	1	1	1	1	1	1	1	1	1	1	1	1	1	1	1	1	1	1	1	1
NFE2L2(bZIP)/HepG2-NFE2L2-ChIP-Seq(Encode)/Homer	0.9687	0.9843	0.5007	0.9366	1	0.489	0.6196	0.7169	1	0.6837	1	1	0.9031	0.6659	0.6673	1	0.4828	0.6542	0.9337	0.8792	0.802	1	2.95957e-05	0.827522	0.0655611	0.00646354	0.827522	0.000905332	0.273106	0.804098	0.999984	0.972678	0.804098	0.999661	0.734622	0.692978	0.070497	0.000984328	0.0128221	0.999767	0.0351506	9.53553e-06	0.0128221	0.653742	1	1	1	1	1
Hnf1(Homeobox)/Liver-Foxa2-Chip-Seq(GSE25694)/Homer	0.9687	0.8161	1	1	0.9628	0.592	0.6196	0.7871	1	0.8307	1	1	0.8961	0.6981	0.3807	1	0.8123	0.9956	1	0.966	0.5721	1	1	1	1	1	1	1	1	1	1	1	1	1	1	1	1	1	1	1	1	1	1	1	1	1	1	1	1
ERE(NR),IR3/MCF7-ERa-ChIP-Seq(Unpublished)/Homer	0.9687	1	1	0.7972	0.949	0.491	0.8014	1	1	0.6786	1	1	0.9031	0.9943	1	0.9595	0.9186	0.8253	1	0.966	1	1	0.118512	0.726593	0.991486	0.46731	0.726593	0.158244	0.958185	0.894715	0.999984	0.998896	0.894715	0.999661	0.179007	0.909458	0.53463	0.997263	0.940642	0.999767	0.78874	0.708962	0.940642	0.973729	1	1	1	1	1
Eomes(T-box)/H9-Eomes-ChIP-Seq(GSE26097)/Homer	0.9687	0.954	0.7614	0.9518	0.8282	0.8509	0.9464	1	1	0.8502	0.9206	1	0.9532	1	1	1	0.6997	0.9956	0.9917	1	1	1	1	1	1	1	1	1	0.941837	0.930315	0.999984	0.883951	0.930315	0.999661	0.000662232	8.25665e-08	0.188973	0.246344	0.304848	0.999767	0.00247224	0.848769	0.304848	0.770765	1	1	1	1	1
Dlx3(Homeobox)/Kerainocytes-Dlx3-ChIP-Seq(GSE89884)/Homer	0.9714	0.7899	0.9671	0.9884	0.8282	1	0.9604	0.9325	1	0.9521	1	1	0.9532	1	1	1	0.6978	0.9293	0.9917	1	0.9889	1	1	1	1	1	1	1	1	1	1	1	1	1	1	1	1	1	1	1	1	1	1	1	1	1	1	1	1
PPARa(NR),DR1/Liver-Ppara-ChIP-Seq(GSE47954)/Homer	0.9714	1	0.9762	0.5861	0.9139	0.4027	0.9002	0.9788	1	0.9561	0.8859	0.404	1	0.9688	1	0.9356	0.8123	0.9956	0.9898	0.9536	0.9515	1	0.252527	0.336606	0.00345038	0.275145	0.336606	0.663663	0.786331	0.968847	0.999984	0.97991	0.968847	0.999661	0.787766	0.229189	0.955702	0.743502	0.962927	0.999767	0.903954	0.386274	0.962927	0.974098	1	1	1	1	1
HNF4a(NR),DR1/HepG2-HNF4a-ChIP-Seq(GSE25021)/Homer	0.9714	0.9376	1	0.8123	0.9638	0.8286	0.8659	0.8128	1	0.9755	0.8428	0.8224	0.9532	0.8606	1	1	0.8294	0.9363	0.8578	0.9426	0.9637	1	1	1	1	1	1	1	1	1	1	1	1	1	1	1	1	1	1	1	1	1	1	1	1	1	1	1	1
Tbx21(T-box)/GM12878-TBX21-ChIP-Seq(Encode)/Homer	0.9714	0.3443	0.7506	0.9863	0.746	0.9077	0.8814	0.9244	1	0.7586	0.8428	1	0.9031	0.9646	0.9532	1	0.9186	0.9956	0.8203	0.9896	0.7507	1	1	1	1	1	1	1	0.936314	0.625712	0.999984	0.930287	0.625712	0.999661	6.33823e-20	5.41783e-19	0.020792	0.00716373	0.660779	0.999767	4.19879e-05	0.86647	0.660779	0.947993	1	1	1	1	1
BMYB(HTH)/Hela-BMYB-ChIP-Seq(GSE27030)/Homer	0.9714	0.6369	0.6374	0.9366	1	0.9877	0.7299	0.7845	1	0.1453	0.8602	1	0.9424	1	0.8485	1	0.7041	0.9844	0.9144	0.9536	0.8599	1	1	1	1	1	1	1	0.989342	0.903185	0.999984	0.986648	0.903185	0.999661	0.703635	0.989625	0.322171	0.696663	0.678067	0.999767	0.374099	0.0346956	0.678067	0.529901	1	1	1	1	1
T1ISRE(IRF)/ThioMac-Ifnb-Expression/Homer	0.9714	0.0006	0.1085	0.9423	0.0107	0.8232	0.6905	0.0465	1	0.909	0.0004	1	0.1421	0.0341	0.0146	0.8259	0.0181	0.1949	0.6418	0.9261	0.0325	1	1	1	1	1	1	1	1	1	1	1	1	1	1	1	1	1	1	1	1	1	1	1	1	1	1	1	1
Tbx20(T-box)/Heart-Tbx20-ChIP-Seq(GSE29636)/Homer	0.9714	0.2454	0.8156	0.9423	0.8282	0.4508	0.5562	0.3999	1	0.3643	0.4312	1	0.8079	0.1471	0.5292	0.6335	0.5652	0.7278	0.9144	0.0721	0.5091	1	1	1	1	1	1	1	1	1	1	1	1	1	1	1	1	1	1	1	1	1	1	1	1	1	1	1	1
PRDM1(Zf)/Hela-PRDM1-ChIP-Seq(GSE31477)/Homer	0.9714	0.7932	1	0.9066	0.5241	0.9915	0.916	0.8629	1	0.6679	0.6299	1	0.9031	0.6821	0.9229	0.9858	0.9152	0.9956	0.9641	1	0.9889	1	0.122887	0.527094	0.767989	0.177381	0.527094	0.783829	0.848997	0.97354	0.999984	0.821607	0.97354	0.999661	0.5999	0.341076	0.957182	0.892057	0.661903	0.999767	0.235279	0.00350803	0.661903	0.707956	1	1	1	1	1
ETS:RUNX(ETS,Runt)/Jurkat-RUNX1-ChIP-Seq(GSE17954)/Homer	0.9714	0.7287	0.6526	0.9019	1	1	0.6079	1	1	0.2244	0.9206	1	0.682	0.6454	0.0421	0.3313	0.4704	0.4422	0.7718	0.817	0.221	1	0.882195	0.0270154	0.881386	0.533536	0.0270154	0.958298	0.883178	0.900213	0.999984	0.616689	0.900213	0.999661	0.519364	0.921567	0.612313	0.571478	0.427647	0.999767	0.994043	0.622637	0.427647	0.819351	1	1	1	1	1
HIC1(Zf)/Treg-ZBTB29-ChIP-Seq(GSE99889)/Homer	0.9714	0.9029	0.3882	0.9884	0.9409	0.9236	1	0.9705	1	0.9755	0.8428	1	0.8649	0.9646	0.9644	0.9858	0.7489	0.9956	0.9917	1	0.9515	1	0.652786	0.126396	0.988356	0.307058	0.126396	0.477071	0.884152	0.973126	0.999984	0.995643	0.973126	0.999661	2.8681e-05	0.000355734	0.366044	0.852402	0.948622	0.999767	0.626272	0.400148	0.948622	0.707956	1	1	1	1	1
PGR(NR)/EndoStromal-PGR-ChIP-Seq(GSE69539)/Homer	0.9714	0.9769	0.9781	1	0.6915	1	0.9728	0.9817	1	0.8943	1	1	0.9031	1	1	1	1	0.9987	0.9373	1	1	1	0.610545	0.51706	0.918221	0.750808	0.51706	0.89153	0.994184	0.987109	0.999984	0.868581	0.987109	0.999661	1	1	1	1	1	1	1	1	1	1	1	1	1	1	1
CUX1(Homeobox)/K562-CUX1-ChIP-Seq(GSE92882)/Homer	0.9756	0.517	0.6541	0.9518	0.7951	0.3533	0.8192	0.3717	1	0.5794	0.8428	0.8996	0.7488	1	0.6673	0.9643	0.4596	0.7491	0.872	1	0.9582	1	0.642754	0.345403	0.765271	0.95586	0.345403	0.218014	0.955939	0.997364	0.999984	0.945789	0.997364	0.999661	0.697363	0.849215	0.828358	0.901025	0.127446	0.999767	0.887512	0.369438	0.127446	0.934344	1	1	1	1	1
E2F3(E2F)/MEF-E2F3-ChIP-Seq(GSE71376)/Homer	0.9756	0.3662	0.6593	0.9019	0.667	0.6713	0.7703	0.4836	1	0.2512	1	1	0.9031	0.6659	0.6629	0.4293	0.2948	0.6606	0.9727	0.5442	0.379	1	0.536148	0.484924	0.350691	0.509662	0.484924	0.942961	0.986327	0.894715	0.999984	0.949315	0.894715	0.999661	0.385036	0.438798	0.715788	0.135355	0.00297491	0.999767	0.527046	0.013133	0.00297491	0.875129	1	1	1	1	1
IRF2(IRF)/Erythroblas-IRF2-ChIP-Seq(GSE36985)/Homer	0.9756	0.1933	1	0.9423	0.0532	1	0.6247	0.0001	1	0.6766	0.0029	1	0.9031	0.4884	0.0034	0.9406	0.0949	0.5662	0.8578	0.5762	0.0197	1	5.63085e-05	0.647325	0.0146381	1.04702e-08	0.647325	0.00147367	0.859613	0.908826	0.999984	0.937492	0.908826	0.999661	0.0113877	0.128643	0.98994	0.488591	0.147001	0.999767	0.339553	0.00085475	0.147001	0.797059	1	1	1	1	1
Sox21(HMG)/ESC-SOX21-ChIP-Seq(GSE110505)/Homer	0.9756	0.5914	0.7752	0.8474	0.9409	0.9974	0.9735	1	1	0.122	1	1	0.9532	0.9448	1	0.9765	0.8627	0.9617	0.8091	1	0.9511	1	1	1	1	1	1	1	1	1	1	1	1	1	1	1	1	1	1	1	1	1	1	1	1	1	1	1	1
Pit1(Homeobox)/GCrat-Pit1-ChIP-Seq(GSE58009)/Homer	0.9756	1	0.8271	1	1	0.9915	0.916	0.9817	1	0.9856	1	1	0.9375	0.6454	0.9364	1	0.5818	0.995	1	1	0.9511	1	1	1	1	1	1	1	1	1	1	1	1	1	1	1	1	1	1	1	1	1	1	1	1	1	1	1	1
Tbox:Smad(T-box,MAD)/ESCd5-Smad2_3-ChIP-Seq(GSE29422)/Homer	0.9764	0.8371	0.4326	0.9677	0.6455	0.4067	0.8303	0.8629	1	0.3199	0.8428	1	0.9835	1	0.7943	1	0.322	0.471	1	1	0.8432	1	0.696337	0.904916	0.659822	0.277289	0.904916	0.974553	0.634588	0.934907	0.999984	0.626168	0.934907	0.999661	0.433282	0.643548	0.903522	0.712338	0.392856	0.999767	0.923729	0.711264	0.392856	0.734566	0.999646	0.999309	0.989782	0.941047	0.999309
p73(p53)/Trachea-p73-ChIP-Seq(PRJNA310161)/Homer	0.9827	0.5219	0.9537	0.9423	0.7897	0.8273	0.4735	1	1	0.7185	0.928	1	0.9031	0.4429	0.7099	1	1	0.9956	0.8578	0.8113	0.6485	1	0.686304	0.988643	0.859597	0.646021	0.988643	0.971588	1	1	1	1	1	1	0.759618	0.856687	0.912992	0.888221	0.611115	0.999767	0.992227	0.53608	0.611115	0.905338	1	1	1	1	1
CTCF-SatelliteElement(Zf?)/CD4+-CTCF-ChIP-Seq(Barski_et_al.)/Homer	0.9827	0.8161	0.8271	0.9677	0.9124	0.9302	0.8999	0.995	1	1	0.7758	1	0.9031	1	1	1	0.9388	0.8289	0.9898	0.9904	0.9515	1	1	1	1	1	1	1	1	1	1	1	1	1	1	1	1	1	1	1	1	1	1	1	1	1	1	1	1
OCT:OCT(POU,Homeobox)/NPC-OCT6-ChIP-Seq(GSE43916)/Homer	0.9827	0.5074	0.8481	0.9855	0.5027	1	0.8999	0.7601	1	0.952	1	1	0.8327	1	0.935	1	0.4476	0.995	0.9337	1	0.976	1	0.779006	0.404048	0.786633	0.760494	0.404048	0.457865	0.884071	0.975373	0.999984	0.673606	0.975373	0.999661	1	1	1	1	1	1	1	1	1	1	1	1	1	1	1
WT1(Zf)/Kidney-WT1-ChIP-Seq(GSE90016)/Homer	0.9827	0.9376	0.9977	0.7737	0.6884	0.729	0.8999	1	1	0.6894	1	1	0.9639	1	1	0.9858	1	0.9956	1	1	0.9889	1	1	1	1	1	1	1	1	1	1	1	1	1	1	1	1	1	1	1	1	1	1	1	1	1	1	1	1
HRE(HSF)/HepG2-HSF1-ChIP-Seq(GSE31477)/Homer	0.9831	0.865	0.4326	0.609	1	0.8385	0.8304	0.8622	1	0.6679	0.8859	1	0.8238	0.3922	0.3312	0.5539	0.6606	0.3524	0.2444	0.1301	0.4216	1	0.4295	0.00108079	0.980074	0.14047	0.00108079	0.796996	0.669828	0.903364	0.999984	0.542983	0.903364	0.999661	0.07992	0.223727	0.96002	0.086689	0.117418	0.999767	0.310046	9.22852e-06	0.117418	0.770225	1	1	1	1	1
REST-NRSF(Zf)/Jurkat-NRSF-ChIP-Seq/Homer	0.9876	0.9769	0.8341	0.9518	1	1	0.9235	1	1	1	1	1	0.9653	1	0.8388	0.8584	1	0.9987	0.975	0.6796	0.7829	1	0.0384569	0.872115	0.0148091	0.827223	0.872115	0.00475801	0.965826	0.998166	0.999984	0.971331	0.998166	0.999661	0.0870051	0.957785	0.87722	0.946621	0.628293	0.999767	0.842529	0.807373	0.628293	0.864552	1	1	1	1	1
Hoxc10(Homeobox)/EB-Hoxc10.iFlag-ChIP-Seq(GSE142377)/Homer	0.9878	0.7713	0.394	0.9886	0.8684	0.9346	0.0023	0.9817	1	0.1861	0.8603	1	0.9031	0.7961	0.5387	1	0.9112	0.9762	1	1	0.757	1	0.885847	0.867003	0.964412	0.898528	0.867003	0.870692	0.941697	0.891662	0.999984	0.958622	0.891662	0.999661	1	1	1	1	1	1	1	1	1	1	1	1	1	1	1
Duxbl(Homeobox)/NIH3T3-Duxbl.HA-ChIP-Seq(GSE119782)/Homer	0.998	0.9627	0.8481	1	0.9638	0.729	0.9886	0.9705	1	0.9863	1	1	1	1	0.9169	0.8259	0.9997	0.9987	1	1	0.483	1	1	1	1	1	1	1	1	1	1	1	1	1	1	1	1	1	1	1	1	1	1	1	1	1	1	1	1
Pdx1(Homeobox)/Islet-Pdx1-ChIP-Seq(SRA008281)/Homer	0.998	0.9465	0.9756	0.9568	0.7351	1	0.1684	0.9989	1	0.5881	0.8428	1	0.9726	0.9646	0.7943	1	0.8294	1	1	0.8824	0.8878	1	1	1	1	1	1	1	1	1	1	1	1	1	1	1	1	1	1	1	1	1	1	1	1	1	1	1	1
DMRT1(DM)/Testis-DMRT1-ChIP-Seq(GSE64892)/Homer	1	0.7932	0.6823	1	0.7897	0.5014	0.7128	0.8629	1	0.8502	0.9206	1	0.8551	0.9153	0.9657	1	0.4977	0.9957	0.9898	1	0.9511	1	1	1	1	1	1	1	1	1	1	1	1	1	1	1	1	1	1	1	1	1	1	1	1	1	1	1	1
p63(p53)/Keratinocyte-p63-ChIP-Seq(GSE17611)/Homer	1	0.3918	0.8481	0.9518	1	0.4946	0.8424	0.9817	1	0.4352	0.8602	1	0.9031	0.552	0.613	0.9406	0.9574	0.995	0.9373	0.9429	0.4858	1	0.993189	0.942261	0.00211398	0.795872	0.942261	0.0141785	0.877317	0.960645	0.999984	0.980174	0.960645	0.999661	0.750963	0.65115	0.817746	0.689242	0.772787	0.999767	0.788585	0.868788	0.772787	0.860939	1	1	1	1	1
TFDP1(E2F)/K562-TFDP1-ChIP-Seq(GSE105217)/Homer	1	0.7932	0.644	0.3438	0.3584	0.57	0.916	0.1303	1	0.2699	0.6299	1	1	1	0.9116	0.9595	0.5716	0.8545	1	1	0.9427	1	0.953857	0.517701	0.993974	0.447766	0.517701	0.117004	0.894921	0.978453	0.999984	0.996561	0.978453	0.999661	0.0303811	0.155846	0.907772	0.248676	0.833068	0.999767	0.923729	0.38672	0.833068	0.979677	1	1	1	1	1
Twist(bHLH)/HMLE-TWIST1-ChIP-Seq(Chang_et_al)/Homer	1	0.8371	0.9944	0.9884	1	0.9547	0.8078	0.9293	1	0.9755	0.928	1	0.9941	0.6867	0.7099	1	0.4394	0.9356	0.6436	0.5725	0.5721	1	1	1	1	1	1	1	0.964746	0.997364	0.999984	0.961154	0.997364	0.999661	1	1	1	1	1	1	1	1	1	1	1	1	1	1	1
Brachyury(T-box)/Mesoendoderm-Brachyury-ChIP-exo(GSE54963)/Homer	1	0.1366	0.2144	0.9039	0.9638	0.4946	0.9713	0.8212	1	0.9016	0.0555	1	0.4643	0.5689	0.366	1	0.4394	0.4872	0.3896	0.6325	0.2075	1	1	1	1	1	1	1	1	1	1	1	1	1	1	1	1	1	1	1	1	1	1	1	1	1	1	1	1
Tbr1(T-box)/Cortex-Tbr1-ChIP-Seq(GSE71384)/Homer	1	0.6883	0.4318	0.9677	0.9409	0.4946	0.768	0.9817	1	0.6398	0.8602	1	0.9726	1	1	1	0.994	0.9956	1	1	0.9974	1	1	1	1	1	1	1	1	1	1	1	1	1	1	1	1	1	1	1	1	1	1	1	1	1	1	1	1
Srebp1a(bHLH)/HepG2-Srebp1a-ChIP-Seq(GSE31477)/Homer	1	0.627	0.818	0.9677	0.3429	0.9302	0.916	0.9989	1	0.8117	1	1	0.4295	0.3656	0.6316	0.5485	0.5652	0.928	0.6767	0.6686	0.6918	1	0.357762	0.640841	0.918008	0.905802	0.640841	0.0156449	0.943653	0.967761	0.999984	0.950262	0.967761	0.999661	0.548315	0.493588	0.238274	0.814818	0.933257	0.999767	0.524606	0.0626051	0.933257	0.940016	1	1	1	1	1
NF1:FOXA1(CTF,Forkhead)/LNCAP-FOXA1-ChIP-Seq(GSE27824)/Homer	1	0.8371	0.8786	1	1	1	1	0.6044	1	1	1	1	0.9547	1	0.9639	1	0.9896	0.9987	1	0.9539	0.8977	1	0.514354	0.478393	0.957626	0.921826	0.478393	0.932984	0.822514	0.970828	0.999984	0.716003	0.970828	0.999661	0.328468	0.562511	0.874263	0.974357	0.0974734	0.999767	0.896541	0.822531	0.0974734	0.985579	0.999646	0.999309	0.993436	0.812138	0.999309
ZBTB33(Zf)/GM12878-ZBTB33-ChIP-Seq(GSE32465)/Homer	1	0.9043	0.9671	0.9677	0.8894	1	0.9604	1	1	0.9868	1	1	0.9424	0.9927	0.9674	1	0.7871	0.995	1	1	0.9515	1	0.991543	0.846254	0.870646	0.430926	0.846254	0.693667	0.907005	0.988394	0.999984	0.83204	0.988394	0.999661	0.771502	0.712618	0.832142	0.941333	0.997264	0.999767	0.817928	0.886922	0.997264	0.942741	1	1	1	1	1
DUX4(Homeobox)/Myoblasts-DUX4.V5-ChIP-Seq(GSE75791)/Homer	1	1	1	1	0.9999	1	0.9672	1	1	1	1	1	1	1	1	0.9965	1	1	1	1	0.9136	1	1	1	1	1	1	1	1	1	1	1	1	1	1	1	1	1	1	1	1	1	1	1	1	1	1	1	1
Slug(Zf)/Mesoderm-Snai2-ChIP-Seq(GSE61475)/Homer	1	0.9465	0.9537	0.9518	0.944	1	0.7299	1	1	0.952	0.8859	1	0.7171	0.4785	0.2072	1	0.635	0.477	0.427	0.9413	0.3564	1	0.889824	0.934886	0.631985	0.800123	0.934886	0.659333	0.672395	0.9843	0.999984	0.962144	0.9843	0.999661	1	1	1	1	1	1	1	1	1	1	1	1	1	1	1
CEBP:CEBP(bZIP)/MEF-Chop-ChIP-Seq(GSE35681)/Homer	1	0.921	1	1	0.949	0.9684	0.8241	1	1	0.859	1	0.8996	0.9031	0.2036	0.9229	0.9406	0.7989	1	1	0.7917	0.8607	1	0.0917565	0.000766003	0.981325	0.150292	0.000766003	0.149264	0.940936	0.840404	0.999984	0.983116	0.840404	0.999661	0.952616	0.92584	0.271875	0.00453176	0.0109865	0.999767	0.00297398	2.2078e-07	0.0109865	0.97016	0.999646	0.999309	0.885144	0.895174	0.999309
Bach1(bZIP)/K562-Bach1-ChIP-Seq(GSE31477)/Homer	1	0.9712	0.818	1	0.9409	0.9974	0.3348	1	1	0.8389	1	1	0.2845	0.7961	0.8469	1	0.679	0.6542	0.8578	1	0.9427	1	0.000614016	2.55554e-09	0.76756	0.00110085	2.55554e-09	0.0365939	0.935403	0.820468	0.999984	0.970558	0.820468	0.999661	0.0176864	0.0829631	0.767308	0.601963	0.00316753	0.999767	0.682275	0.20959	0.00316753	0.548778	1	1	1	1	1
PRDM15(Zf)/ESC-Prdm15-ChIP-Seq(GSE73694)/Homer	1	0.7348	0.4326	1	1	0.9237	0.5299	1	1	0.8267	0.8603	1	0.6972	0.4928	0.1535	0.8279	0.4727	0.4068	0.4784	0.7374	0.5257	1	0.696835	0.741422	0.73698	0.452811	0.741422	0.00592094	0.989342	0.953781	0.999984	0.898108	0.953781	0.999661	0.85927	0.43505	0.816227	0.760041	0.935784	0.999767	0.711457	0.966482	0.935784	0.992699	1	1	1	1	1
Sox9(HMG)/Limb-SOX9-ChIP-Seq(GSE73225)/Homer	1	0.9465	0.8481	0.9941	0.9638	0.9565	0.6247	1	1	0.3643	0.8428	1	0.8238	0.9153	0.7673	0.8584	0.9715	0.9365	0.7861	0.9261	0.7177	1	0.0506535	0.0164082	0.982538	5.41396e-23	0.0164082	0.822138	0.956928	0.983331	0.999984	0.946855	0.983331	0.999661	1	1	1	1	1	1	1	1	1	1	1	1	1	1	1
E2A(bHLH),near_PU.1/Bcell-PU.1-ChIP-Seq(GSE21512)/Homer	1	1	0.8481	1	1	0.9236	0.995	1	1	0.9851	0.8646	1	0.8238	0.6659	0.9297	1	0.9593	0.995	0.7718	1	0.9555	1	0.788485	0.903092	0.520159	0.42044	0.903092	0.689013	0.947722	0.968847	0.999984	0.970242	0.968847	0.999661	0.516987	0.149371	0.490518	0.96664	0.040697	0.999767	0.821297	0.89077	0.040697	0.917915	1	1	1	1	1
LEF1(HMG)/H1-LEF1-ChIP-Seq(GSE64758)/Homer	1	0.9774	1	0.9863	1	1	0.8659	1	1	0.9863	1	0.2681	0.947	1	1	0.9858	1	0.6742	1	1	0.9762	1	1	1	1	1	1	1	0.846188	0.888481	0.999984	0.763258	0.888481	0.999661	3.93566e-05	7.14231e-06	0.00930209	0.550234	0.0158779	0.999767	2.16518e-06	0.0141299	0.0158779	0.980519	1	1	1	1	1
TCFL2(HMG)/K562-TCF7L2-ChIP-Seq(GSE29196)/Homer	1	1	1	1	1	1	0.916	1	1	1	1	1	0.9941	1	1	0.9595	0.9186	0.9956	1	1	1	1	1	1	1	1	1	1	0.898142	0.99997	0.999984	0.995643	0.99997	0.999661	0.203886	0.927147	0.982683	0.961063	0.767499	0.999767	0.881846	0.976888	0.767499	0.883537	1	1	1	1	1
ETS:E-box(ETS,bHLH)/HPC7-Scl-ChIP-Seq(GSE22178)/Homer	1	1	1	1	1	1	0.2764	1	1	0.9755	1	1	0.9726	1	1	1	0.9529	0.9987	1	1	1	1	0.48797	4.37859e-08	0.62574	0.109759	4.37859e-08	0.413779	0.948334	0.971494	0.999984	0.890897	0.971494	0.999661	0.141515	0.695716	0.138942	0.0697686	0.00965813	0.999767	0.464401	0.603835	0.00965813	0.995106	1	1	1	1	1
Snail1(Zf)/LS174T-SNAIL1.HA-ChIP-Seq(GSE127183)/Homer	1	0.9712	0.8829	0.9968	1	0.9915	0.8999	1	1	0.9561	1	1	0.8079	0.4865	0.22	1	0.6396	0.7527	0.7369	0.8562	0.5091	1	4.2421e-20	0.544585	0.976419	5.23002e-08	0.544585	0.846955	0.993183	0.894715	0.999984	0.800982	0.894715	0.999661	0.777443	0.368844	0.980492	0.689833	0.27152	0.999767	0.929162	0.865059	0.27152	0.997489	1	1	1	1	1
ZNF189(Zf)/HEK293-ZNF189.GFP-ChIP-Seq(GSE58341)/Homer	1	0.9055	1	0.9677	1	1	0.927	0.9705	1	0.8502	1	1	0.9726	1	1	1	0.9388	0.9987	0.9373	1	0.9889	1	1	1	1	1	1	1	1	1	1	1	1	1	1	1	1	1	1	1	1	1	1	1	1	1	1	1	1
ZEB1(Zf)/PDAC-ZEB1-ChIP-Seq(GSE64557)/Homer	1	1	1	1	1	1	0.9918	1	1	0.9561	0.8428	1	0.9532	1	0.9657	1	1	0.9987	1	1	0.9889	1	0.846758	0.950976	0.224499	0.950992	0.950976	0.348984	0.914886	0.851514	0.999984	0.942128	0.851514	0.999661	0.0905157	0.0567063	0.978119	0.10189	0.0458967	0.999767	0.83956	0.268193	0.0458967	0.820242	1	1	1	1	1
IRF:BATF(IRF:bZIP)/pDC-Irf8-ChIP-Seq(GSE66899)/Homer	1	0.8339	0.8481	1	0.7264	0.8345	0.9542	1	1	0.8943	1	1	0.8327	1	0.808	0.9118	0.382	0.8545	0.9373	0.5441	0.7507	1	0.566819	0.675903	0.906753	0.985821	0.675903	0.963326	0.988932	0.987109	0.999984	0.971509	0.987109	0.999661	0.654096	0.719128	0.251718	0.558466	0.453645	0.999767	0.723655	0.873675	0.453645	0.848509	1	1	1	1	1
ZEB2(Zf)/SNU398-ZEB2-ChIP-Seq(GSE103048)/Homer	1	1	1	1	1	1	0.9735	1	1	0.9178	0.9513	1	0.9639	0.9927	1	1	1	0.9957	0.8578	1	1	1	0.993189	0.159501	0.770385	0.973437	0.159501	0.00124261	0.965225	0.923884	0.999984	0.871579	0.923884	0.999661	0.356837	0.903603	0.598974	0.143652	0.973076	0.999767	0.501608	0.201604	0.973076	0.882634	1	1	1	1	1
Tcf3(HMG)/mES-Tcf3-ChIP-Seq(GSE11724)/Homer	1	1	1	1	1	1	0.9918	1	1	0.9856	1	1	0.9726	1	1	1	0.9896	0.8117	1	1	1	1	0.788485	0.903092	0.520159	0.42044	0.903092	0.689013	0.947722	0.968847	0.999984	0.970242	0.968847	0.999661	0.516987	0.149371	0.490518	0.96664	0.040697	0.999767	0.821297	0.89077	0.040697	0.917915	1	1	1	1	1
ZNF16(Zf)/HEK293-ZNF16.GFP-ChIP-Seq(GSE58341)/Homer	1	0.9892	0.9868	1	0.7495	0.7433	0.8999	0.9817	1	0.859	0.8428	1	0.1039	0.7882	0.8895	0.9719	0.1514	0.5756	0.315	0.6651	0.9792	1	0.98953	0.96245	0.940527	0.741956	0.96245	0.307647	0.789047	0.978453	0.999984	0.96267	0.978453	0.999661	0.666314	0.988665	0.994647	0.119812	0.834697	0.999767	0.668321	0.0782718	0.834697	0.548778	1	1	1	1	1
ZFP3(Zf)/HEK293-ZFP3.GFP-ChIP-Seq(GSE58341)/Homer	1	0.0872	0.4903	1	0.5972	0.4508	1	1	1	1	1	0.5126	0.1181	0.1455	0.0895	1	0.4828	0.5726	0.0885	0.1218	0.1413	1	0.993189	0.0218101	0.732369	0.154459	0.0218101	0.385683	0.878328	0.930315	0.999984	0.736986	0.930315	0.999661	0.7658	0.31673	0.137643	0.466661	0.856467	0.999767	0.277005	0.400973	0.856467	0.93854	1	1	1	1	1
ZNF528(Zf)/HEK293-ZNF528.GFP-ChIP-Seq(GSE58341)/Homer	1	0.1627	0.6231	1	0.8282	0.4543	1	0.9599	1	1	0.6684	0.9855	0.8568	0.8653	0.147	0.9176	0.5818	0.8545	0.8091	1	0.0755	1	0.999686	0.541108	0.712221	0.670472	0.541108	0.475309	0.988119	0.960645	0.999984	0.966174	0.960645	0.999661	0.669863	0.194855	0.682005	0.162456	0.444975	0.999767	0.886224	0.0307483	0.444975	0.916153	1	1	1	1	1
ZNF410(Zf)/CD34-ZNF410-ChIP-Seq(GSE154960)/Homer	1	1	1	1	1	1	1	1	1	1	1	1	1	0.6659	1	1	1	1	1	1	1	1	0.347286	0.427734	0.121103	0.66833	0.427734	0.98413	0.979368	0.922707	0.999984	0.995643	0.922707	0.999661	0.776551	0.861999	0.892601	0.94845	0.17911	0.999767	0.759824	0.546477	0.17911	0.86558	1	1	1	1	1
[truncated: 21 more columns]
