# Supplementary material for: Multi-Omic, Multi-Tissue Responses to Acute Exercise in Sedentary Adults: Findings from the Molecular Transducers of Physical Activity Consortium
Source: bioRxiv. 2026 Mar 2:2026.02.27.702183. Preprint. [Version 1] doi: 10.64898/2026.02.27.702183 (PMC13184684; doi:10.64898/2026.02.27.702183)
Supplement: Supplement 7 — Table S7. SC-ION results, related to Figure 7 [file media-7.xlsx]

## Sheet: Legend
Table S7: SC-ION Results
Combined RE+EE Edge Table: Table containing all the edges in the combined EE+RE network. Edges may appear multiple times if they appear in both the EE and RE networks, or if the same edge is predicted by multiple phosphosites on the same TF.
Column	Description
name	edge name: regulator (regulates) target
regulator_id	feature_id of the regulator
site	the phosphorylation site of the regulator (TFs only)
target_id	target_id of the target (transcript)
modality	exercise modality (EE/RE)
tissue	exercise tissue (muscle/blood.muscle)
cluster	c-means cluster number. Blank represents hub connections. Cluster numbers are unique to each modality/tissue combination.
weight	edge weight
Combined RE+EE Node Table: Table containing all the nodes (metabolites/TFs/genes) in the combined EE+RE network.
Column	Description
name	node name (metabolite name/gene symbol/feature_id)
nms.EE	NMS in the EE network. If this is blank, the node did not appear in the EE network.
nms.RE	NMS in the RE network. If this is blank, the node did not appear in the RE network.
nms.avg	Average NMS score: (nms.EE+nms.RE)/2. If the node only appears in one network, this will be blank as the average cannot be calculated.
TFEB ChIP Targets: Table containing all of the predicted targets of TFEB and whether they are ChIP-validated from various references.
Column	Description
TFEB.target	Gene symbol of the predicted TFEB target from SC-ION
Gambardella_et_al_2020	Y if bound by ChIP-seq performed in Gambardella et al, 2020
MSigDb_TFEB_TARGET_GENES	Y if gene is present in the MSigDB TFEB_TARGET_GENES database
Settembre_et_al_2013	Y if bound by ChIP-qPCR performed in Settembre et al, 2013
Doronzo_et_al_2018	Y if bound by ChIP-seq performed in Doronzo et al, 2018
any	Y if gene shows evidence of TFEB binding from any of the four sources
EE_3.5_4hr_up to RE_3.5_4hr_dn: Table containing ORA results of TFEB targets whose transcripts are DA at this timepoint in this direction
Column	Description
collection	Collection which contains the gene set
database	Database which contains the gene set
set_id	Numerical set ID
set	Full set name
set_short	Shortened set name
set_size	Number of background genes which are in this gene set
set_size_DB	Total set size in the database
size_ratio	Percent of set members in this dataset
set_size_in_input	Number of input genes which are in this gene set
input_size	Total number of input genes
background_size	Total number of background genes
p_value	Hypergeometric test p-value
adj_p_value	BH-adjusted p-values (adjustment performed by database)

## Sheet: Combined EE+RE Edge Table
name	regulator_id	site	target_id	modality	tissue	cluster	weight
bilirubin (regulates) AACS	bilirubin		ENSG00000081760.17	EE	blood.muscle	1	0.186662
bilirubin (regulates) AAGAB	bilirubin		ENSG00000103591.13	EE	blood.muscle	1	0.109928
bilirubin (regulates) AAMP	bilirubin		ENSG00000127837.10	EE	blood.muscle	1	0.126084
bilirubin (regulates) ABCF2-H2BE1	bilirubin		ENSG00000285292.1	EE	blood.muscle	1	0.240242
bilirubin (regulates) ABHD1	bilirubin		ENSG00000143994.14	EE	blood.muscle	1	0.170836
bilirubin (regulates) ABHD14A	bilirubin		ENSG00000248487.10	EE	blood.muscle	1	0.174927
bilirubin (regulates) ABI2	bilirubin		ENSG00000138443.17	EE	blood.muscle	1	0.317122
bilirubin (regulates) ACAA1	bilirubin		ENSG00000060971.19	EE	blood.muscle	1	0.162025
bilirubin (regulates) ACO1	bilirubin		ENSG00000122729.19	EE	blood.muscle	1	0.116106
bilirubin (regulates) ACSL4	bilirubin		ENSG00000068366.21	EE	blood.muscle	1	0.171802
bilirubin (regulates) ACTN2	bilirubin		ENSG00000077522.15	EE	blood.muscle	1	0.156314
bilirubin (regulates) ACY1	bilirubin		ENSG00000243989.9	EE	blood.muscle	1	0.233221
bilirubin (regulates) ADAT1	bilirubin		ENSG00000065457.11	EE	blood.muscle	1	0.130527
bilirubin (regulates) ADCK1	bilirubin		ENSG00000063761.16	EE	blood.muscle	1	0.154262
bilirubin (regulates) ADGRB2	bilirubin		ENSG00000121753.13	EE	blood.muscle	1	0.247879
bilirubin (regulates) ADGRF4	bilirubin		ENSG00000153294.12	EE	blood.muscle	1	0.528197
bilirubin (regulates) ADPRHL1	bilirubin		ENSG00000153531.15	EE	blood.muscle	1	0.144083
bilirubin (regulates) ADRM1	bilirubin		ENSG00000130706.13	EE	blood.muscle	1	0.238054
bilirubin (regulates) AFG3L2	bilirubin		ENSG00000141385.12	EE	blood.muscle	1	0.531557
bilirubin (regulates) AGBL1	bilirubin		ENSG00000273540.5	EE	blood.muscle	1	0.187422
bilirubin (regulates) AIFM1	bilirubin		ENSG00000156709.15	EE	blood.muscle	1	0.168976
bilirubin (regulates) AJM1	bilirubin		ENSG00000232434.3	EE	blood.muscle	1	0.106186
bilirubin (regulates) AK6	bilirubin		ENSG00000085231.14	EE	blood.muscle	1	0.126665
bilirubin (regulates) ALAS1	bilirubin		ENSG00000023330.15	EE	blood.muscle	1	0.124604
bilirubin (regulates) ALDH1B1	bilirubin		ENSG00000137124.8	EE	blood.muscle	1	0.100394
bilirubin (regulates) ALDH1L1	bilirubin		ENSG00000144908.14	EE	blood.muscle	1	0.365903
bilirubin (regulates) ALG6	bilirubin		ENSG00000088035.18	EE	blood.muscle	1	0.125643
bilirubin (regulates) ALX4	bilirubin		ENSG00000052850.8	EE	blood.muscle	1	0.180038
bilirubin (regulates) ANKRD23	bilirubin		ENSG00000163126.15	EE	blood.muscle	1	0.181652
bilirubin (regulates) ANKRD28	bilirubin		ENSG00000206560.12	EE	blood.muscle	1	0.102615
bilirubin (regulates) ANKRD39	bilirubin		ENSG00000213337.9	EE	blood.muscle	1	0.104061
bilirubin (regulates) ANKRD52	bilirubin		ENSG00000139645.11	EE	blood.muscle	1	0.111248
bilirubin (regulates) ANXA6	bilirubin		ENSG00000197043.14	EE	blood.muscle	1	0.299033
bilirubin (regulates) AP2B1	bilirubin		ENSG00000006125.18	EE	blood.muscle	1	0.23138
bilirubin (regulates) AP2S1	bilirubin		ENSG00000042753.12	EE	blood.muscle	1	0.179862
bilirubin (regulates) APBA1	bilirubin		ENSG00000107282.8	EE	blood.muscle	1	0.549225
bilirubin (regulates) APBB1	bilirubin		ENSG00000166313.20	EE	blood.muscle	1	0.473731
bilirubin (regulates) APEH	bilirubin		ENSG00000164062.13	EE	blood.muscle	1	0.269869
bilirubin (regulates) APLN	bilirubin		ENSG00000171388.12	EE	blood.muscle	1	0.120427
bilirubin (regulates) APOL5	bilirubin		ENSG00000128313.2	EE	blood.muscle	1	0.122835
bilirubin (regulates) APOO	bilirubin		ENSG00000184831.14	EE	blood.muscle	1	0.11398
bilirubin (regulates) ARAP3	bilirubin		ENSG00000120318.16	EE	blood.muscle	1	0.101936
bilirubin (regulates) ARF1	bilirubin		ENSG00000143761.16	EE	blood.muscle	1	0.169353
bilirubin (regulates) ARFRP1	bilirubin		ENSG00000101246.20	EE	blood.muscle	1	0.105825
bilirubin (regulates) ARHGAP6	bilirubin		ENSG00000047648.23	EE	blood.muscle	1	0.654828
bilirubin (regulates) ARHGEF6	bilirubin		ENSG00000129675.16	EE	blood.muscle	1	0.184573
bilirubin (regulates) ARL1	bilirubin		ENSG00000120805.14	EE	blood.muscle	1	0.239027
bilirubin (regulates) ARL3	bilirubin		ENSG00000138175.9	EE	blood.muscle	1	0.212755
bilirubin (regulates) ARRDC1-AS1	bilirubin		ENSG00000203993.7	EE	blood.muscle	1	0.103862
bilirubin (regulates) ASAP3	bilirubin		ENSG00000088280.20	EE	blood.muscle	1	0.112769
bilirubin (regulates) ATAD3A	bilirubin		ENSG00000197785.14	EE	blood.muscle	1	0.243896
bilirubin (regulates) ATG4D	bilirubin		ENSG00000130734.10	EE	blood.muscle	1	0.350341
bilirubin (regulates) ATP5F1B	bilirubin		ENSG00000110955.9	EE	blood.muscle	1	0.121253
bilirubin (regulates) ATP5F1C	bilirubin		ENSG00000165629.20	EE	blood.muscle	1	0.111819
bilirubin (regulates) ATP5PB	bilirubin		ENSG00000116459.11	EE	blood.muscle	1	0.15787
bilirubin (regulates) ATP5PF	bilirubin		ENSG00000154723.13	EE	blood.muscle	1	0.149388
bilirubin (regulates) ATP5PO	bilirubin		ENSG00000241837.7	EE	blood.muscle	1	0.144693
bilirubin (regulates) ATP6AP1	bilirubin		ENSG00000071553.18	EE	blood.muscle	1	0.176945
bilirubin (regulates) ATP6AP1L	bilirubin		ENSG00000205464.13	EE	blood.muscle	1	0.212384
bilirubin (regulates) ATP6V0B	bilirubin		ENSG00000117410.14	EE	blood.muscle	1	0.1289
bilirubin (regulates) ATP6V0D1	bilirubin		ENSG00000159720.13	EE	blood.muscle	1	0.188775
bilirubin (regulates) ATP6V0E1	bilirubin		ENSG00000113732.9	EE	blood.muscle	1	0.176186
bilirubin (regulates) ATP6V1D	bilirubin		ENSG00000100554.12	EE	blood.muscle	1	0.275852
bilirubin (regulates) ATP6V1F	bilirubin		ENSG00000128524.5	EE	blood.muscle	1	0.133119
bilirubin (regulates) ATP6V1H	bilirubin		ENSG00000047249.18	EE	blood.muscle	1	0.129993
bilirubin (regulates) ATPSCKMT	bilirubin		ENSG00000150756.14	EE	blood.muscle	1	0.239504
bilirubin (regulates) ATXN10	bilirubin		ENSG00000130638.17	EE	blood.muscle	1	0.459321
bilirubin (regulates) AURKAIP1	bilirubin		ENSG00000175756.14	EE	blood.muscle	1	0.251167
bilirubin (regulates) BAG1	bilirubin		ENSG00000107262.26	EE	blood.muscle	1	0.409423
bilirubin (regulates) BAK1	bilirubin		ENSG00000030110.14	EE	blood.muscle	1	0.352909
bilirubin (regulates) BCKDHB	bilirubin		ENSG00000083123.15	EE	blood.muscle	1	0.156596
bilirubin (regulates) BDH1	bilirubin		ENSG00000161267.12	EE	blood.muscle	1	0.178639
bilirubin (regulates) BLOC1S5	bilirubin		ENSG00000188428.20	EE	blood.muscle	1	0.235772
bilirubin (regulates) BOLA2-SMG1P6	bilirubin		ENSG00000261740.7	EE	blood.muscle	1	0.260392
bilirubin (regulates) BPGM	bilirubin		ENSG00000172331.12	EE	blood.muscle	1	0.130898
bilirubin (regulates) BSG	bilirubin		ENSG00000172270.22	EE	blood.muscle	1	0.2523
bilirubin (regulates) BTBD9	bilirubin		ENSG00000183826.18	EE	blood.muscle	1	0.120338
bilirubin (regulates) C16orf87	bilirubin		ENSG00000155330.10	EE	blood.muscle	1	0.124245
bilirubin (regulates) C17orf75	bilirubin		ENSG00000108666.10	EE	blood.muscle	1	0.228388
bilirubin (regulates) C2CD4C	bilirubin		ENSG00000183186.8	EE	blood.muscle	1	0.134915
bilirubin (regulates) C3orf18	bilirubin		ENSG00000088543.15	EE	blood.muscle	1	0.390074
bilirubin (regulates) C5orf22	bilirubin		ENSG00000082213.18	EE	blood.muscle	1	0.147963
bilirubin (regulates) C6orf136	bilirubin		ENSG00000204564.12	EE	blood.muscle	1	0.120044
bilirubin (regulates) C9orf78	bilirubin		ENSG00000136819.15	EE	blood.muscle	1	0.237426
bilirubin (regulates) CA14	bilirubin		ENSG00000118298.12	EE	blood.muscle	1	0.170247
bilirubin (regulates) CCDC62	bilirubin		ENSG00000130783.14	EE	blood.muscle	1	0.205948
bilirubin (regulates) CCDC85B	bilirubin		ENSG00000175602.4	EE	blood.muscle	1	0.241886
bilirubin (regulates) CCDC85C	bilirubin		ENSG00000205476.9	EE	blood.muscle	1	0.102916
bilirubin (regulates) CD320	bilirubin		ENSG00000167775.11	EE	blood.muscle	1	0.292759
bilirubin (regulates) CD36	bilirubin		ENSG00000135218.19	EE	blood.muscle	1	0.28294
bilirubin (regulates) CDC26	bilirubin		ENSG00000176386.9	EE	blood.muscle	1	0.142051
bilirubin (regulates) CENPBD1	bilirubin		ENSG00000177946.7	EE	blood.muscle	1	0.100682
bilirubin (regulates) CEP70	bilirubin		ENSG00000114107.9	EE	blood.muscle	1	0.19741
bilirubin (regulates) CFLAR-AS1	bilirubin		ENSG00000226312.7	EE	blood.muscle	1	0.112741
bilirubin (regulates) CGB7	bilirubin		ENSG00000196337.13	EE	blood.muscle	1	0.279217
bilirubin (regulates) CHCHD3	bilirubin		ENSG00000106554.13	EE	blood.muscle	1	0.292189
bilirubin (regulates) CHCHD4	bilirubin		ENSG00000163528.13	EE	blood.muscle	1	0.223758
bilirubin (regulates) CHCHD6	bilirubin		ENSG00000159685.11	EE	blood.muscle	1	0.10795
bilirubin (regulates) CHKB-CPT1B	bilirubin		ENSG00000254413.8	EE	blood.muscle	1	0.207337
bilirubin (regulates) CHMP4B	bilirubin		ENSG00000101421.4	EE	blood.muscle	1	0.198191
bilirubin (regulates) CHP1	bilirubin		ENSG00000187446.12	EE	blood.muscle	1	0.172758
bilirubin (regulates) CHPT1	bilirubin		ENSG00000111666.11	EE	blood.muscle	1	0.131721
bilirubin (regulates) CHUK	bilirubin		ENSG00000213341.11	EE	blood.muscle	1	0.166059
bilirubin (regulates) CIAO2A	bilirubin		ENSG00000166797.11	EE	blood.muscle	1	0.107557
bilirubin (regulates) CIAPIN1	bilirubin		ENSG00000005194.15	EE	blood.muscle	1	0.164461
bilirubin (regulates) CIB1	bilirubin		ENSG00000185043.12	EE	blood.muscle	1	0.106039
bilirubin (regulates) CISD1	bilirubin		ENSG00000122873.12	EE	blood.muscle	1	0.183777
bilirubin (regulates) CISD3	bilirubin		ENSG00000277972.2	EE	blood.muscle	1	0.211718
bilirubin (regulates) CKB	bilirubin		ENSG00000166165.14	EE	blood.muscle	1	0.235734
bilirubin (regulates) CKMT2	bilirubin		ENSG00000131730.16	EE	blood.muscle	1	0.137631
bilirubin (regulates) CLEC16A	bilirubin		ENSG00000038532.16	EE	blood.muscle	1	0.132742
bilirubin (regulates) CLK3	bilirubin		ENSG00000179335.20	EE	blood.muscle	1	0.132008
bilirubin (regulates) CLN8	bilirubin		ENSG00000182372.10	EE	blood.muscle	1	0.153782
bilirubin (regulates) CLTB	bilirubin		ENSG00000175416.16	EE	blood.muscle	1	0.466113
bilirubin (regulates) CLUH	bilirubin		ENSG00000132361.18	EE	blood.muscle	1	0.297985
bilirubin (regulates) CNNM3	bilirubin		ENSG00000168763.16	EE	blood.muscle	1	0.18543
bilirubin (regulates) CNPPD1	bilirubin		ENSG00000115649.16	EE	blood.muscle	1	0.394202
bilirubin (regulates) COA4	bilirubin		ENSG00000181924.7	EE	blood.muscle	1	0.20996
bilirubin (regulates) COA6	bilirubin		ENSG00000168275.16	EE	blood.muscle	1	0.268388
bilirubin (regulates) COA8	bilirubin		ENSG00000256053.9	EE	blood.muscle	1	0.349877
bilirubin (regulates) COMMD10	bilirubin		ENSG00000145781.9	EE	blood.muscle	1	0.155227
bilirubin (regulates) COPRS	bilirubin		ENSG00000172301.11	EE	blood.muscle	1	0.137385
bilirubin (regulates) COPS4	bilirubin		ENSG00000138663.9	EE	blood.muscle	1	0.114151
bilirubin (regulates) COQ10A	bilirubin		ENSG00000135469.14	EE	blood.muscle	1	0.13099
bilirubin (regulates) COQ9	bilirubin		ENSG00000088682.14	EE	blood.muscle	1	0.149248
bilirubin (regulates) COX10	bilirubin		ENSG00000006695.12	EE	blood.muscle	1	0.191228
bilirubin (regulates) COX20	bilirubin		ENSG00000203667.10	EE	blood.muscle	1	0.182719
bilirubin (regulates) COX4I1	bilirubin		ENSG00000131143.10	EE	blood.muscle	1	0.115308
bilirubin (regulates) COX5A	bilirubin		ENSG00000178741.12	EE	blood.muscle	1	0.135287
bilirubin (regulates) COX7A2	bilirubin		ENSG00000112695.13	EE	blood.muscle	1	0.151008
bilirubin (regulates) COX7A2L	bilirubin		ENSG00000115944.15	EE	blood.muscle	1	0.100503
bilirubin (regulates) CPT1B	bilirubin		ENSG00000205560.13	EE	blood.muscle	1	0.147251
bilirubin (regulates) CPT2	bilirubin		ENSG00000157184.7	EE	blood.muscle	1	0.109491
bilirubin (regulates) CPTP	bilirubin		ENSG00000224051.7	EE	blood.muscle	1	0.190944
bilirubin (regulates) CS	bilirubin		ENSG00000062485.19	EE	blood.muscle	1	0.115262
bilirubin (regulates) CSTF3	bilirubin		ENSG00000176102.13	EE	blood.muscle	1	0.479565
bilirubin (regulates) CTPS1	bilirubin		ENSG00000171793.16	EE	blood.muscle	1	0.148596
bilirubin (regulates) CTSA	bilirubin		ENSG00000064601.21	EE	blood.muscle	1	0.154772
bilirubin (regulates) CYC1	bilirubin		ENSG00000179091.5	EE	blood.muscle	1	0.186949
bilirubin (regulates) DAGLA	bilirubin		ENSG00000134780.10	EE	blood.muscle	1	0.525105
bilirubin (regulates) DANCR	bilirubin		ENSG00000226950.8	EE	blood.muscle	1	0.134627
bilirubin (regulates) DBNDD2	bilirubin		ENSG00000244274.9	EE	blood.muscle	1	0.126004
bilirubin (regulates) DCDC2	bilirubin		ENSG00000146038.12	EE	blood.muscle	1	0.237459
bilirubin (regulates) DCTN2	bilirubin		ENSG00000175203.17	EE	blood.muscle	1	0.394446
bilirubin (regulates) DCXR	bilirubin		ENSG00000169738.8	EE	blood.muscle	1	0.156187
bilirubin (regulates) DDA1	bilirubin		ENSG00000130311.11	EE	blood.muscle	1	0.18872
bilirubin (regulates) DDT	bilirubin		ENSG00000099977.15	EE	blood.muscle	1	0.144619
bilirubin (regulates) DECR1	bilirubin		ENSG00000104325.7	EE	blood.muscle	1	0.19648
bilirubin (regulates) DESI1	bilirubin		ENSG00000100418.8	EE	blood.muscle	1	0.145774
bilirubin (regulates) DET1	bilirubin		ENSG00000140543.15	EE	blood.muscle	1	0.112521
bilirubin (regulates) DHCR24	bilirubin		ENSG00000116133.13	EE	blood.muscle	1	0.150224
bilirubin (regulates) DHCR7	bilirubin		ENSG00000172893.18	EE	blood.muscle	1	0.417778
bilirubin (regulates) DHRS11	bilirubin		ENSG00000278535.5	EE	blood.muscle	1	0.139472
bilirubin (regulates) DHRS7B	bilirubin		ENSG00000109016.18	EE	blood.muscle	1	0.268759
bilirubin (regulates) DHX16	bilirubin		ENSG00000204560.10	EE	blood.muscle	1	0.436886
bilirubin (regulates) DHX30	bilirubin		ENSG00000132153.15	EE	blood.muscle	1	0.199325
bilirubin (regulates) DLST	bilirubin		ENSG00000119689.15	EE	blood.muscle	1	0.114502
bilirubin (regulates) DMAC1	bilirubin		ENSG00000137038.8	EE	blood.muscle	1	0.124969
bilirubin (regulates) DMAC2	bilirubin		ENSG00000105341.19	EE	blood.muscle	1	0.259772
bilirubin (regulates) DNA2	bilirubin		ENSG00000138346.15	EE	blood.muscle	1	0.150487
bilirubin (regulates) DNAJA3	bilirubin		ENSG00000103423.14	EE	blood.muscle	1	0.134667
bilirubin (regulates) DNAJC11	bilirubin		ENSG00000007923.17	EE	blood.muscle	1	0.222679
bilirubin (regulates) DNAJC27-AS1	bilirubin		ENSG00000224165.7	EE	blood.muscle	1	0.349938
bilirubin (regulates) DNAJC7	bilirubin		ENSG00000168259.17	EE	blood.muscle	1	0.276196
bilirubin (regulates) DNM2	bilirubin		ENSG00000079805.19	EE	blood.muscle	1	0.482563
bilirubin (regulates) DOHH	bilirubin		ENSG00000129932.10	EE	blood.muscle	1	0.31791
bilirubin (regulates) DOK5	bilirubin		ENSG00000101134.12	EE	blood.muscle	1	0.121356
bilirubin (regulates) DPH2	bilirubin		ENSG00000132768.14	EE	blood.muscle	1	0.17277
bilirubin (regulates) DPH3	bilirubin		ENSG00000154813.10	EE	blood.muscle	1	0.311679
bilirubin (regulates) DPH5	bilirubin		ENSG00000117543.22	EE	blood.muscle	1	0.115813
bilirubin (regulates) DPP9	bilirubin		ENSG00000142002.18	EE	blood.muscle	1	0.371129
bilirubin (regulates) DRAP1	bilirubin		ENSG00000175550.8	EE	blood.muscle	1	0.421796
bilirubin (regulates) DSCC1	bilirubin		ENSG00000136982.6	EE	blood.muscle	1	0.309356
bilirubin (regulates) DUSP13	bilirubin		ENSG00000079393.21	EE	blood.muscle	1	0.159339
bilirubin (regulates) DUSP23	bilirubin		ENSG00000158716.9	EE	blood.muscle	1	0.390012
bilirubin (regulates) DYNC2I1	bilirubin		ENSG00000126870.16	EE	blood.muscle	1	0.293706
bilirubin (regulates) DYNLL2	bilirubin		ENSG00000264364.3	EE	blood.muscle	1	0.146628
bilirubin (regulates) DZIP3	bilirubin		ENSG00000198919.13	EE	blood.muscle	1	0.134009
bilirubin (regulates) EBAG9	bilirubin		ENSG00000147654.15	EE	blood.muscle	1	0.34195
bilirubin (regulates) EBP	bilirubin		ENSG00000147155.11	EE	blood.muscle	1	0.147425
bilirubin (regulates) ECSIT	bilirubin		ENSG00000130159.15	EE	blood.muscle	1	0.300065
bilirubin (regulates) EDF1	bilirubin		ENSG00000107223.13	EE	blood.muscle	1	0.197419
bilirubin (regulates) EFR3B	bilirubin		ENSG00000084710.14	EE	blood.muscle	1	0.125476
bilirubin (regulates) EI24	bilirubin		ENSG00000149547.15	EE	blood.muscle	1	0.402948
bilirubin (regulates) EIF1	bilirubin		ENSG00000173812.11	EE	blood.muscle	1	0.20096
bilirubin (regulates) EIF1AY	bilirubin		ENSG00000198692.10	EE	blood.muscle	1	0.539032
bilirubin (regulates) EIF1B	bilirubin		ENSG00000114784.4	EE	blood.muscle	1	0.235296
bilirubin (regulates) EIF2S2	bilirubin		ENSG00000125977.7	EE	blood.muscle	1	0.298483
bilirubin (regulates) EIF3J	bilirubin		ENSG00000104131.13	EE	blood.muscle	1	0.134387
bilirubin (regulates) EIF3M	bilirubin		ENSG00000149100.13	EE	blood.muscle	1	0.220049
bilirubin (regulates) EIF5	bilirubin		ENSG00000100664.11	EE	blood.muscle	1	0.217533
bilirubin (regulates) ELP6	bilirubin		ENSG00000163832.16	EE	blood.muscle	1	0.320121
bilirubin (regulates) ENDOG	bilirubin		ENSG00000167136.7	EE	blood.muscle	1	0.170481
bilirubin (regulates) ENPP5	bilirubin		ENSG00000112796.10	EE	blood.muscle	1	0.235411
bilirubin (regulates) ENSG00000177359.21	bilirubin		ENSG00000177359.21	EE	blood.muscle	1	0.253768
bilirubin (regulates) ENSG00000224848.3	bilirubin		ENSG00000224848.3	EE	blood.muscle	1	0.160716
bilirubin (regulates) ENSG00000226833.7	bilirubin		ENSG00000226833.7	EE	blood.muscle	1	0.295663
bilirubin (regulates) ENSG00000235296.1	bilirubin		ENSG00000235296.1	EE	blood.muscle	1	0.103373
bilirubin (regulates) ENSG00000243155.1	bilirubin		ENSG00000243155.1	EE	blood.muscle	1	0.199022
bilirubin (regulates) ENSG00000244998.1	bilirubin		ENSG00000244998.1	EE	blood.muscle	1	0.101939
bilirubin (regulates) ENSG00000251364.8	bilirubin		ENSG00000251364.8	EE	blood.muscle	1	0.123646
bilirubin (regulates) ENSG00000255182.2	bilirubin		ENSG00000255182.2	EE	blood.muscle	1	0.103173
bilirubin (regulates) ENSG00000260542.1	bilirubin		ENSG00000260542.1	EE	blood.muscle	1	0.12325
bilirubin (regulates) ENSG00000261130.5	bilirubin		ENSG00000261130.5	EE	blood.muscle	1	0.121202
bilirubin (regulates) ENSG00000262691.1	bilirubin		ENSG00000262691.1	EE	blood.muscle	1	0.154734
bilirubin (regulates) ENSG00000267385.1	bilirubin		ENSG00000267385.1	EE	blood.muscle	1	0.131463
bilirubin (regulates) ENSG00000272447.1	bilirubin		ENSG00000272447.1	EE	blood.muscle	1	0.132805
bilirubin (regulates) ENSG00000272789.1	bilirubin		ENSG00000272789.1	EE	blood.muscle	1	0.120073
bilirubin (regulates) ENSG00000273270.1	bilirubin		ENSG00000273270.1	EE	blood.muscle	1	0.264046
bilirubin (regulates) ENSG00000273486.1	bilirubin		ENSG00000273486.1	EE	blood.muscle	1	0.169694
bilirubin (regulates) ENSG00000277196.4	bilirubin		ENSG00000277196.4	EE	blood.muscle	1	0.16969
bilirubin (regulates) ENSG00000279118.1	bilirubin		ENSG00000279118.1	EE	blood.muscle	1	0.396626
bilirubin (regulates) ENSG00000286658.1	bilirubin		ENSG00000286658.1	EE	blood.muscle	1	0.261031
bilirubin (regulates) ENSG00000286689.1	bilirubin		ENSG00000286689.1	EE	blood.muscle	1	0.435975
bilirubin (regulates) ENSG00000287592.1	bilirubin		ENSG00000287592.1	EE	blood.muscle	1	0.442056
bilirubin (regulates) ENSG00000288612.1	bilirubin		ENSG00000288612.1	EE	blood.muscle	1	0.128299
bilirubin (regulates) ENSG00000288849.1	bilirubin		ENSG00000288849.1	EE	blood.muscle	1	0.312233
bilirubin (regulates) ERAL1	bilirubin		ENSG00000132591.12	EE	blood.muscle	1	0.168417
bilirubin (regulates) ESRRA	bilirubin		ENSG00000173153.17	EE	blood.muscle	1	0.36207
bilirubin (regulates) ESYT3	bilirubin		ENSG00000158220.14	EE	blood.muscle	1	0.170315
bilirubin (regulates) ETFB	bilirubin		ENSG00000105379.10	EE	blood.muscle	1	0.145828
bilirubin (regulates) ETFDH	bilirubin		ENSG00000171503.13	EE	blood.muscle	1	0.155041
bilirubin (regulates) ETNPPL	bilirubin		ENSG00000164089.9	EE	blood.muscle	1	0.162381
bilirubin (regulates) EVI5L	bilirubin		ENSG00000142459.9	EE	blood.muscle	1	0.251792
bilirubin (regulates) FAAHP1	bilirubin		ENSG00000232022.8	EE	blood.muscle	1	0.312839
bilirubin (regulates) FABP3	bilirubin		ENSG00000121769.8	EE	blood.muscle	1	0.111259
bilirubin (regulates) FAF1	bilirubin		ENSG00000185104.21	EE	blood.muscle	1	0.214886
bilirubin (regulates) FAH	bilirubin		ENSG00000103876.14	EE	blood.muscle	1	0.332321
bilirubin (regulates) FAHD1	bilirubin		ENSG00000180185.12	EE	blood.muscle	1	0.170227
bilirubin (regulates) FAIM2	bilirubin		ENSG00000135472.9	EE	blood.muscle	1	0.190316
bilirubin (regulates) FAM162A	bilirubin		ENSG00000114023.16	EE	blood.muscle	1	0.114896
bilirubin (regulates) FAM186A	bilirubin		ENSG00000185958.10	EE	blood.muscle	1	0.107198
bilirubin (regulates) FAM210A	bilirubin		ENSG00000177150.13	EE	blood.muscle	1	0.121835
bilirubin (regulates) FAM210B	bilirubin		ENSG00000124098.10	EE	blood.muscle	1	0.309577
bilirubin (regulates) FAM86DP	bilirubin		ENSG00000244026.7	EE	blood.muscle	1	0.265339
bilirubin (regulates) FAM86JP	bilirubin		ENSG00000171084.16	EE	blood.muscle	1	0.138707
bilirubin (regulates) FASTKD3	bilirubin		ENSG00000124279.12	EE	blood.muscle	1	0.139973
bilirubin (regulates) FBP2	bilirubin		ENSG00000130957.5	EE	blood.muscle	1	0.108735
bilirubin (regulates) FDX1	bilirubin		ENSG00000137714.3	EE	blood.muscle	1	0.218968
bilirubin (regulates) FDX2	bilirubin		ENSG00000267673.6	EE	blood.muscle	1	0.340787
bilirubin (regulates) FGF9	bilirubin		ENSG00000102678.7	EE	blood.muscle	1	0.189885
bilirubin (regulates) FITM2	bilirubin		ENSG00000197296.6	EE	blood.muscle	1	0.238771
bilirubin (regulates) FKBP2	bilirubin		ENSG00000173486.14	EE	blood.muscle	1	0.12536
bilirubin (regulates) FLAD1	bilirubin		ENSG00000160688.19	EE	blood.muscle	1	0.140896
bilirubin (regulates) FUNDC2	bilirubin		ENSG00000165775.18	EE	blood.muscle	1	0.289464
bilirubin (regulates) FXR2	bilirubin		ENSG00000129245.12	EE	blood.muscle	1	0.303337
bilirubin (regulates) GAA	bilirubin		ENSG00000171298.13	EE	blood.muscle	1	0.228872
bilirubin (regulates) GADL1	bilirubin		ENSG00000144644.15	EE	blood.muscle	1	0.173442
bilirubin (regulates) GAL3ST3	bilirubin		ENSG00000175229.7	EE	blood.muscle	1	0.100612
bilirubin (regulates) GALM	bilirubin		ENSG00000143891.17	EE	blood.muscle	1	0.151001
bilirubin (regulates) GAS2	bilirubin		ENSG00000148935.12	EE	blood.muscle	1	0.49103
bilirubin (regulates) GASK1B	bilirubin		ENSG00000164125.16	EE	blood.muscle	1	0.161079
bilirubin (regulates) GATB	bilirubin		ENSG00000059691.12	EE	blood.muscle	1	0.163883
bilirubin (regulates) GBA2	bilirubin		ENSG00000070610.14	EE	blood.muscle	1	0.181459
bilirubin (regulates) GBX1	bilirubin		ENSG00000164900.5	EE	blood.muscle	1	0.169623
bilirubin (regulates) GCDH	bilirubin		ENSG00000105607.13	EE	blood.muscle	1	0.100655
bilirubin (regulates) GHITM	bilirubin		ENSG00000165678.22	EE	blood.muscle	1	0.18575
bilirubin (regulates) GNA11	bilirubin		ENSG00000088256.9	EE	blood.muscle	1	0.257857
bilirubin (regulates) GOLGA4	bilirubin		ENSG00000144674.17	EE	blood.muscle	1	0.240275
bilirubin (regulates) GOT1	bilirubin		ENSG00000120053.12	EE	blood.muscle	1	0.133296
bilirubin (regulates) GPT	bilirubin		ENSG00000167701.14	EE	blood.muscle	1	0.145433
bilirubin (regulates) GREB1L	bilirubin		ENSG00000141449.16	EE	blood.muscle	1	0.360858
bilirubin (regulates) GRHPR	bilirubin		ENSG00000137106.18	EE	blood.muscle	1	0.230724
bilirubin (regulates) GRINA	bilirubin		ENSG00000178719.17	EE	blood.muscle	1	0.350283
bilirubin (regulates) GRK2	bilirubin		ENSG00000173020.11	EE	blood.muscle	1	0.253488
bilirubin (regulates) GRK4	bilirubin		ENSG00000125388.20	EE	blood.muscle	1	0.267185
bilirubin (regulates) GRM2	bilirubin		ENSG00000164082.15	EE	blood.muscle	1	0.276207
bilirubin (regulates) GSTK1	bilirubin		ENSG00000197448.14	EE	blood.muscle	1	0.134047
bilirubin (regulates) GSTO1	bilirubin		ENSG00000148834.13	EE	blood.muscle	1	0.247721
bilirubin (regulates) GTF2F2	bilirubin		ENSG00000188342.12	EE	blood.muscle	1	0.352103
bilirubin (regulates) GTF3A	bilirubin		ENSG00000122034.17	EE	blood.muscle	1	0.247581
bilirubin (regulates) GTF3C3	bilirubin		ENSG00000119041.11	EE	blood.muscle	1	0.148418
bilirubin (regulates) GTPBP8	bilirubin		ENSG00000163607.18	EE	blood.muscle	1	0.274562
bilirubin (regulates) GUCD1	bilirubin		ENSG00000138867.17	EE	blood.muscle	1	0.577977
bilirubin (regulates) GYS1	bilirubin		ENSG00000104812.15	EE	blood.muscle	1	0.22586
bilirubin (regulates) HADHA	bilirubin		ENSG00000084754.12	EE	blood.muscle	1	0.10551
bilirubin (regulates) HAT1	bilirubin		ENSG00000128708.13	EE	blood.muscle	1	0.110884
bilirubin (regulates) HCCS	bilirubin		ENSG00000004961.15	EE	blood.muscle	1	0.101201
bilirubin (regulates) HCFC1R1	bilirubin		ENSG00000103145.11	EE	blood.muscle	1	0.104129
bilirubin (regulates) HDDC2	bilirubin		ENSG00000111906.18	EE	blood.muscle	1	0.180392
bilirubin (regulates) HDDC3	bilirubin		ENSG00000184508.12	EE	blood.muscle	1	0.205492
bilirubin (regulates) HEATR3	bilirubin		ENSG00000155393.14	EE	blood.muscle	1	0.263918
bilirubin (regulates) HEBP1	bilirubin		ENSG00000013583.10	EE	blood.muscle	1	0.209629
bilirubin (regulates) HEMK1	bilirubin		ENSG00000114735.10	EE	blood.muscle	1	0.210263
bilirubin (regulates) HGH1	bilirubin		ENSG00000235173.7	EE	blood.muscle	1	0.160659
bilirubin (regulates) HINT2	bilirubin		ENSG00000137133.11	EE	blood.muscle	1	0.255239
bilirubin (regulates) HLF	bilirubin		ENSG00000108924.14	EE	blood.muscle	1	0.553967
bilirubin (regulates) HM13	bilirubin		ENSG00000101294.18	EE	blood.muscle	1	0.220982
bilirubin (regulates) HMGCS1	bilirubin		ENSG00000112972.15	EE	blood.muscle	1	0.145851
bilirubin (regulates) HOXA11-AS	bilirubin		ENSG00000240990.10	EE	blood.muscle	1	0.438659
bilirubin (regulates) HRC	bilirubin		ENSG00000130528.12	EE	blood.muscle	1	0.254252
bilirubin (regulates) HS3ST5	bilirubin		ENSG00000249853.9	EE	blood.muscle	1	0.110186
bilirubin (regulates) HSBP1	bilirubin		ENSG00000230989.8	EE	blood.muscle	1	0.221873
bilirubin (regulates) HSD17B10	bilirubin		ENSG00000072506.14	EE	blood.muscle	1	0.212088
bilirubin (regulates) HSDL1	bilirubin		ENSG00000103160.12	EE	blood.muscle	1	0.219996
bilirubin (regulates) HSPA2	bilirubin		ENSG00000126803.10	EE	blood.muscle	1	0.197857
bilirubin (regulates) HSPA9	bilirubin		ENSG00000113013.16	EE	blood.muscle	1	0.22371
bilirubin (regulates) HSPBP1	bilirubin		ENSG00000133265.11	EE	blood.muscle	1	0.166222
bilirubin (regulates) IBA57	bilirubin		ENSG00000181873.13	EE	blood.muscle	1	0.110185
bilirubin (regulates) IBTK	bilirubin		ENSG00000005700.15	EE	blood.muscle	1	0.109229
bilirubin (regulates) ICMT	bilirubin		ENSG00000116237.16	EE	blood.muscle	1	0.13951
bilirubin (regulates) IDH3A	bilirubin		ENSG00000166411.14	EE	blood.muscle	1	0.181758
bilirubin (regulates) IFFO1	bilirubin		ENSG00000010295.20	EE	blood.muscle	1	0.246118
bilirubin (regulates) IGFBP2	bilirubin		ENSG00000115457.10	EE	blood.muscle	1	0.122527
bilirubin (regulates) IL31RA	bilirubin		ENSG00000164509.16	EE	blood.muscle	1	0.195982
bilirubin (regulates) ILVBL	bilirubin		ENSG00000105135.16	EE	blood.muscle	1	0.312292
bilirubin (regulates) IMMT	bilirubin		ENSG00000132305.22	EE	blood.muscle	1	0.214137
bilirubin (regulates) IMPA1	bilirubin		ENSG00000133731.10	EE	blood.muscle	1	0.157881
bilirubin (regulates) INPP4B	bilirubin		ENSG00000109452.13	EE	blood.muscle	1	0.135084
bilirubin (regulates) IPO13	bilirubin		ENSG00000117408.11	EE	blood.muscle	1	0.198284
bilirubin (regulates) IQSEC1	bilirubin		ENSG00000144711.16	EE	blood.muscle	1	0.116857
bilirubin (regulates) ISOC2	bilirubin		ENSG00000063241.8	EE	blood.muscle	1	0.181093
bilirubin (regulates) ITM2A	bilirubin		ENSG00000078596.11	EE	blood.muscle	1	0.209603
bilirubin (regulates) JAGN1	bilirubin		ENSG00000171135.15	EE	blood.muscle	1	0.275254
bilirubin (regulates) KAT14	bilirubin		ENSG00000149474.15	EE	blood.muscle	1	0.20409
bilirubin (regulates) KAZALD1	bilirubin		ENSG00000107821.15	EE	blood.muscle	1	0.125012
bilirubin (regulates) KCTD9	bilirubin		ENSG00000104756.16	EE	blood.muscle	1	0.195034
bilirubin (regulates) KDM7A-DT	bilirubin		ENSG00000260231.2	EE	blood.muscle	1	0.193496
bilirubin (regulates) KLC4	bilirubin		ENSG00000137171.15	EE	blood.muscle	1	0.152664
bilirubin (regulates) KLHL22	bilirubin		ENSG00000099910.17	EE	blood.muscle	1	0.139172
bilirubin (regulates) KRT10	bilirubin		ENSG00000186395.9	EE	blood.muscle	1	0.104143
bilirubin (regulates) KTN1	bilirubin		ENSG00000126777.18	EE	blood.muscle	1	0.349435
bilirubin (regulates) LAMB3	bilirubin		ENSG00000196878.15	EE	blood.muscle	1	0.127001
bilirubin (regulates) LAMC3	bilirubin		ENSG00000050555.19	EE	blood.muscle	1	0.396104
bilirubin (regulates) LAMTOR1	bilirubin		ENSG00000149357.10	EE	blood.muscle	1	0.33249
bilirubin (regulates) LAMTOR5	bilirubin		ENSG00000134248.14	EE	blood.muscle	1	0.121385
bilirubin (regulates) LDB3	bilirubin		ENSG00000122367.21	EE	blood.muscle	1	0.107555
bilirubin (regulates) LDHD	bilirubin		ENSG00000166816.15	EE	blood.muscle	1	0.140127
bilirubin (regulates) LETM1	bilirubin		ENSG00000168924.15	EE	blood.muscle	1	0.134684
bilirubin (regulates) LINC01184	bilirubin		ENSG00000245937.9	EE	blood.muscle	1	0.305904
bilirubin (regulates) LINC01505	bilirubin		ENSG00000234323.9	EE	blood.muscle	1	0.223795
bilirubin (regulates) LLPH	bilirubin		ENSG00000139233.7	EE	blood.muscle	1	0.171407
bilirubin (regulates) LPIN1	bilirubin		ENSG00000134324.12	EE	blood.muscle	1	0.208668
bilirubin (regulates) LRPAP1	bilirubin		ENSG00000163956.13	EE	blood.muscle	1	0.376505
bilirubin (regulates) LRRC25	bilirubin		ENSG00000175489.10	EE	blood.muscle	1	0.145263
bilirubin (regulates) LSM1	bilirubin		ENSG00000175324.10	EE	blood.muscle	1	0.10062
bilirubin (regulates) LSM10	bilirubin		ENSG00000181817.6	EE	blood.muscle	1	0.235491
bilirubin (regulates) LSM14B	bilirubin		ENSG00000149657.20	EE	blood.muscle	1	0.109392
bilirubin (regulates) LYPLA1	bilirubin		ENSG00000120992.18	EE	blood.muscle	1	0.11222
bilirubin (regulates) LYPLAL1	bilirubin		ENSG00000143353.12	EE	blood.muscle	1	0.119989
bilirubin (regulates) MAP2K3	bilirubin		ENSG00000034152.19	EE	blood.muscle	1	0.102887
bilirubin (regulates) MAP3K10	bilirubin		ENSG00000130758.8	EE	blood.muscle	1	0.453277
bilirubin (regulates) MAP6D1	bilirubin		ENSG00000180834.8	EE	blood.muscle	1	0.277083
bilirubin (regulates) MAP7D3	bilirubin		ENSG00000129680.16	EE	blood.muscle	1	0.141262
bilirubin (regulates) MAPKAPK3	bilirubin		ENSG00000114738.11	EE	blood.muscle	1	0.231308
bilirubin (regulates) MAVS	bilirubin		ENSG00000088888.18	EE	blood.muscle	1	0.443007
bilirubin (regulates) METAP1D	bilirubin		ENSG00000172878.14	EE	blood.muscle	1	0.178952
bilirubin (regulates) MFF	bilirubin		ENSG00000168958.20	EE	blood.muscle	1	0.332699
bilirubin (regulates) MGAT4B	bilirubin		ENSG00000161013.17	EE	blood.muscle	1	0.278507
bilirubin (regulates) MGST2	bilirubin		ENSG00000085871.9	EE	blood.muscle	1	0.346539
bilirubin (regulates) MICOS13	bilirubin		ENSG00000174917.9	EE	blood.muscle	1	0.17387
bilirubin (regulates) MIEN1	bilirubin		ENSG00000141741.12	EE	blood.muscle	1	0.330802
bilirubin (regulates) MIIP	bilirubin		ENSG00000116691.11	EE	blood.muscle	1	0.322082
bilirubin (regulates) MLEC	bilirubin		ENSG00000110917.8	EE	blood.muscle	1	0.219822
bilirubin (regulates) MLX	bilirubin		ENSG00000108788.12	EE	blood.muscle	1	0.429472
bilirubin (regulates) MLXIPL	bilirubin		ENSG00000009950.16	EE	blood.muscle	1	0.199719
bilirubin (regulates) MLYCD	bilirubin		ENSG00000103150.7	EE	blood.muscle	1	0.274403
bilirubin (regulates) MPC1	bilirubin		ENSG00000060762.19	EE	blood.muscle	1	0.120385
bilirubin (regulates) MPC2	bilirubin		ENSG00000143158.11	EE	blood.muscle	1	0.144385
bilirubin (regulates) MPI	bilirubin		ENSG00000178802.18	EE	blood.muscle	1	0.139084
bilirubin (regulates) MRFAP1	bilirubin		ENSG00000179010.16	EE	blood.muscle	1	0.282851
bilirubin (regulates) MROH7-TTC4	bilirubin		ENSG00000271723.5	EE	blood.muscle	1	0.347615
bilirubin (regulates) MRPL12	bilirubin		ENSG00000262814.8	EE	blood.muscle	1	0.310363
bilirubin (regulates) MRPL16	bilirubin		ENSG00000166902.5	EE	blood.muscle	1	0.123883
bilirubin (regulates) MRPL2	bilirubin		ENSG00000112651.12	EE	blood.muscle	1	0.180148
bilirubin (regulates) MRPL23	bilirubin		ENSG00000214026.11	EE	blood.muscle	1	0.105689
bilirubin (regulates) MRPL24	bilirubin		ENSG00000143314.12	EE	blood.muscle	1	0.386747
bilirubin (regulates) MRPL27	bilirubin		ENSG00000108826.16	EE	blood.muscle	1	0.144869
bilirubin (regulates) MRPL3	bilirubin		ENSG00000114686.9	EE	blood.muscle	1	0.275514
bilirubin (regulates) MRPL34	bilirubin		ENSG00000130312.7	EE	blood.muscle	1	0.368686
bilirubin (regulates) MRPL4	bilirubin		ENSG00000105364.14	EE	blood.muscle	1	0.176962
bilirubin (regulates) MRPL41	bilirubin		ENSG00000182154.8	EE	blood.muscle	1	0.260618
bilirubin (regulates) MRPS12	bilirubin		ENSG00000128626.12	EE	blood.muscle	1	0.163369
bilirubin (regulates) MRPS18A	bilirubin		ENSG00000096080.12	EE	blood.muscle	1	0.204536
bilirubin (regulates) MRPS26	bilirubin		ENSG00000125901.6	EE	blood.muscle	1	0.162483
bilirubin (regulates) MRPS28	bilirubin		ENSG00000147586.10	EE	blood.muscle	1	0.10274
bilirubin (regulates) MRPS33	bilirubin		ENSG00000090263.16	EE	blood.muscle	1	0.128718
bilirubin (regulates) MRPS34	bilirubin		ENSG00000074071.15	EE	blood.muscle	1	0.297266
bilirubin (regulates) MRPS35	bilirubin		ENSG00000061794.13	EE	blood.muscle	1	0.19151
bilirubin (regulates) MRPS36	bilirubin		ENSG00000134056.12	EE	blood.muscle	1	0.154558
bilirubin (regulates) MRPS5	bilirubin		ENSG00000144029.12	EE	blood.muscle	1	0.156832
bilirubin (regulates) MRPS9	bilirubin		ENSG00000135972.9	EE	blood.muscle	1	0.175009
bilirubin (regulates) MSMO1	bilirubin		ENSG00000052802.13	EE	blood.muscle	1	0.101419
bilirubin (regulates) MTCH2	bilirubin		ENSG00000109919.10	EE	blood.muscle	1	0.117904
bilirubin (regulates) MTFP1	bilirubin		ENSG00000242114.6	EE	blood.muscle	1	0.154589
bilirubin (regulates) MTHFD1	bilirubin		ENSG00000100714.17	EE	blood.muscle	1	0.144922
bilirubin (regulates) MTIF2	bilirubin		ENSG00000085760.15	EE	blood.muscle	1	0.269478
bilirubin (regulates) MTO1	bilirubin		ENSG00000135297.17	EE	blood.muscle	1	0.281505
bilirubin (regulates) MTOR	bilirubin		ENSG00000198793.13	EE	blood.muscle	1	0.439752
bilirubin (regulates) MTRF1L	bilirubin		ENSG00000112031.16	EE	blood.muscle	1	0.311357
bilirubin (regulates) MTRR	bilirubin		ENSG00000124275.15	EE	blood.muscle	1	0.147786
bilirubin (regulates) MTX2	bilirubin		ENSG00000128654.14	EE	blood.muscle	1	0.20365
bilirubin (regulates) MUL1	bilirubin		ENSG00000090432.7	EE	blood.muscle	1	0.130664
bilirubin (regulates) MYADML2	bilirubin		ENSG00000185105.5	EE	blood.muscle	1	0.159666
bilirubin (regulates) MYG1	bilirubin		ENSG00000139637.14	EE	blood.muscle	1	0.552097
bilirubin (regulates) MYO18B	bilirubin		ENSG00000133454.16	EE	blood.muscle	1	0.161809
bilirubin (regulates) MYO19	bilirubin		ENSG00000278259.5	EE	blood.muscle	1	0.342066
bilirubin (regulates) MYORG	bilirubin		ENSG00000164976.9	EE	blood.muscle	1	0.262942
bilirubin (regulates) MYOZ3	bilirubin		ENSG00000164591.14	EE	blood.muscle	1	0.118284
bilirubin (regulates) NAP1L4	bilirubin		ENSG00000205531.13	EE	blood.muscle	1	0.184583
bilirubin (regulates) NAPA	bilirubin		ENSG00000105402.8	EE	blood.muscle	1	0.185943
bilirubin (regulates) NARS1	bilirubin		ENSG00000134440.12	EE	blood.muscle	1	0.179456
bilirubin (regulates) NCBP2AS2	bilirubin		ENSG00000270170.2	EE	blood.muscle	1	0.136273
bilirubin (regulates) NCLN	bilirubin		ENSG00000125912.11	EE	blood.muscle	1	0.480568
bilirubin (regulates) NDUFA6	bilirubin		ENSG00000184983.11	EE	blood.muscle	1	0.14129
bilirubin (regulates) NDUFA9	bilirubin		ENSG00000139180.11	EE	blood.muscle	1	0.163311
bilirubin (regulates) NDUFAB1	bilirubin		ENSG00000004779.10	EE	blood.muscle	1	0.173571
bilirubin (regulates) NDUFAF2	bilirubin		ENSG00000164182.12	EE	blood.muscle	1	0.133158
bilirubin (regulates) NDUFAF4	bilirubin		ENSG00000123545.6	EE	blood.muscle	1	0.132446
bilirubin (regulates) NDUFB8	bilirubin		ENSG00000166136.16	EE	blood.muscle	1	0.171048
bilirubin (regulates) NDUFS1	bilirubin		ENSG00000023228.14	EE	blood.muscle	1	0.125416
bilirubin (regulates) NDUFS3	bilirubin		ENSG00000213619.11	EE	blood.muscle	1	0.122751
bilirubin (regulates) NDUFS4	bilirubin		ENSG00000164258.12	EE	blood.muscle	1	0.175662
bilirubin (regulates) NDUFS6	bilirubin		ENSG00000145494.12	EE	blood.muscle	1	0.163868
bilirubin (regulates) NDUFV1	bilirubin		ENSG00000167792.13	EE	blood.muscle	1	0.147782
bilirubin (regulates) NECAB3	bilirubin		ENSG00000125967.17	EE	blood.muscle	1	0.113676
bilirubin (regulates) NELFE	bilirubin		ENSG00000204356.14	EE	blood.muscle	1	0.168762
bilirubin (regulates) NFIB	bilirubin		ENSG00000147862.18	EE	blood.muscle	1	0.326114
bilirubin (regulates) NFKBIB	bilirubin		ENSG00000104825.17	EE	blood.muscle	1	0.420434
bilirubin (regulates) NINJ2	bilirubin		ENSG00000171840.13	EE	blood.muscle	1	0.162036
bilirubin (regulates) NINL	bilirubin		ENSG00000101004.15	EE	blood.muscle	1	0.136628
bilirubin (regulates) NOC2L	bilirubin		ENSG00000188976.11	EE	blood.muscle	1	0.204984
bilirubin (regulates) NOC2LP1	bilirubin		ENSG00000213225.7	EE	blood.muscle	1	0.31633
bilirubin (regulates) NOC4L	bilirubin		ENSG00000184967.7	EE	blood.muscle	1	0.217831
bilirubin (regulates) NOL3	bilirubin		ENSG00000140939.14	EE	blood.muscle	1	0.128846
bilirubin (regulates) NOM1	bilirubin		ENSG00000146909.8	EE	blood.muscle	1	0.119646
bilirubin (regulates) NOS1	bilirubin		ENSG00000089250.20	EE	blood.muscle	1	0.150039
bilirubin (regulates) NOSTRIN	bilirubin		ENSG00000163072.16	EE	blood.muscle	1	0.120307
bilirubin (regulates) NRAP	bilirubin		ENSG00000197893.14	EE	blood.muscle	1	0.278659
bilirubin (regulates) NT5C	bilirubin		ENSG00000125458.7	EE	blood.muscle	1	0.653374
bilirubin (regulates) NTMT1	bilirubin		ENSG00000148335.15	EE	blood.muscle	1	0.342778
bilirubin (regulates) NUCB1	bilirubin		ENSG00000104805.16	EE	blood.muscle	1	0.474246
bilirubin (regulates) NUDC	bilirubin		ENSG00000090273.14	EE	blood.muscle	1	0.369133
bilirubin (regulates) NUDCD3	bilirubin		ENSG00000015676.18	EE	blood.muscle	1	0.134832
bilirubin (regulates) NUDT9	bilirubin		ENSG00000170502.13	EE	blood.muscle	1	0.241301
bilirubin (regulates) NUP50-DT	bilirubin		ENSG00000226328.7	EE	blood.muscle	1	0.189812
bilirubin (regulates) NUTM2A-AS1	bilirubin		ENSG00000223482.9	EE	blood.muscle	1	0.173988
bilirubin (regulates) NXPE3	bilirubin		ENSG00000144815.17	EE	blood.muscle	1	0.248835
bilirubin (regulates) OBSCN	bilirubin		ENSG00000154358.23	EE	blood.muscle	1	0.164933
bilirubin (regulates) OCIAD1	bilirubin		ENSG00000109180.15	EE	blood.muscle	1	0.254791
bilirubin (regulates) OGDH	bilirubin		ENSG00000105953.16	EE	blood.muscle	1	0.13177
bilirubin (regulates) OLIG1	bilirubin		ENSG00000184221.13	EE	blood.muscle	1	0.362346
bilirubin (regulates) OMA1	bilirubin		ENSG00000162600.12	EE	blood.muscle	1	0.162369
bilirubin (regulates) OPA1	bilirubin		ENSG00000198836.11	EE	blood.muscle	1	0.156798
bilirubin (regulates) OPN3	bilirubin		ENSG00000054277.14	EE	blood.muscle	1	0.164101
bilirubin (regulates) ORAI1	bilirubin		ENSG00000276045.3	EE	blood.muscle	1	0.287953
bilirubin (regulates) OSGEPL1	bilirubin		ENSG00000128694.12	EE	blood.muscle	1	0.102786
bilirubin (regulates) OSTM1	bilirubin		ENSG00000081087.15	EE	blood.muscle	1	0.193328
bilirubin (regulates) OVCA2	bilirubin		ENSG00000262664.3	EE	blood.muscle	1	0.131758
bilirubin (regulates) OXA1L	bilirubin		ENSG00000155463.14	EE	blood.muscle	1	0.138696
bilirubin (regulates) P2RX5	bilirubin		ENSG00000083454.22	EE	blood.muscle	1	0.151191
bilirubin (regulates) PAQR4	bilirubin		ENSG00000162073.14	EE	blood.muscle	1	0.338617
bilirubin (regulates) PCCB	bilirubin		ENSG00000114054.14	EE	blood.muscle	1	0.146425
bilirubin (regulates) PCGF1	bilirubin		ENSG00000115289.14	EE	blood.muscle	1	0.219523
bilirubin (regulates) PCTP	bilirubin		ENSG00000141179.14	EE	blood.muscle	1	0.168279
bilirubin (regulates) PCYT2	bilirubin		ENSG00000185813.11	EE	blood.muscle	1	0.246443
bilirubin (regulates) PDAP1	bilirubin		ENSG00000106244.13	EE	blood.muscle	1	0.158746
bilirubin (regulates) PDHA1	bilirubin		ENSG00000131828.14	EE	blood.muscle	1	0.143878
bilirubin (regulates) PDK2	bilirubin		ENSG00000005882.12	EE	blood.muscle	1	0.166982
bilirubin (regulates) PDP1	bilirubin		ENSG00000164951.16	EE	blood.muscle	1	0.169866
bilirubin (regulates) PEDS1	bilirubin		ENSG00000240849.11	EE	blood.muscle	1	0.335132
bilirubin (regulates) PEPD	bilirubin		ENSG00000124299.15	EE	blood.muscle	1	0.117585
bilirubin (regulates) PFDN6	bilirubin		ENSG00000204220.12	EE	blood.muscle	1	0.216808
bilirubin (regulates) PGAM2	bilirubin		ENSG00000164708.6	EE	blood.muscle	1	0.140011
bilirubin (regulates) PGRMC2	bilirubin		ENSG00000164040.18	EE	blood.muscle	1	0.231599
bilirubin (regulates) PHB	bilirubin		ENSG00000167085.13	EE	blood.muscle	1	0.151866
bilirubin (regulates) PHB2	bilirubin		ENSG00000215021.10	EE	blood.muscle	1	0.235043
bilirubin (regulates) PHLDB1	bilirubin		ENSG00000019144.20	EE	blood.muscle	1	0.101654
bilirubin (regulates) PI4KAP2	bilirubin		ENSG00000183506.17	EE	blood.muscle	1	0.107039
bilirubin (regulates) PIGT	bilirubin		ENSG00000124155.19	EE	blood.muscle	1	0.366708
bilirubin (regulates) PITPNM1	bilirubin		ENSG00000110697.13	EE	blood.muscle	1	0.147647
bilirubin (regulates) PITPNM2	bilirubin		ENSG00000090975.14	EE	blood.muscle	1	0.15787
bilirubin (regulates) PLEC	bilirubin		ENSG00000178209.17	EE	blood.muscle	1	0.244498
bilirubin (regulates) PLEKHJ1	bilirubin		ENSG00000104886.12	EE	blood.muscle	1	0.268098
bilirubin (regulates) PLGRKT	bilirubin		ENSG00000107020.10	EE	blood.muscle	1	0.127805
bilirubin (regulates) PLIN4	bilirubin		ENSG00000167676.5	EE	blood.muscle	1	0.105524
bilirubin (regulates) PLPP1	bilirubin		ENSG00000067113.17	EE	blood.muscle	1	0.110558
bilirubin (regulates) PMF1	bilirubin		ENSG00000160783.19	EE	blood.muscle	1	0.292737
bilirubin (regulates) PNPLA2	bilirubin		ENSG00000177666.17	EE	blood.muscle	1	0.25828
bilirubin (regulates) POLB	bilirubin		ENSG00000070501.12	EE	blood.muscle	1	0.176632
bilirubin (regulates) POLR3K	bilirubin		ENSG00000161980.6	EE	blood.muscle	1	0.178333
bilirubin (regulates) POMP	bilirubin		ENSG00000132963.8	EE	blood.muscle	1	0.111276
bilirubin (regulates) PPARA	bilirubin		ENSG00000186951.17	EE	blood.muscle	1	0.206716
bilirubin (regulates) PPM1J	bilirubin		ENSG00000155367.16	EE	blood.muscle	1	0.119632
bilirubin (regulates) PPM1K	bilirubin		ENSG00000163644.15	EE	blood.muscle	1	0.1361
bilirubin (regulates) PPP1R11	bilirubin		ENSG00000204619.8	EE	blood.muscle	1	0.412448
bilirubin (regulates) PPP1R14B	bilirubin		ENSG00000173457.11	EE	blood.muscle	1	0.190663
bilirubin (regulates) PPP1R3D	bilirubin		ENSG00000132825.7	EE	blood.muscle	1	0.166582
bilirubin (regulates) PPP2R2D	bilirubin		ENSG00000175470.20	EE	blood.muscle	1	0.35671
bilirubin (regulates) PRADC1	bilirubin		ENSG00000135617.4	EE	blood.muscle	1	0.230078
bilirubin (regulates) PRDX2	bilirubin		ENSG00000167815.12	EE	blood.muscle	1	0.131521
bilirubin (regulates) PREB	bilirubin		ENSG00000138073.14	EE	blood.muscle	1	0.235748
bilirubin (regulates) PRICKLE1	bilirubin		ENSG00000139174.12	EE	blood.muscle	1	0.214105
bilirubin (regulates) PRKAG1	bilirubin		ENSG00000181929.13	EE	blood.muscle	1	0.158552
bilirubin (regulates) PRMT5	bilirubin		ENSG00000100462.16	EE	blood.muscle	1	0.438312
bilirubin (regulates) PSMA3	bilirubin		ENSG00000100567.13	EE	blood.muscle	1	0.519701
bilirubin (regulates) PSMA7	bilirubin		ENSG00000101182.15	EE	blood.muscle	1	0.275743
bilirubin (regulates) PSMD13	bilirubin		ENSG00000185627.19	EE	blood.muscle	1	0.21305
bilirubin (regulates) PSMD14	bilirubin		ENSG00000115233.12	EE	blood.muscle	1	0.103654
bilirubin (regulates) PSMD6	bilirubin		ENSG00000163636.11	EE	blood.muscle	1	0.220913
bilirubin (regulates) PSMD7	bilirubin		ENSG00000103035.11	EE	blood.muscle	1	0.267171
bilirubin (regulates) PTGES2	bilirubin		ENSG00000148334.16	EE	blood.muscle	1	0.366441
bilirubin (regulates) PTPRM	bilirubin		ENSG00000173482.17	EE	blood.muscle	1	0.185265
bilirubin (regulates) PUF60	bilirubin		ENSG00000179950.14	EE	blood.muscle	1	0.148421
bilirubin (regulates) QARS1	bilirubin		ENSG00000172053.18	EE	blood.muscle	1	0.251108
bilirubin (regulates) RAB11A	bilirubin		ENSG00000103769.10	EE	blood.muscle	1	0.141299
bilirubin (regulates) RAI2	bilirubin		ENSG00000131831.18	EE	blood.muscle	1	0.372152
bilirubin (regulates) RALGPS1	bilirubin		ENSG00000136828.19	EE	blood.muscle	1	0.167506
bilirubin (regulates) RALY	bilirubin		ENSG00000125970.12	EE	blood.muscle	1	0.316889
bilirubin (regulates) RBL1	bilirubin		ENSG00000080839.12	EE	blood.muscle	1	0.243113
bilirubin (regulates) RCN2	bilirubin		ENSG00000117906.14	EE	blood.muscle	1	0.129118
bilirubin (regulates) RGN	bilirubin		ENSG00000130988.13	EE	blood.muscle	1	0.251632
bilirubin (regulates) RGS9BP	bilirubin		ENSG00000186326.4	EE	blood.muscle	1	0.182741
bilirubin (regulates) RHBDD2	bilirubin		ENSG00000005486.17	EE	blood.muscle	1	0.169716
bilirubin (regulates) RILP	bilirubin		ENSG00000167705.12	EE	blood.muscle	1	0.477596
bilirubin (regulates) RIOK3	bilirubin		ENSG00000101782.15	EE	blood.muscle	1	0.286023
bilirubin (regulates) RN7SKP23	bilirubin		ENSG00000280039.1	EE	blood.muscle	1	0.105447
bilirubin (regulates) RNF220	bilirubin		ENSG00000187147.18	EE	blood.muscle	1	0.480796
bilirubin (regulates) RNF5	bilirubin		ENSG00000204308.8	EE	blood.muscle	1	0.125373
bilirubin (regulates) RPF1	bilirubin		ENSG00000117133.11	EE	blood.muscle	1	0.136091
bilirubin (regulates) RPP25L	bilirubin		ENSG00000164967.10	EE	blood.muscle	1	0.21119
bilirubin (regulates) RPS6KA4	bilirubin		ENSG00000162302.13	EE	blood.muscle	1	0.237432
bilirubin (regulates) RPTOR	bilirubin		ENSG00000141564.15	EE	blood.muscle	1	0.265518
bilirubin (regulates) RRAGA	bilirubin		ENSG00000155876.6	EE	blood.muscle	1	0.109063
bilirubin (regulates) RUFY1	bilirubin		ENSG00000176783.15	EE	blood.muscle	1	0.300269
bilirubin (regulates) SAMM50	bilirubin		ENSG00000100347.15	EE	blood.muscle	1	0.218443
bilirubin (regulates) SARS1	bilirubin		ENSG00000031698.13	EE	blood.muscle	1	0.108214
bilirubin (regulates) SC5D	bilirubin		ENSG00000109929.10	EE	blood.muscle	1	0.42319
bilirubin (regulates) SCAMP3	bilirubin		ENSG00000116521.11	EE	blood.muscle	1	0.309496
bilirubin (regulates) SDF4	bilirubin		ENSG00000078808.19	EE	blood.muscle	1	0.351765
bilirubin (regulates) SDHB	bilirubin		ENSG00000117118.10	EE	blood.muscle	1	0.1412
bilirubin (regulates) SELENOS	bilirubin		ENSG00000131871.15	EE	blood.muscle	1	0.162609
bilirubin (regulates) SERINC2	bilirubin		ENSG00000168528.12	EE	blood.muscle	1	0.330922
bilirubin (regulates) SERPINI1	bilirubin		ENSG00000163536.13	EE	blood.muscle	1	0.197506
bilirubin (regulates) SFMBT1	bilirubin		ENSG00000163935.14	EE	blood.muscle	1	0.159824
bilirubin (regulates) SFXN4	bilirubin		ENSG00000183605.17	EE	blood.muscle	1	0.295042
bilirubin (regulates) SGTA	bilirubin		ENSG00000104969.11	EE	blood.muscle	1	0.232558
bilirubin (regulates) SHCBP1	bilirubin		ENSG00000171241.9	EE	blood.muscle	1	0.184591
bilirubin (regulates) SIAE	bilirubin		ENSG00000110013.13	EE	blood.muscle	1	0.216928
bilirubin (regulates) SIPA1L2	bilirubin		ENSG00000116991.12	EE	blood.muscle	1	0.314378
bilirubin (regulates) SLC14A1	bilirubin		ENSG00000141469.18	EE	blood.muscle	1	0.151863
bilirubin (regulates) SLC1A4	bilirubin		ENSG00000115902.11	EE	blood.muscle	1	0.19546
bilirubin (regulates) SLC25A11	bilirubin		ENSG00000108528.14	EE	blood.muscle	1	0.157274
bilirubin (regulates) SLC25A25-AS1	bilirubin		ENSG00000234771.3	EE	blood.muscle	1	0.159203
bilirubin (regulates) SLC25A3	bilirubin		ENSG00000075415.15	EE	blood.muscle	1	0.165624
bilirubin (regulates) SLC25A4	bilirubin		ENSG00000151729.11	EE	blood.muscle	1	0.245199
bilirubin (regulates) SLC2A11	bilirubin		ENSG00000133460.20	EE	blood.muscle	1	0.104856
bilirubin (regulates) SLC2A9	bilirubin		ENSG00000109667.12	EE	blood.muscle	1	0.124043
bilirubin (regulates) SLC39A13	bilirubin		ENSG00000165915.14	EE	blood.muscle	1	0.33894
bilirubin (regulates) SLC5A6	bilirubin		ENSG00000138074.15	EE	blood.muscle	1	0.308805
bilirubin (regulates) SLX4	bilirubin		ENSG00000188827.11	EE	blood.muscle	1	0.185333
bilirubin (regulates) SMAP1	bilirubin		ENSG00000112305.15	EE	blood.muscle	1	0.139285
bilirubin (regulates) SMCO1	bilirubin		ENSG00000214097.5	EE	blood.muscle	1	0.173764
bilirubin (regulates) SMIM12	bilirubin		ENSG00000163866.9	EE	blood.muscle	1	0.21782
bilirubin (regulates) SMIM29	bilirubin		ENSG00000186577.14	EE	blood.muscle	1	0.211036
bilirubin (regulates) SMPD1	bilirubin		ENSG00000166311.10	EE	blood.muscle	1	0.265144
bilirubin (regulates) SMS	bilirubin		ENSG00000102172.16	EE	blood.muscle	1	0.1161
bilirubin (regulates) SMTN	bilirubin		ENSG00000183963.19	EE	blood.muscle	1	0.214961
bilirubin (regulates) SMUG1	bilirubin		ENSG00000123415.16	EE	blood.muscle	1	0.13909
bilirubin (regulates) SND1	bilirubin		ENSG00000197157.11	EE	blood.muscle	1	0.203294
bilirubin (regulates) SNF8	bilirubin		ENSG00000159210.10	EE	blood.muscle	1	0.554089
bilirubin (regulates) SNRNP25	bilirubin		ENSG00000161981.11	EE	blood.muscle	1	0.230596
bilirubin (regulates) SNRPF	bilirubin		ENSG00000139343.11	EE	blood.muscle	1	0.177803
bilirubin (regulates) SNRPN	bilirubin		ENSG00000128739.23	EE	blood.muscle	1	0.421024
bilirubin (regulates) SNTA1	bilirubin		ENSG00000101400.6	EE	blood.muscle	1	0.404941
bilirubin (regulates) SNU13	bilirubin		ENSG00000100138.15	EE	blood.muscle	1	0.112141
bilirubin (regulates) SNX12	bilirubin		ENSG00000147164.12	EE	blood.muscle	1	0.242648
bilirubin (regulates) SPAG7	bilirubin		ENSG00000091640.8	EE	blood.muscle	1	0.112286
bilirubin (regulates) SPATA7	bilirubin		ENSG00000042317.17	EE	blood.muscle	1	0.19619
bilirubin (regulates) SPEG	bilirubin		ENSG00000072195.15	EE	blood.muscle	1	0.21502
bilirubin (regulates) SPIRE1	bilirubin		ENSG00000134278.16	EE	blood.muscle	1	0.259554
bilirubin (regulates) SPOCK1	bilirubin		ENSG00000152377.14	EE	blood.muscle	1	0.167429
bilirubin (regulates) SRGAP3	bilirubin		ENSG00000196220.17	EE	blood.muscle	1	0.465007
bilirubin (regulates) SRPRB	bilirubin		ENSG00000144867.13	EE	blood.muscle	1	0.170382
bilirubin (regulates) ST20-AS1	bilirubin		ENSG00000259642.2	EE	blood.muscle	1	0.236896
bilirubin (regulates) ST3GAL4	bilirubin		ENSG00000110080.20	EE	blood.muscle	1	0.132311
bilirubin (regulates) ST6GALNAC4	bilirubin		ENSG00000136840.19	EE	blood.muscle	1	0.195641
bilirubin (regulates) ST8SIA5	bilirubin		ENSG00000101638.14	EE	blood.muscle	1	0.323374
bilirubin (regulates) ST8SIA5-DT	bilirubin		ENSG00000270112.4	EE	blood.muscle	1	0.285441
bilirubin (regulates) STOML1	bilirubin		ENSG00000067221.14	EE	blood.muscle	1	0.149426
bilirubin (regulates) STON2	bilirubin		ENSG00000140022.14	EE	blood.muscle	1	0.313246
bilirubin (regulates) STRAP	bilirubin		ENSG00000023734.11	EE	blood.muscle	1	0.440598
bilirubin (regulates) STT3B	bilirubin		ENSG00000163527.10	EE	blood.muscle	1	0.258506
bilirubin (regulates) STX8	bilirubin		ENSG00000170310.15	EE	blood.muscle	1	0.167002
bilirubin (regulates) SUCLG1	bilirubin		ENSG00000163541.12	EE	blood.muscle	1	0.153648
bilirubin (regulates) SUN2	bilirubin		ENSG00000100242.16	EE	blood.muscle	1	0.267973
bilirubin (regulates) TACO1	bilirubin		ENSG00000136463.9	EE	blood.muscle	1	0.2294
bilirubin (regulates) TAF13	bilirubin		ENSG00000197780.11	EE	blood.muscle	1	0.222633
bilirubin (regulates) TATDN1	bilirubin		ENSG00000147687.19	EE	blood.muscle	1	0.23873
bilirubin (regulates) TATDN3	bilirubin		ENSG00000203705.11	EE	blood.muscle	1	0.228486
bilirubin (regulates) TAX1BP1	bilirubin		ENSG00000106052.14	EE	blood.muscle	1	0.254614
bilirubin (regulates) TBC1D1	bilirubin		ENSG00000065882.17	EE	blood.muscle	1	0.534953
bilirubin (regulates) TBRG1	bilirubin		ENSG00000154144.13	EE	blood.muscle	1	0.112608
bilirubin (regulates) TBRG4	bilirubin		ENSG00000136270.14	EE	blood.muscle	1	0.174035
bilirubin (regulates) TBX15	bilirubin		ENSG00000092607.15	EE	blood.muscle	1	0.171884
bilirubin (regulates) TCEAL4	bilirubin		ENSG00000133142.19	EE	blood.muscle	1	0.196548
bilirubin (regulates) TEDC1	bilirubin		ENSG00000185347.18	EE	blood.muscle	1	0.110494
bilirubin (regulates) TEX264	bilirubin		ENSG00000164081.13	EE	blood.muscle	1	0.312058
bilirubin (regulates) TFRC	bilirubin		ENSG00000072274.13	EE	blood.muscle	1	0.121975
bilirubin (regulates) TGFB2-AS1	bilirubin		ENSG00000232480.2	EE	blood.muscle	1	0.134032
bilirubin (regulates) THAP2	bilirubin		ENSG00000173451.7	EE	blood.muscle	1	0.19524
bilirubin (regulates) THEM6	bilirubin		ENSG00000130193.8	EE	blood.muscle	1	0.43405
bilirubin (regulates) THOP1	bilirubin		ENSG00000172009.15	EE	blood.muscle	1	0.191126
bilirubin (regulates) THPO	bilirubin		ENSG00000090534.20	EE	blood.muscle	1	0.287905
bilirubin (regulates) THUMPD3	bilirubin		ENSG00000134077.16	EE	blood.muscle	1	0.267897
bilirubin (regulates) TIGAR	bilirubin		ENSG00000078237.7	EE	blood.muscle	1	0.344922
bilirubin (regulates) TIMM10	bilirubin		ENSG00000134809.9	EE	blood.muscle	1	0.198795
bilirubin (regulates) TIMM13	bilirubin		ENSG00000099800.8	EE	blood.muscle	1	0.249838
bilirubin (regulates) TIMM21	bilirubin		ENSG00000075336.12	EE	blood.muscle	1	0.21893
bilirubin (regulates) TIMM23	bilirubin		ENSG00000265354.4	EE	blood.muscle	1	0.150443
bilirubin (regulates) TIMM23B	bilirubin		ENSG00000204152.14	EE	blood.muscle	1	0.109334
bilirubin (regulates) TIMM50	bilirubin		ENSG00000105197.11	EE	blood.muscle	1	0.106642
bilirubin (regulates) TIMM8A	bilirubin		ENSG00000126953.8	EE	blood.muscle	1	0.152037
bilirubin (regulates) TMEM108	bilirubin		ENSG00000144868.14	EE	blood.muscle	1	0.36609
bilirubin (regulates) TMEM11	bilirubin		ENSG00000178307.10	EE	blood.muscle	1	0.451682
bilirubin (regulates) TMEM120A	bilirubin		ENSG00000189077.11	EE	blood.muscle	1	0.218607
bilirubin (regulates) TMEM158	bilirubin		ENSG00000249992.2	EE	blood.muscle	1	0.142443
bilirubin (regulates) TMEM177	bilirubin		ENSG00000144120.13	EE	blood.muscle	1	0.150994
bilirubin (regulates) TMEM192	bilirubin		ENSG00000170088.14	EE	blood.muscle	1	0.61815
bilirubin (regulates) TMEM201	bilirubin		ENSG00000188807.13	EE	blood.muscle	1	0.278874
bilirubin (regulates) TMEM204	bilirubin		ENSG00000131634.14	EE	blood.muscle	1	0.217012
bilirubin (regulates) TMEM223	bilirubin		ENSG00000168569.8	EE	blood.muscle	1	0.162509
bilirubin (regulates) TMEM250	bilirubin		ENSG00000238227.8	EE	blood.muscle	1	0.421222
bilirubin (regulates) TMEM266	bilirubin		ENSG00000169758.13	EE	blood.muscle	1	0.149719
bilirubin (regulates) TMEM53	bilirubin		ENSG00000126106.14	EE	blood.muscle	1	0.220921
bilirubin (regulates) TMEM62	bilirubin		ENSG00000137842.7	EE	blood.muscle	1	0.109983
bilirubin (regulates) TMEM9B	bilirubin		ENSG00000175348.11	EE	blood.muscle	1	0.128517
bilirubin (regulates) TMEM9B-AS1	bilirubin		ENSG00000254860.7	EE	blood.muscle	1	0.147006
bilirubin (regulates) TMTC4	bilirubin		ENSG00000125247.16	EE	blood.muscle	1	0.23401
bilirubin (regulates) TMX2	bilirubin		ENSG00000213593.10	EE	blood.muscle	1	0.102764
bilirubin (regulates) TOMM40	bilirubin		ENSG00000130204.13	EE	blood.muscle	1	0.324246
bilirubin (regulates) TPI1	bilirubin		ENSG00000111669.15	EE	blood.muscle	1	0.214767
bilirubin (regulates) TPRG1L	bilirubin		ENSG00000158109.15	EE	blood.muscle	1	0.335634
bilirubin (regulates) TRAF1	bilirubin		ENSG00000056558.11	EE	blood.muscle	1	0.12827
bilirubin (regulates) TRIM69	bilirubin		ENSG00000185880.13	EE	blood.muscle	1	0.236363
bilirubin (regulates) TRPM2	bilirubin		ENSG00000142185.18	EE	blood.muscle	1	0.207126
bilirubin (regulates) TSEN15	bilirubin		ENSG00000198860.14	EE	blood.muscle	1	0.240859
bilirubin (regulates) TSPAN5	bilirubin		ENSG00000168785.8	EE	blood.muscle	1	0.574849
bilirubin (regulates) TSPAN9	bilirubin		ENSG00000011105.14	EE	blood.muscle	1	0.172049
bilirubin (regulates) TTL	bilirubin		ENSG00000114999.8	EE	blood.muscle	1	0.273516
bilirubin (regulates) TUFM	bilirubin		ENSG00000178952.11	EE	blood.muscle	1	0.312547
bilirubin (regulates) UBA1	bilirubin		ENSG00000130985.17	EE	blood.muscle	1	0.325944
bilirubin (regulates) UBLCP1	bilirubin		ENSG00000164332.8	EE	blood.muscle	1	0.110242
bilirubin (regulates) UBR1	bilirubin		ENSG00000159459.12	EE	blood.muscle	1	0.116729
bilirubin (regulates) UCHL3	bilirubin		ENSG00000118939.18	EE	blood.muscle	1	0.122801
bilirubin (regulates) UCK1	bilirubin		ENSG00000130717.13	EE	blood.muscle	1	0.456371
bilirubin (regulates) UGP2	bilirubin		ENSG00000169764.16	EE	blood.muscle	1	0.158891
bilirubin (regulates) ULK3	bilirubin		ENSG00000140474.14	EE	blood.muscle	1	0.236042
bilirubin (regulates) UPP1	bilirubin		ENSG00000183696.14	EE	blood.muscle	1	0.327429
bilirubin (regulates) UQCC1	bilirubin		ENSG00000101019.22	EE	blood.muscle	1	0.155519
bilirubin (regulates) UQCC2	bilirubin		ENSG00000137288.10	EE	blood.muscle	1	0.254944
bilirubin (regulates) UQCC3	bilirubin		ENSG00000204922.5	EE	blood.muscle	1	0.183698
bilirubin (regulates) URM1	bilirubin		ENSG00000167118.11	EE	blood.muscle	1	0.138812
bilirubin (regulates) UXS1	bilirubin		ENSG00000115652.15	EE	blood.muscle	1	0.195702
bilirubin (regulates) VARS1	bilirubin		ENSG00000204394.13	EE	blood.muscle	1	0.456258
bilirubin (regulates) VCP	bilirubin		ENSG00000165280.18	EE	blood.muscle	1	0.18849
bilirubin (regulates) VDAC3	bilirubin		ENSG00000078668.14	EE	blood.muscle	1	0.113204
bilirubin (regulates) VIPAS39	bilirubin		ENSG00000151445.16	EE	blood.muscle	1	0.160502
bilirubin (regulates) VPS37C	bilirubin		ENSG00000167987.11	EE	blood.muscle	1	0.115987
bilirubin (regulates) VTI1A	bilirubin		ENSG00000151532.14	EE	blood.muscle	1	0.135668
bilirubin (regulates) WDR55	bilirubin		ENSG00000120314.19	EE	blood.muscle	1	0.239315
bilirubin (regulates) WDR77	bilirubin		ENSG00000116455.14	EE	blood.muscle	1	0.1203
bilirubin (regulates) WNK2	bilirubin		ENSG00000165238.17	EE	blood.muscle	1	0.18739
bilirubin (regulates) WRNIP1	bilirubin		ENSG00000124535.16	EE	blood.muscle	1	0.222402
bilirubin (regulates) YIF1A	bilirubin		ENSG00000174851.16	EE	blood.muscle	1	0.199376
bilirubin (regulates) YIF1B	bilirubin		ENSG00000167645.17	EE	blood.muscle	1	0.227232
bilirubin (regulates) YKT6	bilirubin		ENSG00000106636.9	EE	blood.muscle	1	0.372003
bilirubin (regulates) YWHAG	bilirubin		ENSG00000170027.7	EE	blood.muscle	1	0.151016
bilirubin (regulates) ZBED1	bilirubin		ENSG00000214717.12;ENSG00000214717.12_PAR_Y	EE	blood.muscle	1	0.659805
bilirubin (regulates) ZDHHC3	bilirubin		ENSG00000163812.15	EE	blood.muscle	1	0.220057
bilirubin (regulates) ZDHHC5	bilirubin		ENSG00000156599.11	EE	blood.muscle	1	0.465296
bilirubin (regulates) ZFHX2	bilirubin		ENSG00000136367.15	EE	blood.muscle	1	0.162158
bilirubin (regulates) ZFYVE19	bilirubin		ENSG00000166140.17	EE	blood.muscle	1	0.64109
bilirubin (regulates) ZMYND12	bilirubin		ENSG00000066185.13	EE	blood.muscle	1	0.244646
bilirubin (regulates) ZNF593	bilirubin		ENSG00000142684.9	EE	blood.muscle	1	0.195089
bilirubin (regulates) ZNF629	bilirubin		ENSG00000102870.6	EE	blood.muscle	1	0.208564
bilirubin (regulates) ZNF658	bilirubin		ENSG00000274349.5	EE	blood.muscle	1	0.114299
bilirubin (regulates) ZNF775	bilirubin		ENSG00000196456.13	EE	blood.muscle	1	0.179416
bilirubin (regulates) ZNF786	bilirubin		ENSG00000197362.15	EE	blood.muscle	1	0.150943
bilirubin (regulates) ZNF787	bilirubin		ENSG00000142409.6	EE	blood.muscle	1	0.442141
bilirubin (regulates) ZSCAN9	bilirubin		ENSG00000137185.13	EE	blood.muscle	1	0.31583
bilirubin (regulates) ZSWIM7	bilirubin		ENSG00000214941.8	EE	blood.muscle	1	0.148737
bilirubin (regulates) ZSWIM9	bilirubin		ENSG00000185453.13	EE	blood.muscle	1	0.164135
bilirubin (regulates) ZYG11B	bilirubin		ENSG00000162378.13	EE	blood.muscle	1	0.146452
Cotinine (regulates) AACS	Cotinine		ENSG00000081760.17	EE	blood.muscle	1	0.171523
Cotinine (regulates) AAMP	Cotinine		ENSG00000127837.10	EE	blood.muscle	1	0.222732
Cotinine (regulates) ABHD14A	Cotinine		ENSG00000248487.10	EE	blood.muscle	1	0.178086
Cotinine (regulates) ABI2	Cotinine		ENSG00000138443.17	EE	blood.muscle	1	0.143068
Cotinine (regulates) ACAT1	Cotinine		ENSG00000075239.14	EE	blood.muscle	1	0.182947
Cotinine (regulates) ACOT11	Cotinine		ENSG00000162390.18	EE	blood.muscle	1	0.108877
Cotinine (regulates) ACOT9	Cotinine		ENSG00000123130.17	EE	blood.muscle	1	0.169575
Cotinine (regulates) ACSL4	Cotinine		ENSG00000068366.21	EE	blood.muscle	1	0.146481
Cotinine (regulates) ACTN2	Cotinine		ENSG00000077522.15	EE	blood.muscle	1	0.119668
Cotinine (regulates) ADAT2	Cotinine		ENSG00000189007.16	EE	blood.muscle	1	0.161223
Cotinine (regulates) ADGRB2	Cotinine		ENSG00000121753.13	EE	blood.muscle	1	0.253127
Cotinine (regulates) ADGRF4	Cotinine		ENSG00000153294.12	EE	blood.muscle	1	0.229368
Cotinine (regulates) ADPRHL1	Cotinine		ENSG00000153531.15	EE	blood.muscle	1	0.144824
Cotinine (regulates) ADRM1	Cotinine		ENSG00000130706.13	EE	blood.muscle	1	0.132473
Cotinine (regulates) AFG3L2	Cotinine		ENSG00000141385.12	EE	blood.muscle	1	0.204652
Cotinine (regulates) AGBL1	Cotinine		ENSG00000273540.5	EE	blood.muscle	1	0.289144
Cotinine (regulates) AIFM1	Cotinine		ENSG00000156709.15	EE	blood.muscle	1	0.158208
Cotinine (regulates) AJM1	Cotinine		ENSG00000232434.3	EE	blood.muscle	1	0.150724
Cotinine (regulates) AKT1	Cotinine		ENSG00000142208.18	EE	blood.muscle	1	0.191489
Cotinine (regulates) ALDH1L1	Cotinine		ENSG00000144908.14	EE	blood.muscle	1	0.202619
Cotinine (regulates) ALDH1L1-AS2	Cotinine		ENSG00000246022.4	EE	blood.muscle	1	0.236026
Cotinine (regulates) ALX4	Cotinine		ENSG00000052850.8	EE	blood.muscle	1	0.150357
Cotinine (regulates) AMIGO3	Cotinine		ENSG00000176020.9	EE	blood.muscle	1	0.10994
Cotinine (regulates) AMOT	Cotinine		ENSG00000126016.17	EE	blood.muscle	1	0.267801
Cotinine (regulates) ANKRD23	Cotinine		ENSG00000163126.15	EE	blood.muscle	1	0.227694
Cotinine (regulates) ANKRD39	Cotinine		ENSG00000213337.9	EE	blood.muscle	1	0.266265
Cotinine (regulates) ANKRD52	Cotinine		ENSG00000139645.11	EE	blood.muscle	1	0.193704
Cotinine (regulates) ANXA11	Cotinine		ENSG00000122359.18	EE	blood.muscle	1	0.127416
Cotinine (regulates) APBB1	Cotinine		ENSG00000166313.20	EE	blood.muscle	1	0.242341
Cotinine (regulates) APEH	Cotinine		ENSG00000164062.13	EE	blood.muscle	1	0.130685
Cotinine (regulates) APOL5	Cotinine		ENSG00000128313.2	EE	blood.muscle	1	0.224158
Cotinine (regulates) ARAP3	Cotinine		ENSG00000120318.16	EE	blood.muscle	1	0.149924
Cotinine (regulates) ARHGAP6	Cotinine		ENSG00000047648.23	EE	blood.muscle	1	0.203311
Cotinine (regulates) ARHGEF10L	Cotinine		ENSG00000074964.17	EE	blood.muscle	1	0.192746
Cotinine (regulates) ARRDC1-AS1	Cotinine		ENSG00000203993.7	EE	blood.muscle	1	0.321362
Cotinine (regulates) ARSB	Cotinine		ENSG00000113273.17	EE	blood.muscle	1	0.13091
Cotinine (regulates) ARV1	Cotinine		ENSG00000173409.14	EE	blood.muscle	1	0.103562
Cotinine (regulates) AS3MT	Cotinine		ENSG00000214435.9	EE	blood.muscle	1	0.149356
Cotinine (regulates) ASAP3	Cotinine		ENSG00000088280.20	EE	blood.muscle	1	0.190888
Cotinine (regulates) ASCC1	Cotinine		ENSG00000138303.18	EE	blood.muscle	1	0.178585
Cotinine (regulates) ATAD1	Cotinine		ENSG00000138138.14	EE	blood.muscle	1	0.152932
Cotinine (regulates) ATAD3A	Cotinine		ENSG00000197785.14	EE	blood.muscle	1	0.388739
Cotinine (regulates) ATAD3B	Cotinine		ENSG00000160072.20	EE	blood.muscle	1	0.123391
Cotinine (regulates) ATG4D	Cotinine		ENSG00000130734.10	EE	blood.muscle	1	0.121374
Cotinine (regulates) ATP5MC1	Cotinine		ENSG00000159199.14	EE	blood.muscle	1	0.116929
Cotinine (regulates) ATP5MK	Cotinine		ENSG00000173915.16	EE	blood.muscle	1	0.11093
Cotinine (regulates) ATP5PB	Cotinine		ENSG00000116459.11	EE	blood.muscle	1	0.148197
Cotinine (regulates) ATP5PO	Cotinine		ENSG00000241837.7	EE	blood.muscle	1	0.126367
Cotinine (regulates) ATP6AP1	Cotinine		ENSG00000071553.18	EE	blood.muscle	1	0.128444
Cotinine (regulates) ATP6V1D	Cotinine		ENSG00000100554.12	EE	blood.muscle	1	0.104936
Cotinine (regulates) ATP6V1F	Cotinine		ENSG00000128524.5	EE	blood.muscle	1	0.252683
Cotinine (regulates) ATP6V1H	Cotinine		ENSG00000047249.18	EE	blood.muscle	1	0.202222
Cotinine (regulates) BCCIP	Cotinine		ENSG00000107949.17	EE	blood.muscle	1	0.201121
Cotinine (regulates) BCKDHB	Cotinine		ENSG00000083123.15	EE	blood.muscle	1	0.136425
Cotinine (regulates) BDH1	Cotinine		ENSG00000161267.12	EE	blood.muscle	1	0.289386
Cotinine (regulates) BOLA2-SMG1P6	Cotinine		ENSG00000261740.7	EE	blood.muscle	1	0.150438
Cotinine (regulates) BZW2	Cotinine		ENSG00000136261.16	EE	blood.muscle	1	0.293594
Cotinine (regulates) C15orf61	Cotinine		ENSG00000189227.6	EE	blood.muscle	1	0.143763
Cotinine (regulates) C1orf127	Cotinine		ENSG00000175262.14	EE	blood.muscle	1	0.221048
Cotinine (regulates) C3orf18	Cotinine		ENSG00000088543.15	EE	blood.muscle	1	0.274448
Cotinine (regulates) C5orf22	Cotinine		ENSG00000082213.18	EE	blood.muscle	1	0.151691
Cotinine (regulates) C6orf163	Cotinine		ENSG00000203872.7	EE	blood.muscle	1	0.186487
Cotinine (regulates) CALU	Cotinine		ENSG00000128595.17	EE	blood.muscle	1	0.109343
Cotinine (regulates) CCDC47	Cotinine		ENSG00000108588.15	EE	blood.muscle	1	0.133479
Cotinine (regulates) CCDC62	Cotinine		ENSG00000130783.14	EE	blood.muscle	1	0.140167
Cotinine (regulates) CCDC85B	Cotinine		ENSG00000175602.4	EE	blood.muscle	1	0.197525
Cotinine (regulates) CCR3	Cotinine		ENSG00000183625.16	EE	blood.muscle	1	0.122924
Cotinine (regulates) CCT6A	Cotinine		ENSG00000146731.11	EE	blood.muscle	1	0.241653
Cotinine (regulates) CD36	Cotinine		ENSG00000135218.19	EE	blood.muscle	1	0.214821
Cotinine (regulates) CDC26	Cotinine		ENSG00000176386.9	EE	blood.muscle	1	0.161946
Cotinine (regulates) CENPBD1	Cotinine		ENSG00000177946.7	EE	blood.muscle	1	0.111989
Cotinine (regulates) CEP112	Cotinine		ENSG00000154240.17	EE	blood.muscle	1	0.129071
Cotinine (regulates) CFLAR-AS1	Cotinine		ENSG00000226312.7	EE	blood.muscle	1	0.155713
Cotinine (regulates) CHCHD3	Cotinine		ENSG00000106554.13	EE	blood.muscle	1	0.149675
Cotinine (regulates) CHKB-CPT1B	Cotinine		ENSG00000254413.8	EE	blood.muscle	1	0.175412
Cotinine (regulates) CHP1	Cotinine		ENSG00000187446.12	EE	blood.muscle	1	0.166877
Cotinine (regulates) CHUK	Cotinine		ENSG00000213341.11	EE	blood.muscle	1	0.158682
Cotinine (regulates) CIAPIN1	Cotinine		ENSG00000005194.15	EE	blood.muscle	1	0.189749
Cotinine (regulates) CISD2	Cotinine		ENSG00000145354.12	EE	blood.muscle	1	0.123324
Cotinine (regulates) CISD3	Cotinine		ENSG00000277972.2	EE	blood.muscle	1	0.136337
Cotinine (regulates) CKAP5	Cotinine		ENSG00000175216.15	EE	blood.muscle	1	0.165123
Cotinine (regulates) CLEC16A	Cotinine		ENSG00000038532.16	EE	blood.muscle	1	0.214749
Cotinine (regulates) CLK3	Cotinine		ENSG00000179335.20	EE	blood.muscle	1	0.190588
Cotinine (regulates) CLN8	Cotinine		ENSG00000182372.10	EE	blood.muscle	1	0.232773
Cotinine (regulates) CLPB	Cotinine		ENSG00000162129.14	EE	blood.muscle	1	0.119282
Cotinine (regulates) CLTB	Cotinine		ENSG00000175416.16	EE	blood.muscle	1	0.27396
Cotinine (regulates) CLUH	Cotinine		ENSG00000132361.18	EE	blood.muscle	1	0.114064
Cotinine (regulates) CNNM3	Cotinine		ENSG00000168763.16	EE	blood.muscle	1	0.221898
Cotinine (regulates) CNPPD1	Cotinine		ENSG00000115649.16	EE	blood.muscle	1	0.181175
Cotinine (regulates) COA8	Cotinine		ENSG00000256053.9	EE	blood.muscle	1	0.182726
Cotinine (regulates) COMMD1	Cotinine		ENSG00000173163.11	EE	blood.muscle	1	0.138323
Cotinine (regulates) COMMD10	Cotinine		ENSG00000145781.9	EE	blood.muscle	1	0.158052
Cotinine (regulates) COPA	Cotinine		ENSG00000122218.16	EE	blood.muscle	1	0.351985
Cotinine (regulates) COQ5	Cotinine		ENSG00000110871.15	EE	blood.muscle	1	0.137047
Cotinine (regulates) COQ9	Cotinine		ENSG00000088682.14	EE	blood.muscle	1	0.121706
Cotinine (regulates) COX4I1	Cotinine		ENSG00000131143.10	EE	blood.muscle	1	0.123377
Cotinine (regulates) COX5A	Cotinine		ENSG00000178741.12	EE	blood.muscle	1	0.146352
Cotinine (regulates) COX7A2L	Cotinine		ENSG00000115944.15	EE	blood.muscle	1	0.109937
Cotinine (regulates) CPT1B	Cotinine		ENSG00000205560.13	EE	blood.muscle	1	0.176281
Cotinine (regulates) CPT2	Cotinine		ENSG00000157184.7	EE	blood.muscle	1	0.121521
Cotinine (regulates) CPTP	Cotinine		ENSG00000224051.7	EE	blood.muscle	1	0.132827
Cotinine (regulates) CREB3L4	Cotinine		ENSG00000143578.16	EE	blood.muscle	1	0.122149
Cotinine (regulates) CS	Cotinine		ENSG00000062485.19	EE	blood.muscle	1	0.295384
Cotinine (regulates) CSTB	Cotinine		ENSG00000160213.9	EE	blood.muscle	1	0.161176
Cotinine (regulates) CTPS1	Cotinine		ENSG00000171793.16	EE	blood.muscle	1	0.236255
Cotinine (regulates) CUTC	Cotinine		ENSG00000119929.13	EE	blood.muscle	1	0.11695
Cotinine (regulates) CYCS	Cotinine		ENSG00000172115.9	EE	blood.muscle	1	0.123405
Cotinine (regulates) CYP11A1	Cotinine		ENSG00000140459.18	EE	blood.muscle	1	0.148087
Cotinine (regulates) CYP4V2	Cotinine		ENSG00000145476.16	EE	blood.muscle	1	0.182859
Cotinine (regulates) DAGLA	Cotinine		ENSG00000134780.10	EE	blood.muscle	1	0.149595
Cotinine (regulates) DANCR	Cotinine		ENSG00000226950.8	EE	blood.muscle	1	0.418509
Cotinine (regulates) DCAF15	Cotinine		ENSG00000132017.11	EE	blood.muscle	1	0.204368
Cotinine (regulates) DCTN2	Cotinine		ENSG00000175203.17	EE	blood.muscle	1	0.131933
Cotinine (regulates) DCXR	Cotinine		ENSG00000169738.8	EE	blood.muscle	1	0.28627
Cotinine (regulates) DDA1	Cotinine		ENSG00000130311.11	EE	blood.muscle	1	0.102771
Cotinine (regulates) DDX5	Cotinine		ENSG00000108654.16	EE	blood.muscle	1	0.123902
Cotinine (regulates) DHCR24	Cotinine		ENSG00000116133.13	EE	blood.muscle	1	0.290956
Cotinine (regulates) DHCR7	Cotinine		ENSG00000172893.18	EE	blood.muscle	1	0.155658
Cotinine (regulates) DHRS7B	Cotinine		ENSG00000109016.18	EE	blood.muscle	1	0.202423
Cotinine (regulates) DHX16	Cotinine		ENSG00000204560.10	EE	blood.muscle	1	0.1026
Cotinine (regulates) DLAT	Cotinine		ENSG00000150768.17	EE	blood.muscle	1	0.22575
Cotinine (regulates) DMAC1	Cotinine		ENSG00000137038.8	EE	blood.muscle	1	0.100479
Cotinine (regulates) DMAC2	Cotinine		ENSG00000105341.19	EE	blood.muscle	1	0.158309
Cotinine (regulates) DNAJA3	Cotinine		ENSG00000103423.14	EE	blood.muscle	1	0.124582
Cotinine (regulates) DNAJC7	Cotinine		ENSG00000168259.17	EE	blood.muscle	1	0.200267
Cotinine (regulates) DNM2	Cotinine		ENSG00000079805.19	EE	blood.muscle	1	0.20487
Cotinine (regulates) DOK5	Cotinine		ENSG00000101134.12	EE	blood.muscle	1	0.135897
Cotinine (regulates) DPP9	Cotinine		ENSG00000142002.18	EE	blood.muscle	1	0.17363
Cotinine (regulates) DRAP1	Cotinine		ENSG00000175550.8	EE	blood.muscle	1	0.254825
Cotinine (regulates) DSCC1	Cotinine		ENSG00000136982.6	EE	blood.muscle	1	0.315774
Cotinine (regulates) DUSP29	Cotinine		ENSG00000188716.6	EE	blood.muscle	1	0.180812
Cotinine (regulates) DYNC2I1	Cotinine		ENSG00000126870.16	EE	blood.muscle	1	0.185676
Cotinine (regulates) DYNLL2	Cotinine		ENSG00000264364.3	EE	blood.muscle	1	0.116021
Cotinine (regulates) DZIP3	Cotinine		ENSG00000198919.13	EE	blood.muscle	1	0.257409
Cotinine (regulates) E2F4	Cotinine		ENSG00000205250.9	EE	blood.muscle	1	0.146883
Cotinine (regulates) EBAG9	Cotinine		ENSG00000147654.15	EE	blood.muscle	1	0.230819
Cotinine (regulates) ECSIT	Cotinine		ENSG00000130159.15	EE	blood.muscle	1	0.189477
Cotinine (regulates) EIF1AY	Cotinine		ENSG00000198692.10	EE	blood.muscle	1	0.321805
Cotinine (regulates) EIF1B	Cotinine		ENSG00000114784.4	EE	blood.muscle	1	0.108233
Cotinine (regulates) EIF3M	Cotinine		ENSG00000149100.13	EE	blood.muscle	1	0.234193
Cotinine (regulates) EIF5B	Cotinine		ENSG00000158417.11	EE	blood.muscle	1	0.111703
Cotinine (regulates) ELP5	Cotinine		ENSG00000170291.16	EE	blood.muscle	1	0.184493
Cotinine (regulates) ENSG00000177359.21	Cotinine		ENSG00000177359.21	EE	blood.muscle	1	0.124721
Cotinine (regulates) ENSG00000224848.3	Cotinine		ENSG00000224848.3	EE	blood.muscle	1	0.288029
Cotinine (regulates) ENSG00000235296.1	Cotinine		ENSG00000235296.1	EE	blood.muscle	1	0.195249
Cotinine (regulates) ENSG00000243155.1	Cotinine		ENSG00000243155.1	EE	blood.muscle	1	0.106384
Cotinine (regulates) ENSG00000244998.1	Cotinine		ENSG00000244998.1	EE	blood.muscle	1	0.240838
Cotinine (regulates) ENSG00000249626.1	Cotinine		ENSG00000249626.1	EE	blood.muscle	1	0.152327
Cotinine (regulates) ENSG00000250282.1	Cotinine		ENSG00000250282.1	EE	blood.muscle	1	0.21421
Cotinine (regulates) ENSG00000257252.6	Cotinine		ENSG00000257252.6	EE	blood.muscle	1	0.158513
Cotinine (regulates) ENSG00000260542.1	Cotinine		ENSG00000260542.1	EE	blood.muscle	1	0.22689
Cotinine (regulates) ENSG00000265751.1	Cotinine		ENSG00000265751.1	EE	blood.muscle	1	0.148278
Cotinine (regulates) ENSG00000272447.1	Cotinine		ENSG00000272447.1	EE	blood.muscle	1	0.196801
Cotinine (regulates) ENSG00000276805.2	Cotinine		ENSG00000276805.2	EE	blood.muscle	1	0.105199
Cotinine (regulates) ENSG00000277196.4	Cotinine		ENSG00000277196.4	EE	blood.muscle	1	0.140163
Cotinine (regulates) ENSG00000278737.1	Cotinine		ENSG00000278737.1	EE	blood.muscle	1	0.169067
Cotinine (regulates) ENSG00000278817.1	Cotinine		ENSG00000278817.1	EE	blood.muscle	1	0.107665
Cotinine (regulates) ENSG00000279118.1	Cotinine		ENSG00000279118.1	EE	blood.muscle	1	0.103604
Cotinine (regulates) ENSG00000279164.1	Cotinine		ENSG00000279164.1	EE	blood.muscle	1	0.119738
Cotinine (regulates) ENSG00000279789.1	Cotinine		ENSG00000279789.1	EE	blood.muscle	1	0.172561
Cotinine (regulates) ENSG00000281571.2	Cotinine		ENSG00000281571.2	EE	blood.muscle	1	0.101394
Cotinine (regulates) ENSG00000286388.1	Cotinine		ENSG00000286388.1	EE	blood.muscle	1	0.206132
Cotinine (regulates) ENSG00000286658.1	Cotinine		ENSG00000286658.1	EE	blood.muscle	1	0.156746
Cotinine (regulates) ENSG00000286905.1	Cotinine		ENSG00000286905.1	EE	blood.muscle	1	0.1008
Cotinine (regulates) ENSG00000287592.1	Cotinine		ENSG00000287592.1	EE	blood.muscle	1	0.131738
Cotinine (regulates) ENSG00000288612.1	Cotinine		ENSG00000288612.1	EE	blood.muscle	1	0.313464
Cotinine (regulates) ENSG00000288849.1	Cotinine		ENSG00000288849.1	EE	blood.muscle	1	0.104521
Cotinine (regulates) ERCC2	Cotinine		ENSG00000104884.17	EE	blood.muscle	1	0.107799
Cotinine (regulates) ESYT3	Cotinine		ENSG00000158220.14	EE	blood.muscle	1	0.16079
Cotinine (regulates) ETFB	Cotinine		ENSG00000105379.10	EE	blood.muscle	1	0.143042
Cotinine (regulates) ETFDH	Cotinine		ENSG00000171503.13	EE	blood.muscle	1	0.14245
Cotinine (regulates) EXOC6B	Cotinine		ENSG00000144036.16	EE	blood.muscle	1	0.111202
Cotinine (regulates) EXOG	Cotinine		ENSG00000157036.13	EE	blood.muscle	1	0.121949
Cotinine (regulates) FAAHP1	Cotinine		ENSG00000232022.8	EE	blood.muscle	1	0.291104
Cotinine (regulates) FAHD1	Cotinine		ENSG00000180185.12	EE	blood.muscle	1	0.118312
Cotinine (regulates) FAHD2B	Cotinine		ENSG00000144199.12	EE	blood.muscle	1	0.111892
Cotinine (regulates) FAM186A	Cotinine		ENSG00000185958.10	EE	blood.muscle	1	0.106862
Cotinine (regulates) FAM222A-AS1	Cotinine		ENSG00000255650.6	EE	blood.muscle	1	0.130787
Cotinine (regulates) FAM50B	Cotinine		ENSG00000145945.7	EE	blood.muscle	1	0.126876
Cotinine (regulates) FBP2	Cotinine		ENSG00000130957.5	EE	blood.muscle	1	0.273656
Cotinine (regulates) FGF9	Cotinine		ENSG00000102678.7	EE	blood.muscle	1	0.27708
Cotinine (regulates) FH	Cotinine		ENSG00000091483.8	EE	blood.muscle	1	0.130243
Cotinine (regulates) FITM2	Cotinine		ENSG00000197296.6	EE	blood.muscle	1	0.127165
Cotinine (regulates) FKBP2	Cotinine		ENSG00000173486.14	EE	blood.muscle	1	0.131126
Cotinine (regulates) FLAD1	Cotinine		ENSG00000160688.19	EE	blood.muscle	1	0.104739
Cotinine (regulates) FRMD3	Cotinine		ENSG00000172159.16	EE	blood.muscle	1	0.107272
Cotinine (regulates) FRMPD1	Cotinine		ENSG00000070601.10	EE	blood.muscle	1	0.144172
Cotinine (regulates) FXR2	Cotinine		ENSG00000129245.12	EE	blood.muscle	1	0.113432
Cotinine (regulates) GAA	Cotinine		ENSG00000171298.13	EE	blood.muscle	1	0.132069
Cotinine (regulates) GADL1	Cotinine		ENSG00000144644.15	EE	blood.muscle	1	0.156354
Cotinine (regulates) GATB	Cotinine		ENSG00000059691.12	EE	blood.muscle	1	0.234206
Cotinine (regulates) GBX1	Cotinine		ENSG00000164900.5	EE	blood.muscle	1	0.117165
Cotinine (regulates) GCDH	Cotinine		ENSG00000105607.13	EE	blood.muscle	1	0.105977
Cotinine (regulates) GDPD1	Cotinine		ENSG00000153982.11	EE	blood.muscle	1	0.216347
Cotinine (regulates) GNA11	Cotinine		ENSG00000088256.9	EE	blood.muscle	1	0.176741
Cotinine (regulates) GOLGA2	Cotinine		ENSG00000167110.19	EE	blood.muscle	1	0.214769
Cotinine (regulates) GOLGA4	Cotinine		ENSG00000144674.17	EE	blood.muscle	1	0.150966
Cotinine (regulates) GPT	Cotinine		ENSG00000167701.14	EE	blood.muscle	1	0.156799
Cotinine (regulates) GRB2	Cotinine		ENSG00000177885.15	EE	blood.muscle	1	0.134728
Cotinine (regulates) GREB1L	Cotinine		ENSG00000141449.16	EE	blood.muscle	1	0.141364
Cotinine (regulates) GRHPR	Cotinine		ENSG00000137106.18	EE	blood.muscle	1	0.169113
Cotinine (regulates) GRINA	Cotinine		ENSG00000178719.17	EE	blood.muscle	1	0.146935
Cotinine (regulates) GRK2	Cotinine		ENSG00000173020.11	EE	blood.muscle	1	0.114119
Cotinine (regulates) GRM2	Cotinine		ENSG00000164082.15	EE	blood.muscle	1	0.112538
Cotinine (regulates) GRPEL1	Cotinine		ENSG00000109519.13	EE	blood.muscle	1	0.120741
Cotinine (regulates) GRWD1	Cotinine		ENSG00000105447.13	EE	blood.muscle	1	0.11961
Cotinine (regulates) GSTK1	Cotinine		ENSG00000197448.14	EE	blood.muscle	1	0.235841
Cotinine (regulates) GTF2F2	Cotinine		ENSG00000188342.12	EE	blood.muscle	1	0.204421
Cotinine (regulates) GTF3A	Cotinine		ENSG00000122034.17	EE	blood.muscle	1	0.119967
Cotinine (regulates) GTF3C3	Cotinine		ENSG00000119041.11	EE	blood.muscle	1	0.254749
Cotinine (regulates) GUCD1	Cotinine		ENSG00000138867.17	EE	blood.muscle	1	0.110083
Cotinine (regulates) GYS1	Cotinine		ENSG00000104812.15	EE	blood.muscle	1	0.124176
Cotinine (regulates) HADHA	Cotinine		ENSG00000084754.12	EE	blood.muscle	1	0.202645
Cotinine (regulates) HAT1	Cotinine		ENSG00000128708.13	EE	blood.muscle	1	0.173298
Cotinine (regulates) HDDC3	Cotinine		ENSG00000184508.12	EE	blood.muscle	1	0.166174
Cotinine (regulates) HEBP1	Cotinine		ENSG00000013583.10	EE	blood.muscle	1	0.372126
Cotinine (regulates) HEMK1	Cotinine		ENSG00000114735.10	EE	blood.muscle	1	0.101198
Cotinine (regulates) HGH1	Cotinine		ENSG00000235173.7	EE	blood.muscle	1	0.121591
Cotinine (regulates) HINT2	Cotinine		ENSG00000137133.11	EE	blood.muscle	1	0.111048
Cotinine (regulates) HM13	Cotinine		ENSG00000101294.18	EE	blood.muscle	1	0.111475
Cotinine (regulates) HOXA11-AS	Cotinine		ENSG00000240990.10	EE	blood.muscle	1	0.103743
Cotinine (regulates) HPS1	Cotinine		ENSG00000107521.20	EE	blood.muscle	1	0.122043
Cotinine (regulates) HSD17B10	Cotinine		ENSG00000072506.14	EE	blood.muscle	1	0.22602
Cotinine (regulates) HSDL1	Cotinine		ENSG00000103160.12	EE	blood.muscle	1	0.343984
Cotinine (regulates) HSPA2	Cotinine		ENSG00000126803.10	EE	blood.muscle	1	0.383213
Cotinine (regulates) HSPA9	Cotinine		ENSG00000113013.16	EE	blood.muscle	1	0.202412
Cotinine (regulates) HSPBP1	Cotinine		ENSG00000133265.11	EE	blood.muscle	1	0.147747
Cotinine (regulates) IAH1	Cotinine		ENSG00000134330.19	EE	blood.muscle	1	0.256787
Cotinine (regulates) IDH3A	Cotinine		ENSG00000166411.14	EE	blood.muscle	1	0.10052
Cotinine (regulates) IDH3B	Cotinine		ENSG00000101365.21	EE	blood.muscle	1	0.20264
Cotinine (regulates) ILF3	Cotinine		ENSG00000129351.17	EE	blood.muscle	1	0.181359
Cotinine (regulates) IMMT	Cotinine		ENSG00000132305.22	EE	blood.muscle	1	0.147058
Cotinine (regulates) INPP4B	Cotinine		ENSG00000109452.13	EE	blood.muscle	1	0.10829
Cotinine (regulates) IQSEC1	Cotinine		ENSG00000144711.16	EE	blood.muscle	1	0.153594
Cotinine (regulates) KCTD9	Cotinine		ENSG00000104756.16	EE	blood.muscle	1	0.149096
Cotinine (regulates) KIF16B	Cotinine		ENSG00000089177.19	EE	blood.muscle	1	0.130321
Cotinine (regulates) KLC4	Cotinine		ENSG00000137171.15	EE	blood.muscle	1	0.131418
Cotinine (regulates) KLKB1	Cotinine		ENSG00000164344.16	EE	blood.muscle	1	0.314815
Cotinine (regulates) KRT10	Cotinine		ENSG00000186395.9	EE	blood.muscle	1	0.123519
Cotinine (regulates) LAMTOR1	Cotinine		ENSG00000149357.10	EE	blood.muscle	1	0.117728
Cotinine (regulates) LARP6	Cotinine		ENSG00000166173.11	EE	blood.muscle	1	0.22413
Cotinine (regulates) LDHD	Cotinine		ENSG00000166816.15	EE	blood.muscle	1	0.171118
Cotinine (regulates) LINC00327	Cotinine		ENSG00000232977.7	EE	blood.muscle	1	0.16412
Cotinine (regulates) LINC01184	Cotinine		ENSG00000245937.9	EE	blood.muscle	1	0.176269
Cotinine (regulates) LINC01505	Cotinine		ENSG00000234323.9	EE	blood.muscle	1	0.164022
Cotinine (regulates) LINC02541	Cotinine		ENSG00000230943.3	EE	blood.muscle	1	0.149465
Cotinine (regulates) LLPH	Cotinine		ENSG00000139233.7	EE	blood.muscle	1	0.182325
Cotinine (regulates) LMAN2L	Cotinine		ENSG00000114988.12	EE	blood.muscle	1	0.262824
Cotinine (regulates) LRPAP1	Cotinine		ENSG00000163956.13	EE	blood.muscle	1	0.168135
Cotinine (regulates) LRRC25	Cotinine		ENSG00000175489.10	EE	blood.muscle	1	0.122113
Cotinine (regulates) LSM14B	Cotinine		ENSG00000149657.20	EE	blood.muscle	1	0.143407
Cotinine (regulates) MAP1LC3A	Cotinine		ENSG00000101460.13	EE	blood.muscle	1	0.247781
Cotinine (regulates) MAP2K3	Cotinine		ENSG00000034152.19	EE	blood.muscle	1	0.129439
Cotinine (regulates) MAP3K10	Cotinine		ENSG00000130758.8	EE	blood.muscle	1	0.177885
Cotinine (regulates) MARS1	Cotinine		ENSG00000166986.15	EE	blood.muscle	1	0.137662
Cotinine (regulates) MAVS	Cotinine		ENSG00000088888.18	EE	blood.muscle	1	0.135364
Cotinine (regulates) MCM4	Cotinine		ENSG00000104738.18	EE	blood.muscle	1	0.116328
Cotinine (regulates) MEF2C-AS1	Cotinine		ENSG00000248309.8	EE	blood.muscle	1	0.108204
Cotinine (regulates) MFF	Cotinine		ENSG00000168958.20	EE	blood.muscle	1	0.185738
Cotinine (regulates) MFN2	Cotinine		ENSG00000116688.18	EE	blood.muscle	1	0.15018
Cotinine (regulates) MGAT4B	Cotinine		ENSG00000161013.17	EE	blood.muscle	1	0.107788
Cotinine (regulates) MGST2	Cotinine		ENSG00000085871.9	EE	blood.muscle	1	0.195015
Cotinine (regulates) MICOS13	Cotinine		ENSG00000174917.9	EE	blood.muscle	1	0.175149
Cotinine (regulates) MIIP	Cotinine		ENSG00000116691.11	EE	blood.muscle	1	0.16442
Cotinine (regulates) MLEC	Cotinine		ENSG00000110917.8	EE	blood.muscle	1	0.156351
Cotinine (regulates) MLXIPL	Cotinine		ENSG00000009950.16	EE	blood.muscle	1	0.130673
Cotinine (regulates) MMACHC	Cotinine		ENSG00000132763.15	EE	blood.muscle	1	0.210781
Cotinine (regulates) MMUT	Cotinine		ENSG00000146085.8	EE	blood.muscle	1	0.251221
Cotinine (regulates) MPC1	Cotinine		ENSG00000060762.19	EE	blood.muscle	1	0.176117
Cotinine (regulates) MPC2	Cotinine		ENSG00000143158.11	EE	blood.muscle	1	0.110449
Cotinine (regulates) MPHOSPH6	Cotinine		ENSG00000135698.10	EE	blood.muscle	1	0.12263
Cotinine (regulates) MPV17	Cotinine		ENSG00000115204.15	EE	blood.muscle	1	0.142648
Cotinine (regulates) MRM1	Cotinine		ENSG00000278619.5	EE	blood.muscle	1	0.144944
Cotinine (regulates) MROH7-TTC4	Cotinine		ENSG00000271723.5	EE	blood.muscle	1	0.127969
Cotinine (regulates) MRPL12	Cotinine		ENSG00000262814.8	EE	blood.muscle	1	0.130072
Cotinine (regulates) MRPL16	Cotinine		ENSG00000166902.5	EE	blood.muscle	1	0.137079
Cotinine (regulates) MRPL2	Cotinine		ENSG00000112651.12	EE	blood.muscle	1	0.103744
Cotinine (regulates) MRPL23	Cotinine		ENSG00000214026.11	EE	blood.muscle	1	0.179637
Cotinine (regulates) MRPL24	Cotinine		ENSG00000143314.12	EE	blood.muscle	1	0.179805
Cotinine (regulates) MRPL27	Cotinine		ENSG00000108826.16	EE	blood.muscle	1	0.13011
Cotinine (regulates) MRPL3	Cotinine		ENSG00000114686.9	EE	blood.muscle	1	0.177004
Cotinine (regulates) MRPL34	Cotinine		ENSG00000130312.7	EE	blood.muscle	1	0.133147
Cotinine (regulates) MRPL4	Cotinine		ENSG00000105364.14	EE	blood.muscle	1	0.176201
Cotinine (regulates) MRPL41	Cotinine		ENSG00000182154.8	EE	blood.muscle	1	0.152024
Cotinine (regulates) MRPL46	Cotinine		ENSG00000259494.2	EE	blood.muscle	1	0.144457
Cotinine (regulates) MRPS18B	Cotinine		ENSG00000204568.12	EE	blood.muscle	1	0.238069
Cotinine (regulates) MRPS22	Cotinine		ENSG00000175110.14	EE	blood.muscle	1	0.151457
Cotinine (regulates) MRPS31	Cotinine		ENSG00000102738.8	EE	blood.muscle	1	0.177853
Cotinine (regulates) MRPS34	Cotinine		ENSG00000074071.15	EE	blood.muscle	1	0.13263
Cotinine (regulates) MRPS5	Cotinine		ENSG00000144029.12	EE	blood.muscle	1	0.112132
Cotinine (regulates) MRPS7	Cotinine		ENSG00000125445.11	EE	blood.muscle	1	0.100305
Cotinine (regulates) MRPS9	Cotinine		ENSG00000135972.9	EE	blood.muscle	1	0.232826
Cotinine (regulates) MSRB1	Cotinine		ENSG00000198736.13	EE	blood.muscle	1	0.203062
Cotinine (regulates) MTHFD1	Cotinine		ENSG00000100714.17	EE	blood.muscle	1	0.376695
Cotinine (regulates) MTO1	Cotinine		ENSG00000135297.17	EE	blood.muscle	1	0.121396
Cotinine (regulates) MTRR	Cotinine		ENSG00000124275.15	EE	blood.muscle	1	0.101459
Cotinine (regulates) MTX2	Cotinine		ENSG00000128654.14	EE	blood.muscle	1	0.134563
Cotinine (regulates) MYO19	Cotinine		ENSG00000278259.5	EE	blood.muscle	1	0.265841
Cotinine (regulates) NAP1L4	Cotinine		ENSG00000205531.13	EE	blood.muscle	1	0.131949
Cotinine (regulates) NAXE	Cotinine		ENSG00000163382.13	EE	blood.muscle	1	0.107885
Cotinine (regulates) NCBP2AS2	Cotinine		ENSG00000270170.2	EE	blood.muscle	1	0.107591
Cotinine (regulates) NCLN	Cotinine		ENSG00000125912.11	EE	blood.muscle	1	0.151084
Cotinine (regulates) NCOA4	Cotinine		ENSG00000266412.6	EE	blood.muscle	1	0.143865
Cotinine (regulates) NDUFA9	Cotinine		ENSG00000139180.11	EE	blood.muscle	1	0.159278
Cotinine (regulates) NDUFAF2	Cotinine		ENSG00000164182.12	EE	blood.muscle	1	0.12268
Cotinine (regulates) NDUFAF4	Cotinine		ENSG00000123545.6	EE	blood.muscle	1	0.195271
Cotinine (regulates) NDUFB7	Cotinine		ENSG00000099795.7	EE	blood.muscle	1	0.133017
Cotinine (regulates) NDUFB8	Cotinine		ENSG00000166136.16	EE	blood.muscle	1	0.173617
Cotinine (regulates) NDUFS1	Cotinine		ENSG00000023228.14	EE	blood.muscle	1	0.139658
Cotinine (regulates) NDUFS3	Cotinine		ENSG00000213619.11	EE	blood.muscle	1	0.100403
Cotinine (regulates) NDUFS6	Cotinine		ENSG00000145494.12	EE	blood.muscle	1	0.160556
Cotinine (regulates) NDUFV1	Cotinine		ENSG00000167792.13	EE	blood.muscle	1	0.139995
Cotinine (regulates) NDUFV3	Cotinine		ENSG00000160194.18	EE	blood.muscle	1	0.224419
Cotinine (regulates) NFYC	Cotinine		ENSG00000066136.21	EE	blood.muscle	1	0.277191
Cotinine (regulates) NINL	Cotinine		ENSG00000101004.15	EE	blood.muscle	1	0.133673
Cotinine (regulates) NTMT1	Cotinine		ENSG00000148335.15	EE	blood.muscle	1	0.189944
Cotinine (regulates) NUCB1	Cotinine		ENSG00000104805.16	EE	blood.muscle	1	0.281144
Cotinine (regulates) NUDC	Cotinine		ENSG00000090273.14	EE	blood.muscle	1	0.148019
Cotinine (regulates) NUDT16	Cotinine		ENSG00000198585.12	EE	blood.muscle	1	0.267287
Cotinine (regulates) NUDT8	Cotinine		ENSG00000167799.10	EE	blood.muscle	1	0.144862
Cotinine (regulates) NUP50-DT	Cotinine		ENSG00000226328.7	EE	blood.muscle	1	0.136963
Cotinine (regulates) NXPE3	Cotinine		ENSG00000144815.17	EE	blood.muscle	1	0.185197
Cotinine (regulates) OBSCN	Cotinine		ENSG00000154358.23	EE	blood.muscle	1	0.110933
Cotinine (regulates) OCIAD1	Cotinine		ENSG00000109180.15	EE	blood.muscle	1	0.187537
Cotinine (regulates) OLFML2A	Cotinine		ENSG00000185585.20	EE	blood.muscle	1	0.118688
Cotinine (regulates) OMA1	Cotinine		ENSG00000162600.12	EE	blood.muscle	1	0.108756
Cotinine (regulates) ORAI1	Cotinine		ENSG00000276045.3	EE	blood.muscle	1	0.116241
Cotinine (regulates) OSGEPL1	Cotinine		ENSG00000128694.12	EE	blood.muscle	1	0.113158
Cotinine (regulates) OXA1L	Cotinine		ENSG00000155463.14	EE	blood.muscle	1	0.17957
Cotinine (regulates) PACSIN3	Cotinine		ENSG00000165912.16	EE	blood.muscle	1	0.166263
Cotinine (regulates) PAK6	Cotinine		ENSG00000137843.12	EE	blood.muscle	1	0.231491
Cotinine (regulates) PAQR4	Cotinine		ENSG00000162073.14	EE	blood.muscle	1	0.199164
Cotinine (regulates) PAQR9	Cotinine		ENSG00000188582.10	EE	blood.muscle	1	0.112419
Cotinine (regulates) PCAT7	Cotinine		ENSG00000231806.4	EE	blood.muscle	1	0.104957
Cotinine (regulates) PCGF1	Cotinine		ENSG00000115289.14	EE	blood.muscle	1	0.108386
Cotinine (regulates) PCYT2	Cotinine		ENSG00000185813.11	EE	blood.muscle	1	0.230408
Cotinine (regulates) PDP1	Cotinine		ENSG00000164951.16	EE	blood.muscle	1	0.146985
Cotinine (regulates) PEDS1	Cotinine		ENSG00000240849.11	EE	blood.muscle	1	0.123023
Cotinine (regulates) PEPD	Cotinine		ENSG00000124299.15	EE	blood.muscle	1	0.16732
Cotinine (regulates) PEX11A	Cotinine		ENSG00000166821.9	EE	blood.muscle	1	0.112169
Cotinine (regulates) PGAM2	Cotinine		ENSG00000164708.6	EE	blood.muscle	1	0.182264
Cotinine (regulates) PGAM5	Cotinine		ENSG00000247077.7	EE	blood.muscle	1	0.131239
Cotinine (regulates) PGP	Cotinine		ENSG00000184207.9	EE	blood.muscle	1	0.134206
Cotinine (regulates) PHB2	Cotinine		ENSG00000215021.10	EE	blood.muscle	1	0.231023
Cotinine (regulates) PHLDB1	Cotinine		ENSG00000019144.20	EE	blood.muscle	1	0.188202
Cotinine (regulates) PI4KAP2	Cotinine		ENSG00000183506.17	EE	blood.muscle	1	0.182723
Cotinine (regulates) PIGT	Cotinine		ENSG00000124155.19	EE	blood.muscle	1	0.233497
Cotinine (regulates) PKMYT1	Cotinine		ENSG00000127564.17	EE	blood.muscle	1	0.220128
Cotinine (regulates) PLA2G12A	Cotinine		ENSG00000123739.11	EE	blood.muscle	1	0.121041
Cotinine (regulates) PLEC	Cotinine		ENSG00000178209.17	EE	blood.muscle	1	0.129565
Cotinine (regulates) PMPCA	Cotinine		ENSG00000165688.12	EE	blood.muscle	1	0.148704
Cotinine (regulates) PNPLA2	Cotinine		ENSG00000177666.17	EE	blood.muscle	1	0.158158
Cotinine (regulates) POLB	Cotinine		ENSG00000070501.12	EE	blood.muscle	1	0.215383
Cotinine (regulates) POLR3K	Cotinine		ENSG00000161980.6	EE	blood.muscle	1	0.161357
Cotinine (regulates) POP7	Cotinine		ENSG00000172336.5	EE	blood.muscle	1	0.142878
Cotinine (regulates) PPARA	Cotinine		ENSG00000186951.17	EE	blood.muscle	1	0.108234
Cotinine (regulates) PPARGC1B	Cotinine		ENSG00000155846.17	EE	blood.muscle	1	0.131949
Cotinine (regulates) PPM1K	Cotinine		ENSG00000163644.15	EE	blood.muscle	1	0.169917
Cotinine (regulates) PPP1R11	Cotinine		ENSG00000204619.8	EE	blood.muscle	1	0.115987
Cotinine (regulates) PPP1R14B	Cotinine		ENSG00000173457.11	EE	blood.muscle	1	0.251894
Cotinine (regulates) PPP1R3D	Cotinine		ENSG00000132825.7	EE	blood.muscle	1	0.254361
Cotinine (regulates) PPP1R3F	Cotinine		ENSG00000049769.14	EE	blood.muscle	1	0.184263
Cotinine (regulates) PPP5C	Cotinine		ENSG00000011485.15	EE	blood.muscle	1	0.230201
Cotinine (regulates) PRADC1	Cotinine		ENSG00000135617.4	EE	blood.muscle	1	0.156643
Cotinine (regulates) PRDX2	Cotinine		ENSG00000167815.12	EE	blood.muscle	1	0.165367
Cotinine (regulates) PRKAG1	Cotinine		ENSG00000181929.13	EE	blood.muscle	1	0.125841
Cotinine (regulates) PRMT5	Cotinine		ENSG00000100462.16	EE	blood.muscle	1	0.265804
Cotinine (regulates) PSMA3	Cotinine		ENSG00000100567.13	EE	blood.muscle	1	0.220919
Cotinine (regulates) PSMA7	Cotinine		ENSG00000101182.15	EE	blood.muscle	1	0.233041
Cotinine (regulates) PSMC4	Cotinine		ENSG00000013275.8	EE	blood.muscle	1	0.18704
Cotinine (regulates) PSMD13	Cotinine		ENSG00000185627.19	EE	blood.muscle	1	0.114803
Cotinine (regulates) PTGES2	Cotinine		ENSG00000148334.16	EE	blood.muscle	1	0.208006
Cotinine (regulates) PTGR2	Cotinine		ENSG00000140043.12	EE	blood.muscle	1	0.14249
Cotinine (regulates) PTP4A1	Cotinine		ENSG00000112245.13	EE	blood.muscle	1	0.176516
Cotinine (regulates) PUF60	Cotinine		ENSG00000179950.14	EE	blood.muscle	1	0.141557
Cotinine (regulates) PUSL1	Cotinine		ENSG00000169972.12	EE	blood.muscle	1	0.112294
Cotinine (regulates) QARS1	Cotinine		ENSG00000172053.18	EE	blood.muscle	1	0.214085
Cotinine (regulates) RAB11A	Cotinine		ENSG00000103769.10	EE	blood.muscle	1	0.133394
Cotinine (regulates) RAI2	Cotinine		ENSG00000131831.18	EE	blood.muscle	1	0.164038
Cotinine (regulates) RALGPS1	Cotinine		ENSG00000136828.19	EE	blood.muscle	1	0.154343
Cotinine (regulates) RALY	Cotinine		ENSG00000125970.12	EE	blood.muscle	1	0.13773
Cotinine (regulates) RBL1	Cotinine		ENSG00000080839.12	EE	blood.muscle	1	0.188607
Cotinine (regulates) RCL1	Cotinine		ENSG00000120158.12	EE	blood.muscle	1	0.123732
Cotinine (regulates) RGN	Cotinine		ENSG00000130988.13	EE	blood.muscle	1	0.116671
Cotinine (regulates) RGS9BP	Cotinine		ENSG00000186326.4	EE	blood.muscle	1	0.292823
Cotinine (regulates) RNF220	Cotinine		ENSG00000187147.18	EE	blood.muscle	1	0.174571
Cotinine (regulates) RPF1	Cotinine		ENSG00000117133.11	EE	blood.muscle	1	0.215257
Cotinine (regulates) RPF2	Cotinine		ENSG00000197498.13	EE	blood.muscle	1	0.154913
Cotinine (regulates) RPIA	Cotinine		ENSG00000153574.9	EE	blood.muscle	1	0.10933
Cotinine (regulates) RPP25L	Cotinine		ENSG00000164967.10	EE	blood.muscle	1	0.215982
Cotinine (regulates) RPS6KA4	Cotinine		ENSG00000162302.13	EE	blood.muscle	1	0.165386
Cotinine (regulates) RPUSD1	Cotinine		ENSG00000007376.8	EE	blood.muscle	1	0.156953
Cotinine (regulates) RRAGA	Cotinine		ENSG00000155876.6	EE	blood.muscle	1	0.239586
Cotinine (regulates) RUFY1	Cotinine		ENSG00000176783.15	EE	blood.muscle	1	0.202939
Cotinine (regulates) RWDD2A	Cotinine		ENSG00000013392.8	EE	blood.muscle	1	0.111023
Cotinine (regulates) RXRG	Cotinine		ENSG00000143171.13	EE	blood.muscle	1	0.193805
Cotinine (regulates) SAMM50	Cotinine		ENSG00000100347.15	EE	blood.muscle	1	0.16308
Cotinine (regulates) SCAMP3	Cotinine		ENSG00000116521.11	EE	blood.muscle	1	0.238212
Cotinine (regulates) SDF4	Cotinine		ENSG00000078808.19	EE	blood.muscle	1	0.194867
Cotinine (regulates) SELENON	Cotinine		ENSG00000162430.18	EE	blood.muscle	1	0.171177
Cotinine (regulates) SELENOS	Cotinine		ENSG00000131871.15	EE	blood.muscle	1	0.136567
Cotinine (regulates) SFMBT1	Cotinine		ENSG00000163935.14	EE	blood.muscle	1	0.151833
Cotinine (regulates) SFXN4	Cotinine		ENSG00000183605.17	EE	blood.muscle	1	0.106647
Cotinine (regulates) SGTA	Cotinine		ENSG00000104969.11	EE	blood.muscle	1	0.126587
Cotinine (regulates) SIPA1L2	Cotinine		ENSG00000116991.12	EE	blood.muscle	1	0.119025
Cotinine (regulates) SLC25A11	Cotinine		ENSG00000108528.14	EE	blood.muscle	1	0.158192
Cotinine (regulates) SLC25A3	Cotinine		ENSG00000075415.15	EE	blood.muscle	1	0.167444
Cotinine (regulates) SLC25A4	Cotinine		ENSG00000151729.11	EE	blood.muscle	1	0.101989
Cotinine (regulates) SLC25A5-AS1	Cotinine		ENSG00000224281.5	EE	blood.muscle	1	0.309734
Cotinine (regulates) SLC39A13	Cotinine		ENSG00000165915.14	EE	blood.muscle	1	0.190025
Cotinine (regulates) SLCO3A1	Cotinine		ENSG00000176463.14	EE	blood.muscle	1	0.128701
Cotinine (regulates) SLX1B	Cotinine		ENSG00000181625.17	EE	blood.muscle	1	0.190969
Cotinine (regulates) SLX4	Cotinine		ENSG00000188827.11	EE	blood.muscle	1	0.127128
Cotinine (regulates) SMAP1	Cotinine		ENSG00000112305.15	EE	blood.muscle	1	0.142155
Cotinine (regulates) SMIM12	Cotinine		ENSG00000163866.9	EE	blood.muscle	1	0.16453
Cotinine (regulates) SMPX	Cotinine		ENSG00000091482.8	EE	blood.muscle	1	0.165924
Cotinine (regulates) SMTN	Cotinine		ENSG00000183963.19	EE	blood.muscle	1	0.294942
Cotinine (regulates) SND1	Cotinine		ENSG00000197157.11	EE	blood.muscle	1	0.188109
Cotinine (regulates) SNF8	Cotinine		ENSG00000159210.10	EE	blood.muscle	1	0.182442
Cotinine (regulates) SNRPN	Cotinine		ENSG00000128739.23	EE	blood.muscle	1	0.303402
Cotinine (regulates) SNX12	Cotinine		ENSG00000147164.12	EE	blood.muscle	1	0.237703
Cotinine (regulates) SPAG7	Cotinine		ENSG00000091640.8	EE	blood.muscle	1	0.141241
Cotinine (regulates) SPEG	Cotinine		ENSG00000072195.15	EE	blood.muscle	1	0.165378
Cotinine (regulates) SPTBN4	Cotinine		ENSG00000160460.17	EE	blood.muscle	1	0.185126
Cotinine (regulates) SRP54	Cotinine		ENSG00000100883.13	EE	blood.muscle	1	0.192467
Cotinine (regulates) SSR4P1	Cotinine		ENSG00000235374.2	EE	blood.muscle	1	0.139256
Cotinine (regulates) ST8SIA5-DT	Cotinine		ENSG00000270112.4	EE	blood.muscle	1	0.179313
Cotinine (regulates) STRAP	Cotinine		ENSG00000023734.11	EE	blood.muscle	1	0.118565
Cotinine (regulates) STT3B	Cotinine		ENSG00000163527.10	EE	blood.muscle	1	0.156131
Cotinine (regulates) SUB1	Cotinine		ENSG00000113387.12	EE	blood.muscle	1	0.116521
Cotinine (regulates) SUCLG1	Cotinine		ENSG00000163541.12	EE	blood.muscle	1	0.199163
Cotinine (regulates) SUSD4	Cotinine		ENSG00000143502.16	EE	blood.muscle	1	0.134549
Cotinine (regulates) TACO1	Cotinine		ENSG00000136463.9	EE	blood.muscle	1	0.142924
Cotinine (regulates) TALDO1	Cotinine		ENSG00000177156.11	EE	blood.muscle	1	0.221508
Cotinine (regulates) TAPBP	Cotinine		ENSG00000231925.13	EE	blood.muscle	1	0.221385
Cotinine (regulates) TATDN1	Cotinine		ENSG00000147687.19	EE	blood.muscle	1	0.115504
Cotinine (regulates) TAX1BP1	Cotinine		ENSG00000106052.14	EE	blood.muscle	1	0.103643
Cotinine (regulates) TBCA	Cotinine		ENSG00000171530.15	EE	blood.muscle	1	0.175318
Cotinine (regulates) TCP1	Cotinine		ENSG00000120438.12	EE	blood.muscle	1	0.194651
Cotinine (regulates) TEX264	Cotinine		ENSG00000164081.13	EE	blood.muscle	1	0.192882
Cotinine (regulates) TFCP2	Cotinine		ENSG00000135457.11	EE	blood.muscle	1	0.202449
Cotinine (regulates) THEM6	Cotinine		ENSG00000130193.8	EE	blood.muscle	1	0.209526
Cotinine (regulates) THOP1	Cotinine		ENSG00000172009.15	EE	blood.muscle	1	0.181935
Cotinine (regulates) THPO	Cotinine		ENSG00000090534.20	EE	blood.muscle	1	0.199911
Cotinine (regulates) TIGAR	Cotinine		ENSG00000078237.7	EE	blood.muscle	1	0.150187
Cotinine (regulates) TIMM10	Cotinine		ENSG00000134809.9	EE	blood.muscle	1	0.190945
Cotinine (regulates) TIMM13	Cotinine		ENSG00000099800.8	EE	blood.muscle	1	0.122693
Cotinine (regulates) TIMM23	Cotinine		ENSG00000265354.4	EE	blood.muscle	1	0.135912
Cotinine (regulates) TMEM108	Cotinine		ENSG00000144868.14	EE	blood.muscle	1	0.163675
Cotinine (regulates) TMEM11	Cotinine		ENSG00000178307.10	EE	blood.muscle	1	0.245094
Cotinine (regulates) TMEM158	Cotinine		ENSG00000249992.2	EE	blood.muscle	1	0.153471
Cotinine (regulates) TMEM250	Cotinine		ENSG00000238227.8	EE	blood.muscle	1	0.101421
Cotinine (regulates) TMEM266	Cotinine		ENSG00000169758.13	EE	blood.muscle	1	0.217136
Cotinine (regulates) TMEM62	Cotinine		ENSG00000137842.7	EE	blood.muscle	1	0.142691
Cotinine (regulates) TMEM9B	Cotinine		ENSG00000175348.11	EE	blood.muscle	1	0.150051
Cotinine (regulates) TMTC4	Cotinine		ENSG00000125247.16	EE	blood.muscle	1	0.254992
Cotinine (regulates) TMX2	Cotinine		ENSG00000213593.10	EE	blood.muscle	1	0.114681
Cotinine (regulates) TOMM34	Cotinine		ENSG00000025772.8	EE	blood.muscle	1	0.22317
Cotinine (regulates) TOMM40	Cotinine		ENSG00000130204.13	EE	blood.muscle	1	0.14561
Cotinine (regulates) TOMM5	Cotinine		ENSG00000175768.13	EE	blood.muscle	1	0.115244
Cotinine (regulates) TPI1	Cotinine		ENSG00000111669.15	EE	blood.muscle	1	0.108867
Cotinine (regulates) TPRG1L	Cotinine		ENSG00000158109.15	EE	blood.muscle	1	0.122254
Cotinine (regulates) TSG101	Cotinine		ENSG00000074319.13	EE	blood.muscle	1	0.390904
Cotinine (regulates) TSPAN33	Cotinine		ENSG00000158457.6	EE	blood.muscle	1	0.197798
Cotinine (regulates) TSPAN5	Cotinine		ENSG00000168785.8	EE	blood.muscle	1	0.127739
Cotinine (regulates) TTL	Cotinine		ENSG00000114999.8	EE	blood.muscle	1	0.128519
Cotinine (regulates) TUBG1	Cotinine		ENSG00000131462.9	EE	blood.muscle	1	0.190641
Cotinine (regulates) TUFM	Cotinine		ENSG00000178952.11	EE	blood.muscle	1	0.186211
Cotinine (regulates) UBA1	Cotinine		ENSG00000130985.17	EE	blood.muscle	1	0.199855
Cotinine (regulates) UBE2G2	Cotinine		ENSG00000184787.19	EE	blood.muscle	1	0.104074
Cotinine (regulates) UGP2	Cotinine		ENSG00000169764.16	EE	blood.muscle	1	0.122047
Cotinine (regulates) UQCC1	Cotinine		ENSG00000101019.22	EE	blood.muscle	1	0.112964
Cotinine (regulates) UQCC2	Cotinine		ENSG00000137288.10	EE	blood.muscle	1	0.105888
Cotinine (regulates) UQCC3	Cotinine		ENSG00000204922.5	EE	blood.muscle	1	0.147426
Cotinine (regulates) UQCRHL	Cotinine		ENSG00000233954.6	EE	blood.muscle	1	0.109663
Cotinine (regulates) VARS1	Cotinine		ENSG00000204394.13	EE	blood.muscle	1	0.127006
Cotinine (regulates) VCP	Cotinine		ENSG00000165280.18	EE	blood.muscle	1	0.132453
Cotinine (regulates) VDAC3	Cotinine		ENSG00000078668.14	EE	blood.muscle	1	0.221749
Cotinine (regulates) VIPAS39	Cotinine		ENSG00000151445.16	EE	blood.muscle	1	0.114071
Cotinine (regulates) VPS28	Cotinine		ENSG00000160948.14	EE	blood.muscle	1	0.102795
Cotinine (regulates) VTI1A	Cotinine		ENSG00000151532.14	EE	blood.muscle	1	0.22745
Cotinine (regulates) WNK2	Cotinine		ENSG00000165238.17	EE	blood.muscle	1	0.108847
Cotinine (regulates) WRNIP1	Cotinine		ENSG00000124535.16	EE	blood.muscle	1	0.160457
Cotinine (regulates) XPO7	Cotinine		ENSG00000130227.17	EE	blood.muscle	1	0.334306
Cotinine (regulates) YIF1A	Cotinine		ENSG00000174851.16	EE	blood.muscle	1	0.157442
Cotinine (regulates) YIF1B	Cotinine		ENSG00000167645.17	EE	blood.muscle	1	0.188296
Cotinine (regulates) YWHAG	Cotinine		ENSG00000170027.7	EE	blood.muscle	1	0.148055
Cotinine (regulates) ZBED1	Cotinine		ENSG00000214717.12;ENSG00000214717.12_PAR_Y	EE	blood.muscle	1	0.353215
Cotinine (regulates) ZBED5	Cotinine		ENSG00000236287.8	EE	blood.muscle	1	0.136615
Cotinine (regulates) ZDHHC5	Cotinine		ENSG00000156599.11	EE	blood.muscle	1	0.189939
Cotinine (regulates) ZFHX2	Cotinine		ENSG00000136367.15	EE	blood.muscle	1	0.280365
Cotinine (regulates) ZFPM1	Cotinine		ENSG00000179588.9	EE	blood.muscle	1	0.307622
Cotinine (regulates) ZFYVE19	Cotinine		ENSG00000166140.17	EE	blood.muscle	1	0.148636
Cotinine (regulates) ZMYND12	Cotinine		ENSG00000066185.13	EE	blood.muscle	1	0.118656
Cotinine (regulates) ZNF425	Cotinine		ENSG00000204947.9	EE	blood.muscle	1	0.128279
Cotinine (regulates) ZNF593	Cotinine		ENSG00000142684.9	EE	blood.muscle	1	0.137689
Cotinine (regulates) ZNF703	Cotinine		ENSG00000183779.7	EE	blood.muscle	1	0.224663
Cotinine (regulates) ZNF775	Cotinine		ENSG00000196456.13	EE	blood.muscle	1	0.126944
Cotinine (regulates) ZNF787	Cotinine		ENSG00000142409.6	EE	blood.muscle	1	0.182346
Cotinine (regulates) ZSWIM7	Cotinine		ENSG00000214941.8	EE	blood.muscle	1	0.456446
Glutamine (regulates) AAMP	Glutamine		ENSG00000127837.10	EE	blood.muscle	1	0.19711
Glutamine (regulates) ABCB8	Glutamine		ENSG00000197150.13	EE	blood.muscle	1	0.110843
Glutamine (regulates) ABCF2-H2BE1	Glutamine		ENSG00000285292.1	EE	blood.muscle	1	0.245773
Glutamine (regulates) ABHD12	Glutamine		ENSG00000100997.20	EE	blood.muscle	1	0.155343
Glutamine (regulates) ABHD14A	Glutamine		ENSG00000248487.10	EE	blood.muscle	1	0.158624
Glutamine (regulates) ACTR2	Glutamine		ENSG00000138071.15	EE	blood.muscle	1	0.122442
Glutamine (regulates) ADAT2	Glutamine		ENSG00000189007.16	EE	blood.muscle	1	0.143402
Glutamine (regulates) ADCK1	Glutamine		ENSG00000063761.16	EE	blood.muscle	1	0.292738
Glutamine (regulates) ADPRHL1	Glutamine		ENSG00000153531.15	EE	blood.muscle	1	0.124632
Glutamine (regulates) ADRM1	Glutamine		ENSG00000130706.13	EE	blood.muscle	1	0.108805
Glutamine (regulates) AK6	Glutamine		ENSG00000085231.14	EE	blood.muscle	1	0.130155
Glutamine (regulates) ALAS1	Glutamine		ENSG00000023330.15	EE	blood.muscle	1	0.244721
Glutamine (regulates) ALDH1L1-AS2	Glutamine		ENSG00000246022.4	EE	blood.muscle	1	0.203591
Glutamine (regulates) ALG6	Glutamine		ENSG00000088035.18	EE	blood.muscle	1	0.373512
Glutamine (regulates) AMIGO3	Glutamine		ENSG00000176020.9	EE	blood.muscle	1	0.15446
Glutamine (regulates) AMOT	Glutamine		ENSG00000126016.17	EE	blood.muscle	1	0.158625
Glutamine (regulates) AP1M1	Glutamine		ENSG00000072958.9	EE	blood.muscle	1	0.108161
Glutamine (regulates) APBA1	Glutamine		ENSG00000107282.8	EE	blood.muscle	1	0.117371
Glutamine (regulates) APOL5	Glutamine		ENSG00000128313.2	EE	blood.muscle	1	0.14548
Glutamine (regulates) APTX	Glutamine		ENSG00000137074.20	EE	blood.muscle	1	0.220688
Glutamine (regulates) ARAP3	Glutamine		ENSG00000120318.16	EE	blood.muscle	1	0.290196
Glutamine (regulates) ATAD3A	Glutamine		ENSG00000197785.14	EE	blood.muscle	1	0.275758
Glutamine (regulates) ATG101	Glutamine		ENSG00000123395.15	EE	blood.muscle	1	0.133719
Glutamine (regulates) ATG4A	Glutamine		ENSG00000101844.18	EE	blood.muscle	1	0.16633
Glutamine (regulates) ATP6V0D1	Glutamine		ENSG00000159720.13	EE	blood.muscle	1	0.108588
Glutamine (regulates) ATP6V1F	Glutamine		ENSG00000128524.5	EE	blood.muscle	1	0.182131
Glutamine (regulates) ATXN10	Glutamine		ENSG00000130638.17	EE	blood.muscle	1	0.255166
Glutamine (regulates) BLOC1S5	Glutamine		ENSG00000188428.20	EE	blood.muscle	1	0.133003
Glutamine (regulates) BOLA2-SMG1P6	Glutamine		ENSG00000261740.7	EE	blood.muscle	1	0.12795
Glutamine (regulates) CCR3	Glutamine		ENSG00000183625.16	EE	blood.muscle	1	0.297445
Glutamine (regulates) CCT6A	Glutamine		ENSG00000146731.11	EE	blood.muscle	1	0.135922
Glutamine (regulates) CENPBD1	Glutamine		ENSG00000177946.7	EE	blood.muscle	1	0.10045
Glutamine (regulates) CEP112	Glutamine		ENSG00000154240.17	EE	blood.muscle	1	0.195408
Glutamine (regulates) CHKB-CPT1B	Glutamine		ENSG00000254413.8	EE	blood.muscle	1	0.133363
Glutamine (regulates) CHP1	Glutamine		ENSG00000187446.12	EE	blood.muscle	1	0.146589
Glutamine (regulates) CIAO2A	Glutamine		ENSG00000166797.11	EE	blood.muscle	1	0.109699
Glutamine (regulates) CLN5	Glutamine		ENSG00000102805.16	EE	blood.muscle	1	0.214041
Glutamine (regulates) CLUH	Glutamine		ENSG00000132361.18	EE	blood.muscle	1	0.132129
Glutamine (regulates) CMC4	Glutamine		ENSG00000182712.16	EE	blood.muscle	1	0.231769
Glutamine (regulates) CNDP2	Glutamine		ENSG00000133313.15	EE	blood.muscle	1	0.113178
Glutamine (regulates) COA4	Glutamine		ENSG00000181924.7	EE	blood.muscle	1	0.129484
Glutamine (regulates) COA6	Glutamine		ENSG00000168275.16	EE	blood.muscle	1	0.106272
Glutamine (regulates) COA8	Glutamine		ENSG00000256053.9	EE	blood.muscle	1	0.102146
Glutamine (regulates) COMMD1	Glutamine		ENSG00000173163.11	EE	blood.muscle	1	0.17838
Glutamine (regulates) COPA	Glutamine		ENSG00000122218.16	EE	blood.muscle	1	0.117784
Glutamine (regulates) COPG1	Glutamine		ENSG00000181789.14	EE	blood.muscle	1	0.130483
Glutamine (regulates) COQ5	Glutamine		ENSG00000110871.15	EE	blood.muscle	1	0.140299
Glutamine (regulates) CPTP	Glutamine		ENSG00000224051.7	EE	blood.muscle	1	0.188204
Glutamine (regulates) CS	Glutamine		ENSG00000062485.19	EE	blood.muscle	1	0.11122
Glutamine (regulates) CSTB	Glutamine		ENSG00000160213.9	EE	blood.muscle	1	0.201272
Glutamine (regulates) CSTF3	Glutamine		ENSG00000176102.13	EE	blood.muscle	1	0.222095
Glutamine (regulates) CYFIP1	Glutamine		ENSG00000273749.5	EE	blood.muscle	1	0.15756
Glutamine (regulates) DHCR24	Glutamine		ENSG00000116133.13	EE	blood.muscle	1	0.195892
Glutamine (regulates) DHX30	Glutamine		ENSG00000132153.15	EE	blood.muscle	1	0.136212
Glutamine (regulates) DNAJA3	Glutamine		ENSG00000103423.14	EE	blood.muscle	1	0.167927
Glutamine (regulates) DNAJC11	Glutamine		ENSG00000007923.17	EE	blood.muscle	1	0.133285
Glutamine (regulates) DNM2	Glutamine		ENSG00000079805.19	EE	blood.muscle	1	0.160855
Glutamine (regulates) DNPEP	Glutamine		ENSG00000123992.20	EE	blood.muscle	1	0.12518
Glutamine (regulates) DOHH	Glutamine		ENSG00000129932.10	EE	blood.muscle	1	0.272208
Glutamine (regulates) DRAP1	Glutamine		ENSG00000175550.8	EE	blood.muscle	1	0.131842
Glutamine (regulates) DSCC1	Glutamine		ENSG00000136982.6	EE	blood.muscle	1	0.190354
Glutamine (regulates) DUSP13	Glutamine		ENSG00000079393.21	EE	blood.muscle	1	0.102452
Glutamine (regulates) DYNLL2	Glutamine		ENSG00000264364.3	EE	blood.muscle	1	0.146029
Glutamine (regulates) DZIP3	Glutamine		ENSG00000198919.13	EE	blood.muscle	1	0.10118
Glutamine (regulates) EIF1	Glutamine		ENSG00000173812.11	EE	blood.muscle	1	0.217957
Glutamine (regulates) EIF2S2	Glutamine		ENSG00000125977.7	EE	blood.muscle	1	0.165794
Glutamine (regulates) EIF5	Glutamine		ENSG00000100664.11	EE	blood.muscle	1	0.13372
Glutamine (regulates) EIF5B	Glutamine		ENSG00000158417.11	EE	blood.muscle	1	0.129185
Glutamine (regulates) ENSG00000259972.3	Glutamine		ENSG00000259972.3	EE	blood.muscle	1	0.105832
Glutamine (regulates) ENSG00000260542.1	Glutamine		ENSG00000260542.1	EE	blood.muscle	1	0.167982
Glutamine (regulates) ENSG00000262691.1	Glutamine		ENSG00000262691.1	EE	blood.muscle	1	0.256202
Glutamine (regulates) ENSG00000267385.1	Glutamine		ENSG00000267385.1	EE	blood.muscle	1	0.118945
Glutamine (regulates) ENSG00000272789.1	Glutamine		ENSG00000272789.1	EE	blood.muscle	1	0.108453
Glutamine (regulates) ENSG00000277196.4	Glutamine		ENSG00000277196.4	EE	blood.muscle	1	0.128009
Glutamine (regulates) ENSG00000278817.1	Glutamine		ENSG00000278817.1	EE	blood.muscle	1	0.151777
Glutamine (regulates) ENSG00000279118.1	Glutamine		ENSG00000279118.1	EE	blood.muscle	1	0.107859
Glutamine (regulates) ENSG00000286143.1	Glutamine		ENSG00000286143.1	EE	blood.muscle	1	0.105977
Glutamine (regulates) ETFB	Glutamine		ENSG00000105379.10	EE	blood.muscle	1	0.113799
Glutamine (regulates) EVI5L	Glutamine		ENSG00000142459.9	EE	blood.muscle	1	0.225676
Glutamine (regulates) FAHD1	Glutamine		ENSG00000180185.12	EE	blood.muscle	1	0.20222
Glutamine (regulates) FAM120A	Glutamine		ENSG00000048828.17	EE	blood.muscle	1	0.220821
Glutamine (regulates) FAM86JP	Glutamine		ENSG00000171084.16	EE	blood.muscle	1	0.154305
Glutamine (regulates) FLJ38576	Glutamine		ENSG00000279943.1	EE	blood.muscle	1	0.11756
Glutamine (regulates) FLT1	Glutamine		ENSG00000102755.12	EE	blood.muscle	1	0.152276
Glutamine (regulates) FRMD3	Glutamine		ENSG00000172159.16	EE	blood.muscle	1	0.274556
Glutamine (regulates) FUNDC2	Glutamine		ENSG00000165775.18	EE	blood.muscle	1	0.149737
Glutamine (regulates) GADL1	Glutamine		ENSG00000144644.15	EE	blood.muscle	1	0.278805
Glutamine (regulates) GAL3ST3	Glutamine		ENSG00000175229.7	EE	blood.muscle	1	0.121025
Glutamine (regulates) GARS1	Glutamine		ENSG00000106105.15	EE	blood.muscle	1	0.106834
Glutamine (regulates) GATB	Glutamine		ENSG00000059691.12	EE	blood.muscle	1	0.190286
Glutamine (regulates) GDPD1	Glutamine		ENSG00000153982.11	EE	blood.muscle	1	0.151536
Glutamine (regulates) GOLGA2	Glutamine		ENSG00000167110.19	EE	blood.muscle	1	0.238518
Glutamine (regulates) GOLGA4	Glutamine		ENSG00000144674.17	EE	blood.muscle	1	0.135453
Glutamine (regulates) GOLT1B	Glutamine		ENSG00000111711.10	EE	blood.muscle	1	0.126713
Glutamine (regulates) GPATCH4	Glutamine		ENSG00000160818.17	EE	blood.muscle	1	0.100591
Glutamine (regulates) GRHPR	Glutamine		ENSG00000137106.18	EE	blood.muscle	1	0.211317
Glutamine (regulates) GRM2	Glutamine		ENSG00000164082.15	EE	blood.muscle	1	0.222126
Glutamine (regulates) HAT1	Glutamine		ENSG00000128708.13	EE	blood.muscle	1	0.259375
Glutamine (regulates) HGH1	Glutamine		ENSG00000235173.7	EE	blood.muscle	1	0.122986
Glutamine (regulates) HLF	Glutamine		ENSG00000108924.14	EE	blood.muscle	1	0.122638
Glutamine (regulates) HRC	Glutamine		ENSG00000130528.12	EE	blood.muscle	1	0.100229
Glutamine (regulates) HS3ST5	Glutamine		ENSG00000249853.9	EE	blood.muscle	1	0.169847
Glutamine (regulates) HSBP1	Glutamine		ENSG00000230989.8	EE	blood.muscle	1	0.119475
Glutamine (regulates) HSPA9	Glutamine		ENSG00000113013.16	EE	blood.muscle	1	0.109751
Glutamine (regulates) IBA57	Glutamine		ENSG00000181873.13	EE	blood.muscle	1	0.126386
Glutamine (regulates) IDH3A	Glutamine		ENSG00000166411.14	EE	blood.muscle	1	0.156398
Glutamine (regulates) IFFO1	Glutamine		ENSG00000010295.20	EE	blood.muscle	1	0.157582
Glutamine (regulates) ILF3	Glutamine		ENSG00000129351.17	EE	blood.muscle	1	0.237794
Glutamine (regulates) ILVBL	Glutamine		ENSG00000105135.16	EE	blood.muscle	1	0.165519
Glutamine (regulates) IMMT	Glutamine		ENSG00000132305.22	EE	blood.muscle	1	0.128686
Glutamine (regulates) ITPA	Glutamine		ENSG00000125877.13	EE	blood.muscle	1	0.112456
Glutamine (regulates) KAT14	Glutamine		ENSG00000149474.15	EE	blood.muscle	1	0.177051
Glutamine (regulates) KBTBD13	Glutamine		ENSG00000234438.5	EE	blood.muscle	1	0.151019
Glutamine (regulates) KDM7A-DT	Glutamine		ENSG00000260231.2	EE	blood.muscle	1	0.208823
Glutamine (regulates) KIF16B	Glutamine		ENSG00000089177.19	EE	blood.muscle	1	0.217761
Glutamine (regulates) LAMB3	Glutamine		ENSG00000196878.15	EE	blood.muscle	1	0.123197
Glutamine (regulates) LARP6	Glutamine		ENSG00000166173.11	EE	blood.muscle	1	0.10662
Glutamine (regulates) LINC00327	Glutamine		ENSG00000232977.7	EE	blood.muscle	1	0.102339
Glutamine (regulates) LINC01505	Glutamine		ENSG00000234323.9	EE	blood.muscle	1	0.171652
Glutamine (regulates) LINC02541	Glutamine		ENSG00000230943.3	EE	blood.muscle	1	0.237613
Glutamine (regulates) LRRC25	Glutamine		ENSG00000175489.10	EE	blood.muscle	1	0.135648
Glutamine (regulates) LSM1	Glutamine		ENSG00000175324.10	EE	blood.muscle	1	0.207905
Glutamine (regulates) LSM14B	Glutamine		ENSG00000149657.20	EE	blood.muscle	1	0.118025
Glutamine (regulates) LYPLA1	Glutamine		ENSG00000120992.18	EE	blood.muscle	1	0.109615
Glutamine (regulates) LYRM7	Glutamine		ENSG00000186687.16	EE	blood.muscle	1	0.120885
Glutamine (regulates) MAP6D1	Glutamine		ENSG00000180834.8	EE	blood.muscle	1	0.206489
Glutamine (regulates) MAPKAPK3	Glutamine		ENSG00000114738.11	EE	blood.muscle	1	0.128975
Glutamine (regulates) MASP1	Glutamine		ENSG00000127241.18	EE	blood.muscle	1	0.240646
Glutamine (regulates) MAVS	Glutamine		ENSG00000088888.18	EE	blood.muscle	1	0.237747
Glutamine (regulates) MEF2C-AS1	Glutamine		ENSG00000248309.8	EE	blood.muscle	1	0.144602
Glutamine (regulates) MIIP	Glutamine		ENSG00000116691.11	EE	blood.muscle	1	0.167885
Glutamine (regulates) MLEC	Glutamine		ENSG00000110917.8	EE	blood.muscle	1	0.19864
Glutamine (regulates) MLX	Glutamine		ENSG00000108788.12	EE	blood.muscle	1	0.180426
Glutamine (regulates) MPHOSPH6	Glutamine		ENSG00000135698.10	EE	blood.muscle	1	0.105711
Glutamine (regulates) MPI	Glutamine		ENSG00000178802.18	EE	blood.muscle	1	0.100023
Glutamine (regulates) MPV17	Glutamine		ENSG00000115204.15	EE	blood.muscle	1	0.277752
Glutamine (regulates) MRFAP1	Glutamine		ENSG00000179010.16	EE	blood.muscle	1	0.242387
Glutamine (regulates) MRPL16	Glutamine		ENSG00000166902.5	EE	blood.muscle	1	0.129257
Glutamine (regulates) MRPL18	Glutamine		ENSG00000112110.10	EE	blood.muscle	1	0.161232
Glutamine (regulates) MRPS34	Glutamine		ENSG00000074071.15	EE	blood.muscle	1	0.217129
Glutamine (regulates) MRPS9	Glutamine		ENSG00000135972.9	EE	blood.muscle	1	0.168634
Glutamine (regulates) MSRB1	Glutamine		ENSG00000198736.13	EE	blood.muscle	1	0.10731
Glutamine (regulates) MTFR1L	Glutamine		ENSG00000117640.18	EE	blood.muscle	1	0.207132
Glutamine (regulates) MTHFD1	Glutamine		ENSG00000100714.17	EE	blood.muscle	1	0.151238
Glutamine (regulates) MTOR	Glutamine		ENSG00000198793.13	EE	blood.muscle	1	0.118841
Glutamine (regulates) MYO19	Glutamine		ENSG00000278259.5	EE	blood.muscle	1	0.150362
Glutamine (regulates) NDUFS7	Glutamine		ENSG00000115286.21	EE	blood.muscle	1	0.122271
Glutamine (regulates) NFIB	Glutamine		ENSG00000147862.18	EE	blood.muscle	1	0.134163
Glutamine (regulates) NOC2L	Glutamine		ENSG00000188976.11	EE	blood.muscle	1	0.22662
Glutamine (regulates) NOC2LP1	Glutamine		ENSG00000213225.7	EE	blood.muscle	1	0.116308
Glutamine (regulates) NOC4L	Glutamine		ENSG00000184967.7	EE	blood.muscle	1	0.182298
Glutamine (regulates) NOS1	Glutamine		ENSG00000089250.20	EE	blood.muscle	1	0.108346
Glutamine (regulates) NTMT1	Glutamine		ENSG00000148335.15	EE	blood.muscle	1	0.12243
Glutamine (regulates) NTPCR	Glutamine		ENSG00000135778.12	EE	blood.muscle	1	0.108686
Glutamine (regulates) NUCB1	Glutamine		ENSG00000104805.16	EE	blood.muscle	1	0.139341
Glutamine (regulates) NUDC	Glutamine		ENSG00000090273.14	EE	blood.muscle	1	0.137888
Glutamine (regulates) NUDT9	Glutamine		ENSG00000170502.13	EE	blood.muscle	1	0.188991
Glutamine (regulates) OBSCN	Glutamine		ENSG00000154358.23	EE	blood.muscle	1	0.130012
Glutamine (regulates) OCIAD1	Glutamine		ENSG00000109180.15	EE	blood.muscle	1	0.148297
Glutamine (regulates) OSGEPL1	Glutamine		ENSG00000128694.12	EE	blood.muscle	1	0.246858
Glutamine (regulates) OXA1L	Glutamine		ENSG00000155463.14	EE	blood.muscle	1	0.212822
Glutamine (regulates) PAQR4	Glutamine		ENSG00000162073.14	EE	blood.muscle	1	0.112465
Glutamine (regulates) PCGF1	Glutamine		ENSG00000115289.14	EE	blood.muscle	1	0.117609
Glutamine (regulates) PCYT2	Glutamine		ENSG00000185813.11	EE	blood.muscle	1	0.143515
Glutamine (regulates) PDK2	Glutamine		ENSG00000005882.12	EE	blood.muscle	1	0.148424
Glutamine (regulates) PDP1	Glutamine		ENSG00000164951.16	EE	blood.muscle	1	0.138039
Glutamine (regulates) PGRMC2	Glutamine		ENSG00000164040.18	EE	blood.muscle	1	0.242587
Glutamine (regulates) PHB2	Glutamine		ENSG00000215021.10	EE	blood.muscle	1	0.12324
Glutamine (regulates) PHLDB1	Glutamine		ENSG00000019144.20	EE	blood.muscle	1	0.103276
Glutamine (regulates) PIGT	Glutamine		ENSG00000124155.19	EE	blood.muscle	1	0.167688
Glutamine (regulates) PITX1	Glutamine		ENSG00000069011.16	EE	blood.muscle	1	0.157091
Glutamine (regulates) PLBD1-AS1	Glutamine		ENSG00000256751.6	EE	blood.muscle	1	0.230863
Glutamine (regulates) PLEC	Glutamine		ENSG00000178209.17	EE	blood.muscle	1	0.10419
Glutamine (regulates) PLEKHH1	Glutamine		ENSG00000054690.14	EE	blood.muscle	1	0.213271
Glutamine (regulates) PLGRKT	Glutamine		ENSG00000107020.10	EE	blood.muscle	1	0.147147
Glutamine (regulates) PMF1	Glutamine		ENSG00000160783.19	EE	blood.muscle	1	0.237507
Glutamine (regulates) PPP1R3D	Glutamine		ENSG00000132825.7	EE	blood.muscle	1	0.109816
Glutamine (regulates) PPP1R3F	Glutamine		ENSG00000049769.14	EE	blood.muscle	1	0.200383
Glutamine (regulates) PPP2R1A	Glutamine		ENSG00000105568.18	EE	blood.muscle	1	0.166302
Glutamine (regulates) PRELID3B	Glutamine		ENSG00000101166.16	EE	blood.muscle	1	0.10506
Glutamine (regulates) PRICKLE1	Glutamine		ENSG00000139174.12	EE	blood.muscle	1	0.204846
Glutamine (regulates) PRMT5	Glutamine		ENSG00000100462.16	EE	blood.muscle	1	0.215705
Glutamine (regulates) PRSS23	Glutamine		ENSG00000150687.12	EE	blood.muscle	1	0.121187
Glutamine (regulates) PSMA3	Glutamine		ENSG00000100567.13	EE	blood.muscle	1	0.118316
Glutamine (regulates) PSMD13	Glutamine		ENSG00000185627.19	EE	blood.muscle	1	0.23021
Glutamine (regulates) PTP4A1	Glutamine		ENSG00000112245.13	EE	blood.muscle	1	0.112043
Glutamine (regulates) PYROXD1	Glutamine		ENSG00000121350.16	EE	blood.muscle	1	0.139432
Glutamine (regulates) RAI2	Glutamine		ENSG00000131831.18	EE	blood.muscle	1	0.109878
Glutamine (regulates) RFK	Glutamine		ENSG00000135002.12	EE	blood.muscle	1	0.128427
Glutamine (regulates) RGN	Glutamine		ENSG00000130988.13	EE	blood.muscle	1	0.111746
Glutamine (regulates) RIOK3	Glutamine		ENSG00000101782.15	EE	blood.muscle	1	0.1308
Glutamine (regulates) RN7SKP23	Glutamine		ENSG00000280039.1	EE	blood.muscle	1	0.135038
Glutamine (regulates) RNF220	Glutamine		ENSG00000187147.18	EE	blood.muscle	1	0.144125
Glutamine (regulates) RNF5	Glutamine		ENSG00000204308.8	EE	blood.muscle	1	0.155467
Glutamine (regulates) RPF1	Glutamine		ENSG00000117133.11	EE	blood.muscle	1	0.109122
Glutamine (regulates) RPS6KA2	Glutamine		ENSG00000071242.12	EE	blood.muscle	1	0.288475
Glutamine (regulates) RPTOR	Glutamine		ENSG00000141564.15	EE	blood.muscle	1	0.225262
Glutamine (regulates) RRP7A	Glutamine		ENSG00000189306.11	EE	blood.muscle	1	0.188848
Glutamine (regulates) RTN4IP1	Glutamine		ENSG00000130347.13	EE	blood.muscle	1	0.171393
Glutamine (regulates) RXRG	Glutamine		ENSG00000143171.13	EE	blood.muscle	1	0.15371
Glutamine (regulates) SEC22A	Glutamine		ENSG00000121542.12	EE	blood.muscle	1	0.108189
Glutamine (regulates) SERPINI1	Glutamine		ENSG00000163536.13	EE	blood.muscle	1	0.118127
Glutamine (regulates) SFMBT1	Glutamine		ENSG00000163935.14	EE	blood.muscle	1	0.185518
Glutamine (regulates) SGTA	Glutamine		ENSG00000104969.11	EE	blood.muscle	1	0.157068
Glutamine (regulates) SHCBP1	Glutamine		ENSG00000171241.9	EE	blood.muscle	1	0.250085
Glutamine (regulates) SLC14A1	Glutamine		ENSG00000141469.18	EE	blood.muscle	1	0.174007
Glutamine (regulates) SLC16A3	Glutamine		ENSG00000141526.18	EE	blood.muscle	1	0.199398
Glutamine (regulates) SLC1A4	Glutamine		ENSG00000115902.11	EE	blood.muscle	1	0.104468
Glutamine (regulates) SLC25A12	Glutamine		ENSG00000115840.14	EE	blood.muscle	1	0.201654
Glutamine (regulates) SLC25A5-AS1	Glutamine		ENSG00000224281.5	EE	blood.muscle	1	0.114628
Glutamine (regulates) SNX17	Glutamine		ENSG00000115234.11	EE	blood.muscle	1	0.10764
Glutamine (regulates) SPAG7	Glutamine		ENSG00000091640.8	EE	blood.muscle	1	0.150755
Glutamine (regulates) SPATA7	Glutamine		ENSG00000042317.17	EE	blood.muscle	1	0.10637
Glutamine (regulates) SPCS3	Glutamine		ENSG00000129128.13	EE	blood.muscle	1	0.131536
Glutamine (regulates) SPEG	Glutamine		ENSG00000072195.15	EE	blood.muscle	1	0.187015
Glutamine (regulates) SPIRE1	Glutamine		ENSG00000134278.16	EE	blood.muscle	1	0.14391
Glutamine (regulates) SPOCK1	Glutamine		ENSG00000152377.14	EE	blood.muscle	1	0.212451
Glutamine (regulates) SPTBN4	Glutamine		ENSG00000160460.17	EE	blood.muscle	1	0.227796
Glutamine (regulates) SRGAP3	Glutamine		ENSG00000196220.17	EE	blood.muscle	1	0.149614
Glutamine (regulates) SRRM3	Glutamine		ENSG00000177679.16	EE	blood.muscle	1	0.10054
Glutamine (regulates) ST3GAL4	Glutamine		ENSG00000110080.20	EE	blood.muscle	1	0.206332
Glutamine (regulates) ST8SIA5	Glutamine		ENSG00000101638.14	EE	blood.muscle	1	0.26191
Glutamine (regulates) ST8SIA5-DT	Glutamine		ENSG00000270112.4	EE	blood.muscle	1	0.239486
Glutamine (regulates) STOML1	Glutamine		ENSG00000067221.14	EE	blood.muscle	1	0.101498
Glutamine (regulates) STX8	Glutamine		ENSG00000170310.15	EE	blood.muscle	1	0.122271
Glutamine (regulates) SUN2	Glutamine		ENSG00000100242.16	EE	blood.muscle	1	0.222314
Glutamine (regulates) TAF13	Glutamine		ENSG00000197780.11	EE	blood.muscle	1	0.190379
Glutamine (regulates) TATDN1	Glutamine		ENSG00000147687.19	EE	blood.muscle	1	0.164865
Glutamine (regulates) TCP1	Glutamine		ENSG00000120438.12	EE	blood.muscle	1	0.1435
Glutamine (regulates) TFRC	Glutamine		ENSG00000072274.13	EE	blood.muscle	1	0.161585
Glutamine (regulates) THAP2	Glutamine		ENSG00000173451.7	EE	blood.muscle	1	0.134266
Glutamine (regulates) THOP1	Glutamine		ENSG00000172009.15	EE	blood.muscle	1	0.132563
Glutamine (regulates) THPO	Glutamine		ENSG00000090534.20	EE	blood.muscle	1	0.102248
Glutamine (regulates) TIGAR	Glutamine		ENSG00000078237.7	EE	blood.muscle	1	0.146214
Glutamine (regulates) TIMM21	Glutamine		ENSG00000075336.12	EE	blood.muscle	1	0.125613
Glutamine (regulates) TIMM23B	Glutamine		ENSG00000204152.14	EE	blood.muscle	1	0.122242
Glutamine (regulates) TIMM50	Glutamine		ENSG00000105197.11	EE	blood.muscle	1	0.100741
Glutamine (regulates) TMEM108	Glutamine		ENSG00000144868.14	EE	blood.muscle	1	0.132094
Glutamine (regulates) TMEM11	Glutamine		ENSG00000178307.10	EE	blood.muscle	1	0.128253
Glutamine (regulates) TMEM117	Glutamine		ENSG00000139173.10	EE	blood.muscle	1	0.174122
Glutamine (regulates) TMEM144	Glutamine		ENSG00000164124.11	EE	blood.muscle	1	0.103485
Glutamine (regulates) TMEM186	Glutamine		ENSG00000184857.8	EE	blood.muscle	1	0.112071
Glutamine (regulates) TMEM192	Glutamine		ENSG00000170088.14	EE	blood.muscle	1	0.258173
Glutamine (regulates) TMEM201	Glutamine		ENSG00000188807.13	EE	blood.muscle	1	0.217911
Glutamine (regulates) TMEM266	Glutamine		ENSG00000169758.13	EE	blood.muscle	1	0.147312
Glutamine (regulates) TMEM9B	Glutamine		ENSG00000175348.11	EE	blood.muscle	1	0.158634
Glutamine (regulates) TMEM9B-AS1	Glutamine		ENSG00000254860.7	EE	blood.muscle	1	0.134181
Glutamine (regulates) TNNI3K	Glutamine		ENSG00000116783.15	EE	blood.muscle	1	0.139045
Glutamine (regulates) TOMM34	Glutamine		ENSG00000025772.8	EE	blood.muscle	1	0.15746
Glutamine (regulates) TOMM40	Glutamine		ENSG00000130204.13	EE	blood.muscle	1	0.157239
Glutamine (regulates) TPI1	Glutamine		ENSG00000111669.15	EE	blood.muscle	1	0.122415
Glutamine (regulates) TPRG1L	Glutamine		ENSG00000158109.15	EE	blood.muscle	1	0.10983
Glutamine (regulates) TRIM69	Glutamine		ENSG00000185880.13	EE	blood.muscle	1	0.105735
Glutamine (regulates) TRPM2	Glutamine		ENSG00000142185.18	EE	blood.muscle	1	0.215599
Glutamine (regulates) TSNAX	Glutamine		ENSG00000116918.15	EE	blood.muscle	1	0.143602
Glutamine (regulates) TSPAN9	Glutamine		ENSG00000011105.14	EE	blood.muscle	1	0.105874
Glutamine (regulates) TUBG1	Glutamine		ENSG00000131462.9	EE	blood.muscle	1	0.109265
Glutamine (regulates) TUFM	Glutamine		ENSG00000178952.11	EE	blood.muscle	1	0.114456
Glutamine (regulates) UBA1	Glutamine		ENSG00000130985.17	EE	blood.muscle	1	0.103969
Glutamine (regulates) UCK1	Glutamine		ENSG00000130717.13	EE	blood.muscle	1	0.274709
Glutamine (regulates) UXS1	Glutamine		ENSG00000115652.15	EE	blood.muscle	1	0.153452
Glutamine (regulates) VPS37C	Glutamine		ENSG00000167987.11	EE	blood.muscle	1	0.120237
Glutamine (regulates) VTI1A	Glutamine		ENSG00000151532.14	EE	blood.muscle	1	0.171896
Glutamine (regulates) WRNIP1	Glutamine		ENSG00000124535.16	EE	blood.muscle	1	0.120304
Glutamine (regulates) ZBED1	Glutamine		ENSG00000214717.12;ENSG00000214717.12_PAR_Y	EE	blood.muscle	1	0.100225
Glutamine (regulates) ZDHHC3	Glutamine		ENSG00000163812.15	EE	blood.muscle	1	0.136627
Glutamine (regulates) ZFYVE19	Glutamine		ENSG00000166140.17	EE	blood.muscle	1	0.177261
Glutamine (regulates) ZNF346	Glutamine		ENSG00000113761.12	EE	blood.muscle	1	0.116703
Glutamine (regulates) ZNF425	Glutamine		ENSG00000204947.9	EE	blood.muscle	1	0.133236
Glutamine (regulates) ZNF629	Glutamine		ENSG00000102870.6	EE	blood.muscle	1	0.221555
Glutamine (regulates) ZNF787	Glutamine		ENSG00000142409.6	EE	blood.muscle	1	0.122704
Glutamine (regulates) ZNF81	Glutamine		ENSG00000197779.15	EE	blood.muscle	1	0.140706
Glutamine (regulates) ZSWIM7	Glutamine		ENSG00000214941.8	EE	blood.muscle	1	0.192598
GMP (regulates) ABI2	GMP		ENSG00000138443.17	EE	blood.muscle	1	0.219109
GMP (regulates) ACSL1	GMP		ENSG00000151726.15	EE	blood.muscle	1	0.126862
GMP (regulates) ADCK1	GMP		ENSG00000063761.16	EE	blood.muscle	1	0.284532
GMP (regulates) ALDH1B1	GMP		ENSG00000137124.8	EE	blood.muscle	1	0.140947
GMP (regulates) APBA1	GMP		ENSG00000107282.8	EE	blood.muscle	1	0.118147
GMP (regulates) APBB1	GMP		ENSG00000166313.20	EE	blood.muscle	1	0.198224
GMP (regulates) ATPSCKMT	GMP		ENSG00000150756.14	EE	blood.muscle	1	0.224523
GMP (regulates) ATXN10	GMP		ENSG00000130638.17	EE	blood.muscle	1	0.157765
GMP (regulates) BAK1	GMP		ENSG00000030110.14	EE	blood.muscle	1	0.103592
GMP (regulates) BLOC1S5	GMP		ENSG00000188428.20	EE	blood.muscle	1	0.103528
GMP (regulates) C16orf87	GMP		ENSG00000155330.10	EE	blood.muscle	1	0.140835
GMP (regulates) C2CD4C	GMP		ENSG00000183186.8	EE	blood.muscle	1	0.386762
GMP (regulates) CA14	GMP		ENSG00000118298.12	EE	blood.muscle	1	0.119445
GMP (regulates) CCR3	GMP		ENSG00000183625.16	EE	blood.muscle	1	0.157167
GMP (regulates) CFLAR-AS1	GMP		ENSG00000226312.7	EE	blood.muscle	1	0.112323
GMP (regulates) CHKB-CPT1B	GMP		ENSG00000254413.8	EE	blood.muscle	1	0.141367
GMP (regulates) CLN5	GMP		ENSG00000102805.16	EE	blood.muscle	1	0.108768
GMP (regulates) CLPB	GMP		ENSG00000162129.14	EE	blood.muscle	1	0.147196
GMP (regulates) CNDP2	GMP		ENSG00000133313.15	EE	blood.muscle	1	0.11951
GMP (regulates) CNNM3	GMP		ENSG00000168763.16	EE	blood.muscle	1	0.110972
GMP (regulates) COMTD1	GMP		ENSG00000165644.11	EE	blood.muscle	1	0.194205
GMP (regulates) CTSA	GMP		ENSG00000064601.21	EE	blood.muscle	1	0.10738
GMP (regulates) DHCR24	GMP		ENSG00000116133.13	EE	blood.muscle	1	0.10601
GMP (regulates) DUSP29	GMP		ENSG00000188716.6	EE	blood.muscle	1	0.162469
GMP (regulates) ENSG00000177359.21	GMP		ENSG00000177359.21	EE	blood.muscle	1	0.108874
GMP (regulates) ENSG00000233184.8	GMP		ENSG00000233184.8	EE	blood.muscle	1	0.15822
GMP (regulates) ENSG00000249626.1	GMP		ENSG00000249626.1	EE	blood.muscle	1	0.177322
GMP (regulates) ENSG00000280571.2	GMP		ENSG00000280571.2	EE	blood.muscle	1	0.109085
GMP (regulates) ENSG00000281571.2	GMP		ENSG00000281571.2	EE	blood.muscle	1	0.166297
GMP (regulates) ENSG00000284968.1	GMP		ENSG00000284968.1	EE	blood.muscle	1	0.164422
GMP (regulates) ENSG00000286689.1	GMP		ENSG00000286689.1	EE	blood.muscle	1	0.1034
GMP (regulates) ENSG00000288849.1	GMP		ENSG00000288849.1	EE	blood.muscle	1	0.111796
GMP (regulates) FAAHP1	GMP		ENSG00000232022.8	EE	blood.muscle	1	0.147278
GMP (regulates) FAM86DP	GMP		ENSG00000244026.7	EE	blood.muscle	1	0.153745
GMP (regulates) GREB1L	GMP		ENSG00000141449.16	EE	blood.muscle	1	0.117301
GMP (regulates) HADHA	GMP		ENSG00000084754.12	EE	blood.muscle	1	0.119601
GMP (regulates) HGH1	GMP		ENSG00000235173.7	EE	blood.muscle	1	0.20231
GMP (regulates) HOXA11-AS	GMP		ENSG00000240990.10	EE	blood.muscle	1	0.110486
GMP (regulates) KDM1B	GMP		ENSG00000165097.16	EE	blood.muscle	1	0.121521
GMP (regulates) LTV1	GMP		ENSG00000135521.9	EE	blood.muscle	1	0.120928
GMP (regulates) LYPLAL1	GMP		ENSG00000143353.12	EE	blood.muscle	1	0.128482
GMP (regulates) MSH4	GMP		ENSG00000057468.7	EE	blood.muscle	1	0.109335
GMP (regulates) MSMO1	GMP		ENSG00000052802.13	EE	blood.muscle	1	0.128296
GMP (regulates) MYG1	GMP		ENSG00000139637.14	EE	blood.muscle	1	0.143342
GMP (regulates) NOC4L	GMP		ENSG00000184967.7	EE	blood.muscle	1	0.218268
GMP (regulates) PDCD2L	GMP		ENSG00000126249.8	EE	blood.muscle	1	0.120089
GMP (regulates) PEPD	GMP		ENSG00000124299.15	EE	blood.muscle	1	0.178528
GMP (regulates) PITX1	GMP		ENSG00000069011.16	EE	blood.muscle	1	0.14857
GMP (regulates) PPM1J	GMP		ENSG00000155367.16	EE	blood.muscle	1	0.161557
GMP (regulates) PPP5C	GMP		ENSG00000011485.15	EE	blood.muscle	1	0.137468
GMP (regulates) PRICKLE1	GMP		ENSG00000139174.12	EE	blood.muscle	1	0.112011
GMP (regulates) PRMT5	GMP		ENSG00000100462.16	EE	blood.muscle	1	0.106454
GMP (regulates) PSME2	GMP		ENSG00000100911.16	EE	blood.muscle	1	0.117215
GMP (regulates) RCL1	GMP		ENSG00000120158.12	EE	blood.muscle	1	0.116582
GMP (regulates) RHOT2	GMP		ENSG00000140983.14	EE	blood.muscle	1	0.110261
GMP (regulates) RPF2	GMP		ENSG00000197498.13	EE	blood.muscle	1	0.219418
GMP (regulates) RRP7A	GMP		ENSG00000189306.11	EE	blood.muscle	1	0.149015
GMP (regulates) RUFY1	GMP		ENSG00000176783.15	EE	blood.muscle	1	0.151363
GMP (regulates) SERPINI1	GMP		ENSG00000163536.13	EE	blood.muscle	1	0.201998
GMP (regulates) SLC1A4	GMP		ENSG00000115902.11	EE	blood.muscle	1	0.13366
GMP (regulates) SLC25A5-AS1	GMP		ENSG00000224281.5	EE	blood.muscle	1	0.122568
GMP (regulates) SLC2A9	GMP		ENSG00000109667.12	EE	blood.muscle	1	0.109271
GMP (regulates) SMIM7	GMP		ENSG00000214046.9	EE	blood.muscle	1	0.163585
GMP (regulates) SNRPB2	GMP		ENSG00000125870.11	EE	blood.muscle	1	0.141211
GMP (regulates) ST8SIA5	GMP		ENSG00000101638.14	EE	blood.muscle	1	0.11095
GMP (regulates) SUSD4	GMP		ENSG00000143502.16	EE	blood.muscle	1	0.159128
GMP (regulates) TBCD	GMP		ENSG00000141556.22	EE	blood.muscle	1	0.113022
GMP (regulates) TBCE	GMP		ENSG00000284770.2	EE	blood.muscle	1	0.121995
GMP (regulates) TGFB2-AS1	GMP		ENSG00000232480.2	EE	blood.muscle	1	0.162594
GMP (regulates) TNNI3K	GMP		ENSG00000116783.15	EE	blood.muscle	1	0.218731
GMP (regulates) UBA1	GMP		ENSG00000130985.17	EE	blood.muscle	1	0.122296
GMP (regulates) ULK3	GMP		ENSG00000140474.14	EE	blood.muscle	1	0.244164
GMP (regulates) UQCC2	GMP		ENSG00000137288.10	EE	blood.muscle	1	0.116918
GMP (regulates) WNK2	GMP		ENSG00000165238.17	EE	blood.muscle	1	0.106624
GMP (regulates) XIRP2	GMP		ENSG00000163092.22	EE	blood.muscle	1	0.177506
GMP (regulates) XPO7	GMP		ENSG00000130227.17	EE	blood.muscle	1	0.108816
GMP (regulates) ZNF786	GMP		ENSG00000197362.15	EE	blood.muscle	1	0.143352
Hydroxyproline (regulates) AACS	Hydroxyproline		ENSG00000081760.17	EE	blood.muscle	1	0.335226
Hydroxyproline (regulates) AARS2	Hydroxyproline		ENSG00000124608.5	EE	blood.muscle	1	0.193922
Hydroxyproline (regulates) ABCB8	Hydroxyproline		ENSG00000197150.13	EE	blood.muscle	1	0.196282
Hydroxyproline (regulates) ABHD1	Hydroxyproline		ENSG00000143994.14	EE	blood.muscle	1	0.33436
Hydroxyproline (regulates) ABI2	Hydroxyproline		ENSG00000138443.17	EE	blood.muscle	1	0.121357
Hydroxyproline (regulates) ACOT9	Hydroxyproline		ENSG00000123130.17	EE	blood.muscle	1	0.14427
Hydroxyproline (regulates) ACSL1	Hydroxyproline		ENSG00000151726.15	EE	blood.muscle	1	0.101587
Hydroxyproline (regulates) ACY1	Hydroxyproline		ENSG00000243989.9	EE	blood.muscle	1	0.2365
Hydroxyproline (regulates) ADCK1	Hydroxyproline		ENSG00000063761.16	EE	blood.muscle	1	0.110779
Hydroxyproline (regulates) ADGRF4	Hydroxyproline		ENSG00000153294.12	EE	blood.muscle	1	0.188171
Hydroxyproline (regulates) AIFM1	Hydroxyproline		ENSG00000156709.15	EE	blood.muscle	1	0.323915
Hydroxyproline (regulates) AJM1	Hydroxyproline		ENSG00000232434.3	EE	blood.muscle	1	0.156256
Hydroxyproline (regulates) ALAS1	Hydroxyproline		ENSG00000023330.15	EE	blood.muscle	1	0.203591
Hydroxyproline (regulates) AMOT	Hydroxyproline		ENSG00000126016.17	EE	blood.muscle	1	0.194806
Hydroxyproline (regulates) ANK1	Hydroxyproline		ENSG00000029534.21	EE	blood.muscle	1	0.244494
Hydroxyproline (regulates) ANKRD28	Hydroxyproline		ENSG00000206560.12	EE	blood.muscle	1	0.248475
Hydroxyproline (regulates) ANKRD39	Hydroxyproline		ENSG00000213337.9	EE	blood.muscle	1	0.104801
Hydroxyproline (regulates) ANXA6	Hydroxyproline		ENSG00000197043.14	EE	blood.muscle	1	0.11443
Hydroxyproline (regulates) AP5M1	Hydroxyproline		ENSG00000053770.12	EE	blood.muscle	1	0.326822
Hydroxyproline (regulates) APBB1	Hydroxyproline		ENSG00000166313.20	EE	blood.muscle	1	0.146601
Hydroxyproline (regulates) APEH	Hydroxyproline		ENSG00000164062.13	EE	blood.muscle	1	0.127682
Hydroxyproline (regulates) APLN	Hydroxyproline		ENSG00000171388.12	EE	blood.muscle	1	0.12422
Hydroxyproline (regulates) APOO	Hydroxyproline		ENSG00000184831.14	EE	blood.muscle	1	0.181856
Hydroxyproline (regulates) ARHGEF10L	Hydroxyproline		ENSG00000074964.17	EE	blood.muscle	1	0.295729
Hydroxyproline (regulates) ARL1	Hydroxyproline		ENSG00000120805.14	EE	blood.muscle	1	0.144507
Hydroxyproline (regulates) ARPC5L	Hydroxyproline		ENSG00000136950.13	EE	blood.muscle	1	0.255126
Hydroxyproline (regulates) ARSB	Hydroxyproline		ENSG00000113273.17	EE	blood.muscle	1	0.158037
Hydroxyproline (regulates) ASAP3	Hydroxyproline		ENSG00000088280.20	EE	blood.muscle	1	0.194396
Hydroxyproline (regulates) ATAD1	Hydroxyproline		ENSG00000138138.14	EE	blood.muscle	1	0.143723
Hydroxyproline (regulates) ATAD3A	Hydroxyproline		ENSG00000197785.14	EE	blood.muscle	1	0.120938
Hydroxyproline (regulates) ATG4A	Hydroxyproline		ENSG00000101844.18	EE	blood.muscle	1	0.416031
Hydroxyproline (regulates) ATP5F1A	Hydroxyproline		ENSG00000152234.16	EE	blood.muscle	1	0.27781
Hydroxyproline (regulates) ATP5F1B	Hydroxyproline		ENSG00000110955.9	EE	blood.muscle	1	0.232171
Hydroxyproline (regulates) ATP5F1C	Hydroxyproline		ENSG00000165629.20	EE	blood.muscle	1	0.211885
Hydroxyproline (regulates) ATP5F1E	Hydroxyproline		ENSG00000124172.10	EE	blood.muscle	1	0.222524
Hydroxyproline (regulates) ATP5MC1	Hydroxyproline		ENSG00000159199.14	EE	blood.muscle	1	0.155393
Hydroxyproline (regulates) ATP5MC3	Hydroxyproline		ENSG00000154518.10	EE	blood.muscle	1	0.158173
Hydroxyproline (regulates) ATP5MG	Hydroxyproline		ENSG00000167283.9	EE	blood.muscle	1	0.124864
Hydroxyproline (regulates) ATP5MK	Hydroxyproline		ENSG00000173915.16	EE	blood.muscle	1	0.117694
Hydroxyproline (regulates) ATP5PB	Hydroxyproline		ENSG00000116459.11	EE	blood.muscle	1	0.192727
Hydroxyproline (regulates) ATP5PF	Hydroxyproline		ENSG00000154723.13	EE	blood.muscle	1	0.243959
Hydroxyproline (regulates) ATP5PO	Hydroxyproline		ENSG00000241837.7	EE	blood.muscle	1	0.332157
Hydroxyproline (regulates) ATP6AP1	Hydroxyproline		ENSG00000071553.18	EE	blood.muscle	1	0.152823
Hydroxyproline (regulates) ATP6V1D	Hydroxyproline		ENSG00000100554.12	EE	blood.muscle	1	0.260476
Hydroxyproline (regulates) ATXN10	Hydroxyproline		ENSG00000130638.17	EE	blood.muscle	1	0.234604
Hydroxyproline (regulates) AURKAIP1	Hydroxyproline		ENSG00000175756.14	EE	blood.muscle	1	0.227705
Hydroxyproline (regulates) B3GALT6	Hydroxyproline		ENSG00000176022.7	EE	blood.muscle	1	0.180928
Hydroxyproline (regulates) BAK1	Hydroxyproline		ENSG00000030110.14	EE	blood.muscle	1	0.204033
Hydroxyproline (regulates) BDH1	Hydroxyproline		ENSG00000161267.12	EE	blood.muscle	1	0.101535
Hydroxyproline (regulates) BOLA2-SMG1P6	Hydroxyproline		ENSG00000261740.7	EE	blood.muscle	1	0.311171
Hydroxyproline (regulates) BOLA3	Hydroxyproline		ENSG00000163170.12	EE	blood.muscle	1	0.250846
Hydroxyproline (regulates) BPGM	Hydroxyproline		ENSG00000172331.12	EE	blood.muscle	1	0.111949
Hydroxyproline (regulates) BSG	Hydroxyproline		ENSG00000172270.22	EE	blood.muscle	1	0.229505
Hydroxyproline (regulates) C12orf73	Hydroxyproline		ENSG00000204954.10	EE	blood.muscle	1	0.137117
Hydroxyproline (regulates) C16orf91	Hydroxyproline		ENSG00000174109.5	EE	blood.muscle	1	0.225243
Hydroxyproline (regulates) C17orf75	Hydroxyproline		ENSG00000108666.10	EE	blood.muscle	1	0.181495
Hydroxyproline (regulates) C3orf18	Hydroxyproline		ENSG00000088543.15	EE	blood.muscle	1	0.283002
Hydroxyproline (regulates) CA14	Hydroxyproline		ENSG00000118298.12	EE	blood.muscle	1	0.245569
Hydroxyproline (regulates) CCDC62	Hydroxyproline		ENSG00000130783.14	EE	blood.muscle	1	0.103604
Hydroxyproline (regulates) CCDC85B	Hydroxyproline		ENSG00000175602.4	EE	blood.muscle	1	0.270017
Hydroxyproline (regulates) CCT6A	Hydroxyproline		ENSG00000146731.11	EE	blood.muscle	1	0.217895
Hydroxyproline (regulates) CENPBD1	Hydroxyproline		ENSG00000177946.7	EE	blood.muscle	1	0.144103
Hydroxyproline (regulates) CEP112	Hydroxyproline		ENSG00000154240.17	EE	blood.muscle	1	0.146088
Hydroxyproline (regulates) CHCHD3	Hydroxyproline		ENSG00000106554.13	EE	blood.muscle	1	0.143464
Hydroxyproline (regulates) CHKB-CPT1B	Hydroxyproline		ENSG00000254413.8	EE	blood.muscle	1	0.112799
Hydroxyproline (regulates) CHMP4B	Hydroxyproline		ENSG00000101421.4	EE	blood.muscle	1	0.272162
Hydroxyproline (regulates) CIAPIN1	Hydroxyproline		ENSG00000005194.15	EE	blood.muscle	1	0.178845
Hydroxyproline (regulates) CIDECP1	Hydroxyproline		ENSG00000186162.11	EE	blood.muscle	1	0.349554
Hydroxyproline (regulates) CISD2	Hydroxyproline		ENSG00000145354.12	EE	blood.muscle	1	0.210339
Hydroxyproline (regulates) CISD3	Hydroxyproline		ENSG00000277972.2	EE	blood.muscle	1	0.194967
Hydroxyproline (regulates) CKB	Hydroxyproline		ENSG00000166165.14	EE	blood.muscle	1	0.278867
Hydroxyproline (regulates) CKMT2	Hydroxyproline		ENSG00000131730.16	EE	blood.muscle	1	0.235782
Hydroxyproline (regulates) CLK3	Hydroxyproline		ENSG00000179335.20	EE	blood.muscle	1	0.105937
Hydroxyproline (regulates) CLPB	Hydroxyproline		ENSG00000162129.14	EE	blood.muscle	1	0.176658
Hydroxyproline (regulates) CLTB	Hydroxyproline		ENSG00000175416.16	EE	blood.muscle	1	0.268032
Hydroxyproline (regulates) CMC2	Hydroxyproline		ENSG00000103121.9	EE	blood.muscle	1	0.119835
Hydroxyproline (regulates) CNPPD1	Hydroxyproline		ENSG00000115649.16	EE	blood.muscle	1	0.112203
Hydroxyproline (regulates) COA3	Hydroxyproline		ENSG00000183978.8	EE	blood.muscle	1	0.265917
Hydroxyproline (regulates) COA4	Hydroxyproline		ENSG00000181924.7	EE	blood.muscle	1	0.103356
Hydroxyproline (regulates) COA6	Hydroxyproline		ENSG00000168275.16	EE	blood.muscle	1	0.27659
Hydroxyproline (regulates) COPS4	Hydroxyproline		ENSG00000138663.9	EE	blood.muscle	1	0.435243
Hydroxyproline (regulates) COQ10A	Hydroxyproline		ENSG00000135469.14	EE	blood.muscle	1	0.154649
Hydroxyproline (regulates) COQ3	Hydroxyproline		ENSG00000132423.12	EE	blood.muscle	1	0.282219
Hydroxyproline (regulates) COQ5	Hydroxyproline		ENSG00000110871.15	EE	blood.muscle	1	0.180408
Hydroxyproline (regulates) COQ9	Hydroxyproline		ENSG00000088682.14	EE	blood.muscle	1	0.152459
Hydroxyproline (regulates) COX4I1	Hydroxyproline		ENSG00000131143.10	EE	blood.muscle	1	0.256228
Hydroxyproline (regulates) COX5A	Hydroxyproline		ENSG00000178741.12	EE	blood.muscle	1	0.208592
Hydroxyproline (regulates) COX7A2L	Hydroxyproline		ENSG00000115944.15	EE	blood.muscle	1	0.121572
Hydroxyproline (regulates) CPTP	Hydroxyproline		ENSG00000224051.7	EE	blood.muscle	1	0.186988
Hydroxyproline (regulates) CS	Hydroxyproline		ENSG00000062485.19	EE	blood.muscle	1	0.286376
Hydroxyproline (regulates) CSTF3	Hydroxyproline		ENSG00000176102.13	EE	blood.muscle	1	0.130045
Hydroxyproline (regulates) CUTA	Hydroxyproline		ENSG00000112514.18	EE	blood.muscle	1	0.160286
Hydroxyproline (regulates) CUTC	Hydroxyproline		ENSG00000119929.13	EE	blood.muscle	1	0.251776
Hydroxyproline (regulates) CYB5B	Hydroxyproline		ENSG00000103018.18	EE	blood.muscle	1	0.272859
Hydroxyproline (regulates) CYC1	Hydroxyproline		ENSG00000179091.5	EE	blood.muscle	1	0.392022
Hydroxyproline (regulates) CYCS	Hydroxyproline		ENSG00000172115.9	EE	blood.muscle	1	0.159225
Hydroxyproline (regulates) CYP11A1	Hydroxyproline		ENSG00000140459.18	EE	blood.muscle	1	0.185722
Hydroxyproline (regulates) DARS1	Hydroxyproline		ENSG00000115866.11	EE	blood.muscle	1	0.216183
Hydroxyproline (regulates) DCDC2	Hydroxyproline		ENSG00000146038.12	EE	blood.muscle	1	0.137127
Hydroxyproline (regulates) DCXR	Hydroxyproline		ENSG00000169738.8	EE	blood.muscle	1	0.325808
Hydroxyproline (regulates) DECR1	Hydroxyproline		ENSG00000104325.7	EE	blood.muscle	1	0.200622
Hydroxyproline (regulates) DENR	Hydroxyproline		ENSG00000139726.11	EE	blood.muscle	1	0.316296
Hydroxyproline (regulates) DET1	Hydroxyproline		ENSG00000140543.15	EE	blood.muscle	1	0.111866
Hydroxyproline (regulates) DHCR7	Hydroxyproline		ENSG00000172893.18	EE	blood.muscle	1	0.11397
Hydroxyproline (regulates) DLAT	Hydroxyproline		ENSG00000150768.17	EE	blood.muscle	1	0.136415
Hydroxyproline (regulates) DLST	Hydroxyproline		ENSG00000119689.15	EE	blood.muscle	1	0.163892
Hydroxyproline (regulates) DNA2	Hydroxyproline		ENSG00000138346.15	EE	blood.muscle	1	0.221247
Hydroxyproline (regulates) DNAJA3	Hydroxyproline		ENSG00000103423.14	EE	blood.muscle	1	0.231128
Hydroxyproline (regulates) DNAJC11	Hydroxyproline		ENSG00000007923.17	EE	blood.muscle	1	0.180434
Hydroxyproline (regulates) DPH2	Hydroxyproline		ENSG00000132768.14	EE	blood.muscle	1	0.129446
Hydroxyproline (regulates) DPH3	Hydroxyproline		ENSG00000154813.10	EE	blood.muscle	1	0.180279
Hydroxyproline (regulates) DYNLL2	Hydroxyproline		ENSG00000264364.3	EE	blood.muscle	1	0.249699
Hydroxyproline (regulates) ECSIT	Hydroxyproline		ENSG00000130159.15	EE	blood.muscle	1	0.231827
Hydroxyproline (regulates) EFR3B	Hydroxyproline		ENSG00000084710.14	EE	blood.muscle	1	0.360737
Hydroxyproline (regulates) EIF2S2	Hydroxyproline		ENSG00000125977.7	EE	blood.muscle	1	0.107568
Hydroxyproline (regulates) EIF3J	Hydroxyproline		ENSG00000104131.13	EE	blood.muscle	1	0.122777
Hydroxyproline (regulates) EIF5	Hydroxyproline		ENSG00000100664.11	EE	blood.muscle	1	0.106493
Hydroxyproline (regulates) EIPR1	Hydroxyproline		ENSG00000032389.13	EE	blood.muscle	1	0.203375
Hydroxyproline (regulates) ELP5	Hydroxyproline		ENSG00000170291.16	EE	blood.muscle	1	0.155978
Hydroxyproline (regulates) ELP6	Hydroxyproline		ENSG00000163832.16	EE	blood.muscle	1	0.102273
Hydroxyproline (regulates) ENPP4	Hydroxyproline		ENSG00000001561.7	EE	blood.muscle	1	0.218695
Hydroxyproline (regulates) ENSG00000177359.21	Hydroxyproline		ENSG00000177359.21	EE	blood.muscle	1	0.124716
Hydroxyproline (regulates) ENSG00000214135.9	Hydroxyproline		ENSG00000214135.9	EE	blood.muscle	1	0.427997
Hydroxyproline (regulates) ENSG00000249626.1	Hydroxyproline		ENSG00000249626.1	EE	blood.muscle	1	0.126417
Hydroxyproline (regulates) ENSG00000255182.2	Hydroxyproline		ENSG00000255182.2	EE	blood.muscle	1	0.300551
Hydroxyproline (regulates) ENSG00000267385.1	Hydroxyproline		ENSG00000267385.1	EE	blood.muscle	1	0.144884
Hydroxyproline (regulates) ENSG00000272789.1	Hydroxyproline		ENSG00000272789.1	EE	blood.muscle	1	0.106513
Hydroxyproline (regulates) ENSG00000284968.1	Hydroxyproline		ENSG00000284968.1	EE	blood.muscle	1	0.121017
Hydroxyproline (regulates) ENSG00000286689.1	Hydroxyproline		ENSG00000286689.1	EE	blood.muscle	1	0.110826
Hydroxyproline (regulates) ENSG00000286905.1	Hydroxyproline		ENSG00000286905.1	EE	blood.muscle	1	0.123063
Hydroxyproline (regulates) ENSG00000288612.1	Hydroxyproline		ENSG00000288612.1	EE	blood.muscle	1	0.28045
Hydroxyproline (regulates) ENSG00000288849.1	Hydroxyproline		ENSG00000288849.1	EE	blood.muscle	1	0.129201
Hydroxyproline (regulates) ERAL1	Hydroxyproline		ENSG00000132591.12	EE	blood.muscle	1	0.215845
Hydroxyproline (regulates) ETFDH	Hydroxyproline		ENSG00000171503.13	EE	blood.muscle	1	0.124035
Hydroxyproline (regulates) EXOC6B	Hydroxyproline		ENSG00000144036.16	EE	blood.muscle	1	0.268693
Hydroxyproline (regulates) FAM162A	Hydroxyproline		ENSG00000114023.16	EE	blood.muscle	1	0.127635
Hydroxyproline (regulates) FAM210A	Hydroxyproline		ENSG00000177150.13	EE	blood.muscle	1	0.117399
Hydroxyproline (regulates) FAM241B	Hydroxyproline		ENSG00000171224.9	EE	blood.muscle	1	0.143342
Hydroxyproline (regulates) FAM86DP	Hydroxyproline		ENSG00000244026.7	EE	blood.muscle	1	0.283722
Hydroxyproline (regulates) FAN1	Hydroxyproline		ENSG00000198690.10	EE	blood.muscle	1	0.230257
Hydroxyproline (regulates) FASTKD1	Hydroxyproline		ENSG00000138399.18	EE	blood.muscle	1	0.235755
Hydroxyproline (regulates) FASTKD3	Hydroxyproline		ENSG00000124279.12	EE	blood.muscle	1	0.219287
Hydroxyproline (regulates) FBP2	Hydroxyproline		ENSG00000130957.5	EE	blood.muscle	1	0.395137
Hydroxyproline (regulates) FDX1	Hydroxyproline		ENSG00000137714.3	EE	blood.muscle	1	0.125355
Hydroxyproline (regulates) FH	Hydroxyproline		ENSG00000091483.8	EE	blood.muscle	1	0.120071
Hydroxyproline (regulates) FLAD1	Hydroxyproline		ENSG00000160688.19	EE	blood.muscle	1	0.163554
Hydroxyproline (regulates) FLT1	Hydroxyproline		ENSG00000102755.12	EE	blood.muscle	1	0.109747
Hydroxyproline (regulates) FRMD3	Hydroxyproline		ENSG00000172159.16	EE	blood.muscle	1	0.27241
Hydroxyproline (regulates) FUNDC2	Hydroxyproline		ENSG00000165775.18	EE	blood.muscle	1	0.299932
Hydroxyproline (regulates) GADL1	Hydroxyproline		ENSG00000144644.15	EE	blood.muscle	1	0.196262
Hydroxyproline (regulates) GAL3ST3	Hydroxyproline		ENSG00000175229.7	EE	blood.muscle	1	0.11643
Hydroxyproline (regulates) GALM	Hydroxyproline		ENSG00000143891.17	EE	blood.muscle	1	0.144072
Hydroxyproline (regulates) GATB	Hydroxyproline		ENSG00000059691.12	EE	blood.muscle	1	0.134264
Hydroxyproline (regulates) GGPS1	Hydroxyproline		ENSG00000152904.11	EE	blood.muscle	1	0.221822
Hydroxyproline (regulates) GHITM	Hydroxyproline		ENSG00000165678.22	EE	blood.muscle	1	0.141957
Hydroxyproline (regulates) GLRX2	Hydroxyproline		ENSG00000023572.10	EE	blood.muscle	1	0.190884
Hydroxyproline (regulates) GOLT1B	Hydroxyproline		ENSG00000111711.10	EE	blood.muscle	1	0.149915
Hydroxyproline (regulates) GOT1	Hydroxyproline		ENSG00000120053.12	EE	blood.muscle	1	0.10251
Hydroxyproline (regulates) GRB2	Hydroxyproline		ENSG00000177885.15	EE	blood.muscle	1	0.261512
Hydroxyproline (regulates) GREB1L	Hydroxyproline		ENSG00000141449.16	EE	blood.muscle	1	0.166405
Hydroxyproline (regulates) GRHPR	Hydroxyproline		ENSG00000137106.18	EE	blood.muscle	1	0.100778
Hydroxyproline (regulates) GRM2	Hydroxyproline		ENSG00000164082.15	EE	blood.muscle	1	0.158814
Hydroxyproline (regulates) GRPEL1	Hydroxyproline		ENSG00000109519.13	EE	blood.muscle	1	0.117076
Hydroxyproline (regulates) GRSF1	Hydroxyproline		ENSG00000132463.15	EE	blood.muscle	1	0.174583
Hydroxyproline (regulates) GTPBP8	Hydroxyproline		ENSG00000163607.18	EE	blood.muscle	1	0.174546
Hydroxyproline (regulates) GYS1	Hydroxyproline		ENSG00000104812.15	EE	blood.muscle	1	0.132252
Hydroxyproline (regulates) HAT1	Hydroxyproline		ENSG00000128708.13	EE	blood.muscle	1	0.11729
Hydroxyproline (regulates) HCCS	Hydroxyproline		ENSG00000004961.15	EE	blood.muscle	1	0.163935
Hydroxyproline (regulates) HCFC1R1	Hydroxyproline		ENSG00000103145.11	EE	blood.muscle	1	0.484922
Hydroxyproline (regulates) HGH1	Hydroxyproline		ENSG00000235173.7	EE	blood.muscle	1	0.139442
Hydroxyproline (regulates) HIGD1A	Hydroxyproline		ENSG00000181061.14	EE	blood.muscle	1	0.144296
Hydroxyproline (regulates) HRC	Hydroxyproline		ENSG00000130528.12	EE	blood.muscle	1	0.102405
Hydroxyproline (regulates) HSBP1	Hydroxyproline		ENSG00000230989.8	EE	blood.muscle	1	0.206479
Hydroxyproline (regulates) HSD17B10	Hydroxyproline		ENSG00000072506.14	EE	blood.muscle	1	0.100115
Hydroxyproline (regulates) HSPA4	Hydroxyproline		ENSG00000170606.16	EE	blood.muscle	1	0.451547
Hydroxyproline (regulates) HSPA9	Hydroxyproline		ENSG00000113013.16	EE	blood.muscle	1	0.202683
Hydroxyproline (regulates) IAH1	Hydroxyproline		ENSG00000134330.19	EE	blood.muscle	1	0.208435
Hydroxyproline (regulates) IBA57	Hydroxyproline		ENSG00000181873.13	EE	blood.muscle	1	0.293135
Hydroxyproline (regulates) IBTK	Hydroxyproline		ENSG00000005700.15	EE	blood.muscle	1	0.170196
Hydroxyproline (regulates) IDH3G	Hydroxyproline		ENSG00000067829.20	EE	blood.muscle	1	0.312354
Hydroxyproline (regulates) IFT43	Hydroxyproline		ENSG00000119650.13	EE	blood.muscle	1	0.117433
Hydroxyproline (regulates) IMMT	Hydroxyproline		ENSG00000132305.22	EE	blood.muscle	1	0.386257
Hydroxyproline (regulates) IMPA1	Hydroxyproline		ENSG00000133731.10	EE	blood.muscle	1	0.211
Hydroxyproline (regulates) IPO13	Hydroxyproline		ENSG00000117408.11	EE	blood.muscle	1	0.194445
Hydroxyproline (regulates) IQSEC1	Hydroxyproline		ENSG00000144711.16	EE	blood.muscle	1	0.243725
Hydroxyproline (regulates) ISCA2	Hydroxyproline		ENSG00000165898.14	EE	blood.muscle	1	0.112628
Hydroxyproline (regulates) ISOC2	Hydroxyproline		ENSG00000063241.8	EE	blood.muscle	1	0.443557
Hydroxyproline (regulates) KLC4	Hydroxyproline		ENSG00000137171.15	EE	blood.muscle	1	0.105568
Hydroxyproline (regulates) LAMB3	Hydroxyproline		ENSG00000196878.15	EE	blood.muscle	1	0.350864
Hydroxyproline (regulates) LAMC3	Hydroxyproline		ENSG00000050555.19	EE	blood.muscle	1	0.704233
Hydroxyproline (regulates) LAMTOR1	Hydroxyproline		ENSG00000149357.10	EE	blood.muscle	1	0.227538
Hydroxyproline (regulates) LAMTOR5	Hydroxyproline		ENSG00000134248.14	EE	blood.muscle	1	0.312188
Hydroxyproline (regulates) LDB3	Hydroxyproline		ENSG00000122367.21	EE	blood.muscle	1	0.372811
Hydroxyproline (regulates) LINC01184	Hydroxyproline		ENSG00000245937.9	EE	blood.muscle	1	0.258184
Hydroxyproline (regulates) LINC02541	Hydroxyproline		ENSG00000230943.3	EE	blood.muscle	1	0.127952
Hydroxyproline (regulates) LPIN1	Hydroxyproline		ENSG00000134324.12	EE	blood.muscle	1	0.118443
Hydroxyproline (regulates) LRPAP1	Hydroxyproline		ENSG00000163956.13	EE	blood.muscle	1	0.149445
Hydroxyproline (regulates) LRRC25	Hydroxyproline		ENSG00000175489.10	EE	blood.muscle	1	0.157991
Hydroxyproline (regulates) LSM10	Hydroxyproline		ENSG00000181817.6	EE	blood.muscle	1	0.122393
Hydroxyproline (regulates) LSMEM2	Hydroxyproline		ENSG00000179564.4	EE	blood.muscle	1	0.214656
Hydroxyproline (regulates) LYPLA1	Hydroxyproline		ENSG00000120992.18	EE	blood.muscle	1	0.180861
Hydroxyproline (regulates) LYPLAL1	Hydroxyproline		ENSG00000143353.12	EE	blood.muscle	1	0.240073
Hydroxyproline (regulates) LYRM7	Hydroxyproline		ENSG00000186687.16	EE	blood.muscle	1	0.279009
Hydroxyproline (regulates) MAMDC4	Hydroxyproline		ENSG00000177943.14	EE	blood.muscle	1	0.199646
Hydroxyproline (regulates) MAP1LC3A	Hydroxyproline		ENSG00000101460.13	EE	blood.muscle	1	0.131361
Hydroxyproline (regulates) MAP6D1	Hydroxyproline		ENSG00000180834.8	EE	blood.muscle	1	0.398406
Hydroxyproline (regulates) MAPKAPK3	Hydroxyproline		ENSG00000114738.11	EE	blood.muscle	1	0.131903
Hydroxyproline (regulates) MARS1	Hydroxyproline		ENSG00000166986.15	EE	blood.muscle	1	0.28723
Hydroxyproline (regulates) MCM4	Hydroxyproline		ENSG00000104738.18	EE	blood.muscle	1	0.170512
Hydroxyproline (regulates) MDH1	Hydroxyproline		ENSG00000014641.21	EE	blood.muscle	1	0.234335
Hydroxyproline (regulates) MED7	Hydroxyproline		ENSG00000155868.8	EE	blood.muscle	1	0.123334
Hydroxyproline (regulates) MFF	Hydroxyproline		ENSG00000168958.20	EE	blood.muscle	1	0.15746
Hydroxyproline (regulates) MGST3	Hydroxyproline		ENSG00000143198.13	EE	blood.muscle	1	0.365416
Hydroxyproline (regulates) MICOS13	Hydroxyproline		ENSG00000174917.9	EE	blood.muscle	1	0.13889
Hydroxyproline (regulates) MIEF2	Hydroxyproline		ENSG00000177427.13	EE	blood.muscle	1	0.317318
Hydroxyproline (regulates) MIX23	Hydroxyproline		ENSG00000160124.9	EE	blood.muscle	1	0.105739
Hydroxyproline (regulates) MLEC	Hydroxyproline		ENSG00000110917.8	EE	blood.muscle	1	0.152493
Hydroxyproline (regulates) MLXIPL	Hydroxyproline		ENSG00000009950.16	EE	blood.muscle	1	0.331026
Hydroxyproline (regulates) MLYCD	Hydroxyproline		ENSG00000103150.7	EE	blood.muscle	1	0.231885
Hydroxyproline (regulates) MMUT	Hydroxyproline		ENSG00000146085.8	EE	blood.muscle	1	0.124345
Hydroxyproline (regulates) MPI	Hydroxyproline		ENSG00000178802.18	EE	blood.muscle	1	0.243098
Hydroxyproline (regulates) MRFAP1	Hydroxyproline		ENSG00000179010.16	EE	blood.muscle	1	0.157937
Hydroxyproline (regulates) MRPL12	Hydroxyproline		ENSG00000262814.8	EE	blood.muscle	1	0.259705
Hydroxyproline (regulates) MRPL13	Hydroxyproline		ENSG00000172172.8	EE	blood.muscle	1	0.141709
Hydroxyproline (regulates) MRPL16	Hydroxyproline		ENSG00000166902.5	EE	blood.muscle	1	0.208557
Hydroxyproline (regulates) MRPL18	Hydroxyproline		ENSG00000112110.10	EE	blood.muscle	1	0.201094
Hydroxyproline (regulates) MRPL27	Hydroxyproline		ENSG00000108826.16	EE	blood.muscle	1	0.250464
Hydroxyproline (regulates) MRPL41	Hydroxyproline		ENSG00000182154.8	EE	blood.muscle	1	0.214395
Hydroxyproline (regulates) MRPL46	Hydroxyproline		ENSG00000259494.2	EE	blood.muscle	1	0.322283
Hydroxyproline (regulates) MRPL47	Hydroxyproline		ENSG00000136522.14	EE	blood.muscle	1	0.165691
Hydroxyproline (regulates) MRPS12	Hydroxyproline		ENSG00000128626.12	EE	blood.muscle	1	0.161614
Hydroxyproline (regulates) MRPS16	Hydroxyproline		ENSG00000182180.14	EE	blood.muscle	1	0.122728
Hydroxyproline (regulates) MRPS18B	Hydroxyproline		ENSG00000204568.12	EE	blood.muscle	1	0.235321
Hydroxyproline (regulates) MRPS28	Hydroxyproline		ENSG00000147586.10	EE	blood.muscle	1	0.277947
Hydroxyproline (regulates) MRPS31	Hydroxyproline		ENSG00000102738.8	EE	blood.muscle	1	0.105681
Hydroxyproline (regulates) MRPS33	Hydroxyproline		ENSG00000090263.16	EE	blood.muscle	1	0.153752
Hydroxyproline (regulates) MRPS34	Hydroxyproline		ENSG00000074071.15	EE	blood.muscle	1	0.217408
Hydroxyproline (regulates) MRPS35	Hydroxyproline		ENSG00000061794.13	EE	blood.muscle	1	0.121558
Hydroxyproline (regulates) MRPS36	Hydroxyproline		ENSG00000134056.12	EE	blood.muscle	1	0.175661
Hydroxyproline (regulates) MRS2	Hydroxyproline		ENSG00000124532.15	EE	blood.muscle	1	0.126298
Hydroxyproline (regulates) MTCH2	Hydroxyproline		ENSG00000109919.10	EE	blood.muscle	1	0.129822
Hydroxyproline (regulates) MTO1	Hydroxyproline		ENSG00000135297.17	EE	blood.muscle	1	0.155683
Hydroxyproline (regulates) MTRF1L	Hydroxyproline		ENSG00000112031.16	EE	blood.muscle	1	0.115599
Hydroxyproline (regulates) MTRR	Hydroxyproline		ENSG00000124275.15	EE	blood.muscle	1	0.171039
Hydroxyproline (regulates) MUL1	Hydroxyproline		ENSG00000090432.7	EE	blood.muscle	1	0.132926
Hydroxyproline (regulates) MYO19	Hydroxyproline		ENSG00000278259.5	EE	blood.muscle	1	0.124192
Hydroxyproline (regulates) MYORG	Hydroxyproline		ENSG00000164976.9	EE	blood.muscle	1	0.185692
Hydroxyproline (regulates) MYOT	Hydroxyproline		ENSG00000120729.10	EE	blood.muscle	1	0.124752
Hydroxyproline (regulates) NAP1L4	Hydroxyproline		ENSG00000205531.13	EE	blood.muscle	1	0.177844
Hydroxyproline (regulates) NAPA	Hydroxyproline		ENSG00000105402.8	EE	blood.muscle	1	0.135932
Hydroxyproline (regulates) NAXE	Hydroxyproline		ENSG00000163382.13	EE	blood.muscle	1	0.10339
Hydroxyproline (regulates) NDUFA5	Hydroxyproline		ENSG00000128609.16	EE	blood.muscle	1	0.102089
Hydroxyproline (regulates) NDUFA6	Hydroxyproline		ENSG00000184983.11	EE	blood.muscle	1	0.184782
Hydroxyproline (regulates) NDUFA9	Hydroxyproline		ENSG00000139180.11	EE	blood.muscle	1	0.288935
Hydroxyproline (regulates) NDUFAB1	Hydroxyproline		ENSG00000004779.10	EE	blood.muscle	1	0.345516
Hydroxyproline (regulates) NDUFAF4	Hydroxyproline		ENSG00000123545.6	EE	blood.muscle	1	0.113644
Hydroxyproline (regulates) NDUFAF5	Hydroxyproline		ENSG00000101247.18	EE	blood.muscle	1	0.265745
Hydroxyproline (regulates) NDUFB7	Hydroxyproline		ENSG00000099795.7	EE	blood.muscle	1	0.379134
Hydroxyproline (regulates) NDUFB8	Hydroxyproline		ENSG00000166136.16	EE	blood.muscle	1	0.237699
Hydroxyproline (regulates) NDUFS1	Hydroxyproline		ENSG00000023228.14	EE	blood.muscle	1	0.197253
Hydroxyproline (regulates) NDUFS3	Hydroxyproline		ENSG00000213619.11	EE	blood.muscle	1	0.330139
Hydroxyproline (regulates) NDUFS6	Hydroxyproline		ENSG00000145494.12	EE	blood.muscle	1	0.235164
Hydroxyproline (regulates) NDUFS7	Hydroxyproline		ENSG00000115286.21	EE	blood.muscle	1	0.124533
Hydroxyproline (regulates) NDUFV1	Hydroxyproline		ENSG00000167792.13	EE	blood.muscle	1	0.245483
Hydroxyproline (regulates) NECAB3	Hydroxyproline		ENSG00000125967.17	EE	blood.muscle	1	0.141219
Hydroxyproline (regulates) NFIB	Hydroxyproline		ENSG00000147862.18	EE	blood.muscle	1	0.127715
Hydroxyproline (regulates) NINJ2	Hydroxyproline		ENSG00000171840.13	EE	blood.muscle	1	0.175696
Hydroxyproline (regulates) NKILA	Hydroxyproline		ENSG00000278709.2	EE	blood.muscle	1	0.140825
Hydroxyproline (regulates) NOL3	Hydroxyproline		ENSG00000140939.14	EE	blood.muscle	1	0.203884
Hydroxyproline (regulates) NR1I3	Hydroxyproline		ENSG00000143257.12	EE	blood.muscle	1	0.109051
Hydroxyproline (regulates) NTPCR	Hydroxyproline		ENSG00000135778.12	EE	blood.muscle	1	0.540773
Hydroxyproline (regulates) NUDCD3	Hydroxyproline		ENSG00000015676.18	EE	blood.muscle	1	0.209132
Hydroxyproline (regulates) NUDT8	Hydroxyproline		ENSG00000167799.10	EE	blood.muscle	1	0.216928
Hydroxyproline (regulates) NUDT9	Hydroxyproline		ENSG00000170502.13	EE	blood.muscle	1	0.12295
Hydroxyproline (regulates) NUP93	Hydroxyproline		ENSG00000102900.13	EE	blood.muscle	1	0.116018
Hydroxyproline (regulates) NXPE3	Hydroxyproline		ENSG00000144815.17	EE	blood.muscle	1	0.142718
Hydroxyproline (regulates) OGDH	Hydroxyproline		ENSG00000105953.16	EE	blood.muscle	1	0.246079
Hydroxyproline (regulates) OLIG1	Hydroxyproline		ENSG00000184221.13	EE	blood.muscle	1	0.266673
Hydroxyproline (regulates) OPA1	Hydroxyproline		ENSG00000198836.11	EE	blood.muscle	1	0.366129
Hydroxyproline (regulates) OSGEPL1	Hydroxyproline		ENSG00000128694.12	EE	blood.muscle	1	0.219511
Hydroxyproline (regulates) PAK6	Hydroxyproline		ENSG00000137843.12	EE	blood.muscle	1	0.110685
Hydroxyproline (regulates) PCAT7	Hydroxyproline		ENSG00000231806.4	EE	blood.muscle	1	0.307153
Hydroxyproline (regulates) PCCB	Hydroxyproline		ENSG00000114054.14	EE	blood.muscle	1	0.164603
Hydroxyproline (regulates) PDCD2L	Hydroxyproline		ENSG00000126249.8	EE	blood.muscle	1	0.193627
Hydroxyproline (regulates) PDHA1	Hydroxyproline		ENSG00000131828.14	EE	blood.muscle	1	0.259505
Hydroxyproline (regulates) PDP1	Hydroxyproline		ENSG00000164951.16	EE	blood.muscle	1	0.180823
Hydroxyproline (regulates) PGAM2	Hydroxyproline		ENSG00000164708.6	EE	blood.muscle	1	0.175465
Hydroxyproline (regulates) PGP	Hydroxyproline		ENSG00000184207.9	EE	blood.muscle	1	0.352532
Hydroxyproline (regulates) PGRMC2	Hydroxyproline		ENSG00000164040.18	EE	blood.muscle	1	0.462966
Hydroxyproline (regulates) PHB	Hydroxyproline		ENSG00000167085.13	EE	blood.muscle	1	0.220886
Hydroxyproline (regulates) PHLDB1	Hydroxyproline		ENSG00000019144.20	EE	blood.muscle	1	0.103922
Hydroxyproline (regulates) PI4KAP2	Hydroxyproline		ENSG00000183506.17	EE	blood.muscle	1	0.175263
Hydroxyproline (regulates) PLEKHJ1	Hydroxyproline		ENSG00000104886.12	EE	blood.muscle	1	0.105331
Hydroxyproline (regulates) PLGRKT	Hydroxyproline		ENSG00000107020.10	EE	blood.muscle	1	0.124631
Hydroxyproline (regulates) PLIN4	Hydroxyproline		ENSG00000167676.5	EE	blood.muscle	1	0.139347
Hydroxyproline (regulates) PLPP1	Hydroxyproline		ENSG00000067113.17	EE	blood.muscle	1	0.164875
Hydroxyproline (regulates) PMF1	Hydroxyproline		ENSG00000160783.19	EE	blood.muscle	1	0.256959
Hydroxyproline (regulates) PMPCA	Hydroxyproline		ENSG00000165688.12	EE	blood.muscle	1	0.179102
Hydroxyproline (regulates) POMP	Hydroxyproline		ENSG00000132963.8	EE	blood.muscle	1	0.243396
Hydroxyproline (regulates) PPM1J	Hydroxyproline		ENSG00000155367.16	EE	blood.muscle	1	0.310035
Hydroxyproline (regulates) PPP1R3D	Hydroxyproline		ENSG00000132825.7	EE	blood.muscle	1	0.111074
Hydroxyproline (regulates) PPP1R3F	Hydroxyproline		ENSG00000049769.14	EE	blood.muscle	1	0.137895
Hydroxyproline (regulates) PPP2R2D	Hydroxyproline		ENSG00000175470.20	EE	blood.muscle	1	0.45572
Hydroxyproline (regulates) PRDX2	Hydroxyproline		ENSG00000167815.12	EE	blood.muscle	1	0.15146
Hydroxyproline (regulates) PREB	Hydroxyproline		ENSG00000138073.14	EE	blood.muscle	1	0.187274
Hydroxyproline (regulates) PRELID3B	Hydroxyproline		ENSG00000101166.16	EE	blood.muscle	1	0.270471
Hydroxyproline (regulates) PSKH1	Hydroxyproline		ENSG00000159792.10	EE	blood.muscle	1	0.101505
Hydroxyproline (regulates) PSMA3	Hydroxyproline		ENSG00000100567.13	EE	blood.muscle	1	0.369746
Hydroxyproline (regulates) PSMB10	Hydroxyproline		ENSG00000205220.12	EE	blood.muscle	1	0.133066
Hydroxyproline (regulates) PSMC4	Hydroxyproline		ENSG00000013275.8	EE	blood.muscle	1	0.160918
Hydroxyproline (regulates) PTCD1	Hydroxyproline		ENSG00000106246.18	EE	blood.muscle	1	0.325143
Hydroxyproline (regulates) PTGES2	Hydroxyproline		ENSG00000148334.16	EE	blood.muscle	1	0.248019
Hydroxyproline (regulates) PTGR1	Hydroxyproline		ENSG00000106853.20	EE	blood.muscle	1	0.181019
Hydroxyproline (regulates) PTPRM	Hydroxyproline		ENSG00000173482.17	EE	blood.muscle	1	0.123037
Hydroxyproline (regulates) PUF60	Hydroxyproline		ENSG00000179950.14	EE	blood.muscle	1	0.103899
Hydroxyproline (regulates) PUSL1	Hydroxyproline		ENSG00000169972.12	EE	blood.muscle	1	0.119272
Hydroxyproline (regulates) RALGPS1	Hydroxyproline		ENSG00000136828.19	EE	blood.muscle	1	0.283102
Hydroxyproline (regulates) RALY	Hydroxyproline		ENSG00000125970.12	EE	blood.muscle	1	0.245209
Hydroxyproline (regulates) RFK	Hydroxyproline		ENSG00000135002.12	EE	blood.muscle	1	0.127596
Hydroxyproline (regulates) RHOT2	Hydroxyproline		ENSG00000140983.14	EE	blood.muscle	1	0.129217
Hydroxyproline (regulates) RNF5	Hydroxyproline		ENSG00000204308.8	EE	blood.muscle	1	0.437178
Hydroxyproline (regulates) RPP25L	Hydroxyproline		ENSG00000164967.10	EE	blood.muscle	1	0.128808
Hydroxyproline (regulates) RPTOR	Hydroxyproline		ENSG00000141564.15	EE	blood.muscle	1	0.138479
Hydroxyproline (regulates) RRAGA	Hydroxyproline		ENSG00000155876.6	EE	blood.muscle	1	0.175898
Hydroxyproline (regulates) RTL8C	Hydroxyproline		ENSG00000134590.14	EE	blood.muscle	1	0.174654
Hydroxyproline (regulates) RTN4IP1	Hydroxyproline		ENSG00000130347.13	EE	blood.muscle	1	0.322073
Hydroxyproline (regulates) RXRG	Hydroxyproline		ENSG00000143171.13	EE	blood.muscle	1	0.108337
Hydroxyproline (regulates) SDHB	Hydroxyproline		ENSG00000117118.10	EE	blood.muscle	1	0.276527
Hydroxyproline (regulates) SDHD	Hydroxyproline		ENSG00000204370.13	EE	blood.muscle	1	0.319888
Hydroxyproline (regulates) SEMA4A	Hydroxyproline		ENSG00000196189.14	EE	blood.muscle	1	0.213751
Hydroxyproline (regulates) SF3B5	Hydroxyproline		ENSG00000169976.7	EE	blood.muscle	1	0.133667
Hydroxyproline (regulates) SFXN4	Hydroxyproline		ENSG00000183605.17	EE	blood.muscle	1	0.115792
Hydroxyproline (regulates) SGTA	Hydroxyproline		ENSG00000104969.11	EE	blood.muscle	1	0.172515
Hydroxyproline (regulates) SIPA1L2	Hydroxyproline		ENSG00000116991.12	EE	blood.muscle	1	0.146957
Hydroxyproline (regulates) SLC16A1	Hydroxyproline		ENSG00000155380.13	EE	blood.muscle	1	0.180414
Hydroxyproline (regulates) SLC1A4	Hydroxyproline		ENSG00000115902.11	EE	blood.muscle	1	0.133922
Hydroxyproline (regulates) SLC25A11	Hydroxyproline		ENSG00000108528.14	EE	blood.muscle	1	0.169959
Hydroxyproline (regulates) SLC25A12	Hydroxyproline		ENSG00000115840.14	EE	blood.muscle	1	0.107683
Hydroxyproline (regulates) SLC25A25-AS1	Hydroxyproline		ENSG00000234771.3	EE	blood.muscle	1	0.174132
Hydroxyproline (regulates) SLC25A4	Hydroxyproline		ENSG00000151729.11	EE	blood.muscle	1	0.238541
Hydroxyproline (regulates) SLC35A4	Hydroxyproline		ENSG00000176087.16	EE	blood.muscle	1	0.154001
Hydroxyproline (regulates) SLC39A13	Hydroxyproline		ENSG00000165915.14	EE	blood.muscle	1	0.13472
Hydroxyproline (regulates) SLC9A3R2	Hydroxyproline		ENSG00000065054.14	EE	blood.muscle	1	0.200496
Hydroxyproline (regulates) SLCO3A1	Hydroxyproline		ENSG00000176463.14	EE	blood.muscle	1	0.325634
Hydroxyproline (regulates) SMCO1	Hydroxyproline		ENSG00000214097.5	EE	blood.muscle	1	0.132775
Hydroxyproline (regulates) SMPX	Hydroxyproline		ENSG00000091482.8	EE	blood.muscle	1	0.133758
Hydroxyproline (regulates) SMS	Hydroxyproline		ENSG00000102172.16	EE	blood.muscle	1	0.143759
Hydroxyproline (regulates) SMUG1	Hydroxyproline		ENSG00000123415.16	EE	blood.muscle	1	0.102468
Hydroxyproline (regulates) SNCB	Hydroxyproline		ENSG00000074317.11	EE	blood.muscle	1	0.143956
Hydroxyproline (regulates) SNF8	Hydroxyproline		ENSG00000159210.10	EE	blood.muscle	1	0.149303
Hydroxyproline (regulates) SNRNP25	Hydroxyproline		ENSG00000161981.11	EE	blood.muscle	1	0.16904
Hydroxyproline (regulates) SNRPN	Hydroxyproline		ENSG00000128739.23	EE	blood.muscle	1	0.104867
Hydroxyproline (regulates) SNU13	Hydroxyproline		ENSG00000100138.15	EE	blood.muscle	1	0.184759
Hydroxyproline (regulates) SNX17	Hydroxyproline		ENSG00000115234.11	EE	blood.muscle	1	0.104743
Hydroxyproline (regulates) SPAG7	Hydroxyproline		ENSG00000091640.8	EE	blood.muscle	1	0.135664
Hydroxyproline (regulates) SPTBN4	Hydroxyproline		ENSG00000160460.17	EE	blood.muscle	1	0.117635
Hydroxyproline (regulates) SRGAP3	Hydroxyproline		ENSG00000196220.17	EE	blood.muscle	1	0.264207
Hydroxyproline (regulates) SRP14	Hydroxyproline		ENSG00000140319.11	EE	blood.muscle	1	0.120668
Hydroxyproline (regulates) ST6GALNAC4	Hydroxyproline		ENSG00000136840.19	EE	blood.muscle	1	0.2256
Hydroxyproline (regulates) ST8SIA5	Hydroxyproline		ENSG00000101638.14	EE	blood.muscle	1	0.10597
Hydroxyproline (regulates) ST8SIA5-DT	Hydroxyproline		ENSG00000270112.4	EE	blood.muscle	1	0.106082
Hydroxyproline (regulates) STON2	Hydroxyproline		ENSG00000140022.14	EE	blood.muscle	1	0.291767
Hydroxyproline (regulates) STRAP	Hydroxyproline		ENSG00000023734.11	EE	blood.muscle	1	0.311255
Hydroxyproline (regulates) STT3B	Hydroxyproline		ENSG00000163527.10	EE	blood.muscle	1	0.12725
Hydroxyproline (regulates) SUB1	Hydroxyproline		ENSG00000113387.12	EE	blood.muscle	1	0.13032
Hydroxyproline (regulates) SUCLG1	Hydroxyproline		ENSG00000163541.12	EE	blood.muscle	1	0.132216
Hydroxyproline (regulates) SUN2	Hydroxyproline		ENSG00000100242.16	EE	blood.muscle	1	0.227162
Hydroxyproline (regulates) SUSD4	Hydroxyproline		ENSG00000143502.16	EE	blood.muscle	1	0.295065
Hydroxyproline (regulates) TACO1	Hydroxyproline		ENSG00000136463.9	EE	blood.muscle	1	0.144671
Hydroxyproline (regulates) TAF13	Hydroxyproline		ENSG00000197780.11	EE	blood.muscle	1	0.211621
Hydroxyproline (regulates) TAFAZZIN	Hydroxyproline		ENSG00000102125.16	EE	blood.muscle	1	0.124945
Hydroxyproline (regulates) TAMM41	Hydroxyproline		ENSG00000144559.11	EE	blood.muscle	1	0.190774
Hydroxyproline (regulates) TATDN1	Hydroxyproline		ENSG00000147687.19	EE	blood.muscle	1	0.100596
Hydroxyproline (regulates) TAX1BP1	Hydroxyproline		ENSG00000106052.14	EE	blood.muscle	1	0.178097
Hydroxyproline (regulates) TBRG4	Hydroxyproline		ENSG00000136270.14	EE	blood.muscle	1	0.252942
Hydroxyproline (regulates) TCEAL4	Hydroxyproline		ENSG00000133142.19	EE	blood.muscle	1	0.253816
Hydroxyproline (regulates) TCP1	Hydroxyproline		ENSG00000120438.12	EE	blood.muscle	1	0.259358
Hydroxyproline (regulates) TFRC	Hydroxyproline		ENSG00000072274.13	EE	blood.muscle	1	0.205557
Hydroxyproline (regulates) TGFB2-AS1	Hydroxyproline		ENSG00000232480.2	EE	blood.muscle	1	0.136756
Hydroxyproline (regulates) THEM6	Hydroxyproline		ENSG00000130193.8	EE	blood.muscle	1	0.103996
Hydroxyproline (regulates) THNSL1	Hydroxyproline		ENSG00000185875.13	EE	blood.muscle	1	0.172827
Hydroxyproline (regulates) TIGAR	Hydroxyproline		ENSG00000078237.7	EE	blood.muscle	1	0.104232
Hydroxyproline (regulates) TIMM13	Hydroxyproline		ENSG00000099800.8	EE	blood.muscle	1	0.193284
Hydroxyproline (regulates) TIMM17A	Hydroxyproline		ENSG00000134375.11	EE	blood.muscle	1	0.317377
Hydroxyproline (regulates) TIMM8A	Hydroxyproline		ENSG00000126953.8	EE	blood.muscle	1	0.212956
Hydroxyproline (regulates) TIMMDC1	Hydroxyproline		ENSG00000113845.10	EE	blood.muscle	1	0.253883
Hydroxyproline (regulates) TMEM108	Hydroxyproline		ENSG00000144868.14	EE	blood.muscle	1	0.108847
Hydroxyproline (regulates) TMEM120A	Hydroxyproline		ENSG00000189077.11	EE	blood.muscle	1	0.325071
Hydroxyproline (regulates) TMEM192	Hydroxyproline		ENSG00000170088.14	EE	blood.muscle	1	0.331999
Hydroxyproline (regulates) TMEM203	Hydroxyproline		ENSG00000187713.7	EE	blood.muscle	1	0.181495
Hydroxyproline (regulates) TMEM250	Hydroxyproline		ENSG00000238227.8	EE	blood.muscle	1	0.15031
Hydroxyproline (regulates) TMEM266	Hydroxyproline		ENSG00000169758.13	EE	blood.muscle	1	0.118802
Hydroxyproline (regulates) TMEM9B-AS1	Hydroxyproline		ENSG00000254860.7	EE	blood.muscle	1	0.441973
Hydroxyproline (regulates) TMTC4	Hydroxyproline		ENSG00000125247.16	EE	blood.muscle	1	0.172341
Hydroxyproline (regulates) TOMM40L	Hydroxyproline		ENSG00000158882.15	EE	blood.muscle	1	0.19122
Hydroxyproline (regulates) TP53BP1	Hydroxyproline		ENSG00000067369.14	EE	blood.muscle	1	0.178857
Hydroxyproline (regulates) TPI1	Hydroxyproline		ENSG00000111669.15	EE	blood.muscle	1	0.421297
Hydroxyproline (regulates) TPI1P1	Hydroxyproline		ENSG00000226415.1	EE	blood.muscle	1	0.265495
Hydroxyproline (regulates) TPRG1L	Hydroxyproline		ENSG00000158109.15	EE	blood.muscle	1	0.180507
Hydroxyproline (regulates) TRIM69	Hydroxyproline		ENSG00000185880.13	EE	blood.muscle	1	0.164015
Hydroxyproline (regulates) TSEN15	Hydroxyproline		ENSG00000198860.14	EE	blood.muscle	1	0.486939
Hydroxyproline (regulates) TSG101	Hydroxyproline		ENSG00000074319.13	EE	blood.muscle	1	0.105974
Hydroxyproline (regulates) TSPAN5	Hydroxyproline		ENSG00000168785.8	EE	blood.muscle	1	0.141361
Hydroxyproline (regulates) TSPAN9	Hydroxyproline		ENSG00000011105.14	EE	blood.muscle	1	0.143338
Hydroxyproline (regulates) TUBG1	Hydroxyproline		ENSG00000131462.9	EE	blood.muscle	1	0.276401
Hydroxyproline (regulates) TUFM	Hydroxyproline		ENSG00000178952.11	EE	blood.muscle	1	0.172002
Hydroxyproline (regulates) UCHL3	Hydroxyproline		ENSG00000118939.18	EE	blood.muscle	1	0.456264
Hydroxyproline (regulates) UGP2	Hydroxyproline		ENSG00000169764.16	EE	blood.muscle	1	0.449996
Hydroxyproline (regulates) ULK3	Hydroxyproline		ENSG00000140474.14	EE	blood.muscle	1	0.136299
Hydroxyproline (regulates) UQCC1	Hydroxyproline		ENSG00000101019.22	EE	blood.muscle	1	0.306989
Hydroxyproline (regulates) UQCC2	Hydroxyproline		ENSG00000137288.10	EE	blood.muscle	1	0.396589
Hydroxyproline (regulates) UQCC3	Hydroxyproline		ENSG00000204922.5	EE	blood.muscle	1	0.270601
Hydroxyproline (regulates) UQCRC1	Hydroxyproline		ENSG00000010256.11	EE	blood.muscle	1	0.360317
Hydroxyproline (regulates) UQCRFS1	Hydroxyproline		ENSG00000169021.6	EE	blood.muscle	1	0.200754
Hydroxyproline (regulates) UQCRH	Hydroxyproline		ENSG00000173660.12	EE	blood.muscle	1	0.237934
Hydroxyproline (regulates) URM1	Hydroxyproline		ENSG00000167118.11	EE	blood.muscle	1	0.130266
Hydroxyproline (regulates) VDAC3	Hydroxyproline		ENSG00000078668.14	EE	blood.muscle	1	0.100477
Hydroxyproline (regulates) WDR55	Hydroxyproline		ENSG00000120314.19	EE	blood.muscle	1	0.112742
Hydroxyproline (regulates) WDR77	Hydroxyproline		ENSG00000116455.14	EE	blood.muscle	1	0.258839
Hydroxyproline (regulates) WNK2	Hydroxyproline		ENSG00000165238.17	EE	blood.muscle	1	0.213904
Hydroxyproline (regulates) ZFHX2	Hydroxyproline		ENSG00000136367.15	EE	blood.muscle	1	0.145941
Hydroxyproline (regulates) ZMYND12	Hydroxyproline		ENSG00000066185.13	EE	blood.muscle	1	0.165315
Hydroxyproline (regulates) ZNF106	Hydroxyproline		ENSG00000103994.18	EE	blood.muscle	1	0.114442
Hydroxyproline (regulates) ZNF407-AS1	Hydroxyproline		ENSG00000264247.2	EE	blood.muscle	1	0.123364
Hydroxyproline (regulates) ZNF503-AS1	Hydroxyproline		ENSG00000226051.9	EE	blood.muscle	1	0.205404
Hydroxyproline (regulates) ZNF786	Hydroxyproline		ENSG00000197362.15	EE	blood.muscle	1	0.137568
Hydroxyproline (regulates) ZYG11B	Hydroxyproline		ENSG00000162378.13	EE	blood.muscle	1	0.243033
IMP (regulates) AAMP	IMP		ENSG00000127837.10	EE	blood.muscle	1	0.240638
IMP (regulates) AARS2	IMP		ENSG00000124608.5	EE	blood.muscle	1	0.158791
IMP (regulates) ABI2	IMP		ENSG00000138443.17	EE	blood.muscle	1	0.153562
IMP (regulates) ACSL1	IMP		ENSG00000151726.15	EE	blood.muscle	1	0.105027
IMP (regulates) ADGRB2	IMP		ENSG00000121753.13	EE	blood.muscle	1	0.154284
IMP (regulates) ADRM1	IMP		ENSG00000130706.13	EE	blood.muscle	1	0.109304
IMP (regulates) ANXA11	IMP		ENSG00000122359.18	EE	blood.muscle	1	0.10323
IMP (regulates) ANXA6	IMP		ENSG00000197043.14	EE	blood.muscle	1	0.175388
IMP (regulates) APEH	IMP		ENSG00000164062.13	EE	blood.muscle	1	0.269558
IMP (regulates) APOL5	IMP		ENSG00000128313.2	EE	blood.muscle	1	0.145217
IMP (regulates) ARHGEF6	IMP		ENSG00000129675.16	EE	blood.muscle	1	0.25306
IMP (regulates) ASB10	IMP		ENSG00000146926.11	EE	blood.muscle	1	0.121216
IMP (regulates) ATAD3B	IMP		ENSG00000160072.20	EE	blood.muscle	1	0.189623
IMP (regulates) ATP6V0B	IMP		ENSG00000117410.14	EE	blood.muscle	1	0.179713
IMP (regulates) ATP6V0D1	IMP		ENSG00000159720.13	EE	blood.muscle	1	0.112255
IMP (regulates) ATP6V1E1	IMP		ENSG00000131100.13	EE	blood.muscle	1	0.118718
IMP (regulates) ATP6V1H	IMP		ENSG00000047249.18	EE	blood.muscle	1	0.137869
IMP (regulates) ATPSCKMT	IMP		ENSG00000150756.14	EE	blood.muscle	1	0.378108
IMP (regulates) AURKAIP1	IMP		ENSG00000175756.14	EE	blood.muscle	1	0.130113
IMP (regulates) BAG1	IMP		ENSG00000107262.26	EE	blood.muscle	1	0.171164
IMP (regulates) BPGM	IMP		ENSG00000172331.12	EE	blood.muscle	1	0.105538
IMP (regulates) BSG	IMP		ENSG00000172270.22	EE	blood.muscle	1	0.133582
IMP (regulates) CA14	IMP		ENSG00000118298.12	EE	blood.muscle	1	0.104368
IMP (regulates) CCR3	IMP		ENSG00000183625.16	EE	blood.muscle	1	0.130748
IMP (regulates) CHCHD3	IMP		ENSG00000106554.13	EE	blood.muscle	1	0.114089
IMP (regulates) CLK3	IMP		ENSG00000179335.20	EE	blood.muscle	1	0.255738
IMP (regulates) CLTB	IMP		ENSG00000175416.16	EE	blood.muscle	1	0.148589
IMP (regulates) CLUH	IMP		ENSG00000132361.18	EE	blood.muscle	1	0.141255
IMP (regulates) CNDP2	IMP		ENSG00000133313.15	EE	blood.muscle	1	0.151232
IMP (regulates) CNPPD1	IMP		ENSG00000115649.16	EE	blood.muscle	1	0.115443
IMP (regulates) COMTD1	IMP		ENSG00000165644.11	EE	blood.muscle	1	0.32201
IMP (regulates) COPA	IMP		ENSG00000122218.16	EE	blood.muscle	1	0.215848
IMP (regulates) COPS4	IMP		ENSG00000138663.9	EE	blood.muscle	1	0.114616
IMP (regulates) COQ5	IMP		ENSG00000110871.15	EE	blood.muscle	1	0.102644
IMP (regulates) COX4I1	IMP		ENSG00000131143.10	EE	blood.muscle	1	0.122172
IMP (regulates) COX7A2L	IMP		ENSG00000115944.15	EE	blood.muscle	1	0.171189
IMP (regulates) CPT2	IMP		ENSG00000157184.7	EE	blood.muscle	1	0.175848
IMP (regulates) CUTA	IMP		ENSG00000112514.18	EE	blood.muscle	1	0.29812
[truncated: 91,691 more rows]

## Sheet: Combined EE+RE Node Table
name	nms.EE	nms.RE	nms.score.avg
NFIC	8.21358	8.8422	8.52789
CHAMP1	8.44558	7.26095	7.85327
SAFB	8.60674	2.0428	5.32477
NFIB	3.05871	2.06948	2.56409
CHCHD3	1.47211	2.98313	2.22762
NCOA1	2.24197	1.84569	2.04383
TFEB	1.59964	2.36084	1.98024
NFYA	0.290944	3.40258	1.84676
HES1	2.65741	0.777386	1.7174
CEBPB	2.44152	0.875027	1.65827
FOXO3	1.48721	1.78703	1.63712
CIC	2.10353	1.13754	1.62054
PITX3	3.10518	0.00841983	1.5568
NFATC1	2.55224	0.529241	1.54074
FOXO1	1.00386	2.02947	1.51666
FOXJ3	2.31362	0.327912	1.32077
DR1	2.42008	0.201642	1.31086
RXRA	0.186113	2.21175	1.19893
STAT5B	2.18675	0.0442767	1.11551
HMGN3	0.58295	1.60771	1.09533
MEF2A	1.33975	0.581056	0.960405
FOXK1	0.61299	1.27815	0.94557
Asparagine	0.875245	0.919252	0.897248
SOX6	0.437734	1.16723	0.802484
Tryptophan	1.55085	0.0379828	0.794415
Monoethylglycinexylidide	0.0745802	1.49411	0.784343
HIVEP2	0.221252	1.34049	0.780871
SPEN	0.850103	0.704716	0.777409
GTF2I	0.00227608	1.48988	0.74608
CC2D1A	0.0597167	1.43226	0.745987
Acetaminophen	1.35065	0.0116454	0.681146
ZNF318	1.08006	0.253261	0.66666
CASZ1	0.105514	1.17689	0.641201
RORA	0.742038	0.46571	0.603874
Deoxyguanosine	1.1523	0.0259039	0.589102
AR	0.667656	0.501874	0.584765
LBX1	0.570609	0.597145	0.583877
Lysine	0.0277796	1.12929	0.578537
MECP2	0.701976	0.325951	0.513964
BCL6	0.643176	0.374842	0.509009
Lenticin	0.931967	0.0676712	0.499819
TMF1	0.926101	0.04843	0.487265
BAZ2A	0.668485	0.297184	0.482834
Isoleucine	0.909848	0.0170574	0.463453
ZBTB16	0.70593	0.2028	0.454365
Creatine	0.640757	0.260274	0.450515
Ectoine	0.368424	0.506298	0.437361
Ethanolamine	0.601232	0.271998	0.436615
ANKZF1	0.618413	0.216136	0.417275
Pyridoxal	0.160075	0.669591	0.414833
RREB1	0.608057	0.177044	0.39255
Ornithine	0.00799705	0.73958	0.373789
ADNP	0.195773	0.532574	0.364173
Leucine	0.534006	0.173166	0.353586
Carnitine	0.583447	0.122864	0.353156
ZNF148	0.320911	0.381337	0.351124
TEAD3	0.683077	0.00500835	0.344043
HSF1	0.0517197	0.634545	0.343132
NR3C1	0.268034	0.397901	0.332967
SP3	0.332839	0.313396	0.323118
ZNF652	0.112959	0.531963	0.322461
Adenosine	0.642321	0	0.32116
HMGA1	0.632557	0.0066778	0.319617
DBP	0.257236	0.367364	0.3123
Glycine	0.0540835	0.564533	0.309308
Cortisone	0.360102	0.216158	0.28813
ZBTB7A	0.195342	0.361994	0.278668
MBD3	0.172378	0.37773	0.275054
YBX1	0.401179	0.136141	0.26866
Proline	0.513554	0.00769398	0.260624
FOXK2	0.235158	0.277668	0.256413
Acetylphosphate	0.460125	0.0431224	0.251624
PURB	0.440596	0.045438	0.243017
RFX1	0.479659	0.00435508	0.242007
TCF12	0.312408	0.164707	0.238557
RBSN	0.364355	0.105968	0.235162
YBX3	0.0276206	0.438824	0.233222
AKAP8L	0.393942	0.0697993	0.23187
ZHX2	0.316537	0.144578	0.230558
Acetylcholine	0.441471	0.00130653	0.221389
Cystine	0.288995	0.146206	0.2176
AHDC1	0.336817	0.0911983	0.214007
Glucose	0.131913	0.294397	0.213155
Phenylalanine	0.421503	0	0.210751
Xanthine	0.265174	0.15558	0.210377
ZEB1	0.388839	0.0311389	0.209989
Valine	0.319684	0.0869919	0.203338
Caffeine	0.380628	0.0123394	0.196484
Cytosine	0	0.391994	0.195997
DMGV	0.374807	0.0132104	0.194009
Retinol	0.347953	0.0241707	0.186062
ZBTB17	0.338322	0.0266386	0.18248
TCF4	0.333241	0.0260614	0.179651
Putrescine	0.357862	0	0.178931
CMP	0.0336851	0.317228	0.175457
SP1	0.310447	0.0271974	0.168822
NEFA	0.337545	0	0.168772
TOPORS	0.0732989	0.264106	0.168702
Pyridoxamine	0	0.333355	0.166678
SP4	0.235311	0.0680845	0.151698
Cysteine	0.258928	0.0430428	0.150985
ZNF784	0.120314	0.16245	0.141382
ZBTB20	0.193936	0.0815843	0.13776
Sphingosine	0.235825	0.0267112	0.131268
ZBTB14	0.129739	0.125073	0.127406
MGA	0.0702945	0.183708	0.127001
Tributylamine	0.252209	0	0.126105
Hydroxyproline	0.155081	0.0754315	0.115256
SP100	0.188043	0.0410985	0.114571
STAT3	0.153954	0.0751252	0.11454
Pseudouridine	0.0821839	0.138016	0.1101
Serotonin	0.190809	0.00747623	0.0991425
SRF	0.110209	0.0879639	0.0990864
ZNF462	0.110628	0.0846809	0.0976547
GATAD2B	0.0963571	0.0921378	0.0942475
Biliverdin	0.129233	0.0579049	0.0935688
KLF3	0.129524	0.0575544	0.0935393
Citrulline	0.153245	0.0329535	0.0930993
NFX1	0.028524	0.156931	0.0927277
Cortisol	0.184544	0	0.0922721
PURA	0	0.182443	0.0912213
Uracil	0.122741	0.0562691	0.0895049
Serine	0.130508	0.0469623	0.0887352
ZNF687	0.00904281	0.168328	0.0886855
Hypoxanthine	0.00424459	0.172542	0.0883931
ZNF579	0	0.176445	0.0882223
Tyrosine	0.00424459	0.163017	0.0836309
Homocysteine	0.0694699	0.093567	0.0815185
Paraxanthine	0.0277796	0.13157	0.0796749
dUMP	0.101377	0.0579049	0.0796409
Choline	0.152227	0	0.0761136
BRF2	0.101091	0.0511209	0.0761057
Trigonelline	0.127262	0.0092342	0.068248
Spermine	0	0.136183	0.0680916
Pterin	0.0592513	0.0756652	0.0674583
ZNF592	0.126144	0.00566161	0.065903
Piperine	0.0223302	0.106311	0.0643205
ANGPTL1	0.111482	0.00351817	0.0575003
Xanthosine	0.019439	0.0951279	0.0572835
Inosine	0.0151944	0.0951279	0.0551612
EPA	0.00461368	0.0997655	0.0521896
Creatinine	0.019439	0.0824046	0.0509218
Methionine	0.019439	0.0801755	0.0498072
UTP	0.0696344	0.0238397	0.046737
Glutathione	0.0605307	0.0263483	0.0434395
TCF20	0.0425597	0.0439665	0.0432631
Thiamine	0.00855069	0.0775524	0.0430515
Homoarginine	0.00510581	0.0790423	0.042074
TRAFD1	0.0631146	0.018001	0.0405578
CIRBP	0.056293	0.0247432	0.0405181
Targinine	0.00461368	0.0747587	0.0396862
Acisoga	0.0753189	0	0.0376595
MALT1	0.0460923	0.0290644	0.0375784
AHCTF1	0.0738909	0	0.0369454
ADAMTSL4	0.0689486	0.00482469	0.0368866
Sarcosine	0.0277796	0.0457673	0.0367735
PRRC2B	0.0480347	0.0246582	0.0363464
TMPO	0.0614476	0.00855624	0.0350019
ECHDC2	0.0345742	0.0336035	0.0340889
ASPH	0.0644306	0	0.0322153
USP54	0.0639153	0.000145169	0.0320302
Ketoleucine	0.0533456	0.0105974	0.0319715
Dimethylglycine	0.0639335	0	0.0319667
GDI2	0.0634723	0.000217754	0.031845
FAM238C	0.0631909	0.000290339	0.0317406
Guanine	0	0.0634461	0.0317231
SIN3B	0.022751	0.0404561	0.0316036
TBX15	0.057465	0.00566161	0.0315633
ENSG00000227766.1	0.0410345	0.0209122	0.0309734
Mesobilirubinogen	0.0436998	0.0178558	0.0307778
KIAA2013	0.0481197	0.0132175	0.0306686
SPATS2	0.0430975	0.0181083	0.0306029
ZNF211	0.0436932	0.0171556	0.0304244
LAS1L	0.0355774	0.0250426	0.03031
ENSG00000268575.1	0.000307579	0.0599797	0.0301436
C1orf122	0.0591883	0.000798432	0.0299934
EEA1	0.0304863	0.028	0.0292431
SLC35F1	0.0575162	0.000580678	0.0290485
PRDM8	0.0434566	0.0144403	0.0289484
ENSG00000285108.1	0.0191148	0.0387141	0.0289144
GPATCH8	0.0388939	0.0181083	0.0285011
TMEM237	0.0496099	0.00721561	0.0284127
Cytidine	0.00713583	0.0492514	0.0281936
CEBPD	0.0445283	0.0115583	0.0280433
USP49	0.0522877	0.00366334	0.0279755
GYG1	0.0550176	0.000725847	0.0278717
MTMR4	0.0122142	0.0434502	0.0278322
INO80D	0.0228999	0.0327324	0.0278162
PLAG1	0.0352412	0.0203369	0.0277891
LAD1	0.0395826	0.0151751	0.0273789
FLYWCH1	0.0541852	0.000290339	0.0272378
ZNF595	0.0145942	0.0398334	0.0272138
MKS1	0.0392848	0.0149269	0.0271058
ANP32B	0.0324401	0.0214769	0.0269585
ZNF549	0.0536599	0	0.0268299
CEP192	0.0495578	0.003373	0.0264654
Oleamide	0.0268824	0.0257835	0.0263329
ZNF608	0.0525826	0	0.0262913
MAN1B1	0.0280098	0.0243077	0.0261587
LIN7C	0.0522383	0	0.0261191
UBTF	0.03831	0.0131642	0.0257371
KLHL3	0.00364168	0.0477474	0.0256946
NCAPH2	0.0434145	0.00783039	0.0256224
LRP6	0.0502083	0.000653263	0.0254308
MAP3K7CL	0.0504476	0.000362924	0.0254052
ENSG00000241860.7	0.0308109	0.0199624	0.0253867
DLL1	0.000676673	0.0497824	0.0252295
SOX18	0.000676673	0.0497824	0.0252295
Ribothymidine	0.0499995	0	0.0249997
STRIP2	0.049269	0.000725847	0.0249974
ABCA9	0.0272525	0.0223479	0.0248002
KCTD21	0.0439325	0.00531462	0.0246236
CD226	0.0476181	0.000580678	0.0240994
WDR91	0.0174922	0.0301532	0.0238227
STAG3L5P	0.00932562	0.0383091	0.0238173
GTF2IP12	0.017823	0.0297993	0.0238111
IER2	0.000492126	0.0471182	0.0238052
CPSF7	0.0260181	0.0214769	0.0237475
QRSL1	0.0468964	0.000580678	0.0237385
HLF	0.00104577	0.0463528	0.0236993
TCIM	0.000492126	0.0466011	0.0235466
MAP3K11	0.0218447	0.0251787	0.0235117
MRAS	0.0366628	0.0103324	0.0234976
CLK4	0.0263872	0.0203674	0.0233773
FIBIN	0.0422551	0.0044436	0.0233494
NPIPA1	0.0377701	0.0088941	0.0233321
ENSG00000244055.2	0.0414584	0.00516945	0.0233139
CMBL	0.0464258	0	0.0232129
DNTTIP1	0.0460923	0.000217754	0.023155
LGR4	0.0453733	0.000798432	0.0230859
Phosphoethanolamine	0.0383855	0.00747623	0.0229309
EXOSC10	0.0276407	0.0181083	0.0228745
H6PD	0.0161456	0.0295	0.0228228
EIF1AX	0.0307397	0.0147396	0.0227397
GBP2	0.0451723	0.000290339	0.0227313
RNF185	0.0407596	0.00413295	0.0224463
SUMF2	0.00417031	0.0405073	0.0223388
CRYAB	0.0446351	0	0.0223175
CTBP1-AS	0.0440458	0.000580678	0.0223133
RBM39	0.043547	0.000871017	0.022209
ENSG00000238273.3	0.0113106	0.0329197	0.0221152
CTSC	0.0314258	0.0127287	0.0220773
RNF149	0.0438165	0.000290339	0.0220534
SPTSSA	0.043715	0.000217754	0.0219664
APOLD1	0.000492126	0.0434197	0.0219559
GJD3	0.0434666	0.000362924	0.0219148
BTN3A1	0.00329632	0.0405073	0.0219018
FAM107A	0.0355391	0.00808663	0.0218128
DMAP1	0.0185776	0.0248793	0.0217285
PPFIA1	0.0427923	0.000653263	0.0217228
ZNF174	0.00147638	0.0414152	0.0214458
COL4A5	0.0181921	0.0243893	0.0212907
NRF1	0.0392603	0.00322783	0.0212441
WDR36	0.0419052	0.000580678	0.0212429
FAM126A	0.0407814	0.00159686	0.0211891
CASC18	0.0317375	0.0106227	0.0211801
ZSWIM8	0.0132871	0.0290644	0.0211758
IL6ST	0.0419052	0	0.0209526
ZNF862	0.0407037	0.00116136	0.0209325
Theophylline	0.00104577	0.0408068	0.0209263
TUBGCP3	0.00327258	0.0382579	0.0207653
PAK4	0.0337319	0.00768522	0.0207086
MAP1S	0.0412803	0	0.0206402
NRDE2	0.000799705	0.0402286	0.0205142
UBXN7	0.0284731	0.0120754	0.0202742
Uridine	0	0.0405094	0.0202547
PUDP	0.000553642	0.0398574	0.0202055
TUBGCP6	0.0125668	0.0277884	0.0201776
NCAPD2	0.0267344	0.0135997	0.0201671
SNIP1	0.0399134	0.000362924	0.0201382
SLC44A2	0.0350237	0.00502428	0.020024
POMT1	0.0122142	0.0277884	0.0200013
Betaine	0.0139026	0.0259853	0.0199439
ZNRD1ASP	0.0144123	0.0254476	0.0199299
MSH6	0.034619	0.00514913	0.0198841
AMP	0.0395908	0	0.0197954
FAAH	0.0134704	0.0261009	0.0197856
HDAC7	0.0154621	0.0240899	0.019776
TRO	0.00642213	0.0331168	0.0197695
NAP1L5	0.0178065	0.0215923	0.0196994
Sphinganine	0	0.0393728	0.0196864
FLNC	0.0389716	0.000362924	0.0196672
IRX3	0.032473	0.00685483	0.0196639
HNRNPL	0.0341531	0.00496763	0.0195603
TLE1P1	0.0387285	0.000362924	0.0195457
DCUN1D5	0.0102033	0.0288227	0.019513
MTSS1	0	0.0389928	0.0194964
C17orf80	0.0358305	0.00308266	0.0194566
FAM219A	0.0386572	0.000217754	0.0194375
UHRF1BP1L	0.0384535	0.000362924	0.0194082
HOXA13	0.0365916	0.00195979	0.0192757
PFKFB2	0.0381036	0.000435508	0.0192695
DTNBP1	0.0321943	0.00634459	0.0192694
USPL1	0.0336021	0.00482469	0.0192134
KHSRP	0.0306329	0.00765112	0.019142
ENSG00000278922.1	0.0373681	0.000798432	0.0190833
GJD2-DT	0.0377345	0.000362924	0.0190487
TRIM65	0.00355515	0.0344745	0.0190148
ABRAXAS1	0.0375499	0.000435508	0.0189927
TRMT112	0.0248013	0.0131642	0.0189827
ZRSR2	0.0371809	0.000580678	0.0188808
TM7SF3	0.032398	0.00531462	0.0188563
CHST15	0.0192473	0.018411	0.0188291
FKRP	0.0285416	0.00902585	0.0187837
ZDHHC8	0.000738189	0.0367641	0.0187512
OTUD4	0.0373654	0	0.0186827
GET4	0.0180266	0.0193091	0.0186679
SREK1IP1	0.00543788	0.0318919	0.0186649
Diethanolamine	0.0373025	0	0.0186512
NFKBIA	0.000492126	0.0367336	0.0186129
TSPYL2	0.0318252	0.00531462	0.0185699
HSF2	0.0366299	0.000435508	0.0185327
ARHGAP19	0	0.0368905	0.0184452
Triethanolamine	0.0368707	0	0.0184354
SLC16A7	0.0336515	0.00313708	0.0183943
CRYM	0.0339	0.00284674	0.0183734
ENSG00000242588.6	0.0265526	0.010034	0.0182933
TRIM8	0.00821834	0.0282544	0.0182364
SCN3B	0.0353928	0.000943602	0.0181682
SIN3A	0.00752941	0.0286289	0.0180792
COQ7	0.0242438	0.0118182	0.018031
HOXA9	0.0147814	0.0212689	0.0180251
LSS	0.0261122	0.00981627	0.0179643
TMEM131	0.0113106	0.0243893	0.0178499
ITIH6	0.000307579	0.0353455	0.0178265
SLC45A4	0.00531485	0.03031	0.0178124
MCCC1	0.0162003	0.0193843	0.0177923
SLC7A6	0.0181947	0.0173493	0.017772
IMPA2	0.0346546	0.000798432	0.0177265
ACIN1	0.00981774	0.0256142	0.017716
HERC2P9	0.0293767	0.00598382	0.0176802
SRSF5	0.0349881	0.000217754	0.0176029
ALPK2	0.034619	0.000580678	0.0175998
Bilirubin	0.00227608	0.0328083	0.0175422
LINC01422	0.0102033	0.0247737	0.0174885
BCAR1	0.0344153	0.000290339	0.0173528
MCM7	0.0165859	0.0180571	0.0173215
MBD6	0.0205556	0.0140047	0.0172802
NCOA6	0.0152776	0.0191666	0.0172221
TGS1	0.0273658	0.00707044	0.0172181
PXN	0.0344345	0	0.0172172
ENSG00000265690.7	0.024137	0.0102518	0.0171944
KANSL1L	0.0342664	0	0.0171332
FBXL15	0	0.0342262	0.0171131
ENSG00000285571.1	0.016955	0.0172166	0.0170858
THOC3	0.0328831	0.00116136	0.0170222
ENSG00000286861.1	0.00768717	0.0263491	0.0170181
RFFL	0.030335	0.00357259	0.0169538
AMH	0.00839613	0.0254476	0.0169219
CAMK2D	0.0330623	0.000725847	0.0168941
CYP27A1	0.0190627	0.0146885	0.0168756
ZNF710	0.00318606	0.0304831	0.0168346
KAT7	0.0127295	0.0209391	0.0168343
KBTBD2	0.0336021	0	0.016801
PSMA6	0.020054	0.0135078	0.0167809
GBE1	0.0245007	0.00902585	0.0167633
CMKLR1	0.0160514	0.0174038	0.0167276
PRNP	0.0333819	0	0.016691
RHOB	0.00043061	0.0329197	0.0166752
MRPL18	0.013506	0.0197446	0.0166253
NSMCE3	0.0324592	0.000725847	0.0165925
PLA2G4F	0.0192829	0.0138686	0.0165757
CHD8	0.0325634	0.000580678	0.016572
PSIP1	0.0045029	0.0285538	0.0165283
FAXDC2	0.0207757	0.0122116	0.0164936
PIM1	0.0190244	0.0139536	0.016489
Arginine	0	0.0329535	0.0164767
PI4KAP1	0.0323597	0.000580678	0.0164702
SPATS2L	0.0212581	0.011673	0.0164656
RABEP1	0.0325086	0.000362924	0.0164358
AVPI1	0.0167731	0.0160668	0.01642
RSL1D1	0.0210927	0.0117249	0.0164088
FAH	0.000799705	0.0319528	0.0163763
ATG9A	0.032715	0	0.0163575
FAM83B	0.0319933	0.000653263	0.0163233
C16orf86	0.0317731	0.000798432	0.0162858
ENSG00000279453.1	0.0322747	0.000290339	0.0162825
PPP1R27	0.0109415	0.0215923	0.0162669
NFE2L1	0.0308722	0.00159686	0.0162345
RIC3	0	0.0324395	0.0162198
WHAMMP3	0.0299824	0.00235681	0.0161696
PRKD2	0.00752941	0.0247639	0.0161466
KATNAL2	0.000984252	0.0312931	0.0161387
SEMA4C	0.0180102	0.0140047	0.0160075
PRR14L	0.0274014	0.00458877	0.0159951
HDAC2	0.0307983	0.00116136	0.0159798
IL15	0	0.0319464	0.0159732
CNTROB	0.0185776	0.0133627	0.0159701
PLIN2	0.0315365	0.000290339	0.0159134
SNX21	0.000246063	0.0314564	0.0158512
UVSSA	0.00703729	0.0245014	0.0157693
MCMBP	0.0315365	0	0.0157682
PLCE1	0.0154621	0.0160668	0.0157645
MTERF3	0.000984252	0.0305342	0.0157592
USP35	0.0266467	0.0048588	0.0157528
Cotinine	0.0314345	0	0.0157173
Glutamine	0.0314345	0	0.0157173
CYB5RL	0.0028042	0.0286289	0.0157166
YPEL3	0.0306685	0.000725847	0.0156972
AASS	0.0272525	0.00413295	0.0156927
HMGN2	0.0307983	0.000580678	0.0156895
ENSG00000227775.3	0.0173241	0.0140352	0.0156796
N4BP2L1	0.0121061	0.0192275	0.0156668
TTTY14	0.0299303	0.00130653	0.0156184
PHC3	0.0281231	0.00308266	0.0156029
CDKL1	0.0301861	0.00101619	0.0156011
FLYWCH2	0.0285416	0.00264715	0.0155944
AMY2B	0.0101868	0.0209902	0.0155885
HMGB2	0.0156823	0.0154441	0.0155632
ZNF30	0.0280071	0.00308266	0.0155449
RAB21	0.0303159	0.000725847	0.0155209
ATP6AP1L	0.0120296	0.0190097	0.0155197
CDKN1C	0.0270706	0.00395368	0.0155121
RAB3IP	0.0302638	0.000725847	0.0154948
SCARNA7	0.02109	0.00989686	0.0154935
TRMU	0.0300371	0.000943602	0.0154904
CSNK2A2	0.0299303	0.00101619	0.0154732
WDR26	0.0245007	0.00641932	0.01546
ENSG00000274330.1	0.0250762	0.00583865	0.0154574
ADRA2B	0.0302994	0.000580678	0.01544
FRMD3	0.0156632	0.0151142	0.0153887
MTR	0.00654516	0.0241106	0.0153279
ULK1	0.00895652	0.0216946	0.0153256
DENND11	0.00802703	0.0225961	0.0153116
ARHGAP24	0.0216437	0.00897572	0.0153097
KLF15	0.0295968	0.000725847	0.0151613
ENSG00000251143.1	0.000799705	0.0295	0.0151498
CHKB	0.0153132	0.0149574	0.0151353
ENSG00000259972.3	0	0.0302653	0.0151327
LDB1	0.00437986	0.0258831	0.0151315
TOE1	0.0171231	0.0131337	0.0151284
ZNF554	0.0125668	0.0176727	0.0151198
NAP1L1	0.0245061	0.00572981	0.0151179
PSMB2	0.0301861	0	0.015093
TMEM97	0.0273849	0.00279232	0.0150886
PIN1	0.014575	0.0155802	0.0150776
ORMDL3	0.00354239	0.026594	0.0150682
KLHL33	0.000984252	0.0290644	0.0150243
MACROH2A2	0.00524109	0.0247943	0.0150177
ZNF268	0.0298005	0.000217754	0.0150091
SERINC2	0.0138751	0.0160157	0.0149454
ZNF354C	0.0288613	0.00101619	0.0149387
GGNBP2	0.0279194	0.0018872	0.0149033
MYO1C	0.0241891	0.00554831	0.0148687
COX17	0.0183957	0.0113405	0.0148681
FBXL8	0.00452664	0.0251787	0.0148527
TTC4P1	0.0290432	0.000653263	0.0148482
APPL2	0.00839613	0.0212896	0.0148429
GTF2IP13	0.0245582	0.00511503	0.0148366
AKAP1	0.000123031	0.0295206	0.0148218
GK5	0.0293154	0.000290339	0.0148029
HOXA4	0.0282273	0.00130653	0.0147669
PTCH1	0.0246906	0.00482246	0.0147565
USF3	0	0.0295	0.01475
RNF144B	0.0234344	0.00604047	0.0147374
ENSG00000279722.1	0.0123987	0.01705	0.0147243
TIMM44	0	0.029439	0.0147195
SETD1B	0.0086367	0.0206908	0.0146638
ADAM23	0.0288942	0.000290339	0.0145923
SSR1	0.0162003	0.0129465	0.0145734
ZNF280D	0.0281231	0.00101619	0.0145697
SYNCRIP	0.0288422	0.000290339	0.0145662
FAM168A	6.15157e-05	0.0290644	0.014563
Threonine	0	0.0291065	0.0145532
E2F3	0.0275695	0.00152428	0.0145469
ID3	0.000676673	0.0283905	0.0145336
PGGT1B	0.0248752	0.00415326	0.0145142
SLC7A2	0.0237679	0.00525797	0.0145129
LINC00324	0.0283597	0.000653263	0.0145065
QTRT2	0.0290076	0	0.0145038
GADD45G	0.000738189	0.0282544	0.0144963
PKNOX2	0.0286576	0.000290339	0.014474
PAN2	0.0189494	0.00998287	0.0144661
SCAMP2	0.024889	0.00400809	0.0144485
MADD	0.0288778	0	0.0144389
LCLAT1	0.0288613	0	0.0144307
ALDH6A1	0.0284474	0.000290339	0.0143689
MRPL54	0.00837698	0.0203163	0.0143466
ENSG00000261819.1	0.024856	0.00380851	0.0143323
ENSG00000251257.2	0.0285087	0.000145169	0.0143269
LYRM7	0.00232484	0.0263251	0.0143249
PI4KB	0.0283433	0.000290339	0.0143168
ATF7	0	0.0286289	0.0143145
IGIP	0	0.0286289	0.0143145
ZNF561	0	0.0286289	0.0143145
UBE4B	0.0277896	0.000798432	0.014294
ARHGAP36	0.0205364	0.00802308	0.0142797
TMEM134	0.0281231	0.000435508	0.0142793
C2orf68	0.0282529	0.000290339	0.0142716
KRT31	0.0285416	0	0.0142708
KDM2A	0.0284539	0	0.014227
SYBU	0.0275082	0.000943602	0.0142259
WDR11	0.0275886	0.000798432	0.0141935
INTS3	0.0275859	0.000798432	0.0141922
ZNF366	0.0246294	0.00369744	0.0141634
ILVBL	0.000123031	0.0281999	0.0141615
JDP2	0.00752941	0.0207725	0.0141509
MED28	0.0282694	0	0.0141347
NCKAP1	0.0280098	0.000217754	0.0141138
SLC4A11	0.0245964	0.00357259	0.0140845
TBC1D2	0.0129715	0.0151447	0.0140581
SFXN5	0.0199663	0.00808663	0.0140265
SYNPO2	0.0269546	0.00108877	0.0140217
NUMA1	0.00765245	0.0203674	0.0140099
ALDH2	0.0234344	0.00456846	0.0140014
FOXP4	0.00253439	0.0254476	0.013991
ZDHHC6	0.0269408	0.00101619	0.0139785
WIPI2	0.0231951	0.00471363	0.0139544
Hypotaurine	0	0.0279044	0.0139522
HEXD	0.0277349	0	0.0138674
RANBP10	0.00364168	0.0240899	0.0138658
PLD2	0.0247783	0.00293749	0.0138579
ZNF577	0.00402175	0.0236544	0.0138381
LRRC32	0.0216437	0.00602015	0.0138319
ENSG00000228327.4	0.0276572	0	0.0138286
ECHDC3	0.0116834	0.01591	0.0137967
KLHL26	0.00351864	0.0240659	0.0137923
WDR75	0.0275503	0	0.0137752
SUPT16H	0.0230106	0.00453436	0.0137725
MDN1	0.000738189	0.0267846	0.0137614
ENSG00000279789.1	0.0122142	0.0152601	0.0137372
MEGF10	0.0266467	0.000798432	0.0137226
DGCR2	0.00981774	0.0175911	0.0137044
SPEG	0.0158477	0.0115321	0.0136899
FUNDC2	0.0171395	0.0102006	0.0136701
IFRD1	0.0259606	0.00137911	0.0136699
PALLD	0.026569	0.000725847	0.0136474
ENSG00000273906.1	0.0261999	0.00108877	0.0136444
MXRA7	0.0263324	0.000943602	0.013638
BRD8	0.0145229	0.0127287	0.0136258
CECR2	0.00913431	0.0181083	0.0136213
PSTPIP2	0.024137	0.00308266	0.0136098
METTL21C	0.0216437	0.00554831	0.013596
HEIH	0.00404728	0.0230828	0.013565
PLEKHG2	0.0261643	0.000943602	0.013554
PPHLN1	0.0271035	0	0.0135518
ESYT1	0.0268834	0.000217754	0.0135506
PDCL3P4	0.0173241	0.00976512	0.0135446
STARD4	0.0258144	0.00123394	0.0135242
ARMCX4	0.018583	0.00845859	0.0135208
HFM1	0.0225664	0.00442329	0.0134949
SIK3	0.0216437	0.00531462	0.0134792
ALDH4A1	0.0269546	0	0.0134773
KATNIP	0.0231174	0.00380851	0.013463
GUK1	0.00086122	0.0260497	0.0134555
Tetradecylamine	0.0268824	0	0.0134412
ST3GAL5	0.0222915	0.00456846	0.01343
POLE	0.00994078	0.0168867	0.0134137
PIGG	0.000922736	0.0258831	0.0134029
TXLNG	0.00929972	0.0174855	0.0133926
KCNS3	0.00669016	0.020068	0.0133791
UBE2R2	0.0106297	0.0160668	0.0133483
GUCA1B	0.000984252	0.0256958	0.01334
UHMK1	0.0254453	0.00123394	0.0133396
ERICD	0.015242	0.0112894	0.0132657
ENSG00000237094.12	0.0256107	0.000871017	0.0132408
HOGA1	0.0223271	0.00413295	0.01323
LINC00707	0.000123031	0.0263251	0.013224
CTCF	0.0108867	0.015529	0.0132079
MIRLET7IHG	0.00166093	0.0247432	0.0132021
FOXD3	0.00292723	0.0234671	0.0131972
POLG	0.0255942	0.000798432	0.0131963
SEMA3F	0.00487199	0.0215073	0.0131897
CDH13	0.0263653	0	0.0131827
PKD1	0.0165859	0.00976512	0.0131755
CRLS1	0.020922	0.00531462	0.0131183
NDEL1	0.0129168	0.013304	0.0131104
ACVR2B	0.000307579	0.0258831	0.0130953
TMEM39B	0.000738189	0.0254476	0.0130929
CHODL	0.0123631	0.0138175	0.0130903
KMT2C	0.0255942	0.000580678	0.0130874
MARCHF6	0.0255942	0.000580678	0.0130874
FKBPL	0.0249273	0.00123394	0.0130806
RUSC1	0.000123031	0.0260192	0.0130711
PKD1P6	0.0084644	0.0176727	0.0130686
ENSG00000262420.3	0.0183054	0.00783039	0.0130679
DCAF15	0.0122142	0.0138686	0.0130414
DBT	0.026051	0	0.0130255
Alloisoleucine	0	0.0259853	0.0129927
ASAP1	0.0142059	0.0117761	0.012991
TEX10	0.0258894	0	0.0129447
ARMC5	0.0109415	0.0149269	0.0129342
CCDC190	0.0132859	0.0125781	0.012932
ZNF696	0.0258282	0	0.0129141
MPHOSPH10	0.0257596	0	0.0128798
PAIP2	0.0144096	0.0113405	0.0128751
IFT27	0.0252937	0.000435508	0.0128646
ZNRF1	0.0252937	0.000435508	0.0128646
PCYOX1	0.0249858	0.000725847	0.0128558
RHOF	0.0138751	0.0118272	0.0128512
STX16	0.0127678	0.012916	0.0128419
IMP	0	0.0256434	0.0128217
ANKFY1	0.0101376	0.0154745	0.012806
ASB4	0.0255942	0	0.0127971
DISP1	0.011718	0.0138686	0.0127933
ENSG00000260279.4	0.0136906	0.0118577	0.0127741
CRYZL2P	0.000922736	0.0245766	0.0127497
PIAS3	0.000738189	0.0247432	0.0127407
CDKN1B	0.0114595	0.0140047	0.0127321
MOAP1	0.0252443	0.000217754	0.012731
RPS6KA5	0.00777548	0.0176216	0.0126985
CDK19	0.00931886	0.0160668	0.0126929
MUC20-OT1	0.0204066	0.00496763	0.0126871
ENSG00000173727.13	0.0253714	0	0.0126857
ANK3	0.0217926	0.00357259	0.0126826
MBNL1	0.0216437	0.00371776	0.0126807
POT1	0.0209411	0.00438919	0.0126652
C1orf162	0.0198886	0.00543947	0.012664
DOP1B	0.013506	0.0118182	0.0126621
GBP4	0.012437	0.0128648	0.0126509
CAPN10-DT	0.0252251	0	0.0126126
CLCN6	0.0236163	0.00159686	0.0126066
DERL1	0.0241561	0.00101619	0.0125862
PTGR2	0.00366542	0.0214769	0.0125711
PRDM15	0.0247783	0.000362924	0.0125706
ARL17A	0.0025709	0.0225656	0.0125683
TOR1AIP2	0.0248369	0.000290339	0.0125636
PCNX4	0.0062991	0.018792	0.0125455
ABCA6	0.024338	0.000725847	0.0125319
MLXIP	0.0250406	0	0.0125203
ENSG00000280434.1	0.0236546	0.00137911	0.0125168
PDLIM7	0.016955	0.00802308	0.012489
GUSB	0.00511805	0.0198503	0.0124842
TLE1	0.024137	0.000798432	0.0124677
MAZ	0.0249273	0	0.0124636
C1QTNF6	0.020889	0.00400809	0.0124486
TAF1D	0.0195781	0.0052943	0.0124362
GIMAP1	0.0137289	0.0110966	0.0124127
SRSF11	0.0245252	0.000290339	0.0124078
DOCK4	0.000676673	0.0241106	0.0123936
SCART1	0.00129183	0.0234367	0.0123642
SNW1	0.024137	0.000580678	0.0123588
IRF2BP1	0.0178612	0.00685483	0.012358
FBXL3	0.0237679	0.000943602	0.0123557
ZNF844	0.000492126	0.0241106	0.0123014
ATP2B1	0.00654516	0.0180571	0.0123011
UBC	0.0245964	0	0.0122982
TBK1	0.0239333	0.000653263	0.0122933
NKAIN2	0.0245225	0	0.0122613
TXLNGY	0.00593001	0.0185742	0.0122521
USP30	0.024137	0.000290339	0.0122137
PIH1D1	0.0237487	0.000653263	0.012201
Trimethylbenzene	0	0.0243389	0.0121695
ENSG00000288752.1	0.0240401	0.000290339	0.0121652
TADA2A	0	0.0243077	0.0121538
CALCOCO1	0.023269	0.00101619	0.0121426
PDXDC2P-NPIPB14P	0.0242438	0	0.0121219
ATAD1	0.0120296	0.0122116	0.0121206
ZNF493	0.00452664	0.0197142	0.0121204
USP25	0.0233988	0.000798432	0.0120986
CCNG2	0.0241726	0	0.0120863
GSDMC	0.00475994	0.0193843	0.0120721
SMAD5	0.0185255	0.00554831	0.0120369
CXCR6	0.0203354	0.00371776	0.0120266
ENSG00000268119.7	0.000307579	0.0236849	0.0119962
RAD54L2	0.023619	0.000362924	0.0119909
RBFOX2	0.0143905	0.00954736	0.0119689
SUV39H1	0.0223819	0.00152428	0.0119531
PKDREJ	0.00563392	0.0182444	0.0119392
DICER1	0.0232142	0.000580678	0.0118975
UMP	0	0.023783	0.0118915
NODAL	0.0207757	0.00299191	0.0118838
SMPD4BP	0.0231009	0.000653263	0.0118771
NUBPL	0.00703729	0.016669	0.0118531
NCEH1	0.0221617	0.00152428	0.011843
USP38	0.0231009	0.000580678	0.0118408
GPX3	0.0225473	0.00108877	0.011818
CCER2	0.00330909	0.0203065	0.0118078
RAB10	0.020371	0.00322783	0.0117994
MAP4K3	0.0177517	0.00583865	0.0117952
PPFIBP1	0.0232142	0.000362924	0.0117886
NLGN4Y	0.0227674	0.000798432	0.0117829
EIF3I	0.0156823	0.00780533	0.0117438
KCNJ8	0.000922736	0.022545	0.0117339
RRAGC	0.0188782	0.00456846	0.0117233
RDH14	0.0234179	0	0.011709
LIMD1	0	0.0234126	0.0117063
ENSG00000279759.1	0.00752941	0.0158796	0.0117045
OST4	0.0227483	0.000653263	0.0117008
GARS1-DT	0.00462415	0.0187615	0.0116928
CCNL2	0.0225856	0.000798432	0.011692
NDNF	0.0222138	0.00116136	0.0116876
AP4E1	0.000799705	0.0225656	0.0116827
HNRNPC	0.0226185	0.000725847	0.0116722
ENSG00000288656.1	0.0230488	0.000290339	0.0116696
REC8	0.00429334	0.0190304	0.0116619
PARP15	0.0129359	0.0103708	0.0116533
CCS	0.0198721	0.00342742	0.0116498
TPM4	0.017991	0.0052943	0.0116427
CD63-AS1	0.0232663	0	0.0116332
GTF2H4	0.00789851	0.0153624	0.0116305
ZCCHC24	0.0195972	0.00366334	0.0116303
LMTK2	0.0232142	0	0.0116071
RAPGEF6	0.0232142	0	0.0116071
ALG2	0.0178065	0.00540537	0.0116059
ZNF692	0.0187675	0.00442329	0.0115954
AGAP9	0.0228808	0.000290339	0.0115856
CLIP1	0.0229328	0.000217754	0.0115753
BRD9	0.0227839	0.000362924	0.0115734
UTY	0.0163684	0.006746	0.0115572
PWP1	0.0225308	0.000580678	0.0115557
PICART1	0.00499502	0.0181083	0.0115516
FAM53C	0.0230488	0	0.0115244
PDE7A	0.0223107	0.000725847	0.0115182
FNBP1	0.0140597	0.00897572	0.0115177
Theobromine	0.00516732	0.0178558	0.0115116
BRPF1	0.0230106	0	0.0115053
NISCH	0.00719504	0.0157979	0.0114965
TTC3P1	0.000676673	0.0222967	0.0114867
CCDC117	0.0226797	0.000290339	0.011485
LY6G5C	0.0225308	0.000435508	0.0114832
AKIRIN2	0.0219224	0.00101619	0.0114693
CRYL1	0.000123031	0.0228139	0.0114685
SNN	0.0219772	0.000943602	0.0114604
ENSG00000277400.1	0.0101677	0.0127287	0.0114482
FAR1	0.0221617	0.000725847	0.0114438
FAM181A	0.0228451	0	0.0114226
SRSF10	0.00837698	0.0144403	0.0114086
CUL9	0.0222329	0.000580678	0.0114068
NOTCH2NLC	0.0177873	0.00502428	0.0114058
PFN1P2	0.00339561	0.0194148	0.0114052
FAM78B	0.0182112	0.00458877	0.0114
IKBKB	0.0227154	7.25847e-05	0.011394
REXO4	0.0227648	0	0.0113824
WSCD1	0.0124752	0.0102518	0.0113635
KCND3	0.0192993	0.00342742	0.0113634
UGGT1	0.0224952	0.000217754	0.0113565
KLHL30-AS1	0.0221261	0.000580678	0.0113534
RPL4P4	0.019853	0.00284674	0.0113499
MTURN	0.0178065	0.00487911	0.0113428
ZNF425	0.0122142	0.0104695	0.0113419
ENSG00000267423.1	0.0192473	0.00342742	0.0113373
Alanine	0.0151944	0.00747623	0.0113353
EIF4A1	0.00871046	0.0139536	0.011332
POLN	0.00123031	0.0214257	0.011328
TSC22D2	0.0178065	0.00482469	0.0113156
TNFRSF19	0.0137847	0.00883055	0.0113076
REXO2	0.0218064	0.000798432	0.0113024
TLK2	0.0180266	0.00456846	0.0112976
DROSHA	0.0217926	0.000798432	0.0112955
PNN	0.017991	0.00458877	0.0112899
NXF1	0.00585624	0.0166994	0.0112778
ABCC10	0.016605	0.0058953	0.0112502
PXDNL	0.00086122	0.0216194	0.0112403
SMARCC2	0.00728335	0.0151751	0.0112292
ZNF276	0.0216437	0.000798432	0.0112211
RTTN	0.0143931	0.00802308	0.0112081
JAK1	0.0221782	0.000217754	0.011198
NFATC4	0.0223917	0	0.0111959
PEG10	0.0191339	0.00322783	0.0111809
SETD2	0.0220484	0.000290339	0.0111694
Hordenine	0.0223302	0	0.0111651
MBD1	0.0223302	0	0.0111651
Spermidine	0.0223302	0	0.0111651
COL4A6	0.021641	0.000653263	0.0111471
CCN1	0.000676673	0.0215923	0.0111345
STAG3L4	0.0220457	0.000217754	0.0111317
NHEJ1	0.0214591	0.000798432	0.0111288
LSM10	0.0156632	0.00656449	0.0111138
CHRNA10	0.0216464	0.000580678	0.0111135
TAF6L	0.00302652	0.0191666	0.0110965
ENSG00000279668.3	0.0154457	0.006746	0.0110958
GGPS1	0.0158477	0.00627415	0.0110609
MTMR3	0.00401077	0.0181083	0.0110595
LRRC8B	0.0216437	0.000435508	0.0110396
MYPN	0.0216437	0.000435508	0.0110396
ZMAT5	0.0216081	0.000435508	0.0110218
ENSG00000269934.3	0.0216602	0.000362924	0.0110115
PAPOLG	0.0216437	0.000362924	0.0110033
PIGL	0.000307579	0.0216946	0.0110011
AZIN1	0.0178638	0.00413295	0.0109984
LRRC3B	0.0212581	0.000725847	0.010992
HSP90AB1	0.021757	0.000217754	0.0109874
ART5	0.0149632	0.007	0.0109816
RBM12B	0.000369094	0.0215923	0.0109807
NMNAT1	0.0215112	0.000435508	0.0109734
STK40	0.0216437	0.000290339	0.010967
GTPBP4	0.0212746	0.000653263	0.0109639
ENSG00000260197.1	0.00281696	0.0190914	0.0109542
SBF1	0.0214591	0.000435508	0.0109473
TMEM208	0.0216602	0.000217754	0.010939
CCNI	0.0116139	0.0102518	0.0109329
MTATP6P1	0.0218639	0	0.0109319
LIMCH1	0.0216437	0.000217754	0.0109307
ZNF512B	0.00043061	0.0213952	0.0109129
GJA4	0.0176411	0.00415326	0.0108972
ADD1	0.0217926	0	0.0108963
SLC35E4	0.0182112	0.00357259	0.0108919
KRI1	0.0212581	0.000508093	0.0108831
RAB7B	0.0165529	0.00516945	0.0108612
RFXANK	0.000246063	0.0214257	0.0108359
DNAAF9	0.0208699	0.000798432	0.0108342
SLC36A1	0.0205556	0.00108877	0.0108222
SNCB	0.000676673	0.0209597	0.0108182
TRIM28	0.00556091	0.0160668	0.0108139
ENSG00000278867.1	0.00802703	0.0135997	0.0108134
HPN	0.0174922	0.00413295	0.0108126
SBDSP1	0.020889	0.000725847	0.0108074
ZNF805	0.0216081	0	0.010804
NECAP1	0	0.0215923	0.0107962
STOM	0	0.0215923	0.0107962
ZFTA	0.00618156	0.0153929	0.0107872
NOL9	0.00123031	0.0203369	0.0107836
LTO1	0.000369094	0.0211263	0.0107477
PCDHGC5	0	0.0214769	0.0107384
CDC42EP3	0.0211842	0.000290339	0.0107373
ADAM15	0.0114595	0.00998287	0.0107212
SIAH1	0.0187292	0.00270157	0.0107154
ENAM	0	0.0214257	0.0107129
ASB11	0.0212581	0.000145169	0.0107016
FUT1	0.000492126	0.0209086	0.0107004
ENSG00000268555.2	0.000676673	0.020718	0.0106973
PPP1R32	0.02109	0.000290339	0.0106902
MAPRE3	0.0156467	0.00572981	0.0106882
AP3M2	0.0207922	0.000580678	0.0106864
CNP	0.000553642	0.0208029	0.0106783
GPR146	0.0206295	0.000725847	0.0106777
KDM5D	0.0205556	0.000798432	0.010677
PRDM10	0.000799705	0.0205242	0.010662
RNF10	0.0209411	0.000362924	0.010652
LINC01963	0.020054	0.00123394	0.010644
TMEM120B	0.000615157	0.0206702	0.0106427
WDR6	0.0206853	0.000580678	0.010633
NMD3	0.0212581	0	0.0106291
ZNF451	0.00314955	0.0181083	0.0106289
DUSP3	0.0212555	0	0.0106277
ING5	0.00414478	0.0171045	0.0106246
DCUN1D3	0.0205912	0.000653263	0.0106222
ZBTB37	0.00950341	0.0117249	0.0106142
PITX1	0.000738189	0.0204767	0.0106074
PSMD12	0.00462415	0.0165659	0.010595
TMEM108	0.0158477	0.00531462	0.0105812
POC5	0.0209411	0.000217754	0.0105794
SH3BP5L	0.020721	0.000435508	0.0105782
HMBS	0.00646962	0.014658	0.0105638
EPM2AIP1	0.0211065	0	0.0105533
GNPDA1	0.0097986	0.0112894	0.010544
PDCD1LG2	0.020721	0.000362924	0.0105419
CREB1	0.000738189	0.0203369	0.0105376
PANK1	0.0210736	0	0.0105368
LATS2	0.0199663	0.00108877	0.0105275
ENSG00000253389.2	0.0210353	0	0.0105176
ENSG00000231628.1	0.0125668	0.00845859	0.0105127
RASA2	0.00290349	0.0181083	0.0105059
ZNF740	0.00290349	0.0181083	0.0105059
TPR	0.0130465	0.00795954	0.010503
IFT172	0	0.0209902	0.0104951
NOP2	0.00966881	0.0112894	0.0104791
MFHAS1	0.0207236	0.000217754	0.0104707
MN1	0.00797227	0.0129465	0.0104594
C16orf72	0.0203354	0.000580678	0.010458
PRSS45P	0.00499324	0.01591	0.0104516
ENSG00000267059.2	0.020889	0	0.0104445
CEP295	0.020371	0.000508093	0.0104395
PPP6R3	0	0.0208541	0.010427
COIL	0.0207922	0	0.0103961
ZDHHC1	0.0203545	0.000435508	0.010395
SALL2	0.0200375	0.000725847	0.0103817
CASC3	0.0207566	0	0.0103783
PGBD2	0.0203875	0.000362924	0.0103752
DENND5B	0.0207401	0	0.01037
ENSG00000279283.1	0.00290349	0.0178089	0.0103562
KMT2B	0.0196163	0.00108877	0.0103526
ELK3	0	0.0206867	0.0103433
LGI4	0.0198721	0.000798432	0.0103353
FN3K	0.00506879	0.0155802	0.0103245
SOX17	0.0154813	0.00514913	0.0103152
CCDC62	0	0.0206156	0.0103078
SMARCA1	0.019652	0.000943602	0.0102978
NPIPB4	0.0129168	0.0076692	0.010293
ZNF668	0.0191339	0.00145169	0.0102928
MFSD9	0	0.0205852	0.0102926
SF1	0.020572	0	0.010286
ZNF254	0.0165694	0.00398778	0.0102786
BLOC1S6	0.0203354	0.000217754	0.0102766
ZBTB40	0.000246063	0.0203065	0.0102763
BMP2	0.0022018	0.018342	0.0102719
RERE	0.0176411	0.00284674	0.0102439
CRHR2	0.0195972	0.000871017	0.0102341
Kynurenine	0.00338337	0.0170574	0.0102204
GPR153	0.0202194	0.000217754	0.0102186
PRKAG2	0.00642213	0.0139536	0.0101879
RPAP2	0.000738189	0.0196325	0.0101854
LRRK2	0	0.0203674	0.0101837
ENSG00000235859.5	0.013506	0.00685483	0.0101804
MNT	0.0201317	0.000217754	0.0101747
CAND1	0	0.0203369	0.0101685
TRIM7	0.00401077	0.0163151	0.0101629
MT-TA	0.000984252	0.0193332	0.0101587
TENT4A	0.0203162	0	0.0101581
LUC7L	0.0200019	0.000290339	0.0101461
ZNF750	0.0154457	0.00482469	0.0101352
HFE	0	0.0202553	0.0101277
TAGLN2	0.0202194	0	0.0101097
IRF3	0.0161839	0.00400809	0.010096
SLC4A2	0.000738189	0.0194453	0.0100917
HDAC10	0.0187484	0.00137911	0.0100637
FRG1HP	0.0196876	0.000435508	0.0100615
ENSG00000226026.7	0.0165859	0.00351817	0.010052
DYRK2	0	0.0200985	0.0100493
TCTN1	0.0194318	0.000653263	0.0100425
CELF2	0.0140253	0.00604047	0.0100329
COG7	0.000615157	0.0194453	0.0100302
FAM210A	0.0120296	0.00802308	0.0100264
ITPRIPL1	0.0196876	0.000362924	0.0100252
MAP3K20	0.0200019	0	0.010001
KCTD18	0.00834137	0.0116399	0.00999065
GPANK1	0.010407	0.00954736	0.00997718
KHDRBS3	0.00642213	0.0135181	0.00997011
EEPD1	0.0197817	0.000145169	0.00996346
PLGLB2	0.0153132	0.00458877	0.00995099
ZNF121	0.0190941	0.000798432	0.00994626
PTGES3	0.00556091	0.0143041	0.00993252
NPM1	0.00314955	0.0166961	0.00992281
ZDHHC4	0.019335	0.000508093	0.00992152
GRWD1	0.0120296	0.00780533	0.00991748
NINJ2-AS1	0.0198009	0	0.00990045
FAM229A	0.000615157	0.0191666	0.00989086
PILRB	0.00703729	0.0127287	0.00988299
ATP	0.0197585	0	0.00987926
GP1BA	0.0193158	0.000435508	0.00987566
NOP58	0.0190244	0.000725847	0.00987513
MINAR1	0.00752941	0.0122116	0.00987049
DDT	0.0122142	0.00752403	0.00986911
TGFBR3	0.010407	0.00932961	0.0098683
ABCA3	0.00525207	0.0144674	0.00985972
SESN3	0.0189138	0.000798432	0.0098561
ZNF112	0.00784924	0.0118577	0.00985346
MCTS1	0.0149441	0.00473394	0.00983902
CLEC2B	0.00789851	0.0117761	0.00983728
AKAP7	0.00110728	0.0185438	0.00982552
TP53INP1	0.00253439	0.0171045	0.00981943
COMMD5	0.00519182	0.0144403	0.00981604
NR4A3	0.00519182	0.0144403	0.00981604
VEGFD	0.0125477	0.00707044	0.00980905
RCBTB2	0.0171039	0.00250198	0.00980295
ENSG00000272356.1	0.0190244	0.000580678	0.00980255
ENSG00000259881.1	0.0195972	0	0.0097986
LINC02761	0	0.019578	0.00978901
DNAJC18	0.0165859	0.00299191	0.0097889
TRAF1	0.0120296	0.00754005	0.00978484
MCM2	0.0187648	0.000798432	0.00978164
SMG1P7	0.00642213	0.0131337	0.00977793
TEX2	0.0193158	0.000217754	0.00976678
PWWP2A	0.0189494	0.000580678	0.00976503
ZGLP1	0.000492126	0.0190304	0.00976127
DSE	0.0163493	0.00313708	0.00974317
ENSG00000287467.1	0.0062991	0.0131642	0.00973165
USP40	0.000246063	0.019197	0.00972154
Histidine	0.019439	0	0.00971949
PITRM1	0.0194318	0	0.0097159
SOX15	0.00703729	0.0123782	0.00970773
GRTP1-AS1	0	0.0194148	0.00970739
WBP2	0.0186745	0.000725847	0.00970016
STK11IP	0.0022018	0.0171861	0.00969394
NUP188	0.0189138	0.000435508	0.00967464
BBC3	0.00327258	0.0160668	0.00966971
EMSY-DT	0.000922736	0.0184076	0.00966519
WDR73	0.00659443	0.0127287	0.00966156
MED13	0.00928057	0.010034	0.0096573
H3-3B	0.0179884	0.00130653	0.00964744
DDIT4	0.0187101	0.000580678	0.00964538
HSDL2	0.00318606	0.0160668	0.00962645
GSTM1	0.00747339	0.0117658	0.0096196
BRAT1	6.15157e-05	0.0191666	0.00961403
PMS2P4	0	0.0192275	0.00961375
MITF	0.0178256	0.00137911	0.00960237
ADAM20P1	0.00511805	0.0140864	0.00960221
CD47	0.0189659	0.000217754	0.00959181
SCML2	0.00985336	0.00932961	0.00959148
RHOBTB3	0.0183601	0.000798432	0.00957928
LINC01137	0.0098725	0.00928208	0.00957729
AGER	0.0187675	0.000362924	0.00956522
NPSR1-AS1	0.0183957	0.000725847	0.0095608
ENSG00000250575.1	0.0191148	0	0.00955739
RNASEH1-AS1	0.0183766	0.000725847	0.00955122
GATAD1	0.000984252	0.0181083	0.00954625
PARP9	0.0190627	0	0.00953135
MACO1	0	0.0190609	0.00953045
IGSF8	0.0180102	0.00101619	0.00951318
ADAMTS1	0.000676673	0.018342	0.00950935
CSRNP1	0.000676673	0.018342	0.00950935
ENSG00000284669.1	0.000676673	0.018342	0.00950935
MTMR12	0	0.0189793	0.00948964
ASNSD1	0.0152611	0.00371776	0.00948943
BTN2A2	0.00327258	0.0156956	0.00948411
RAPSN	0.00985336	0.00911185	0.00948261
TOM1	0.000492126	0.0184621	0.00947713
ISCA1	0.0189494	0	0.00947469
SLC2A8	0.0182112	0.000725847	0.00946852
ENSG00000279196.1	0.017991	0.000943602	0.00946732
SLC45A3	0.000799705	0.0181083	0.00945398
TMEM167A	0.0156632	0.00322783	0.00944549
MKKS	0.00929934	0.00954736	0.00942335
RFTN1	0.0159993	0.00284674	0.00942302
ADAMTS4	0.000492126	0.018342	0.00941708
DUSP1	0.000492126	0.018342	0.00941708
ID1	0.000492126	0.018342	0.00941708
P4HTM	0.014575	0.00424402	0.00940951
NEK10	0.0154977	0.00328225	0.00939
SLC6A6	0.0181756	0.000580678	0.00937813
ZNF341	0.0147075	0.00400809	0.00935778
ZNF142	0	0.0187104	0.00935518
COPG2	0.0184122	0.000290339	0.00935128
SYNGR2	0.00487199	0.0138175	0.00934473
PCDHB11	0.0180266	0.000653263	0.00933996
RBM8A	0.0182277	0.000435508	0.00933159
FUCA1	0.00281696	0.0158284	0.00932268
ENSG00000264151.6	0.0176932	0.000943602	0.00931839
METTL14	0.0154977	0.00313708	0.00931741
PIP4P1	0.0109415	0.00768522	0.00931336
MAU2	0.00474896	0.0138686	0.00930879
SCAP	0.0105915	0.00802308	0.00930731
RBM5	0.00253439	0.0160668	0.00930062
TKFC	0.0101376	0.00845859	0.00929808
BAIAP3	0.000922736	0.0176727	0.00929774
ENSG00000258634.3	0.000799705	0.0177882	0.00929395
SSBP3	0.0151478	0.00342742	0.00928761
ENSG00000255148.2	0.0041338	0.0144403	0.00928703
TBX3	0.0072697	0.0112894	0.00927955
CDKN2AIP	0.0178065	0.000725847	0.00926617
ZNF606	0.0144288	0.00409885	0.0092638
ZNF37BP	0.0142277	0.00429843	0.00926308
SRSF4	6.15157e-05	0.0184621	0.00926183
ADAMTS15	0	0.0185133	0.00925665
CYP4F35P	0.000246063	0.0182444	0.00924522
FAM8A1	0.0184899	0	0.00924496
PM20D2	0.0184899	0	0.00924496
THSD7A	0.0174565	0.00101619	0.00923636
SUPT20H	0.014892	0.00357259	0.0092323
DMTF1	0.0176602	0.000798432	0.00922933
H3-3A	0.0170683	0.00137911	0.0092237
NPHP3	0.017473	0.000943602	0.0092083
PPP3R1	0.00618156	0.0122116	0.00919656
ABTB2	0.0178065	0.000580678	0.00919358
SIRT5	0.00147638	0.0168867	0.00918154
CEP170B	0	0.018342	0.00917101
RUSF1	0.000738189	0.0175911	0.00916466
LSM8	0.0170874	0.00123394	0.00916069
TMCC1	0.0180266	0.000290339	0.00915849
ENSG00000267127.7	0.00318606	0.015124	0.00915502
ENSG00000276791.1	0.000492126	0.0177614	0.00912674
ZNF302	0.013856	0.00438919	0.00912258
ABCA5	0.0178065	0.000435508	0.009121
MXD4	0.000184547	0.0180571	0.00912082
FAM241B	0.013506	0.00473394	0.00911998
ENSG00000284747.1	0.0172885	0.000943602	0.00911603
SENP8	0.00536412	0.0128648	0.00911447
KIAA1143	0.016754	0.00145169	0.00910283
MRPS36	0.0120296	0.00616532	0.00909748
SLC43A1	0.0147622	0.00342742	0.00909482
ENSG00000273729.1	0.016955	0.00123394	0.00909446
CERS1	0.00343212	0.0147396	0.00908588
TRIM45	6.15157e-05	0.0181083	0.00908489
EIF4EBP2	0.013856	0.00429843	0.0090772
GDNF-AS1	0.0175672	0.000580678	0.00907393
NFATC3	0.0174565	0.000653263	0.0090549
LINC02035	0	0.0181083	0.00905413
HNRNPA3	0.0178065	0.000290339	0.00904841
RAB35	0.0178065	0.000290339	0.00904841
RBM12	0.0178065	0.000290339	0.00904841
SMARCD3	0.0172885	0.000798432	0.00904345
ZNF496	0.00968796	0.00839505	0.0090415
ABCC9	0.0176411	0.000435508	0.0090383
PDC-AS1	0.0142251	0.00380851	0.00901678
GLI4	0	0.0180266	0.00901331
CHST3	0.0178065	0.000217754	0.00901212
ZNF394	0.0178065	0.000217754	0.00901212
NPTN-IT1	0.018024	0	0.00901199
SGSH	0.00593001	0.0120754	0.00900272
TCEANC	0.00290349	0.0150935	0.0089985
USP1	0.0100188	0.00797556	0.00899716
RLIM	0.017991	0	0.00899552
STAT2	0.00351864	0.0144707	0.00899469
PPM1H	0.017473	0.000508093	0.00899055
ENSG00000289230.1	0.014024	0.00395368	0.00898886
ENSG00000274080.1	0.0179719	0	0.00898595
CCDC66	0.016955	0.00101619	0.00898558
MEAF6	0.0177517	0.000217754	0.00898474
KCNQ4	0.00666819	0.0112894	0.00897879
ENOX1	0.0179554	0	0.00897771
WSB2	0.0142442	0.00366334	0.00895377
POLR2J4	0.0176602	0.000217754	0.00893899
LINC01341	0.0172885	0.000580678	0.00893457
SIRT7	0.0170683	0.000798432	0.00893337
ALX4	0.00281696	0.0150481	0.00893251
ETV6	0.000307579	0.0175366	0.0089221
SDHD	0.000738189	0.0171045	0.00892132
COMMD3	0.0173241	0.000508093	0.00891608
BZW1	0.0178065	0	0.00890324
ERC1	0.0178065	0	0.00890324
RIF1	0.0178065	0	0.00890324
VCPIP1	0.0178065	0	0.00890324
HNRNPR	0.0147142	0.00308266	0.00889844
GPRC5B	0.0175672	0.000217754	0.00889247
FGFR4	0.0150766	0.00270157	0.00888907
KMT5C	0.000184547	0.0175911	0.00888783
PSME4	0.0169029	0.000871017	0.00888696
SPDL1	0.0173241	0.000435508	0.00887979
GPLD1	6.15157e-05	0.0176727	0.00886713
SZT2	0.00969471	0.00802308	0.0088589
PRKAA1	0.000553642	0.0171556	0.00885463
ZNF569	0.00343212	0.0142737	0.00885289
ENSG00000279026.1	0.0169029	0.000798432	0.00885066
AGO1	0.0122333	0.00545979	0.00884656
LINC01301	0.00147638	0.0162128	0.00884457
THSD1	0.000984252	0.0166994	0.00884184
PCIF1	0	0.0176727	0.00883637
ENSG00000165121.12	0.000184547	0.0174855	0.00883501
ZNF532	0.0170026	0.000653263	0.00882791
SEC14L5	0.00364168	0.0140047	0.00882321
BRD2	0.0176411	0	0.00882054
TLE2	0.0164013	0.00123394	0.00881764
TRAK2	0.0174018	0.000217754	0.00880977
LINC02762	0.0127678	0.00482246	0.00879514
AMPD3	0.000184547	0.0174038	0.00879419
CYP2E1	0.000246063	0.0173222	0.00878414
TOR3A	0.0161839	0.00137911	0.00878148
C2orf69	0.0109415	0.00660083	0.00877116
PRKAR1A	0.0172486	0.000290339	0.00876948
MAP3K13	0.0131369	0.00438919	0.00876305
FAM104B	0.00129183	0.0162334	0.00876264
LIMD1-AS1	0.0170874	0.000435508	0.00876148
ABCC1	0.00748015	0.010042	0.00876109
TENT5A	0.00883349	0.00868538	0.00875944
ENSG00000230606.11	0.0167157	0.000798432	0.00875705
ACSM5	0.0172172	0.000290339	0.00875378
NSUN5P1	0.0127678	0.00473394	0.00875088
SAMD4B	0.0169029	0.000580678	0.00874179
ENSG00000272106.1	0.00141486	0.0160668	0.00874085
AMIGO1	0.016754	0.000725847	0.00873991
FEN1	0.000984252	0.0164817	0.00873296
KBTBD8	0.00617607	0.0112894	0.00873273
HOXA6	0.000492126	0.0169683	0.00873023
ETS2	0.0142086	0.00322783	0.00871821
SLC37A4	0.0172911	0.000145169	0.00871815
PRSS46P	0.0045029	0.012916	0.00870944
UHRF1	0.000738189	0.016669	0.00870357
PALS2	0.0155169	0.0018872	0.00870205
DIMT1	0.0125668	0.00482469	0.00869575
WNK1	0.016955	0.000435508	0.00869524
ENSG00000278869.1	0.0132311	0.00415326	0.00869218
DLEU2	0.0165859	0.000798432	0.00869216
ALKBH4	0.0159993	0.00137911	0.00868921
AMMECR1	0	0.0173734	0.00868668
C2orf74	0	0.0173734	0.00868668
EGR2	0.000799705	0.0165659	0.0086828
ZDHHC5	0.0122142	0.00514913	0.00868166
PUM3	0.00339561	0.0139536	0.00867461
CCZ1B	0.00129183	0.0160462	0.008669
NUDT13	0.016754	0.000580678	0.00866732
CCDC180	0.0173267	0	0.00866337
THEM6	0.0173241	0	0.00866204
KLHL40	0.0163493	0.000943602	0.00864643
IGF2	0.017272	0	0.00863599
MED8	0.017272	0	0.00863599
CZIB	0	0.0172677	0.00863386
AHNAK	0.0166636	0.000580678	0.00862213
EGR3	0.000676673	0.0165659	0.00862128
EPHA2	0.000676673	0.0165659	0.00862128
JRKL	0.00306302	0.014168	0.00861551
NUDCD3	6.15157e-05	0.0171689	0.00861523
TIA1	0.0167923	0.000435508	0.00861388
OFD1	0.013506	0.00371776	0.00861189
BCL2L1	0.00278046	0.0144403	0.00861036
PLPBP	0.0110904	0.00612898	0.00860971
ENSG00000287978.1	0.00679123	0.0104184	0.0086048
HMBOX1	0.0168838	0.000290339	0.00858705
ERBIN	0.0136002	0.00357259	0.00858639
GABBR2	0.016955	0.000217754	0.00858637
ENSG00000272789.1	0.0165859	0.000580678	0.00858328
PDGFC	0	0.0171556	0.00857781
PRUNE2	0.016754	0.000362924	0.00855844
CDH15	0.00437986	0.0127287	0.00855428
ENSG00000263489.1	0.0170874	0	0.00854372
ENSG00000279088.1	0.00524109	0.0118272	0.00853415
ATP6V1F	0.000123031	0.0169379	0.00853045
FOS	0.000492126	0.0165659	0.00852901
PLK3	0.000492126	0.0165659	0.00852901
TCERG1	0.000984252	0.0160668	0.00852555
ZBTB5	0	0.01705	0.00852498
ENSG00000270127.2	0.0114951	0.00555054	0.00852284
OR10AB1P	0.0131342	0.00386292	0.00849859
EGR1	0.00043061	0.0165659	0.00849825
JUNB	0.00043061	0.0165659	0.00849825
GRAMD4	0.000922736	0.0160668	0.00849479
PUS7L	0.00511805	0.0118577	0.00848787
EBF4	0.016754	0.000217754	0.00848586
ESRRG	0.0161647	0.000798432	0.00848157
NME3	0.013856	0.00308266	0.00846931
PPAN	0	0.0169379	0.00846893
KDM3A	0	0.0168867	0.00844335
PCGF5	0.0165859	0.000290339	0.00843811
ZFAND4	0.00104577	0.0158284	0.00843709
IER5	0.000307579	0.0165659	0.00843674
CORO1B	0.00129183	0.0155802	0.00843601
TRAF3IP1	0.0127678	0.00409885	0.00843334
GJC1	0.000799705	0.0160668	0.00843327
ZNF603P	0.000799705	0.0160668	0.00843327
ZNRF3	0.00487199	0.0119938	0.0084329
SDF4	0.0158477	0.00101619	0.00843194
CBR1	0.013856	0.00299191	0.00842394
GFPT1	0.0160349	0.000798432	0.00841668
DYRK3	0.0109415	0.00587498	0.00840824
KCTD13	0.000984252	0.0158284	0.00840633
ENSG00000238035.8	0.0158668	0.000943602	0.00840522
BOD1L1	0.000492126	0.0163151	0.0084036
B3GNTL1	0.000984252	0.0157979	0.00839109
ZNF605	0.000984252	0.0157979	0.00839109
MT1X	0.0109415	0.00583865	0.00839007
SMG1	0.0156823	0.00108877	0.00838553
MYLK2	0.0165529	0.000217754	0.00838535
CEP57	0.016404	0.000362924	0.00838347
HCP5	0.0143944	0.00235681	0.00837561
SQSTM1	0.0163136	0.000435508	0.00837457
ENSG00000228506.3	0.000676673	0.0160668	0.00837176
DPYSL2	0.0167348	0	0.00836741
SMO	6.15157e-05	0.016669	0.00836523
BMS1P4	0	0.0167201	0.00836005
C15orf62	0	0.0167201	0.00836005
DCP2	0	0.0167201	0.00836005
CFAP70	0.00110728	0.0156107	0.00835897
TRRAP	0	0.0166994	0.00834971
TRPV1	0.00265742	0.0140352	0.00834632
DVL2	0.0109415	0.00575013	0.00834581
GPR4	0.000123031	0.0165659	0.00834446
CIZ1	0.000553642	0.0161278	0.00834071
ST3GAL6	0.0125477	0.00413295	0.00834031
LMCD1	0.00642213	0.0102518	0.00833695
NPIPB14P	0.0166636	0	0.00833179
KAT2A	0.00104577	0.0155802	0.00831297
CRTC1	0	0.0166144	0.00830722
P4HA1	0.0158148	0.000798432	0.00830659
MYF6	0.00330909	0.013304	0.00830653
FAM157C	0.0123631	0.00424402	0.00830357
USP27X	0.0159993	0.000580678	0.00828999
AQP4	0.00802703	0.00854021	0.00828362
NR4A1	0	0.0165659	0.00828295
NCL	0.000492126	0.0160668	0.00827948
ZNF850	0.0161839	0.000362924	0.00827339
POLR3E	0.0106297	0.0058953	0.0082625
METTL16	0.00104577	0.0154745	0.00826015
INHBB	0.0107527	0.00572981	0.00824127
LRRC52	0.00519182	0.0112894	0.00824061
NUFIP2	0.00519182	0.0112894	0.00824061
MBNL1-AS1	0.00605304	0.0104184	0.00823571
MTRNR2L8	0.0158148	0.000653263	0.00823401
USP6	0.00981774	0.00663493	0.00822634
ACSF2	0.0155004	0.000943602	0.00822201
DDX17	0.0158504	0.000580678	0.00821552
HMOX2	0.0158477	0.000580678	0.00821419
VPS26B	0.0158477	0.000580678	0.00821419
KIAA1191	0.0156985	0.000725847	0.00821216
NGDN	0.0153132	0.00108877	0.00820099
KIF24	0.0164013	0	0.00820067
PRDX1	0.0156658	0.000725847	0.00819584
CCDC115	0.000123031	0.0162639	0.00819347
MTMR9	0.0163849	0	0.00819243
ORC2	0.0047727	0.0116095	0.00819108
KANTR	0.000799705	0.0155802	0.00818994
BIRC6	0.000307579	0.0160668	0.00818721
RC3H1	0.000307579	0.0160668	0.00818721
RBM25	0.0160705	0.000290339	0.00818044
DMRT2	0.0125477	0.00380851	0.00817809
ZMAT1	0.0156302	0.000725847	0.00817803
DAAM2-AS1	0.0163493	0	0.00817463
CLIP4	0.0122142	0.00413295	0.00817357
MPHOSPH6	0	0.0163455	0.00817277
NFKBID	0.00269393	0.0136509	0.0081724
GOLGA7B	0.0129524	0.003373	0.00816269
MPG	0.0158887	0.000435508	0.00816208
NUDT4B	0.0123521	0.00395368	0.00815291
RBFOX1	0.0155004	0.000798432	0.00814943
MRPL44	0.0158504	0.000435508	0.00814294
FAM124B	0.0105915	0.00569348	0.00814251
HHATL	0.00519182	0.0110923	0.00814207
FOSL2	0.0156985	0.000580678	0.00813958
RNF169	0.00716032	0.00911185	0.00813609
CERT1	0.0156823	0.000580678	0.00813149
ZKSCAN4	0.0154621	0.000798432	0.00813028
MRS2	0.000676673	0.0155802	0.00812843
C15orf61	0.0156632	0.000580678	0.00812191
NDUFAF5	0.0156632	0.000580678	0.00812191
ESCO1	0.0109415	0.0052943	0.0081179
EP300	0.00327258	0.0129465	0.00810952
NATD1	0.0158477	0.000362924	0.00810531
ATAD2B	0.010407	0.00576391	0.00808546
ENSG00000272720.1	0.00596473	0.0102006	0.00808268
CYRIB	0.000246063	0.0159191	0.00808257
PLEKHF1	0.0151478	0.00101619	0.00808199
TNFRSF10D	0.0152611	0.000871017	0.00806607
CUL4A	6.15157e-05	0.0160668	0.00806418
WDR81	0.00969471	0.00641932	0.00805702
Homocitrulline	0	0.0161138	0.00805691
THAP12	0.015242	0.000871017	0.00805649
PDE6D	0.000984252	0.015124	0.00805412
DENND4B	0.0156632	0.000435508	0.00804933
MRPS30	0.0156632	0.000435508	0.00804933
BPHL	0.000922736	0.0151751	0.00804894
LINC02613	0.0109059	0.00516945	0.00803767
FHL2	0	0.0160668	0.00803342
N4BP2L2-IT2	0	0.0160668	0.00803342
TM6SF1	0	0.0160668	0.00803342
TRIM66	0.0156302	0.000435508	0.00803286
RET	0.0154813	0.000580678	0.00803098
VKORC1L1	0.0156823	0.000362924	0.00802261
ORC5	0.00605304	0.00998287	0.00801795
SRPRB	0.0160322	0	0.00801612
SLC16A1	0.0156632	0.000362924	0.00801304
PAQR4	0.0122142	0.00380851	0.00801135
LRRC38	0.0160158	0	0.00800789
MTCO2P2	0.000184547	0.0158284	0.00800648
RBL2	0.00871046	0.00729034	0.0080004
MYADM	0	0.0159852	0.00799261
PLAUR	0	0.0159852	0.00799261
GAL3ST3	0.00123031	0.0147396	0.00798498
MORC2	0.00388774	0.0120754	0.00798159
MMUT	0.0156632	0.000290339	0.00797674
ANGPTL4	0.012787	0.00313708	0.00796202
COL24A1	0.0156302	0.000290339	0.00796027
ENSG00000224848.3	0.000553642	0.0153624	0.00795803
STX10	0.00404728	0.0118577	0.00795248
ATP6V0D1-DT	0.00586722	0.010034	0.00795062
SMC5	0.012672	0.00322783	0.0079499
SHCBP1	0.0120296	0.00386292	0.00794628
KCNQ5	0.00748015	0.00839505	0.0079376
CLIC6	0.0151478	0.000725847	0.00793682
PILRA	0.000492126	0.0153624	0.00792728
ZBTB7B	0.000676673	0.0151751	0.00792591
SCFD1	0.0158504	0	0.00792519
SUGP1	0.0158477	0	0.00792385
CDK5RAP3	0.0062991	0.00954736	0.00792323
THAP2	6.15157e-05	0.0157773	0.00791939
ATG4D	0.0120296	0.00380851	0.00791907
DHX16	0.0120296	0.00380851	0.00791907
UQCC1	0.0120296	0.00380851	0.00791907
ZNF445	0.000307579	0.015529	0.0079183
WIPF3	0.014892	0.000943602	0.00791781
TRMT5	0.00966881	0.00616532	0.00791707
SCAND1	0.0112449	0.00458877	0.00791681
MT-ND5	0.0147431	0.00108877	0.00791593
BRWD3	0.0100379	0.00575013	0.00789402
PCID2	0.0125477	0.00322783	0.00788775
PGM3	0.0153323	0.000435508	0.00788393
ATG12	0.0131205	0.00264715	0.0078838
EIF2AK3	0.0109415	0.00482469	0.0078831
SEH1L	0.0151122	0.000653263	0.00788272
MT-ND6	0.0147431	0.00101619	0.00787964
PIDD1	0.000799705	0.0149574	0.00787855
FAM161A	0.00524109	0.0105159	0.00787851
ENSG00000232098.3	0.0156823	7.25847e-05	0.00787744
LAMTOR1	0.0120296	0.00371776	0.0078737
PAK2	0.0154457	0.000290339	0.007868
ACSS1	0.0116249	0.00409885	0.00786189
TSC2	0.000123031	0.0155802	0.00785161
FRAT2	0.0124179	0.00328225	0.00785006
NSMF	0.0151122	0.000580678	0.00784643
UVRAG	0.0145174	0.00116136	0.0078394
DNAJA4	0.015242	0.000435508	0.00783874
AAGAB	0.0156632	0	0.00783158
TOMM34	0.0156632	0	0.00783158
NDST2	0.0102033	0.00545979	0.00783155
FABP3	0.0011688	0.0144914	0.0078301
ETF1	0.00784248	0.00780533	0.00782391
HAUS5	0.0156467	0	0.00782334
NPHP1	0.00343212	0.0122116	0.00782184
LARS2	0.000676673	0.0149574	0.00781703
BHLHE41	0.0156302	0	0.0078151
PNPLA7	0.00462593	0.0109867	0.0078063
ABAT	0.000246063	0.0153624	0.00780424
CORO1C	0.00561018	0.00998287	0.00779652
MGAT4B	0	0.0155802	0.00779009
DNAL4	0.00974042	0.00583865	0.00778953
HSPA4L	0.00666819	0.0088941	0.00778115
KMT2D	0.000246063	0.0153113	0.00777867
NTPCR	0.0120296	0.00351817	0.0077739
THBS1	0.00556091	0.00998287	0.00777189
RAD23B	0.0145229	0.00101619	0.00776956
RALGAPB	0.0149441	0.000580678	0.00776239
SPSB3	0.01186	0.00366334	0.00776167
C1orf35	0.000553642	0.0149269	0.00774028
NAB2	0.0109415	0.00453436	0.00773793
ENSG00000266086.3	0.000984252	0.0144914	0.00773783
FRK	0	0.0154745	0.00773726
ZXDB	0.00339561	0.0120754	0.00773552
BRMS1L	0.0154457	0	0.00772283
GOSR1	0.00519182	0.0102518	0.0077218
P2RY6	6.15157e-05	0.0153624	0.00771197
ENSG00000260249.3	0.00585624	0.00954736	0.0077018
CSNK1A1	0.0151122	0.000290339	0.00770126
SCRN3	0.0118286	0.00357259	0.0077006
TNRC6B	0.00339561	0.0119938	0.00769471
ATF3	0.000922736	0.0144403	0.0076815
ENSG00000286379.1	0	0.0153624	0.00768121
PPM1L	0.0134704	0.0018872	0.0076788
ENSG00000285103.2	0.00086122	0.0144914	0.00767632
LINC01359	0.0149085	0.000435508	0.007672
NNT-AS1	0.0151122	0.000217754	0.00766497
FMNL3	0.00354239	0.0117761	0.00765922
SPOCK1	0.0120296	0.00328225	0.00765594
RNF38	0.00748015	0.00783039	0.00765527
PLCL2	0.000615157	0.0146885	0.00765182
RTF1	0.0145777	0.000725847	0.00765177
GPR108	0.00043061	0.0148667	0.00764867
ENSG00000224884.1	0.0151478	0.000145169	0.00764648
KMT5B	0.000799705	0.0144914	0.00764556
ENSG00000288748.1	0.0152776	0	0.00763879
BTF3L4	0.0152611	0	0.00763056
B4GALNT3	0.011126	0.00413295	0.0076295
NUAK1	0	0.0152568	0.00762839
SBNO1	0.0145229	0.000725847	0.00762439
CPTP	0.00123031	0.0140047	0.00761753
SLC2A5	0.0148865	0.000290339	0.00758843
PORCN	0	0.0151751	0.00758757
PITPNC1	0.00519182	0.00998287	0.00758734
ZNF594	0.00330909	0.0118577	0.00758338
ZNF426	0.0116441	0.00351817	0.00758112
ENSG00000273007.2	0.014575	0.000580678	0.00757784
KIAA1671-AS1	0.0147048	0.000435508	0.00757015
SLC35C2	0.011275	0.00386292	0.00756895
AGAP4	0.0143931	0.000725847	0.00755949
ANKRD9	0.00506879	0.00998287	0.00752583
ZBTB6	0.00913431	0.00590908	0.0075217
UCN	0.000738189	0.0143041	0.00752116
CHID1	0.0145942	0.000435508	0.00751483
ZNF234	0.0084644	0.00656449	0.00751445
TIMM21	0.0120296	0.00299191	0.00751077
SEMA4G	6.15157e-05	0.0149574	0.00750945
ENSG00000260855.1	0.013856	0.00116136	0.00750866
CAVIN2	0.0145777	0.000435508	0.0075066
CEP350	0.0114404	0.00357259	0.00750648
MAN2A2	0.000615157	0.0143858	0.00750046
THRSP	0.0147075	0.000290339	0.00749891
FNBP1L	0.0134704	0.00152428	0.00749734
CCDC134	0.0144096	0.000580678	0.00749514
FAM13A-AS1	0.0114172	0.00357259	0.00749487
RPL24	0.000492126	0.0144914	0.00749177
ODAD4	0.00110728	0.0138686	0.00748795
KCNAB2	0.000738189	0.0142225	0.00748035
HMGXB4	0	0.0149574	0.0074787
ENSG00000285564.2	0.0142277	0.000725847	0.00747679
PLPP5	0.0149468	0	0.00747339
CLCN1	0	0.0149269	0.00746346
PLGLB1	0	0.0149269	0.00746346
TLCD5	0.0022018	0.0127233	0.00746254
CNOT3	0.00043061	0.0144914	0.00746101
PLCXD1	0.00043061	0.0144914	0.00746101
LINC00174	0.0139693	0.000943602	0.00745644
STYXL1	0.0146133	0.000290339	0.00745182
TARS2	0.0113297	0.00357259	0.00745116
P2RY8	0.00599025	0.0088941	0.00744218
ZNF558	0	0.0148758	0.00743788
PPP4R1L	0.013856	0.00101619	0.00743608
LUZP1	0.000615157	0.014253	0.00743407
ARHGAP6	0.0142442	0.000580678	0.00741244
UCK1	0.0120296	0.00279232	0.00741098
ENSG00000272631.1	0.000369094	0.0144403	0.00740468
FAHD2CP	0.000369094	0.0144403	0.00740468
TDRD6	0.00772621	0.00707044	0.00739832
ENSG00000280287.1	0.000492126	0.0143041	0.00739813
QSOX2	0.0138395	0.000943602	0.00739155
ZNF41	0.0144096	0.000362924	0.00738627
ENSG00000289371.1	0.0143192	0.000435508	0.00737737
OTUD1	0.000307579	0.0144403	0.00737392
CAPRIN1	0.00253439	0.0122116	0.00737298
CDC20P1	0.0105915	0.00415326	0.00737241
PTPN14	0.0145229	0.000217754	0.00737034
STAG3L5P-PVRIG2P-PILRB	0.000246063	0.0144914	0.00736874
IMP3	0.00343212	0.0112894	0.00736076
HAS3	0.00293999	0.0117761	0.00735802
EPS15L1	0.0147075	0	0.00735374
UACA	0.0143384	0.000362924	0.00735065
ENSG00000260948.1	0.0144096	0.000290339	0.00734997
RASSF8	0.00985336	0.00482469	0.00733903
ENSG00000263276.1	0.000184547	0.0144914	0.00733798
DOK7	0.00519182	0.00946135	0.00732659
EIF2B2	0.014575	7.25847e-05	0.0073238
JPX	0.0134102	0.00123394	0.00732205
LARP4	0.00802703	0.00660083	0.00731393
KANSL3	0.0144096	0.000217754	0.00731368
ENSG00000267934.1	0.000123031	0.0144914	0.00730722
OTUB1	0.0146133	0	0.00730665
CDHR5	0.0143931	0.000217754	0.00730545
TBC1D4	0.014024	0.000580678	0.00730236
HOXA-AS2	0.013506	0.00108877	0.00729739
DIPK1A	0.0145942	0	0.00729708
ENSG00000285796.1	0.0142277	0.000362924	0.00729533
CHAF1B	0.000984252	0.0135997	0.00729198
ARRDC4	0.0134869	0.00108877	0.00728782
GUSBP11	0.0138368	0.000725847	0.00728133
MRM1	0.0136906	0.000871017	0.00728079
ILF3	6.15157e-05	0.0144914	0.00727646
RTN4IP1	0.00232484	0.0122116	0.0072682
LCN10	0.0145229	0	0.00726146
DUSP5	0.013506	0.00101619	0.0072611
CERS6	0.00669016	0.00783039	0.00726027
TFIP11	0.0109415	0.00357259	0.00725704
CLSTN1	0	0.0144914	0.00724571
SEMA3B	0	0.0144914	0.00724571
ZNF224	0	0.0144914	0.00724571
CIT	0.0138368	0.000653263	0.00724504
RPA1	0.0136906	0.000798432	0.0072445
ENSG00000255946.2	0	0.0144707	0.00723537
MAX	0.0107527	0.00371776	0.00723524
MYSM1	0.014467	0	0.00723352
NUP133	0.0140253	0.000435508	0.00723041
ENSG00000272079.2	0.014024	0.000435508	0.00722978
BCL10	0	0.0144403	0.00722013
MAT2A	0	0.0144403	0.00722013
ZC3H12A	0	0.0144403	0.00722013
KDM5C	0.00957168	0.0048588	0.00721524
ARCN1	0.00913431	0.0052943	0.00721431
CABLES2	0.010407	0.00400809	0.00720755
ITPKB	0.0144096	0	0.0072048
ZNF407-AS1	0.00232484	0.0120754	0.00720013
KY	0.000123031	0.0142737	0.00719834
DDX55	0.0143905	0	0.00719523
DDX3Y	0.0136549	0.000725847	0.0071904
SCAI	0.00351864	0.0108539	0.00718627
RIDA	0.000553642	0.0138175	0.00718555
CEBPZ	0.0109415	0.00342742	0.00718446
ZNF623	0.0109415	0.00342742	0.00718446
NSUN4	0.0140049	0.000362924	0.00718391
SNTA1	0.000123031	0.0142337	0.00717836
DNLZ	0.0143384	0	0.00716919
FKTN	0.000738189	0.0135997	0.00716895
DUSP13	0.000676673	0.013653	0.00716484
FYCO1	0.00961405	0.00471363	0.00716384
HNRNPA2B1	0.013305	0.00101619	0.00716059
GUCD1	0.013506	0.000798432	0.00715222
PRR13	0.013856	0.000435508	0.00714574
ENSG00000274265.5	0.0134869	0.000798432	0.00714265
MBNL2	0.0134869	0.000798432	0.00714265
ZFP36L1	0.0134102	0.000871017	0.00714058
TRUB1	0.0138395	0.000435508	0.0071375
SNTB2	0.000184547	0.0140864	0.00713546
OLIG1	0.00317329	0.0110966	0.00713495
B3GALT1	0.0142442	0	0.0071221
HNRNPDL	0.00290349	0.0113405	0.00712202
RBM12B-AS1	0.00425683	0.00998287	0.00711985
ABI2	0.013506	0.000725847	0.00711593
LINC00702	0.0138586	0.000362924	0.00711078
METTL22	0.013856	0.000362924	0.00710944
ZNF649	0.0142086	0	0.00710429
ZXDC	0.000246063	0.0139536	0.00709983
DTX3L	0.0136167	0.000580678	0.00709867
KIAA1614	0.0134704	0.000725847	0.00709812
AMD1	0.00290349	0.0112894	0.00709644
ENSG00000234072.1	0.00636611	0.00780533	0.00708572
EXOSC2	0.013506	0.000653263	0.00707964
PTPRB	0.0141538	0	0.00707692
MGLL	0.0127678	0.00137911	0.00707347
CCDC121	0.013856	0.000290339	0.00707315
ANAPC5	0.0101868	0.00395368	0.00707026
DACT1	0.00957168	0.00456846	0.00707007
TLNRD1	0.000184547	0.0139536	0.00706907
ENSG00000231881.2	0.0109059	0.00322783	0.00706686
SLC38A4	0.00981774	0.00429843	0.00705809
TNFRSF1B	0.0062991	0.00780533	0.00705221
FAM185A	0.000799705	0.0133003	0.00705002
ZNF711	0.0025709	0.0115278	0.00704936
CYP51A1	0.0132859	0.000798432	0.00704214
FLNC-AS1	0.013856	0.000217754	0.00703686
GSPT2	0.013856	0.000217754	0.00703686
SPRY3	0.00474896	0.00931618	0.00703257
USP48	0.000246063	0.0138175	0.00703177
TMX4	0.00170968	0.0123465	0.00702808
MEIS1	0.00123031	0.0128137	0.00702199
TIAM2	0.0138204	0.000217754	0.00701905
ZNF155	0.0136002	0.000435508	0.00701785
RRP12	0.0103331	0.00369744	0.00701527
ENSG00000253115.1	0.0132311	0.000798432	0.00701476
POLA1	0.0132311	0.000798432	0.00701476
LIMS1	0.0109415	0.00308266	0.00701208
ENSG00000246451.2	0.014024	0	0.00701202
SPOP	0.014024	0	0.00701202
TTPAL	0.014024	0	0.00701202
PPM1K	0.0138751	0.000145169	0.00701014
SPNS2	0.0116249	0.00235681	0.00699087
ENSG00000260597.1	0.0103879	0.00357259	0.00698022
ENSG00000259948.2	0	0.0139536	0.0069768
NAA15	0	0.0139536	0.0069768
SLC2A11	6.15157e-05	0.0138686	0.00696507
ACVR2B-AS1	0.0134704	0.000435508	0.00695295
BUD13	0.0084644	0.00543947	0.00695194
ABHD2	0.00364168	0.0102518	0.00694673
ASXL1	0.00944865	0.0044436	0.00694613
WDTC1	0.00944865	0.0044436	0.00694613
SLC13A3	0.00585624	0.00802308	0.00693966
ENSG00000261303.6	0.00672844	0.00714517	0.00693681
CNBP	0.0127678	0.00108877	0.0069283
DCAF5	0.0127678	0.00108877	0.0069283
KRAS	0.0127678	0.00108877	0.0069283
LINC01138	0.013856	0	0.00692798
ZCCHC4	0.013856	0	0.00692798
KIAA1217	0.0134156	0.000435508	0.00692558
GATAD2A	0.00292723	0.010913	0.00692014
ST8SIA2	0.0138395	0	0.00691975
PRKCA	0.0136906	0.000145169	0.00691787
ENSG00000272512.1	0.00306302	0.0107679	0.00691545
METTL8	0.0131752	0.000653263	0.00691424
PTPN3	0.0131013	0.000725847	0.00691358
ENSG00000261613.2	0.00966881	0.00415326	0.00691104
ENSG00000243302.3	0.0136741	0.000145169	0.00690963
LINC01089	0	0.0138175	0.00690873
MYRIP	0.012787	0.00101619	0.00690158
TFRC	0.013506	0.000290339	0.00689818
AHCY	0.000184547	0.0135997	0.00689213
XIRP1	0.00894977	0.00482469	0.00688723
MAP1LC3A	0.00147638	0.0122878	0.00688208
NKX3-1	0.012672	0.00108877	0.00688037
NOTCH2NLA	0.0131013	0.000653263	0.00687728
NUP153	0.0136002	0.000145169	0.00687268
BTBD7	0.0101677	0.00357259	0.00687014
ARHGAP33	0.0098725	0.00386292	0.00686771
ATAD3B	0.013506	0.000217754	0.00686189
MRPL24	0.013506	0.000217754	0.00686189
KIZ	0.000123031	0.0135997	0.00686137
LRRC40	0.0127678	0.000943602	0.00685571
CCPG1	0.0131205	0.000580678	0.00685056
OSER1	0.0134102	0.000290339	0.00685025
PRPF39	0.00988897	0.00380851	0.00684874
SGIP1	0.000738189	0.0129465	0.00684232
PLA2G4E	0.000799705	0.0128648	0.00683227
ACTC1	0.0132859	0.000362924	0.00682439
ZNF563	0.0127678	0.000871017	0.00681942
NEU1	0.00834137	0.0052943	0.00681784
SLC25A35	6.15157e-05	0.0135692	0.00681538
VSIG10	0.00931886	0.00429843	0.00680865
ARAP1	0.00450111	0.00911185	0.00680648
INO80C	0.00944865	0.00415326	0.00680096
STXBP4	0.000676673	0.012916	0.00679633
FAM215B	0.0125668	0.00101619	0.0067915
ANKRD6	0.0107761	0.00279232	0.00678421
CCDC127	0.0127678	0.000798432	0.00678313
MRPS16	0.0127678	0.000798432	0.00678313
PDE4D	0.0132667	0.000290339	0.00677852
GATM	0.00378845	0.00975169	0.00677007
KAT6A	0.0135332	0	0.00676659
SOX9	0.00765794	0.00587498	0.00676646
LSM11	0.0108758	0.00264715	0.00676146
TMEM43	0.0129332	0.000580678	0.00675695
CUEDC1	0.00752941	0.00598382	0.00675662
ENSG00000267385.1	0.013506	0	0.00675301
PSMD7	0.013506	0	0.00675301
LPL	0.0132859	0.000217754	0.0067518
THUMPD3-AS1	0.0132859	0.000217754	0.0067518
WIPI1	0.0132859	0.000217754	0.0067518
TXNDC11	0.0097986	0.00369744	0.00674802
MLYCD	0.0127678	0.000725847	0.00674684
NOX4	0.0127678	0.000725847	0.00674684
URGCP	0.00834137	0.00514913	0.00674525
UBE2O	0.00605304	0.00743551	0.00674427
POLR2G	0.0102033	0.00328225	0.00674278
ENSG00000279119.1	0.0130465	0.000435508	0.00674103
GOLGA6L5P	0.000307579	0.0131642	0.00673589
TAF7	0.0123823	0.00108877	0.00673552
TUFT1	0.0134704	0	0.0067352
ENSG00000260751.2	0.0084644	0.00500397	0.00673418
ARL16	0.00278046	0.0106873	0.00673387
CNNM2	0.0129524	0.000508093	0.00673023
PAICS	0.0134513	0	0.00672563
EIF2B1	0.013305	0.000145169	0.00672508
LINC00240	0.0131369	0.000290339	0.00671363
PHTF2	0.0131369	0.000290339	0.00671363
TOLLIP	0.0134156	0	0.00670782
ITPRIP	0.00858743	0.00482469	0.00670606
QRICH1	0.00429334	0.00911185	0.0067026
RNF165	0.000984252	0.0124031	0.0066937
ENSG00000260404.4	0.00986345	0.00351817	0.00669081
LGR5	0.0011688	0.0122116	0.00669018
ALDH1L1-AS2	0.0122142	0.00116136	0.00668777
SUB1	0.0122142	0.00116136	0.00668777
HYI	0.0107213	0.00264715	0.00668424
ETNK1	0	0.0133627	0.00668134
ENSG00000285781.1	6.15157e-05	0.0133003	0.00668093
LCN8	0.0133598	0	0.00667988
DIPK2B	0	0.0133515	0.00667574
LIMK2	0	0.0133515	0.00667574
C21orf62-AS1	0.0127678	0.000580678	0.00667425
ENSG00000214942.6	0.0127678	0.000580678	0.00667425
TOP2B	0.0127678	0.000580678	0.00667425
NBN	0.0133406	0	0.00667031
POLR2J3	0.0127514	0.000580678	0.00666602
SH3BGRL3	0.0133215	0	0.00666073
CDC42EP5	0.00802703	0.0052943	0.00666067
FBXL6	0.000799705	0.0125109	0.00665532
CD82	0.013305	0	0.0066525
SLC40A1	0.0127212	0.000580678	0.00665095
DDIT4L	0	0.0133003	0.00665017
PLEKHM2	0.0132859	0	0.00664293
ARFGAP2	0.00871046	0.00456846	0.00663946
RELB	0.0132667	0	0.00663335
ZNF680	0.0132667	0	0.00663335
USF1	0.0109059	0.00235681	0.00663135
DEPP1	0.00585624	0.00739488	0.00662556
MGRN1	0.0129524	0.000290339	0.00662136
PMF1	0.00141486	0.0118225	0.00661866
TUBG1	0.0122142	0.00101619	0.00661519
MYLIP	0.000492126	0.0127287	0.00661041
CENPC	0	0.0132154	0.00660768
NYAP2	0.00147638	0.0117249	0.00660064
ARF1	0.0129524	0.000217754	0.00658506
DCAF16	0.00784924	0.00531462	0.00658193
TRMT2A	0.00043061	0.0127287	0.00657965
FILIP1	0.0067352	0.00641932	0.00657726
BRD1	0.0125668	0.000580678	0.00657374
ZNF607	0.0118286	0.00130653	0.00656757
MSH4	0.00415755	0.00897572	0.00656663
NAA80	0.000184547	0.0129465	0.0065655
ALG3	0.0127678	0.000362924	0.00656538
PARP14	0.0127678	0.000362924	0.00656538
SMG8	0.00839613	0.00473394	0.00656503
ENSG00000232926.1	0.0131205	0	0.00656023
RHOU	0.0131205	0	0.00656023
ATP11B	0.00364168	0.00946135	0.00655151
SLC16A6	0.0131013	0	0.00655065
FLT3LG	0.00765794	0.00543947	0.00654871
CD93	0.00376471	0.00932961	0.00654716
MRPL4	0.000799705	0.0122932	0.00654645
PTPRS	0	0.0130826	0.00654129
CCDC69	0.0108605	0.00221164	0.00653605
SLITRK5	0.000799705	0.0122627	0.00653121
SEPTIN4	0.0127678	0.000290339	0.00652908
SUN2	0.0127678	0.000290339	0.00652908
ABTB1	0.0125477	0.000508093	0.00652788
ZNF79	0.0130465	0	0.00652327
SMARCD2	0.0120296	0.00101619	0.00652291
XPO1	0.0127514	0.000290339	0.00652085
ENSG00000288852.1	0.00401077	0.00902585	0.00651831
SPPL2B	0.000307579	0.0127287	0.00651814
ENSG00000267364.3	0.00944865	0.00357259	0.00651062
RRN3P3	0.0123631	0.000653263	0.00650819
TRIM56	0.00474896	0.00824084	0.0064949
AP4S1	0.0127678	0.000217754	0.00649279
CDNF	0.0127678	0.000217754	0.00649279
ENSG00000286162.3	0.0125477	0.000435508	0.00649159
FANCF	0.0122525	0.000725847	0.00648916
DAGLA	0.0120296	0.000943602	0.00648662
DANCR	0.0120296	0.000943602	0.00648662
NUDT9	0.0120296	0.000943602	0.00648662
PLIN4	0.0120296	0.000943602	0.00648662
B3GNT2	0.0022018	0.0107679	0.00648484
EDF1	0.000676673	0.0122878	0.00648223
TOMM5	0.000676673	0.0122878	0.00648223
CHPF2	0.0120132	0.000943602	0.00647838
GPR17	0.0116441	0.00130653	0.0064753
CDC42	0	0.0129465	0.00647323
NFE2L2	0.012795	0.000145169	0.00647008
DHRS11	0.0122142	0.000725847	0.00647002
METTL25B	0.0122142	0.000725847	0.00647002
RETREG1	0.0097986	0.00313708	0.00646784
PPIE	0.0116988	0.00123394	0.00646639
TXLNB	0.0129168	0	0.00645838
DEK	0.011737	0.00116136	0.00644917
AIFM1	0.000676673	0.0122116	0.00644412
EGLN1	0.00834137	0.00453436	0.00643786
MRPL34	0.00123031	0.0116399	0.00643512
TARBP1	0.00900579	0.00386292	0.00643436
NBPF26	0.0116249	0.00123394	0.00642943
MAP1LC3B	0.0125668	0.000290339	0.00642857
GIMAP6	0.00744111	0.00540314	0.00642212
MAGED1	0.0121061	0.000725847	0.00641596
ENSG00000272144.1	0.00901499	0.00380851	0.00641175
Taurine	0.00510581	0.00769398	0.00639989
VPS35L	0.000369094	0.0124293	0.00639921
EZR	0.00913431	0.00366334	0.00639883
PEPD	0.0122142	0.000580678	0.00639743
PGP	0.0122142	0.000580678	0.00639743
SHROOM4	0.0122142	0.000580678	0.00639743
ACADVL	0.0045394	0.00824988	0.00639464
MCFD2	0.00821158	0.00456846	0.00639002
IFT122	0.000123031	0.0126471	0.00638505
EXOSC9	0.0127678	0	0.00638391
SPDYE18	0.0127678	0	0.00638391
UBXN2A	0.0127678	0	0.00638391
ZNF702P	0.0127678	0	0.00638391
ARHGAP5	0.0124752	0.000290339	0.00638275
NOS3	0.00278046	0.00998287	0.00638166
DPH2	0.0123987	0.000362924	0.00638083
ATP6V0E1	0.0120296	0.000725847	0.00637774
FAM110B	0.00506879	0.00768522	0.006377
DBNL	0.0127322	0	0.00636611
PGM2	0.0127322	0	0.00636611
SMNDC1	0.00834137	0.00438919	0.00636528
OIP5-AS1	0.0011688	0.0115583	0.00636355
RPRD2	0.00402175	0.00868538	0.00635357
DHODH	0.0123987	0.000290339	0.00634454
OSBPL8	0.0123823	0.000290339	0.0063363
REV3L	0.00290349	0.00976512	0.0063343
PLP2	0.01186	0.000798432	0.00632922
RECQL5	0.01186	0.000798432	0.00632922
ENSG00000228366.1	0.000799705	0.0118577	0.00632869
ERLIN2	0.000799705	0.0118577	0.00632869
COX10	0.0122142	0.000435508	0.00632485
ESRRA	0.0122142	0.000435508	0.00632485
IGFBP2	0.0122142	0.000435508	0.00632485
WDR55	0.0122142	0.000435508	0.00632485
ATP5MK	0.0120296	0.000580678	0.00630516
ENSG00000257252.6	0.0120296	0.000580678	0.00630516
FDX1	0.0120296	0.000580678	0.00630516
LSM1	0.0120296	0.000580678	0.00630516
PIAS1	0.00728884	0.00531462	0.00630173
ENSG00000262691.1	0.000738189	0.0118577	0.00629793
DNAJC10	0.0120132	0.000580678	0.00629692
CACNA2D2	0.0041338	0.00845859	0.0062962
HPDL	0.0123631	0.000217754	0.00629044
LINC00930	0.000369094	0.0122116	0.00629033
NSUN2	0.0122142	0.000362924	0.00628855
MAMSTR	0.0120679	0.000508093	0.00628801
HEATR5B	0.00302652	0.00954736	0.00628694
HSD3B7	0.00043061	0.0121426	0.00628661
ENSG00000284672.1	0.000492126	0.0120754	0.00628378
TICAM2-AS1	0.000492126	0.0120754	0.00628378
GREB1	0.0125668	0	0.0062834
ESF1	0.0118286	0.000725847	0.00627723
FHOD3	0.0120296	0.000508093	0.00626887
TMEM223	0.0120296	0.000508093	0.00626887
CACNA2D3	0.011737	0.000798432	0.00626771
PAX1	0.0118095	0.000725847	0.00626766
PTCHD4	0.000676673	0.0118577	0.00626718
VILL	0.000676673	0.0118577	0.00626718
KAT2B	0.0122333	0.000290339	0.00626183
SH3TC1	0.00487021	0.00765112	0.00626066
CYTOR	0.000738189	0.0117761	0.00625712
MIR210HG	0.01186	0.000653263	0.00625664
SSR3	0.00195574	0.0105512	0.00625345
TMEM94	0.00043061	0.0120754	0.00625302
ATG3	0.0122142	0.000290339	0.00625226
RANBP2	0.0118286	0.000653263	0.00624094
AKT1S1	0.0113106	0.00116136	0.00623597
ZNF330	0.00802703	0.0044436	0.00623532
LMO1	0.0120296	0.000435508	0.00623257
CHD1	0.00821834	0.00424402	0.00623118
PMS1	0.00716032	0.0052943	0.00622731
ATP1A1-AS1	0.0124259	0	0.00621295
DHX9	0.00339561	0.00902585	0.00621073
SRM	0.0124179	0	0.00620894
HECW2	0.0121977	0.000217754	0.00620773
EPDR1	0.00437986	0.00802308	0.00620147
DMAC2	0.0123987	0	0.00619937
PFDN6	0.0123987	0	0.00619937
TNFSF14	0.0123987	0	0.00619937
UCK2	0.0121786	0.000217754	0.00619816
ABLIM2	0.000184547	0.0122116	0.00619806
CHP1	0.0120296	0.000362924	0.00619628
KTN1	0.0120296	0.000362924	0.00619628
MTRF1L	0.0120296	0.000362924	0.00619628
UBA1	0.0120296	0.000362924	0.00619628
MICAL2	0.00929972	0.00308266	0.00619119
KCTD3	0.0123823	0	0.00619113
KRBA2	0.000615157	0.0117658	0.00619048
DEPDC5	0.000738189	0.0116399	0.00618906
NR2F2	0.00525207	0.00707044	0.00616125
ENSG00000272335.1	0.0120296	0.000290339	0.00615999
ENSG00000277758.6	0.0120296	0.000290339	0.00615999
MASP1	0.0120296	0.000290339	0.00615999
PHF8	0.011737	0.000580678	0.00615883
LRRC14B	0.0110713	0.00123394	0.00615261
HIC1	0.00147638	0.0108151	0.00614575
SLC7A1	0	0.0122878	0.00614389
CCRL2	0.011126	0.00116136	0.0061437
RNF19B	0.00871046	0.00357259	0.00614152
F2R	0.000492126	0.0117761	0.00613409
ENSG00000272070.2	0.00519182	0.00707044	0.00613113
CCP110	0.00314955	0.00911185	0.0061307
C3orf18	0.0120296	0.000217754	0.0061237
ROGDI	0.0120296	0.000217754	0.0061237
TGFB2-AS1	0.0120296	0.000217754	0.0061237
CARD14	0.0122291	0	0.00611455
SMARCA5	0.00821158	0.00400809	0.00610984
APPL1	0.0122142	0	0.00610709
ARMCX6	0.0122142	0	0.00610709
CANX	0.0122142	0	0.00610709
COMMD10	0.0122142	0	0.00610709
HSBP1	0.0122142	0	0.00610709
NCLN	0.0122142	0	0.00610709
MANBA	0	0.0122116	0.00610578
TFG	0.00043061	0.0117761	0.00610333
ANKRD28	0.000676673	0.0115278	0.00610225
SSB	0.0112558	0.000943602	0.00609972
KANK1	0.0121977	0	0.00609886
RBMXL1	0.0121977	0	0.00609886
CEP170	0.00329632	0.0088941	0.00609521
SENP5	0.00745425	0.00473394	0.00609409
CDK9	0.000676673	0.0115071	0.00609191
OXA1L	0.0120296	0.000145169	0.0060874
CHORDC1	0.00556091	0.00660083	0.00608087
CYREN	0.0121594	0	0.00607971
GSTK1	0.000615157	0.0115321	0.00607364
ETS1	0.00819243	0.00395368	0.00607306
NDUFA3	0.00819243	0.00395368	0.00607306
ENGASE	0.00755138	0.00458877	0.00607007
TUBGCP2	0.00585624	0.00627639	0.00606632
MAPK14	0.00716032	0.00496763	0.00606397
INMT	0.000123031	0.0119938	0.00605842
DNAJC21	0.0121061	0	0.00605304
ZNF141	0.0121061	0	0.00605304
CHCHD4	0.0120296	7.25847e-05	0.00605111
DESI1	0.0120296	7.25847e-05	0.00605111
NIP7	0.000246063	0.0118523	0.00604917
FXYD7	0.00428058	0.00780533	0.00604295
DIAPH1	0.011126	0.000943602	0.00603482
ISLR2	0.00499502	0.00707044	0.00603273
ZZEF1	0.0120488	0	0.00602439
TPRG1	0.0112449	0.000798432	0.00602164
ZFX	0.0112449	0.000798432	0.00602164
AK6	0.0120296	0	0.00601482
ARFRP1	0.0120296	0	0.00601482
ATP6V0B	0.0120296	0	0.00601482
CDC26	0.0120296	0	0.00601482
CYCS	0.0120296	0	0.00601482
FCSK	0.0120296	0	0.00601482
FITM2	0.0120296	0	0.00601482
IAH1	0.0120296	0	0.00601482
NARS1	0.0120296	0	0.00601482
PHF21A	0.0120296	0	0.00601482
PSMD6	0.0120296	0	0.00601482
RAB11A	0.0120296	0	0.00601482
RPF2	0.0120296	0	0.00601482
SNX17	0.0120296	0	0.00601482
STON2	0.0120296	0	0.00601482
SDCBP	0.000738189	0.0112894	0.00601379
ADGRF5	0.0120132	0	0.00600658
KLHL42	0	0.0119938	0.0059969
MALAT1	0.00716032	0.00482469	0.00599251
KANSL1	0.011983	0	0.00599152
TRIM68	0.0113297	0.000653263	0.0059915
FAM50A	0.00802703	0.00395368	0.00599035
WASH2P	0.000984252	0.0109867	0.00598546
PPIL3	0.0116797	0.000290339	0.00598501
WDR43	0.0116797	0.000290339	0.00598501
SRSF2	0.000676673	0.0112894	0.00598303
POGZ	0.00327258	0.00868538	0.00597898
CCT2	0.0109988	0.000943602	0.0059712
NIPBL	0.0116441	0.000290339	0.00596721
SLC48A1	0.0114909	0.000435508	0.00596321
ROBO1	0.011126	0.000798432	0.00596224
CNOT6L	0.0067352	0.00516945	0.00595233
JUN	0.0105915	0.00130653	0.00594904
GOLGA8Q	0.0116797	0.000217754	0.00594872
PPP6C	0.0116797	0.000217754	0.00594872
ERMP1	0.00730531	0.00458877	0.00594704
SYNPO2L-AS1	0.000123031	0.0117658	0.00594442
MAP3K2	0.0109415	0.000943602	0.00594255
ZFYVE1	0.0109415	0.000943602	0.00594255
PMS2P1	0.00524109	0.00663493	0.00593801
TUBA8	0.0109224	0.000943602	0.00593298
ARSK	0	0.0118577	0.00592884
TMEM272	0	0.0118577	0.00592884
CSTB	0	0.0118523	0.00592613
TMEM266	0.000738189	0.0110966	0.0059174
PPTC7	0.000738189	0.0110923	0.00591525
SMYD3	0.0118286	0	0.00591431
SNTB1	0.0118286	0	0.00591431
FMNL2	0.0105915	0.00123394	0.00591274
MCM9	0.0114595	0.000362924	0.00591122
OPRD1	0.00666819	0.00514913	0.00590866
ATG2B	0.00765794	0.00415326	0.0059056
HRK	0.0112914	0.000508093	0.00589977
KDM5A	0.00425683	0.00754005	0.00589844
VAPB	0.010407	0.00137911	0.00589306
OSBPL9	0.0114951	0.000290339	0.00589274
GMEB2	0.000492126	0.0112894	0.00589076
ATP6V1FNB	0	0.0117761	0.00588803
C2CD4C	0	0.0117761	0.00588803
IDH1	0	0.0117761	0.00588803
ENSG00000177788.7	0.00437986	0.00737886	0.00587936
DLAT	0.000676673	0.0110716	0.00587416
ZNF331	0.011737	0	0.00586849
ENSA	0.00716032	0.00456846	0.00586439
LUC7L3	0.00716032	0.00456846	0.00586439
CBX7	0.0109988	0.000725847	0.00586232
TASOR2	0.010407	0.00130653	0.00585676
C19orf44	0.011126	0.000580678	0.00585336
MAST2	0.00740638	0.00429843	0.00585241
ENSG00000287315.1	0.00684049	0.0048588	0.00584965
DDX24	0.0107527	0.000943602	0.00584816
CEP85L	0.00797227	0.00371776	0.00584501
GADL1	0.000123031	0.0115583	0.00584067
SRSF8	0.0116797	0	0.00583984
BLOC1S5	0	0.0116773	0.00583865
DNAJC25	0.0114595	0.000217754	0.00583864
MTF1	0.0110904	0.000580678	0.00583555
PNP	0.0109415	0.000725847	0.00583367
CCNL1	0.0101376	0.00152428	0.00583092
BORCS6	0	0.0116399	0.00581996
DPH1	0.0111218	0.000508093	0.00581496
MPST	0.0106016	0.00101619	0.00580891
IP6K3	0.0116139	0	0.00580697
MIR29B2CHG	0.00292723	0.00868538	0.00580631
ZFHX4	0.0108867	0.000725847	0.00580629
ZNF91	0	0.0116095	0.00580473
ENSG00000198555.7	0.00218904	0.00941123	0.00580014
TINAGL1	0.000307579	0.0112894	0.00579849
PATL1	0.00499502	0.00660083	0.00579793
NUP50	0.0109415	0.000653263	0.00579738
NCAPD3	0.000676673	0.010905	0.00579086
HMGB3	0.011126	0.000435508	0.00578078
[truncated: 7,057 more rows]

## Sheet: TFEB ChIP Targets
TFEB.target	Gambardella_et_al_2020	MSigDb_TFEB_TARGET_GENES	Settembre_et_al_2013	Doronzo_et_al_2018	any
ICA1	N	N	N	N	N
NCAPD2	N	N	N	N	N
IFFO1	Y	N	N	N	Y
SH3YL1	Y	N	N	N	Y
TUBG2	N	N	N	N	N
TLL1	N	N	N	N	N
VAMP3	N	N	N	N	N
ZNF112	Y	N	N	N	Y
TM7SF3	N	N	N	N	N
TNPO3	N	N	N	N	N
RFXANK	N	N	N	N	N
STOML1	N	N	N	N	N
FRMPD1	N	N	N	N	N
HLTF	N	N	N	N	N
AP4E1	N	N	N	N	N
ZNF302	Y	N	N	Y	Y
ZBTB25	N	Y	N	Y	Y
SPTLC1	N	N	N	N	N
USP48	Y	N	N	Y	Y
FBXL19	N	N	N	Y	Y
PPM1F	N	N	N	Y	Y
MFNG	N	Y	N	N	Y
THOC5	N	N	N	N	N
NDRG3	N	N	N	N	N
STK4	N	Y	N	Y	Y
ZNF629	N	N	N	N	N
LMF1	N	N	N	N	N
LEPROTL1	N	N	N	N	N
STX10	N	N	N	Y	Y
FAM32A	N	N	N	N	N
ILVBL	Y	Y	N	Y	Y
POP4	Y	N	N	N	Y
LENG1	N	N	N	N	N
HOXA6	Y	N	N	N	Y
STN1	N	N	N	N	N
C17orf75	N	N	N	N	N
KAT2A	N	N	N	N	N
MLX	N	N	N	Y	Y
PPP1R9B	N	N	N	N	N
MPP2	Y	N	N	N	Y
ATN1	Y	N	N	N	Y
ST8SIA1	N	N	N	N	N
BTN3A3	N	N	N	N	N
MCM9	N	N	N	N	N
GUCA1B	N	N	N	N	N
PEX5L	N	N	N	N	N
INO80D	Y	N	N	N	Y
ID2	Y	Y	N	Y	Y
SMG7	N	N	N	N	N
PIK3R3	N	N	N	Y	Y
DPH5	Y	N	N	N	Y
TXNDC12	N	N	N	N	N
USP35	N	N	N	N	N
PLAGL1	N	N	N	N	N
SENP5	Y	N	N	N	Y
GORAB	N	N	N	N	N
TNFSF10	N	N	N	N	N
G0S2	N	N	N	Y	Y
SIRT5	Y	N	N	N	Y
MRS2	Y	N	N	N	Y
AARS2	N	N	N	N	N
RREB1	N	N	N	N	N
BMP4	N	N	N	Y	Y
MKKS	N	N	N	N	N
TCF15	N	N	N	N	N
IRF3	N	N	N	N	N
AVPR2	Y	N	N	N	Y
ZNF484	Y	N	N	N	Y
WFIKKN1	N	N	N	Y	Y
PUS7L	N	N	N	N	N
TRPM4	N	N	N	N	N
TUBGCP2	N	N	N	Y	Y
POLN	Y	N	N	N	Y
ZNF341	N	N	N	N	N
ENAM	N	N	N	N	N
TOE1	N	N	N	N	N
C1QTNF6	Y	Y	N	Y	Y
KCTD1	N	N	N	N	N
DNAJC14	N	N	N	N	N
OS9	N	N	N	N	N
VILL	N	N	N	Y	Y
THSD1	N	N	N	Y	Y
CCDC115	N	N	N	N	N
GARNL3	N	N	N	N	N
HINT2	N	N	N	N	N
LRRC32	N	N	N	Y	Y
DCUN1D5	N	N	N	N	N
DBR1	N	N	N	N	N
DNA2	N	N	N	N	N
SHF	N	N	N	N	N
TMEM19	N	N	N	N	N
RITA1	N	Y	N	Y	Y
TARBP2	N	N	N	N	N
SCAMP2	N	N	N	N	N
ZNF287	Y	N	N	N	Y
G6PC3	Y	Y	N	Y	Y
DOP1B	N	N	N	N	N
KIAA0319L	Y	N	N	N	Y
NBPF3	N	N	N	N	N
TMCO1	Y	N	N	Y	Y
PIGM	N	N	N	N	N
SYT2	N	N	N	N	N
CIAO1	N	N	N	N	N
SFXN5	N	N	N	N	N
IGSF11	N	N	N	N	N
MUC4	N	N	N	N	N
RMND5B	Y	N	N	N	Y
TRIM41	N	N	N	Y	Y
ZNF182	N	N	N	N	N
PLPBP	N	N	N	N	N
ERLIN2	Y	N	N	Y	Y
GPR107	Y	N	N	N	Y
SOGA1	N	N	N	N	N
CABLES2	N	N	N	N	N
ZNF547	N	N	N	N	N
GTF2E1	N	N	N	N	N
MIA3	N	N	N	N	N
CHODL	N	N	N	N	N
KCTD18	N	N	N	Y	Y
FAM126B	N	N	N	N	N
PPARGC1B	N	N	N	N	N
ELMO1	N	N	N	Y	Y
TYSND1	N	N	N	N	N
PDE6D	Y	N	N	N	Y
RNF111	N	N	N	N	N
PTH1R	N	N	N	N	N
ALKBH4	N	N	N	Y	Y
GBP4	N	N	N	Y	Y
AZI2	N	N	N	N	N
YEATS2	N	N	N	N	N
MST1R	N	N	N	N	N
ARFIP1	N	Y	N	N	Y
CRYL1	N	N	N	Y	Y
DIPK1B	N	N	N	N	N
TK2	N	N	N	Y	Y
KATNAL2	Y	N	N	Y	Y
DUS2	Y	N	N	N	Y
ZNF23	N	N	N	N	N
ZNF444	Y	N	N	N	Y
RCOR2	N	N	N	N	N
HID1	N	N	N	N	N
THAP11	N	N	N	N	N
LRATD2	N	N	N	N	N
SEMA4C	N	N	N	Y	Y
INO80E	Y	N	N	N	Y
LUZP1	N	N	N	Y	Y
GLB1	N	N	N	N	N
GSTA4	N	N	N	Y	Y
GIMAP8	N	N	N	N	N
METTL18	N	N	N	Y	Y
ZFAND4	N	N	N	N	N
CORO1B	N	Y	N	Y	Y
EGFL7	Y	N	N	Y	Y
MAP3K11	N	N	N	Y	Y
THAP2	N	N	N	N	N
PC	N	N	N	Y	Y
ZIC4	N	N	N	N	N
SPSB4	N	N	N	N	N
DOLK	N	Y	N	Y	Y
RNF152	N	N	N	N	N
PPFIA3	Y	N	N	N	Y
IMP3	Y	N	N	N	Y
ALS2CL	N	N	N	N	N
KLHL11	Y	N	N	N	Y
GIMAP7	N	N	N	N	N
ARID3B	N	N	N	N	N
FOXS1	N	N	N	N	N
ZNF594	N	N	N	Y	Y
ZFP3	N	N	N	N	N
ZNF792	Y	N	N	N	Y
ZNF678	N	N	N	N	N
SGSH	Y	N	N	Y	Y
ZNF320	N	N	N	N	N
GJD3	N	N	N	N	N
FANCF	N	N	N	N	N
SF3A3	N	N	N	N	N
C22orf46	N	N	N	N	N
MUC6	N	N	N	N	N
ZBTB3	N	N	N	N	N
THNSL1	N	Y	N	Y	Y
SETD4	N	N	N	N	N
KDM4D	N	N	N	N	N
FOXD3	N	N	N	N	N
BLOC1S5	N	N	N	Y	Y
MSANTD1	N	N	N	N	N
KCTD21	N	N	N	N	N
RASSF10	N	N	N	N	N
ZNF766	N	N	N	N	N
ZNF493	Y	N	N	N	Y
EPHB4	N	N	N	Y	Y
BORCS6	N	N	N	Y	Y
TRPV1	N	N	N	N	N
NOL4L	Y	N	N	N	Y
ZNF720	N	N	N	N	N
NPIPB6	N	N	N	N	N
CNGA1	N	N	N	N	N
ITPRIPL1	N	N	N	N	N
CCDC160	N	N	N	N	N
TRIQK	N	N	N	N	N
CNEP1R1	N	N	N	N	N
ATP6AP1L	N	N	N	N	N
PLPP6	N	N	N	N	N
NYNRIN	N	N	N	N	N
ZNF611	Y	N	N	N	Y
ENSG00000215493.3	N	N	N	N	N
TIGD1	Y	N	N	N	Y
ENSG00000228366.1	N	N	N	N	N
FAAHP1	N	N	N	N	N
MCTS1	N	N	N	N	N
TRIM26	N	N	N	N	N
SLC25A25-AS1	N	N	N	N	N
HGH1	N	N	N	N	N
PKMP1	N	N	N	N	N
COX19	N	N	N	N	N
PTCHD4	N	N	N	N	N
ALDH1L1-AS2	N	N	N	N	N
RRN3P1	N	N	N	N	N
TMEM9B-AS1	N	N	N	N	N
ENSG00000256591.5	N	N	N	N	N
ENSG00000258768.2	N	N	N	N	N
ADAM20P1	N	N	N	N	N
ENSG00000260261.2	N	N	N	N	N
ENSG00000260279.4	N	N	N	N	N
ENSG00000262691.1	N	N	N	N	N
ZNF407-AS1	N	N	N	N	N
HSD17B1-AS1	N	N	N	N	N
ENSG00000267127.7	N	N	N	N	N
ENSG00000268912.1	N	N	N	N	N
RAB11B-AS1	N	N	N	Y	Y
KCNQ1OT1	N	N	N	N	N
PFN1P2	N	N	N	N	N
ENSG00000271254.7	N	N	N	N	N
ENSG00000276728.1	N	N	N	N	N
TMEM272	N	N	N	Y	Y
TEX52	N	N	N	N	N
EXOC3L2	N	N	N	N	N
ENSG00000285796.1	N	N	N	N	N
ENSG00000288187.1	N	N	N	N	N
ENSG00000288597.1	N	N	N	N	N
SARM1	N	N	N	Y	Y
PHF23	N	N	N	Y	Y
PARP3	N	N	N	Y	Y
SPATA7	N	N	N	N	N
DTNBP1	Y	N	N	N	Y
AP3M2	N	Y	N	Y	Y
KDM5A	N	N	N	Y	Y
MAP3K13	N	N	N	N	N
TNRC6C	N	N	N	N	N
CROCCP3	N	N	N	N	N
BCORL1	N	N	N	N	N
ZNF213	N	N	N	N	N
SUCO	N	N	N	N	N
MACROH2A2	N	N	N	N	N
REC8	N	N	N	N	N
RAE1	N	N	N	N	N
AMMECR1	Y	N	N	N	Y
VPS35L	N	N	N	Y	Y
PRKD2	N	N	N	N	N
ZKSCAN1	N	N	N	N	N
TUBD1	N	N	N	N	N
AKAP10	Y	N	N	Y	Y
TMEM97	N	N	N	N	N
TMEM109	N	N	N	N	N
IL10RA	N	N	N	N	N
ITFG2	Y	N	N	N	Y
PARP11	N	N	N	Y	Y
PHACTR1	N	N	N	N	N
BICRAL	N	N	N	N	N
ORC2	Y	N	N	N	Y
GBP1	N	N	N	N	N
ARID1A	N	N	N	Y	Y
ZNF430	Y	N	N	N	Y
MLH3	N	N	N	N	N
NRDE2	Y	N	N	N	Y
ATAD2B	Y	N	N	N	Y
DNAJC15	N	N	N	N	N
NFE2	N	N	N	N	N
TTF1	N	N	N	N	N
RHOJ	N	Y	N	Y	Y
PLD2	N	N	N	N	N
RAB2B	N	N	N	N	N
GTPBP3	Y	N	N	N	Y
HELZ2	N	N	N	N	N
KDM6B	Y	N	N	Y	Y
ZNF767P	Y	N	N	N	Y
SNX14	N	N	N	N	N
PAX3	N	N	N	N	N
VPS45	Y	N	N	N	Y
PGBD1	N	N	N	N	N
RHOF	N	N	N	N	N
JDP2	N	N	N	N	N
PARN	Y	N	N	Y	Y
PPOX	Y	N	N	N	Y
PPIP5K2	N	Y	N	Y	Y
DIPK2B	N	N	N	N	N
CLEC1A	N	N	N	N	N
VIPAS39	N	N	N	N	N
NCAPD3	N	N	N	Y	Y
CDK19	N	N	N	Y	Y
CDK20	N	N	N	Y	Y
RAB11FIP1	Y	N	N	Y	Y
THEM4	N	N	N	N	N
IQCC	N	N	N	N	N
U2AF1L4	N	N	N	N	N
DIRAS3	N	N	N	N	N
CCDC191	N	N	N	N	N
ARHGEF3	N	N	N	Y	Y
CITED2	Y	N	N	N	Y
MAMDC2	N	N	N	N	N
DEPP1	N	N	N	N	N
CEP57	N	N	N	N	N
ADAMTS15	N	N	N	N	N
WBP1L	N	Y	N	Y	Y
CNPY4	N	N	N	N	N
ZNF91	Y	N	N	N	Y
TRIM68	N	N	N	N	N
REEP4	N	N	N	N	N
ZNF30	N	N	N	N	N
RAB24	N	N	N	N	N
SLC33A1	N	Y	N	Y	Y
TRIM56	N	N	N	N	N
PDE7B	N	N	N	Y	Y
POP7	N	N	N	N	N
CARNS1	Y	N	N	N	Y
DCP2	N	N	N	N	N
XXYLT1	N	Y	N	Y	Y
CD34	N	Y	N	Y	Y
C1orf127	N	N	N	N	N
ERCC4	N	N	N	N	N
ZNF169	N	N	N	N	N
ACSF3	Y	N	N	N	Y
MTHFR	N	Y	N	Y	Y
ZNF620	N	N	N	Y	Y
WDR97	N	N	N	N	N
PLD5	N	N	N	N	N
TIGD2	N	N	N	Y	Y
ERCC6L2	Y	N	N	N	Y
LIMK2	N	N	N	Y	Y
ZNF721	Y	N	N	N	Y
SPNS2	N	N	N	N	N
GPR173	N	N	N	N	N
KNTC1	N	N	N	N	N
ZBTB40	Y	Y	N	Y	Y
SEMA4B	N	N	N	Y	Y
OLFML2A	N	N	N	N	N
ZBTB6	Y	N	N	N	Y
PLCD1	N	N	N	N	N
ZNF546	Y	N	N	N	Y
IFT140	N	N	N	N	N
ZNF626	N	N	N	N	N
C15orf62	N	N	N	Y	Y
GOLGA8M	N	N	N	N	N
ZNF563	N	N	N	N	N
ZKSCAN7	N	N	N	N	N
ADA	N	N	N	N	N
CPLANE1	N	N	N	N	N
ZNF442	N	N	N	N	N
ZNF789	Y	N	N	N	Y
INF2	N	N	N	N	N
HCP5	N	N	N	N	N
ZNF254	Y	N	N	N	Y
LTC4S	N	N	N	N	N
ARL16	N	N	N	Y	Y
ZNF603P	N	N	N	N	N
ZGLP1	N	N	N	N	N
SATB2-AS1	N	N	N	N	N
MRPL23-AS1	N	N	N	N	N
ENSG00000228506.3	N	N	N	N	N
ZFAND2A-DT	N	N	N	N	N
PDC-AS1	N	N	N	N	N
ZNF879	Y	N	N	N	Y
TSPY26P	N	N	N	N	N
CNTFR-AS1	N	N	N	N	N
ERVW-1	N	N	N	N	N
MRPS31P5	N	N	N	N	N
RAD51-AS1	N	N	N	N	N
STX18-AS1	N	N	N	N	N
ENSG00000260316.2	N	N	N	N	N
ENSG00000261098.1	N	N	N	N	N
CCER2	N	N	N	N	N
ENSG00000267934.1	N	N	N	N	N
ATP6V0D1-DT	N	Y	N	N	Y
BMS1P4	N	N	N	N	N
ENSG00000272078.1	N	N	N	N	N
LYRM4-AS1	N	N	N	N	N
WHAMMP3	N	N	N	N	N
ENSG00000276570.1	N	N	N	N	N
ENSG00000279088.1	N	N	N	N	N
ENSG00000279278.1	N	N	N	N	N
ENSG00000279382.1	N	N	N	N	N
ENSG00000279495.1	N	N	N	N	N
ENSG00000279608.1	N	N	N	N	N
ENSG00000279759.1	N	N	N	N	N
ENSG00000280138.1	N	N	N	N	N
ENSG00000280145.3	N	N	N	N	N
ENSG00000282034.1	N	N	N	N	N
NFYA	N	N	N	N	N
CHCHD3	N	Y	N	Y	Y
TFEB	N	N	Y	N	Y
CEBPB	N	N	N	N	N
RXRA	Y	N	N	N	Y
CHAMP1	N	N	N	Y	Y
NIPAL3	N	N	N	N	N
MKS1	Y	N	N	N	Y
POLA2	N	Y	N	Y	Y
ZDHHC6	N	N	N	N	N
TARBP1	N	N	N	N	N
DHX8	N	N	N	N	N
IP6K2	N	N	N	N	N
NT5C2	Y	N	N	Y	Y
PIK3C3	Y	N	N	N	Y
PMS2P1	N	N	N	N	N
HOXA9	Y	Y	N	Y	Y
SLC4A11	N	N	N	N	N
ANAPC5	N	N	N	Y	Y
TNRC6A	Y	N	N	Y	Y
TBC1D2	N	N	N	N	N
CIRBP	Y	N	N	N	Y
IL2RB	N	N	N	N	N
RABGGTA	N	N	N	N	N
NFATC2	N	N	N	N	N
SLC35A2	N	N	N	N	N
HAS3	N	N	N	Y	Y
NKG7	N	N	N	N	N
ATP13A1	Y	N	N	N	Y
GIMAP2	N	N	N	N	N
UBTF	Y	N	N	N	Y
RECQL5	N	N	N	N	N
LUC7L3	Y	N	N	N	Y
FNBP4	Y	Y	N	Y	Y
KMT5B	N	N	N	N	N
ACCS	N	Y	N	Y	Y
CLK4	Y	N	N	N	Y
DROSHA	N	Y	N	N	Y
PCDH12	N	N	N	N	N
GNLY	N	N	N	N	N
TIA1	Y	N	N	N	Y
KCNC4	N	N	N	N	N
SRSF11	Y	N	N	N	Y
HMGN3	N	N	N	N	N
IFIT2	N	N	N	N	N
HOXB3	Y	N	N	Y	Y
ZMYM2	Y	N	N	N	Y
MYOG	N	N	N	N	N
METTL8	N	N	N	N	N
COQ8B	N	N	N	N	N
BBS2	N	N	N	N	N
TUBGCP6	Y	N	N	N	Y
IVD	N	N	N	N	N
CHRNA10	N	N	N	N	N
USHBP1	Y	Y	N	Y	Y
REEP2	N	N	N	N	N
GIMAP4	N	N	N	Y	Y
DMTF1	Y	N	N	Y	Y
VEZF1	Y	N	N	Y	Y
SLC37A4	N	N	N	N	N
SEMA6D	N	N	N	N	N
TET1	N	N	N	N	N
SMARCAL1	Y	N	N	N	Y
SETD1B	N	N	N	Y	Y
OSBPL1A	N	N	N	Y	Y
DUSP10	N	N	N	Y	Y
RABL2A	N	N	N	N	N
NYAP2	N	N	N	N	N
COPS7B	N	N	N	N	N
BOC	N	N	N	N	N
TRIM7	Y	N	N	N	Y
FAM193B	N	N	N	N	N
ZMYM4	Y	N	N	N	Y
TMEM209	N	N	N	N	N
LUC7L2	N	N	N	Y	Y
DPH7	N	N	N	N	N
ABCB9	N	Y	N	Y	Y
UBC	Y	N	N	Y	Y
PRSS53	N	N	N	N	N
DISP1	N	N	N	N	N
DHRS1	N	N	N	N	N
RSPRY1	N	N	N	Y	Y
NXF1	N	N	N	N	N
MYSM1	Y	N	N	Y	Y
KLHDC9	N	N	N	N	N
EN1	N	N	N	N	N
MFSD8	N	N	N	N	N
METTL17	N	N	N	N	N
LARGE2	N	N	N	N	N
PTER	Y	N	N	N	Y
TEPSIN	N	N	N	N	N
SIN3A	Y	N	N	N	Y
GUSB	N	N	N	Y	Y
ZNF692	N	N	N	N	N
AGAP5	Y	N	N	N	Y
SNHG11	Y	N	N	N	Y
CNTD1	Y	N	N	N	Y
VSIG10	N	Y	N	N	Y
WDR73	N	N	N	N	N
MAN1B1	N	N	N	N	N
HYI	N	N	N	N	N
PRF1	N	N	N	N	N
FIGN	N	N	N	N	N
C8orf33	Y	N	N	N	Y
FBXL6	N	N	N	N	N
GJC1	N	N	N	N	N
DAZAP2	N	Y	N	Y	Y
CLDN5	N	N	N	N	N
THAP7	N	N	N	N	N
IFNLR1	N	N	N	N	N
NR2F2	N	N	N	Y	Y
NAP1L2	N	N	N	N	N
C3orf62	N	N	N	N	N
CCDC9B	N	N	N	Y	Y
HRCT1	N	N	N	N	N
TTC30B	N	N	N	N	N
CCDC180	N	N	N	N	N
GRIN3A	N	N	N	N	N
CD247	N	N	N	N	N
LCN8	N	N	N	N	N
AGAP6	N	N	N	N	N
AGER	N	N	N	N	N
CCHCR1	N	N	N	N	N
GIMAP1	N	N	N	Y	Y
GTF2H4	N	N	N	N	N
URAHP	N	N	N	N	N
WEE2-AS1	N	N	N	Y	Y
LINC01137	N	N	N	N	N
ZNF37BP	N	N	N	N	N
WBP1	N	N	N	N	N
AMY2B	N	N	N	N	N
C1QTNF9	N	N	N	N	N
ENSG00000242588.6	N	N	N	N	N
ENSG00000243302.3	N	N	N	N	N
UPK3B	N	N	N	N	N
FAM13A-AS1	N	N	N	N	N
ENSG00000248514.1	N	N	N	N	N
MTATP6P1	N	N	N	N	N
ENSG00000249679.3	N	N	N	N	N
ENSG00000251143.1	N	N	N	N	N
ENSG00000255468.7	N	N	N	N	N
POLG2	N	N	N	N	N
MIRLET7IHG	N	N	N	N	N
ENSG00000258168.6	N	N	N	N	N
ENSG00000259495.3	N	N	N	N	N
CSPG4P13	N	N	N	N	N
RPH3AL-AS1	N	N	N	N	N
ENSG00000262370.6	N	N	N	N	N
SNORD3A	N	N	N	N	N
ENSG00000264112.1	N	N	N	N	N
DTX2P1-UPK3BP1-PMS2P11	N	N	N	N	N
FSBP	N	N	N	N	N
TXNIP	N	N	N	N	N
ENSG00000271420.1	N	N	N	N	N
ENSG00000272668.2	N	N	N	N	N
ENSG00000273108.1	N	N	N	N	N
SFTPD-AS1	N	N	N	N	N
FRG1HP	N	N	N	N	N
ENSG00000277687.1	N	N	N	N	N
ENSG00000279145.2	N	N	N	N	N
ENSG00000280214.1	N	N	N	N	N
ENSG00000283352.1	N	N	N	N	N
ENSG00000285103.2	N	N	N	N	N
ENSG00000288700.2	N	N	N	N	N
ENSG00000288818.1	N	N	N	N	N
ENSG00000288884.1	N	N	N	N	N
ENSG00000288924.1	N	N	N	N	N
HSPB6	N	N	N	N	N
THSD7A	N	N	N	N	N
LUC7L	N	N	N	N	N
NFATC3	Y	Y	N	Y	Y
BAZ2A	N	N	N	N	N
DNAJC10	N	N	N	N	N
TMEM87A	N	N	N	N	N
CRHR2	N	N	N	N	N
SUFU	Y	N	N	N	Y
FBXW7	N	N	N	N	N
SCAP	N	N	N	Y	Y
PRDX6	N	N	N	N	N
SPOP	N	N	N	N	N
FAM124B	N	Y	N	Y	Y
BTN2A3P	N	N	N	N	N
SESN2	N	N	N	N	N
SERPINF1	N	N	N	N	N
TMEM60	N	N	N	Y	Y
CTDSPL2	N	N	N	N	N
ZNF711	N	N	N	N	N
FMNL2	N	N	N	N	N
PITX2	N	N	N	N	N
GRPEL2	N	N	N	Y	Y
SLITRK5	N	N	N	N	N
ZCCHC24	N	N	N	N	N
DDIT4	Y	N	N	Y	Y
HOXC5	N	N	N	N	N
CTDSP2	N	N	N	N	N
ANXA2R	N	N	N	Y	Y
PLEKHM3	N	N	N	N	N
TNFAIP8L1	N	N	N	Y	Y
IPP	N	N	N	N	N
NCOA6	Y	N	N	N	Y
SSBP3-AS1	N	N	N	N	N
NOTCH4	N	N	N	N	N
CDC20P1	N	N	N	N	N
RPL23AP7	N	N	N	N	N
LINC00886	N	Y	N	Y	Y
ENSG00000257176.3	N	N	N	N	N
ENSG00000258634.3	N	N	N	N	N
MYH4	N	N	N	N	N
ENSG00000273432.1	N	N	N	N	N
ADRA2B	N	N	N	N	N
ENSG00000279518.1	N	N	N	N	N
ENSG00000285928.1	N	N	N	N	N
ENSG00000288748.1	N	N	N	N	N
NOS2	N	N	N	N	N
RNASET2	Y	N	N	N	Y
ABCF2	Y	N	N	N	Y
CYP46A1	N	N	N	N	N
CROCC	N	N	N	N	N
FLYWCH1	N	N	N	N	N
ISOC1	N	N	N	N	N
ALDH3A2	Y	N	N	N	Y
BCS1L	N	N	N	N	N
EXOC1	N	Y	N	Y	Y
COMT	N	N	N	N	N
ERMP1	N	N	N	N	N
DNAL4	N	N	N	N	N
RHBDD3	N	N	N	Y	Y
L3MBTL2	N	N	N	N	N
TRMU	Y	N	N	N	Y
MTG2	Y	N	N	N	Y
ATP1B4	N	N	N	N	N
HOMER2	N	N	N	N	N
PLA2G4C	N	N	N	Y	Y
B9D1	N	N	N	N	N
ACAD10	N	N	N	Y	Y
SPSB2	N	N	N	N	N
ASF1A	Y	N	N	N	Y
RARS1	N	N	N	N	N
FASTKD2	N	N	N	Y	Y
EEF2KMT	N	N	N	N	N
KCNJ8	N	N	N	N	N
OARD1	N	N	N	N	N
INSIG2	N	N	N	N	N
MTERF1	N	N	N	Y	Y
MPST	N	N	N	N	N
MTRES1	N	N	N	N	N
SNRPA1	Y	N	N	N	Y
RPA1	N	N	N	N	N
ZNF414	N	N	N	Y	Y
GIMAP6	N	N	N	N	N
KRBA1	Y	N	N	Y	Y
ECHDC3	N	N	N	N	N
ITGA7	N	Y	N	Y	Y
DTNB	N	N	N	Y	Y
SUOX	N	N	N	N	N
CEP131	Y	N	N	Y	Y
PRDM15	Y	N	N	N	Y
C1orf162	N	N	N	N	N
CCZ1B	N	N	N	N	N
CD226	N	N	N	N	N
DHX37	N	N	N	N	N
PLBD2	N	N	N	Y	Y
PRKCA	Y	N	N	N	Y
NODAL	Y	N	N	N	Y
NPTN	N	Y	N	Y	Y
SLC13A3	N	N	N	N	N
ZNF66	N	N	N	N	N
PDLIM5	N	N	N	N	N
ERCC3	Y	N	N	N	Y
HPS3	N	Y	N	Y	Y
NMNAT3	N	N	N	N	N
ADGRF2	N	N	N	N	N
GPR146	N	N	N	N	N
AVPR1A	N	N	N	N	N
AKIP1	Y	N	N	N	Y
COQ7	N	N	N	N	N
SPRYD3	N	N	N	N	N
BMP1	N	N	N	N	N
ZBTB49	N	N	N	N	N
IRF2BP1	Y	N	N	N	Y
LAMB2	N	N	N	N	N
MOB1B	N	N	N	N	N
B4GAT1	N	N	N	N	N
OR10AB1P	N	N	N	N	N
CCDC71	N	N	N	Y	Y
PIDD1	N	N	N	N	N
ZNF366	N	N	N	Y	Y
PJA1	N	N	N	N	N
FAM104B	N	N	N	N	N
B3GALT5	Y	N	N	N	Y
TXNRD2	Y	Y	N	Y	Y
PRPF39	N	N	N	Y	Y
WASH3P	N	N	N	N	N
PLA2G4E	N	N	N	N	N
NHLRC3	N	N	N	N	N
FAM110D	N	N	N	N	N
IPO9	Y	N	N	N	Y
ARHGEF15	N	N	N	N	N
JPT2	N	N	N	N	N
CEP43	N	N	N	N	N
SCART1	N	N	N	N	N
LINP1	N	N	N	N	N
AKR1B15	N	N	N	N	N
SERPINB9P1	N	N	N	Y	Y
LYRM9	N	N	N	N	N
DIRC3-AS1	N	N	N	N	N
HNRNPUL2-BSCL2	Y	N	N	Y	Y
FABP5P7	N	N	N	N	N
ENSG00000240219.1	N	N	N	N	N
RPL13P5	N	N	N	N	N
ENSG00000241057.2	N	N	N	N	N
PI4KA	Y	N	N	Y	Y
MUC20-OT1	N	N	N	N	N
DSTNP2	N	N	N	N	N
LINC01301	N	N	N	N	N
VIRMA-DT	N	N	N	N	N
ZBTB11-AS1	Y	N	N	N	Y
RNFT1-DT	N	N	N	N	N
WDR5B-DT	N	N	N	N	N
ENSG00000274220.1	N	N	N	N	N
PRAG1	N	N	N	Y	Y
TBC1D3E	N	N	N	N	N
ENSG00000280120.1	N	N	N	N	N

## Sheet: EE_3.5_4_hr_up
collection	database	set_id	set	set_short	set_size	set_size_DB	size_ratio	set_size_in_input	input_size	background_size	p_value	adj_p_value
C5	GOCC	8938	GOCC_VACUOLE	GOCC_VACUOLE	717	853	0.841	73	583	14967	3.146e-14	1.3295e-10
C5	GOCC	8936	GOCC_VACUOLAR_MEMBRANE	GOCC_VACUOLAR_MEMBRANE	426	486	0.877	49	583	14967	9.5072e-12	2.0089e-08
C5	GOCC	8645	GOCC_PIGMENT_GRANULE	GOCC_PIGMENT_GRANULE	102	112	0.911	22	583	14967	4.2841e-11	6.0349e-08
C5	GOBP	5233	GOBP_PROCESS_UTILIZING_AUTOPHAGIC_MECHANISM	GOBP_PROCESS_UTILIZING_AUTOPHAGIC_MECHANISM	529	585	0.904	54	583	14967	8.2021e-11	8.6656e-08
C5	GOBP	6124	GOBP_REGULATION_OF_INTRACELLULAR_SIGNAL_TRANSDUCTION	GOBP_REGULATION_OF_INTRACELLULAR_SIGNAL_TRANSDUCTION	1402	1795	0.781	99	583	14967	2.8382e-09	2.3988e-06
C5	GOBP	6497	GOBP_REGULATION_OF_PROGRAMMED_CELL_DEATH	GOBP_REGULATION_OF_PROGRAMMED_CELL_DEATH	1176	1563	0.752	86	583	14967	7.4533e-09	5.2496e-06
C5	GOCC	8219	GOCC_EARLY_ENDOSOME	GOCC_EARLY_ENDOSOME	366	434	0.843	38	583	14967	3.6808e-08	2.2221e-05
C5	GOBP	3667	GOBP_NEGATIVE_REGULATION_OF_RNA_BIOSYNTHETIC_PROCESS	GOBP_NEGATIVE_REGULATION_OF_RNA_BIOSYNTHETIC_PROCESS	1055	1339	0.788	77	583	14967	5.5406e-08	2.6739e-05
C5	GOBP	7085	GOBP_RESPONSE_TO_STARVATION	GOBP_RESPONSE_TO_STARVATION	185	217	0.853	25	583	14967	5.6946e-08	2.6739e-05
C5	GOCC	8248	GOCC_ENDOSOME	GOCC_ENDOSOME	856	1054	0.812	66	583	14967	7.3475e-08	3.1051e-05
C5	GOBP	4970	GOBP_POSITIVE_REGULATION_OF_PROTEIN_METABOLIC_PROCESS	GOBP_POSITIVE_REGULATION_OF_PROTEIN_METABOLIC_PROCESS	1056	1307	0.808	76	583	14967	1.2141e-07	4.6556e-05
C5	GOBP	846	GOBP_CELLULAR_CATABOLIC_PROCESS	GOBP_CELLULAR_CATABOLIC_PROCESS	1312	1613	0.813	89	583	14967	1.322e-07	4.6556e-05
C5	GOBP	3736	GOBP_NEGATIVE_REGULATION_OF_TRANSCRIPTION_BY_RNA_POLYMERASE_II	GOBP_NEGATIVE_REGULATION_OF_TRANSCRIPTION_BY_RNA_POLYMERASE_II	769	980	0.785	60	583	14967	2.019e-07	6.2647e-05
C5	GOBP	5734	GOBP_REGULATION_OF_CATABOLIC_PROCESS	GOBP_REGULATION_OF_CATABOLIC_PROCESS	899	1090	0.825	67	583	14967	2.0754e-07	6.2647e-05
C5	GOBP	3552	GOBP_NEGATIVE_REGULATION_OF_NUCLEOBASE_CONTAINING_COMPOUND_METABOLIC_PROCESS	GOBP_NEGATIVE_REGULATION_OF_NUCLEOBASE_CONTAINING...(03552)	1237	1575	0.785	84	583	14967	3.0202e-07	8.509e-05
C5	GOBP	6953	GOBP_RESPONSE_TO_EXTRACELLULAR_STIMULUS	GOBP_RESPONSE_TO_EXTRACELLULAR_STIMULUS	398	524	0.76	38	583	14967	3.2544e-07	8.5352e-05
C5	GOBP	5659	GOBP_REGULATION_OF_AUTOPHAGY	GOBP_REGULATION_OF_AUTOPHAGY	320	358	0.894	33	583	14967	3.452e-07	8.5352e-05
C5	GOBP	4703	GOBP_POSITIVE_REGULATION_OF_INTRACELLULAR_SIGNAL_TRANSDUCTION	GOBP_POSITIVE_REGULATION_OF_INTRACELLULAR_SIGNAL_TRANSDUCTION	764	1017	0.751	59	583	14967	3.6355e-07	8.5352e-05
C5	GOCC	8007	GOCC_BASAL_PART_OF_CELL	GOCC_BASAL_PART_OF_CELL	218	303	0.719	26	583	14967	3.875e-07	8.6187e-05
C5	GOBP	4743	GOBP_POSITIVE_REGULATION_OF_LOCOMOTION	GOBP_POSITIVE_REGULATION_OF_LOCOMOTION	455	615	0.74	41	583	14967	5.2045e-07	0.00010257
C5	GOBP	907	GOBP_CELLULAR_RESPONSE_TO_EXTERNAL_STIMULUS	GOBP_CELLULAR_RESPONSE_TO_EXTERNAL_STIMULUS	295	345	0.855	31	583	14967	5.2053e-07	0.00010257
C5	GOBP	5026	GOBP_POSITIVE_REGULATION_OF_SIGNALING	GOBP_POSITIVE_REGULATION_OF_SIGNALING	1314	1795	0.732	87	583	14967	5.3481e-07	0.00010257
C5	GOBP	534	GOBP_APOPTOTIC_PROCESS	GOBP_APOPTOTIC_PROCESS	1498	1965	0.762	96	583	14967	5.5822e-07	0.00010257
C5	GOMF	9401	GOMF_DNA_BINDING_TRANSCRIPTION_REPRESSOR_ACTIVITY	GOMF_DNA_BINDING_TRANSCRIPTION_REPRESSOR_ACTIVITY	257	334	0.769	28	583	14967	8.9922e-07	0.00015834
C5	GOBP	4617	GOBP_POSITIVE_REGULATION_OF_GENE_EXPRESSION	GOBP_POSITIVE_REGULATION_OF_GENE_EXPRESSION	852	1200	0.71	62	583	14967	1.3739e-06	0.00023224
C5	GOBP	5748	GOBP_REGULATION_OF_CELLULAR_CATABOLIC_PROCESS	GOBP_REGULATION_OF_CELLULAR_CATABOLIC_PROCESS	578	726	0.796	47	583	14967	1.4642e-06	0.00023298
C5	GOMF	9773	GOMF_KINASE_BINDING	GOMF_KINASE_BINDING	632	785	0.805	50	583	14967	1.4912e-06	0.00023298
C5	GOCC	8068	GOCC_CELL_PROJECTION_MEMBRANE	GOCC_CELL_PROJECTION_MEMBRANE	249	353	0.705	27	583	14967	1.5436e-06	0.00023298
C5	GOMF	10319	GOMF_PROTEIN_FOLDING_CHAPERONE_BINDING	GOMF_PROTEIN_FOLDING_CHAPERONE_BINDING	113	133	0.85	17	583	14967	1.6931e-06	0.00024673
C5	GOBP	4408	GOBP_POSITIVE_REGULATION_OF_CATABOLIC_PROCESS	GOBP_POSITIVE_REGULATION_OF_CATABOLIC_PROCESS	478	604	0.791	41	583	14967	1.8572e-06	0.00026161
C5	GOBP	983	GOBP_CELLULAR_RESPONSE_TO_STARVATION	GOBP_CELLULAR_RESPONSE_TO_STARVATION	153	178	0.86	20	583	14967	2.0503e-06	0.0002795
C5	GOBP	6944	GOBP_RESPONSE_TO_ENDOGENOUS_STIMULUS	GOBP_RESPONSE_TO_ENDOGENOUS_STIMULUS	1299	1777	0.731	84	583	14967	2.2498e-06	0.00029712
C2	REACTOME	13757	REACTOME_TRANSPORT_OF_SMALL_MOLECULES	REACTOME_TRANSPORT_OF_SMALL_MOLECULES	521	726	0.718	43	583	14967	2.8366e-06	0.00460382
C5	GOBP	3599	GOBP_NEGATIVE_REGULATION_OF_PROGRAMMED_CELL_DEATH	GOBP_NEGATIVE_REGULATION_OF_PROGRAMMED_CELL_DEATH	692	938	0.738	52	583	14967	4.1423e-06	0.00053046
C5	GOBP	2228	GOBP_IMPORT_INTO_CELL	GOBP_IMPORT_INTO_CELL	693	936	0.74	52	583	14967	4.3175e-06	0.00053664
C5	GOBP	6685	GOBP_REGULATION_OF_SUBSTRATE_ADHESION_DEPENDENT_CELL_SPREADING	GOBP_REGULATION_OF_SUBSTRATE_ADHESION_DEPENDENT...(06685)	54	61	0.885	11	583	14967	5.9404e-06	0.00071726
C2	REACTOME	12358	REACTOME_CIRCADIAN_CLOCK	REACTOME_CIRCADIAN_CLOCK	65	70	0.929	12	583	14967	6.6349e-06	0.00538424
C5	GOBP	915	GOBP_CELLULAR_RESPONSE_TO_GLUCOSE_STARVATION	GOBP_CELLULAR_RESPONSE_TO_GLUCOSE_STARVATION	45	50	0.9	10	583	14967	6.9237e-06	0.00080836
C5	GOBP	908	GOBP_CELLULAR_RESPONSE_TO_EXTRACELLULAR_STIMULUS	GOBP_CELLULAR_RESPONSE_TO_EXTRACELLULAR_STIMULUS	239	280	0.854	25	583	14967	7.1266e-06	0.00080836
C5	GOBP	6181	GOBP_REGULATION_OF_LOCOMOTION	GOBP_REGULATION_OF_LOCOMOTION	801	1142	0.701	57	583	14967	7.4054e-06	0.00080836
C5	GOBP	5016	GOBP_POSITIVE_REGULATION_OF_RNA_METABOLIC_PROCESS	GOBP_POSITIVE_REGULATION_OF_RNA_METABOLIC_PROCESS	1485	1898	0.782	91	583	14967	7.4601e-06	0.00080836
C5	GOBP	7865	GOBP_VESICLE_MEDIATED_TRANSPORT	GOBP_VESICLE_MEDIATED_TRANSPORT	1261	1541	0.818	80	583	14967	8.282e-06	0.00087499
C5	GOBP	4738	GOBP_POSITIVE_REGULATION_OF_LIPID_METABOLIC_PROCESS	GOBP_POSITIVE_REGULATION_OF_LIPID_METABOLIC_PROCESS	102	145	0.703	15	583	14967	9.1343e-06	0.0009415
C5	GOMF	10404	GOMF_RETROMER_COMPLEX_BINDING	GOMF_RETROMER_COMPLEX_BINDING	9	9	1	5	583	14967	9.752e-06	0.00098124
C5	GOMF	10621	GOMF_TRANSCRIPTION_FACTOR_BINDING	GOMF_TRANSCRIPTION_FACTOR_BINDING	530	599	0.885	42	583	14967	1.0145e-05	0.00099699
C5	GOMF	9839	GOMF_L_AMINO_ACID_TRANSMEMBRANE_TRANSPORTER_ACTIVITY	GOMF_L_AMINO_ACID_TRANSMEMBRANE_TRANSPORTER_ACTIVITY	47	66	0.712	10	583	14967	1.0476e-05	0.00100618
C5	GOBP	5953	GOBP_REGULATION_OF_ESTABLISHMENT_OF_PROTEIN_LOCALIZATION	GOBP_REGULATION_OF_ESTABLISHMENT_OF_PROTEIN_LOCALIZATION	426	533	0.799	36	583	14967	1.1051e-05	0.00103777
C5	GOCC	8943	GOCC_VESICLE_MEMBRANE	GOCC_VESICLE_MEMBRANE	972	1233	0.788	65	583	14967	1.2535e-05	0.00113884
C5	GOBP	6172	GOBP_REGULATION_OF_LIPID_METABOLIC_PROCESS	GOBP_REGULATION_OF_LIPID_METABOLIC_PROCESS	247	342	0.722	25	583	14967	1.2666e-05	0.00113884
C5	GOBP	2595	GOBP_MACROAUTOPHAGY	GOBP_MACROAUTOPHAGY	312	335	0.931	29	583	14967	1.369e-05	0.00120532
C5	GOBP	5753	GOBP_REGULATION_OF_CELLULAR_LOCALIZATION	GOBP_REGULATION_OF_CELLULAR_LOCALIZATION	800	981	0.815	56	583	14967	1.442e-05	0.00124361
C2	REACTOME	12290	REACTOME_BMAL1_CLOCK_NPAS2_ACTIVATES_CIRCADIAN_GENE_EXPRESSION	REACTOME_BMAL1_CLOCK_NPAS2_ACTIVATES_CIRCADIAN...(12290)	23	27	0.852	7	583	14967	1.8659e-05	0.00937506
C5	GOBP	7813	GOBP_VACUOLE_ORGANIZATION	GOBP_VACUOLE_ORGANIZATION	208	232	0.897	22	583	14967	2.107e-05	0.00178081
C5	GOCC	8010	GOCC_BASOLATERAL_PLASMA_MEMBRANE	GOCC_BASOLATERAL_PLASMA_MEMBRANE	179	251	0.713	20	583	14967	2.2413e-05	0.00185722
C2	WP	14019	WP_ADIPOGENESIS	WP_ADIPOGENESIS	110	131	0.84	15	583	14967	2.3106e-05	0.00937506
C5	GOBP	4235	GOBP_PHOSPHORYLATION	GOBP_PHOSPHORYLATION	1257	1596	0.788	78	583	14967	2.3816e-05	0.00191694
C5	GOBP	5749	GOBP_REGULATION_OF_CELLULAR_COMPONENT_BIOGENESIS	GOBP_REGULATION_OF_CELLULAR_COMPONENT_BIOGENESIS	834	1010	0.826	57	583	14967	2.4041e-05	0.00191694
C5	GOMF	9166	GOMF_BHLH_TRANSCRIPTION_FACTOR_BINDING	GOMF_BHLH_TRANSCRIPTION_FACTOR_BINDING	24	32	0.75	7	583	14967	2.5462e-05	0.00199261
C5	GOBP	1582	GOBP_EMBRYO_IMPLANTATION	GOBP_EMBRYO_IMPLANTATION	42	60	0.7	9	583	14967	2.7356e-05	0.00210196
C5	GOBP	629	GOBP_BASIC_AMINO_ACID_TRANSPORT	GOBP_BASIC_AMINO_ACID_TRANSPORT	17	22	0.773	6	583	14967	2.9172e-05	0.00220143
C5	GOBP	4418	GOBP_POSITIVE_REGULATION_OF_CELLULAR_CATABOLIC_PROCESS	GOBP_POSITIVE_REGULATION_OF_CELLULAR_CATABOLIC_PROCESS	293	398	0.736	27	583	14967	3.1434e-05	0.00224613
C5	GOBP	1729	GOBP_ESTABLISHMENT_OF_PROTEIN_LOCALIZATION	GOBP_ESTABLISHMENT_OF_PROTEIN_LOCALIZATION	1435	1696	0.846	86	583	14967	3.1654e-05	0.00224613
C5	GOBP	905	GOBP_CELLULAR_RESPONSE_TO_ETHER	GOBP_CELLULAR_RESPONSE_TO_ETHER	6	6	1	4	583	14967	3.2109e-05	0.00224613
C5	GOBP	4580	GOBP_POSITIVE_REGULATION_OF_ESTABLISHMENT_OF_PROTEIN_LOCALIZATION	GOBP_POSITIVE_REGULATION_OF_ESTABLISHMENT_OF...(04580)	261	323	0.808	25	583	14967	3.2354e-05	0.00224613
C5	GOBP	5095	GOBP_POSITIVE_REGULATION_OF_TOR_SIGNALING	GOBP_POSITIVE_REGULATION_OF_TOR_SIGNALING	64	69	0.928	11	583	14967	3.2422e-05	0.00224613
C5	GOCC	8115	GOCC_CLATHRIN_COATED_PIT	GOCC_CLATHRIN_COATED_PIT	65	75	0.867	11	583	14967	3.7675e-05	0.00256795
C5	GOBP	6456	GOBP_REGULATION_OF_PHOSPHORUS_METABOLIC_PROCESS	GOBP_REGULATION_OF_PHOSPHORUS_METABOLIC_PROCESS	908	1187	0.765	60	583	14967	3.915e-05	0.00262613
C5	GOMF	9927	GOMF_MOLECULAR_ADAPTOR_ACTIVITY	GOMF_MOLECULAR_ADAPTOR_ACTIVITY	508	586	0.867	39	583	14967	4.2719e-05	0.00282079
C5	GOBP	7481	GOBP_SUBSTRATE_ADHESION_DEPENDENT_CELL_SPREADING	GOBP_SUBSTRATE_ADHESION_DEPENDENT_CELL_SPREADING	90	100	0.9	13	583	14967	4.3485e-05	0.00282717
C2	WP	14272	WP_GLUCOCORTICOID_RECEPTOR_PATHWAY	WP_GLUCOCORTICOID_RECEPTOR_PATHWAY	55	70	0.786	10	583	14967	4.4706e-05	0.0145117
C5	GOBP	1714	GOBP_ESTABLISHMENT_OF_ENDOTHELIAL_BARRIER	GOBP_ESTABLISHMENT_OF_ENDOTHELIAL_BARRIER	45	54	0.833	9	583	14967	4.8987e-05	0.00313666
C5	GOBP	6601	GOBP_REGULATION_OF_RESPONSE_TO_STRESS	GOBP_REGULATION_OF_RESPONSE_TO_STRESS	1122	1503	0.747	70	583	14967	5.4926e-05	0.00336542
C5	GOCC	8776	GOCC_RUFFLE_MEMBRANE	GOCC_RUFFLE_MEMBRANE	92	101	0.911	13	583	14967	5.5023e-05	0.00336542
C5	GOBP	1201	GOBP_CLATHRIN_COAT_ASSEMBLY	GOBP_CLATHRIN_COAT_ASSEMBLY	12	17	0.706	5	583	14967	5.5592e-05	0.00336542
C5	GOBP	5098	GOBP_POSITIVE_REGULATION_OF_TRANSCRIPTION_BY_RNA_POLYMERASE_II	GOBP_POSITIVE_REGULATION_OF_TRANSCRIPTION_BY_RNA_POLYMERASE_II	980	1241	0.79	63	583	14967	5.6279e-05	0.00336542
C5	GOBP	1666	GOBP_EPITHELIAL_CELL_DEVELOPMENT	GOBP_EPITHELIAL_CELL_DEVELOPMENT	161	219	0.735	18	583	14967	5.6542e-05	0.00336542
C2	PID	11589	PID_FOXO_PATHWAY	PID_FOXO_PATHWAY	46	49	0.939	9	583	14967	5.8825e-05	0.0159122
C5	GOBP	5361	GOBP_PROTEIN_LOCALIZATION_TO_ENDOSOME	GOBP_PROTEIN_LOCALIZATION_TO_ENDOSOME	27	27	1	7	583	14967	5.9005e-05	0.0034158
C5	GOMF	9926	GOMF_MODIFIED_AMINO_ACID_TRANSMEMBRANE_TRANSPORTER_ACTIVITY	GOMF_MODIFIED_AMINO_ACID_TRANSMEMBRANE_TRANSPORTER_ACTIVITY	27	38	0.711	7	583	14967	5.9005e-05	0.0034158
C5	GOMF	9826	GOMF_LOW_DENSITY_LIPOPROTEIN_PARTICLE_RECEPTOR_BINDING	GOMF_LOW_DENSITY_LIPOPROTEIN_PARTICLE_RECEPTOR_BINDING	19	24	0.792	6	583	14967	5.9827e-05	0.00341661
C5	GOBP	5978	GOBP_REGULATION_OF_FAT_CELL_DIFFERENTIATION	GOBP_REGULATION_OF_FAT_CELL_DIFFERENTIATION	106	146	0.726	14	583	14967	6.1589e-05	0.00345255
C5	GOBP	3617	GOBP_NEGATIVE_REGULATION_OF_PROTEIN_LOCALIZATION	GOBP_NEGATIVE_REGULATION_OF_PROTEIN_LOCALIZATION	177	218	0.812	19	583	14967	6.209e-05	0.00345255
C5	GOBP	7046	GOBP_RESPONSE_TO_NITROGEN_COMPOUND	GOBP_RESPONSE_TO_NITROGEN_COMPOUND	844	1137	0.742	56	583	14967	6.4216e-05	0.00348125
C5	GOBP	6205	GOBP_REGULATION_OF_MACROAUTOPHAGY	GOBP_REGULATION_OF_MACROAUTOPHAGY	148	159	0.931	17	583	14967	6.4254e-05	0.00348125
C5	GOBP	7016	GOBP_RESPONSE_TO_LEUKEMIA_INHIBITORY_FACTOR	GOBP_RESPONSE_TO_LEUKEMIA_INHIBITORY_FACTOR	81	106	0.764	12	583	14967	6.606e-05	0.0035338
C5	GOBP	7629	GOBP_TOR_SIGNALING	GOBP_TOR_SIGNALING	149	166	0.898	17	583	14967	6.9965e-05	0.00365997
C5	GOCC	8250	GOCC_ENDOSOME_MEMBRANE	GOCC_ENDOSOME_MEMBRANE	483	561	0.861	37	583	14967	7.0151e-05	0.00365997
C5	GOBP	3990	GOBP_NUCLEOTIDE_BINDING_OLIGOMERIZATION_DOMAIN_CONTAINING_1_SIGNALING_PATHWAY	GOBP_NUCLEOTIDE_BINDING_OLIGOMERIZATION_DOMAIN...(03990)	7	8	0.875	4	583	14967	7.2608e-05	0.00374195
C5	GOMF	9014	GOMF_ACTIVE_TRANSMEMBRANE_TRANSPORTER_ACTIVITY	GOMF_ACTIVE_TRANSMEMBRANE_TRANSPORTER_ACTIVITY	325	456	0.713	28	583	14967	7.4606e-05	0.00379861
C5	GOBP	7627	GOBP_TORC1_SIGNALING	GOBP_TORC1_SIGNALING	95	98	0.969	13	583	14967	7.7299e-05	0.00385397
C5	GOCC	8775	GOCC_RUFFLE	GOCC_RUFFLE	165	183	0.902	18	583	14967	7.8045e-05	0.00385397
C5	GOBP	6649	GOBP_REGULATION_OF_SMALL_MOLECULE_METABOLIC_PROCESS	GOBP_REGULATION_OF_SMALL_MOLECULE_METABOLIC_PROCESS	259	338	0.766	24	583	14967	7.8429e-05	0.00385397
C5	GOCC	8450	GOCC_MEMBRANE_MICRODOMAIN	GOCC_MEMBRANE_MICRODOMAIN	227	289	0.785	22	583	14967	7.9886e-05	0.00388044
C2	PID	11600	PID_HIF1_TFPATHWAY	PID_HIF1_TFPATHWAY	59	66	0.894	10	583	14967	8.3494e-05	0.0193587
C5	GOBP	1631	GOBP_ENDOTHELIAL_CELL_DEVELOPMENT	GOBP_ENDOTHELIAL_CELL_DEVELOPMENT	59	69	0.855	10	583	14967	8.3494e-05	0.0040096
C5	GOBP	1599	GOBP_ENDOCYTOSIS	GOBP_ENDOCYTOSIS	562	709	0.793	41	583	14967	8.5737e-05	0.00402951
C5	GOBP	4569	GOBP_POSITIVE_REGULATION_OF_EPITHELIAL_CELL_MIGRATION	GOBP_POSITIVE_REGULATION_OF_EPITHELIAL_CELL_MIGRATION	137	177	0.774	16	583	14967	8.5815e-05	0.00402951
C5	GOMF	9400	GOMF_DNA_BINDING_TRANSCRIPTION_FACTOR_BINDING	GOMF_DNA_BINDING_TRANSCRIPTION_FACTOR_BINDING	416	477	0.872	33	583	14967	8.8877e-05	0.00412741
C5	GOBP	5118	GOBP_POSITIVE_REGULATION_OF_TRANSPORT	GOBP_POSITIVE_REGULATION_OF_TRANSPORT	664	894	0.743	46	583	14967	0.00010975	0.00503274
C5	GOBP	6511	GOBP_REGULATION_OF_PROTEIN_CONTAINING_COMPLEX_ASSEMBLY	GOBP_REGULATION_OF_PROTEIN_CONTAINING_COMPLEX_ASSEMBLY	350	421	0.831	29	583	14967	0.00011129	0.00503274
C5	GOMF	9817	GOMF_LIPOPROTEIN_PARTICLE_RECEPTOR_BINDING	GOMF_LIPOPROTEIN_PARTICLE_RECEPTOR_BINDING	21	29	0.724	6	583	14967	0.00011194	0.00503274
C5	GOBP	1650	GOBP_ENZYME_LINKED_RECEPTOR_PROTEIN_SIGNALING_PATHWAY	GOBP_ENZYME_LINKED_RECEPTOR_PROTEIN_SIGNALING_PATHWAY	763	1022	0.747	51	583	14967	0.00011462	0.00509892
C5	GOBP	2572	GOBP_L_ALPHA_AMINO_ACID_TRANSMEMBRANE_TRANSPORT	GOBP_L_ALPHA_AMINO_ACID_TRANSMEMBRANE_TRANSPORT	50	71	0.704	9	583	14967	0.00011645	0.00512619
C5	GOBP	1189	GOBP_CIRCADIAN_REGULATION_OF_GENE_EXPRESSION	GOBP_CIRCADIAN_REGULATION_OF_GENE_EXPRESSION	62	70	0.886	10	583	14967	0.00012867	0.00560559
C2	KEGG_MEDICUS	11000	KEGG_MEDICUS_REFERENCE_FLCN_MTORC1_SIGNALING_PATHWAY	KEGG_MEDICUS_REFERENCE_FLCN_MTORC1_SIGNALING_PATHWAY	14	14	1	5	583	14967	0.00013168	0.0240912
C2	WP	14756	WP_VEGFA_VEGFR2_SIGNALING	WP_VEGFA_VEGFR2_SIGNALING	407	431	0.944	32	583	14967	0.00013359	0.0240912
C5	GOBP	5717	GOBP_REGULATION_OF_CARBOHYDRATE_METABOLIC_PROCESS	GOBP_REGULATION_OF_CARBOHYDRATE_METABOLIC_PROCESS	157	188	0.835	17	583	14967	0.00013422	0.00572962
C5	GOBP	6563	GOBP_REGULATION_OF_RAS_PROTEIN_SIGNAL_TRANSDUCTION	GOBP_REGULATION_OF_RAS_PROTEIN_SIGNAL_TRANSDUCTION	157	184	0.853	17	583	14967	0.00013422	0.00572962
C5	GOMF	9295	GOMF_CLATHRIN_HEAVY_CHAIN_BINDING	GOMF_CLATHRIN_HEAVY_CHAIN_BINDING	8	10	0.8	4	583	14967	0.00014074	0.00594755
C5	GOBP	2573	GOBP_L_AMINO_ACID_TRANSPORT	GOBP_L_AMINO_ACID_TRANSPORT	63	90	0.7	10	583	14967	0.00014769	0.00616863
C5	GOBP	3519	GOBP_NEGATIVE_REGULATION_OF_MYOBLAST_DIFFERENTIATION	GOBP_NEGATIVE_REGULATION_OF_MYOBLAST...(03519)	22	25	0.88	6	583	14967	0.00014889	0.00616863
C5	GOBP	6771	GOBP_REGULATION_OF_TRANSPORT	GOBP_REGULATION_OF_TRANSPORT	1265	1783	0.709	75	583	14967	0.00015098	0.00619444
C5	GOCC	8069	GOCC_CELL_SUBSTRATE_JUNCTION	GOCC_CELL_SUBSTRATE_JUNCTION	410	434	0.945	32	583	14967	0.00015287	0.00621188
C2	REACTOME	12208	REACTOME_AMINO_ACIDS_REGULATE_MTORC1	REACTOME_AMINO_ACIDS_REGULATE_MTORC1	52	55	0.945	9	583	14967	0.00015955	0.0258957
C5	GOBP	2171	GOBP_HOMEOSTATIC_PROCESS	GOBP_HOMEOSTATIC_PROCESS	1250	1734	0.721	74	583	14967	0.00017559	0.00706694
C5	GOBP	1816	GOBP_FAT_CELL_DIFFERENTIATION	GOBP_FAT_CELL_DIFFERENTIATION	192	249	0.771	19	583	14967	0.00018374	0.00732527
C5	GOBP	5802	GOBP_REGULATION_OF_CELL_SUBSTRATE_ADHESION	GOBP_REGULATION_OF_CELL_SUBSTRATE_ADHESION	177	220	0.805	18	583	14967	0.00019174	0.00757277
C2	REACTOME	12641	REACTOME_FOXO_MEDIATED_TRANSCRIPTION_OF_OXIDATIVE_STRESS_METABOLIC_AND_NEURONAL_GENES	REACTOME_FOXO_MEDIATED_TRANSCRIPTION_OF_OXIDATIVE...(12641)	23	30	0.767	6	583	14967	0.00019485	0.0287494
C5	GOBP	4972	GOBP_POSITIVE_REGULATION_OF_PROTEIN_MODIFICATION_PROCESS	GOBP_POSITIVE_REGULATION_OF_PROTEIN_MODIFICATION_PROCESS	642	814	0.789	44	583	14967	0.00019646	0.00761386
C5	GOBP	7097	GOBP_RESPONSE_TO_TOPOLOGICALLY_INCORRECT_PROTEIN	GOBP_RESPONSE_TO_TOPOLOGICALLY_INCORRECT_PROTEIN	147	158	0.93	16	583	14967	0.00019739	0.00761386
C5	GOBP	1638	GOBP_ENDOTHELIUM_DEVELOPMENT	GOBP_ENDOTHELIUM_DEVELOPMENT	118	148	0.797	14	583	14967	0.00019818	0.00761386
C5	GOBP	2353	GOBP_INTRACELLULAR_TRANSPORT	GOBP_INTRACELLULAR_TRANSPORT	1428	1602	0.891	82	583	14967	0.00020781	0.00787974
C5	GOBP	6457	GOBP_REGULATION_OF_PHOSPHORYLATION	GOBP_REGULATION_OF_PHOSPHORYLATION	802	1052	0.762	52	583	14967	0.00020883	0.00787974
C5	GOCC	8116	GOCC_CLATHRIN_COATED_VESICLE	GOCC_CLATHRIN_COATED_VESICLE	163	214	0.762	17	583	14967	0.00021183	0.00792195
C5	GOBP	6543	GOBP_REGULATION_OF_PROTEIN_MODIFICATION_PROCESS	GOBP_REGULATION_OF_PROTEIN_MODIFICATION_PROCESS	1049	1312	0.8	64	583	14967	0.00021931	0.00812969
C5	GOBP	7668	GOBP_TRANSMEMBRANE_RECEPTOR_PROTEIN_TYROSINE_KINASE_SIGNALING_PATHWAY	GOBP_TRANSMEMBRANE_RECEPTOR_PROTEIN_TYROSINE...(07668)	493	638	0.773	36	583	14967	0.00022613	0.00830966
C2	WP	14120	WP_CIRCADIAN_RHYTHM_GENES	WP_CIRCADIAN_RHYTHM_GENES	149	201	0.741	16	583	14967	0.00023079	0.0309559
C5	GOBP	5621	GOBP_REGULATION_OF_ANATOMICAL_STRUCTURE_MORPHOGENESIS	GOBP_REGULATION_OF_ANATOMICAL_STRUCTURE_MORPHOGENESIS	687	937	0.733	46	583	14967	0.00023905	0.00870886
C5	GOBP	551	GOBP_AROMATIC_AMINO_ACID_TRANSPORT	GOBP_AROMATIC_AMINO_ACID_TRANSPORT	9	12	0.75	4	583	14967	0.00024553	0.00884777
C5	GOBP	4360	GOBP_POSITIVE_REGULATION_OF_AUTOPHAGY	GOBP_POSITIVE_REGULATION_OF_AUTOPHAGY	135	150	0.9	15	583	14967	0.00024705	0.00884777
C2	PID	11593	PID_HDAC_CLASSIII_PATHWAY	PID_HDAC_CLASSIII_PATHWAY	24	26	0.923	6	583	14967	0.00025131	0.0309559
C5	GOBP	3485	GOBP_NEGATIVE_REGULATION_OF_MIRNA_METABOLIC_PROCESS	GOBP_NEGATIVE_REGULATION_OF_MIRNA_METABOLIC_PROCESS	24	26	0.923	6	583	14967	0.00025131	0.00892483
C5	GOBP	5037	GOBP_POSITIVE_REGULATION_OF_SMALL_MOLECULE_METABOLIC_PROCESS	GOBP_POSITIVE_REGULATION_OF_SMALL_MOLECULE...(05037)	107	147	0.728	13	583	14967	0.00026208	0.00922966
C5	GOMF	10336	GOMF_PROTEIN_MACROMOLECULE_ADAPTOR_ACTIVITY	GOMF_PROTEIN_MACROMOLECULE_ADAPTOR_ACTIVITY	369	422	0.874	29	583	14967	0.00027458	0.00959003
C5	GOBP	3659	GOBP_NEGATIVE_REGULATION_OF_RESPONSE_TO_STIMULUS	GOBP_NEGATIVE_REGULATION_OF_RESPONSE_TO_STIMULUS	1291	1755	0.736	75	583	14967	0.00028121	0.00969063
C5	GOBP	6930	GOBP_RESPONSE_TO_COLD	GOBP_RESPONSE_TO_COLD	34	44	0.773	7	583	14967	0.00028205	0.00969063
C2	REACTOME	13761	REACTOME_TRANS_GOLGI_NETWORK_VESICLE_BUDDING	REACTOME_TRANS_GOLGI_NETWORK_VESICLE_BUDDING	68	72	0.944	10	583	14967	0.00028223	0.0309559
C2	REACTOME	12638	REACTOME_FOXO_MEDIATED_TRANSCRIPTION	REACTOME_FOXO_MEDIATED_TRANSCRIPTION	56	66	0.848	9	583	14967	0.0002861	0.0309559
C5	GOBP	3625	GOBP_NEGATIVE_REGULATION_OF_PROTEIN_METABOLIC_PROCESS	GOBP_NEGATIVE_REGULATION_OF_PROTEIN_METABOLIC_PROCESS	733	1009	0.726	48	583	14967	0.00029274	0.00997666
C5	GOMF	10208	GOMF_PHOSPHATIDYLINOSITOL_BINDING	GOMF_PHOSPHATIDYLINOSITOL_BINDING	232	276	0.841	21	583	14967	0.00029771	0.0100651
C5	GOBP	7718	GOBP_TUBE_MORPHOGENESIS	GOBP_TUBE_MORPHOGENESIS	695	953	0.729	46	583	14967	0.00030929	0.0103736
C2	WP	14586	WP_PHOTODYNAMIC_THERAPY_INDUCED_UNFOLDED_PROTEIN_RESPONSE	WP_PHOTODYNAMIC_THERAPY_INDUCED_UNFOLDED_PROTEIN_RESPONSE	25	27	0.926	6	583	14967	0.00031988	0.0324481
C5	GOBP	480	GOBP_ANGIOGENESIS_INVOLVED_IN_WOUND_HEALING	GOBP_ANGIOGENESIS_INVOLVED_IN_WOUND_HEALING	25	32	0.781	6	583	14967	0.00031988	0.0105947
C5	GOMF	10623	GOMF_TRANSCRIPTION_REGULATOR_ACTIVITY	GOMF_TRANSCRIPTION_REGULATOR_ACTIVITY	1491	1956	0.762	84	583	14967	0.0003209	0.0105947
C5	GOBP	3128	GOBP_NEGATIVE_REGULATION_OF_AUTOPHAGY	GOBP_NEGATIVE_REGULATION_OF_AUTOPHAGY	82	92	0.891	11	583	14967	0.00032423	0.0106217
C5	GOBP	4562	GOBP_POSITIVE_REGULATION_OF_ENDOTHELIAL_CELL_MIGRATION	GOBP_POSITIVE_REGULATION_OF_ENDOTHELIAL_CELL_MIGRATION	96	131	0.733	12	583	14967	0.00034349	0.0111279
C5	GOBP	598	GOBP_AUTOPHAGOSOME_ORGANIZATION	GOBP_AUTOPHAGOSOME_ORGANIZATION	110	121	0.909	13	583	14967	0.00034495	0.0111279
CELLMARKER	CELLMARKER	16211	CELLMARKER_Homeostatic Chondrocyte Articular Cartilage Human	Homeostatic Chondrocyte Articular Cartilage	70	70	1	10	583	14967	0.00035916	0.0735386
C5	GOBP	2720	GOBP_MEMBRANE_DOCKING	GOBP_MEMBRANE_DOCKING	83	92	0.902	11	583	14967	0.00036089	0.011554
C2	REACTOME	12365	REACTOME_CLATHRIN_MEDIATED_ENDOCYTOSIS	REACTOME_CLATHRIN_MEDIATED_ENDOCYTOSIS	125	145	0.862	14	583	14967	0.00036272	0.0332987
C2	REACTOME	12864	REACTOME_LDL_CLEARANCE	REACTOME_LDL_CLEARANCE	17	19	0.895	5	583	14967	0.0003693	0.0332987
C5	GOBP	768	GOBP_CARBOHYDRATE_TRANSMEMBRANE_TRANSPORT	GOBP_CARBOHYDRATE_TRANSMEMBRANE_TRANSPORT	97	136	0.713	12	583	14967	0.00037841	0.0120237
C5	GOCC	8555	GOCC_NUCLEAR_BODY	GOCC_NUCLEAR_BODY	762	859	0.887	49	583	14967	0.00038444	0.0121241
C5	GOBP	6952	GOBP_RESPONSE_TO_ETHER	GOBP_RESPONSE_TO_ETHER	10	12	0.833	4	583	14967	0.00039662	0.0123192
C5	GOBP	1622	GOBP_ENDOSOMAL_TRANSPORT	GOBP_ENDOSOMAL_TRANSPORT	237	256	0.926	21	583	14967	0.0003968	0.0123192
C5	GOBP	3585	GOBP_NEGATIVE_REGULATION_OF_PHOSPHORUS_METABOLIC_PROCESS	GOBP_NEGATIVE_REGULATION_OF_PHOSPHORUS_METABOLIC_PROCESS	306	377	0.812	25	583	14967	0.00040177	0.0123192
C5	GOBP	6866	GOBP_RENAL_SYSTEM_VASCULATURE_DEVELOPMENT	GOBP_RENAL_SYSTEM_VASCULATURE_DEVELOPMENT	26	32	0.812	6	583	14967	0.00040228	0.0123192
C5	GOBP	4626	GOBP_POSITIVE_REGULATION_OF_GLUCOSE_METABOLIC_PROCESS	GOBP_POSITIVE_REGULATION_OF_GLUCOSE_METABOLIC_PROCESS	36	45	0.8	7	583	14967	0.0004091	0.0123489
C5	GOBP	5063	GOBP_POSITIVE_REGULATION_OF_SUBSTRATE_ADHESION_DEPENDENT_CELL_SPREADING	GOBP_POSITIVE_REGULATION_OF_SUBSTRATE_ADHESION...(05063)	36	42	0.857	7	583	14967	0.0004091	0.0123489
C5	GOBP	1320	GOBP_CYTOSOLIC_TRANSPORT	GOBP_CYTOSOLIC_TRANSPORT	173	186	0.93	17	583	14967	0.00042869	0.0128486
C5	GOBP	5768	GOBP_REGULATION_OF_CELL_ADHESION	GOBP_REGULATION_OF_CELL_ADHESION	589	804	0.733	40	583	14967	0.0004579	0.0136274
C5	GOBP	5376	GOBP_PROTEIN_LOCALIZATION_TO_ORGANELLE	GOBP_PROTEIN_LOCALIZATION_TO_ORGANELLE	850	956	0.889	53	583	14967	0.00046664	0.0137904
C2	REACTOME	12306	REACTOME_CARGO_RECOGNITION_FOR_CLATHRIN_MEDIATED_ENDOCYTOSIS	REACTOME_CARGO_RECOGNITION_FOR_CLATHRIN_MEDIATED_ENDOCYTOSIS	86	105	0.819	11	583	14967	0.00049239	0.0401743
C2	KEGG_MEDICUS	11062	KEGG_MEDICUS_REFERENCE_KINETOCHORE_FIBER_ORGANIZATION	KEGG_MEDICUS_REFERENCE_KINETOCHORE_FIBER_ORGANIZATION	18	23	0.783	5	583	14967	0.00049506	0.0401743
C5	GOMF	10314	GOMF_PROTEIN_DIMERIZATION_ACTIVITY	GOMF_PROTEIN_DIMERIZATION_ACTIVITY	813	1096	0.742	51	583	14967	0.00052016	0.0152652
C5	GOBP	2596	GOBP_MACROMOLECULE_CATABOLIC_PROCESS	GOBP_MACROMOLECULE_CATABOLIC_PROCESS	1190	1419	0.839	69	583	14967	0.00052791	0.015386
C5	GOBP	769	GOBP_CARBOHYDRATE_TRANSPORT	GOBP_CARBOHYDRATE_TRANSPORT	115	159	0.723	13	583	14967	0.00053252	0.0154139
C5	GOBP	2446	GOBP_LEUCINE_IMPORT_ACROSS_PLASMA_MEMBRANE	GOBP_LEUCINE_IMPORT_ACROSS_PLASMA_MEMBRANE	5	5	1	3	583	14967	0.00055444	0.0157252
C5	GOBP	5442	GOBP_PROTEIN_UNFOLDING	GOBP_PROTEIN_UNFOLDING	5	5	1	3	583	14967	0.00055444	0.0157252
C5	GOBP	7714	GOBP_TRYPTOPHAN_TRANSPORT	GOBP_TRYPTOPHAN_TRANSPORT	5	6	0.833	3	583	14967	0.00055444	0.0157252
C5	GOBP	2497	GOBP_LIPID_STORAGE	GOBP_LIPID_STORAGE	74	94	0.787	10	583	14967	0.00056591	0.0159437
C5	GOBP	5556	GOBP_RAS_PROTEIN_SIGNAL_TRANSDUCTION	GOBP_RAS_PROTEIN_SIGNAL_TRANSDUCTION	296	342	0.865	24	583	14967	0.0005809	0.0162574
C5	GOBP	4977	GOBP_POSITIVE_REGULATION_OF_PROTEIN_SECRETION	GOBP_POSITIVE_REGULATION_OF_PROTEIN_SECRETION	102	144	0.708	12	583	14967	0.00060136	0.0165059
C5	GOBP	766	GOBP_CARBOHYDRATE_METABOLIC_PROCESS	GOBP_CARBOHYDRATE_METABOLIC_PROCESS	462	569	0.812	33	583	14967	0.0006022	0.0165059
C2	WP	14487	WP_NAD_METABOLISM_SIRTUINS_AND_AGING	WP_NAD_METABOLISM_SIRTUINS_AND_AGING	11	11	1	4	583	14967	0.00060412	0.04669
C5	GOBP	448	GOBP_AMINO_SUGAR_BIOSYNTHETIC_PROCESS	GOBP_AMINO_SUGAR_BIOSYNTHETIC_PROCESS	11	11	1	4	583	14967	0.00060412	0.0165059
C5	GOBP	6648	GOBP_REGULATION_OF_SMALL_GTPASE_MEDIATED_SIGNAL_TRANSDUCTION	GOBP_REGULATION_OF_SMALL_GTPASE_MEDIATED_SIGNAL_TRANSDUCTION	262	296	0.885	22	583	14967	0.00060902	0.0165059
C5	GOBP	3181	GOBP_NEGATIVE_REGULATION_OF_CELLULAR_COMPONENT_ORGANIZATION	GOBP_NEGATIVE_REGULATION_OF_CELLULAR_COMPONENT_ORGANIZATION	578	734	0.787	39	583	14967	0.00060931	0.0165059
C5	GOBP	987	GOBP_CELLULAR_RESPONSE_TO_STRESS	GOBP_CELLULAR_RESPONSE_TO_STRESS	1655	1966	0.842	90	583	14967	0.00061943	0.0166733
C5	GOMF	9294	GOMF_CLATHRIN_BINDING	GOMF_CLATHRIN_BINDING	50	70	0.714	8	583	14967	0.0006389	0.0169902
C5	GOMF	10700	GOMF_UBIQUITIN_LIKE_PROTEIN_LIGASE_BINDING	GOMF_UBIQUITIN_LIKE_PROTEIN_LIGASE_BINDING	298	327	0.911	24	583	14967	0.00063924	0.0169902
C5	GOBP	6083	GOBP_REGULATION_OF_HORMONE_BIOSYNTHETIC_PROCESS	GOBP_REGULATION_OF_HORMONE_BIOSYNTHETIC_PROCESS	19	24	0.792	5	583	14967	0.0006505	0.0171814
C5	GOCC	7964	GOCC_ANCHORING_JUNCTION	GOCC_ANCHORING_JUNCTION	761	901	0.845	48	583	14967	0.00067307	0.0175508
C5	GOMF	10310	GOMF_PROTEIN_CONTAINING_COMPLEX_BINDING	GOMF_PROTEIN_CONTAINING_COMPLEX_BINDING	1439	1762	0.817	80	583	14967	0.00067363	0.0175508
C5	GOBP	4957	GOBP_POSITIVE_REGULATION_OF_PROTEIN_LOCALIZATION	GOBP_POSITIVE_REGULATION_OF_PROTEIN_LOCALIZATION	390	475	0.821	29	583	14967	0.00067695	0.0175508
C5	GOBP	6267	GOBP_REGULATION_OF_MIRNA_METABOLIC_PROCESS	GOBP_REGULATION_OF_MIRNA_METABOLIC_PROCESS	76	86	0.884	10	583	14967	0.00070142	0.017979
C5	GOMF	9430	GOMF_DOUBLE_STRANDED_RNA_BINDING	GOMF_DOUBLE_STRANDED_RNA_BINDING	63	74	0.851	9	583	14967	0.00070197	0.017979
C5	GOBP	2097	GOBP_HEART_MORPHOGENESIS	GOBP_HEART_MORPHOGENESIS	214	265	0.808	19	583	14967	0.00072029	0.0183369
C5	GOBP	5093	GOBP_POSITIVE_REGULATION_OF_TORC1_SIGNALING	GOBP_POSITIVE_REGULATION_OF_TORC1_SIGNALING	51	52	0.981	8	583	14967	0.00073236	0.0185326
C5	GOBP	6085	GOBP_REGULATION_OF_HORMONE_METABOLIC_PROCESS	GOBP_REGULATION_OF_HORMONE_METABOLIC_PROCESS	29	39	0.744	6	583	14967	0.00075152	0.0189043
C5	GOBP	4183	GOBP_PHAGOCYTOSIS	GOBP_PHAGOCYTOSIS	182	237	0.768	17	583	14967	0.00076652	0.0191676
C5	GOBP	2662	GOBP_MAPK_CASCADE	GOBP_MAPK_CASCADE	566	779	0.727	38	583	14967	0.00078318	0.0194689
C2	WP	14668	WP_SMITH_MAGENIS_AND_POTOCKI_LUPSKI_SYNDROME_COPY_NUMBER_VARIATION	WP_SMITH_MAGENIS_AND_POTOCKI_LUPSKI_SYNDROME_COPY...(14668)	135	159	0.849	14	583	14967	0.00079151	0.0583916
C5	GOBP	4918	GOBP_POSITIVE_REGULATION_OF_PHOSPHORUS_METABOLIC_PROCESS	GOBP_POSITIVE_REGULATION_OF_PHOSPHORUS_METABOLIC_PROCESS	547	730	0.749	37	583	14967	0.00079843	0.0196187
C5	GOBP	7043	GOBP_RESPONSE_TO_NERVE_GROWTH_FACTOR	GOBP_RESPONSE_TO_NERVE_GROWTH_FACTOR	40	48	0.833	7	583	14967	0.00079849	0.0196187
C2	REACTOME	12265	REACTOME_BASIGIN_INTERACTIONS	REACTOME_BASIGIN_INTERACTIONS	20	25	0.8	5	583	14967	0.00083978	0.0592594
C5	GOMF	10614	GOMF_TRANSCRIPTION_COACTIVATOR_ACTIVITY	GOMF_TRANSCRIPTION_COACTIVATOR_ACTIVITY	251	280	0.896	21	583	14967	0.0008417	0.0205609
CELLMARKER	CELLMARKER	15894	CELLMARKER_Cancer Stem Cell Undefined Human	Cancer Stem Cell Undefined	78	110	0.709	10	583	14967	0.00086261	0.0735386
C5	GOBP	7053	GOBP_RESPONSE_TO_OXYGEN_CONTAINING_COMPOUND	GOBP_RESPONSE_TO_OXYGEN_CONTAINING_COMPOUND	1299	1813	0.716	73	583	14967	0.00087543	0.0209721
C5	GOBP	2842	GOBP_MIRNA_METABOLIC_PROCESS	GOBP_MIRNA_METABOLIC_PROCESS	92	104	0.885	11	583	14967	0.00087702	0.0209721
C5	GOBP	4664	GOBP_POSITIVE_REGULATION_OF_HORMONE_METABOLIC_PROCESS	GOBP_POSITIVE_REGULATION_OF_HORMONE_METABOLIC_PROCESS	12	15	0.8	4	583	14967	0.00087839	0.0209721
C5	GOBP	6398	GOBP_REGULATION_OF_NUCLEOTIDE_BINDING_OLIGOMERIZATION_DOMAIN_CONTAINING_SIGNALING_PATHWAY	GOBP_REGULATION_OF_NUCLEOTIDE_BINDING...(06398)	12	15	0.8	4	583	14967	0.00087839	0.0209721
C5	GOBP	7606	GOBP_TISSUE_MIGRATION	GOBP_TISSUE_MIGRATION	270	382	0.707	22	583	14967	0.00090865	0.0215727
C5	GOBP	3407	GOBP_NEGATIVE_REGULATION_OF_INTRACELLULAR_SIGNAL_TRANSDUCTION	GOBP_NEGATIVE_REGULATION_OF_INTRACELLULAR_SIGNAL_TRANSDUCTION	455	585	0.778	32	583	14967	0.00093933	0.0221766
C2	REACTOME	12699	REACTOME_GOLGI_ASSOCIATED_VESICLE_BIOGENESIS	REACTOME_GOLGI_ASSOCIATED_VESICLE_BIOGENESIS	53	56	0.946	8	583	14967	0.00095221	0.0623563
C5	GOBP	2600	GOBP_MACROPHAGE_ACTIVATION	GOBP_MACROPHAGE_ACTIVATION	79	110	0.718	10	583	14967	0.00095394	0.0223963
C2	REACTOME	12859	REACTOME_L1CAM_INTERACTIONS	REACTOME_L1CAM_INTERACTIONS	93	121	0.769	11	583	14967	0.00096051	0.0623563
C5	GOBP	954	GOBP_CELLULAR_RESPONSE_TO_NITROGEN_COMPOUND	GOBP_CELLULAR_RESPONSE_TO_NITROGEN_COMPOUND	515	695	0.741	35	583	14967	0.00101089	0.0236024
C5	GOBP	6098	GOBP_REGULATION_OF_IMMUNE_SYSTEM_PROCESS	GOBP_REGULATION_OF_IMMUNE_SYSTEM_PROCESS	1091	1553	0.703	63	583	14967	0.00103037	0.0239249
C5	GOMF	9807	GOMF_LIPID_BINDING	GOMF_LIPID_BINDING	615	852	0.722	40	583	14967	0.00105531	0.0242857
C2	REACTOME	13220	REACTOME_PROTON_COUPLED_MONOCARBOXYLATE_TRANSPORT	REACTOME_PROTON_COUPLED_MONOCARBOXYLATE_TRANSPORT	6	6	1	3	583	14967	0.00107676	0.0655426
C5	GOBP	929	GOBP_CELLULAR_RESPONSE_TO_INSULIN_LIKE_GROWTH_FACTOR_STIMULUS	GOBP_CELLULAR_RESPONSE_TO_INSULIN_LIKE_GROWTH...(00929)	6	8	0.75	3	583	14967	0.00107676	0.0242857
C5	GOBP	4364	GOBP_POSITIVE_REGULATION_OF_AXON_EXTENSION_INVOLVED_IN_AXON_GUIDANCE	GOBP_POSITIVE_REGULATION_OF_AXON_EXTENSION...(04364)	6	7	0.857	3	583	14967	0.00107676	0.0242857
C5	GOMF	9846	GOMF_L_LEUCINE_TRANSMEMBRANE_TRANSPORTER_ACTIVITY	GOMF_L_LEUCINE_TRANSMEMBRANE_TRANSPORTER_ACTIVITY	6	6	1	3	583	14967	0.00107676	0.0242857
CELLMARKER	CELLMARKER	16859	CELLMARKER_Vascular Cell Lung Human	Vascular Cell Lung	6	6	1	3	583	14967	0.00107676	0.0735386
C5	GOBP	6954	GOBP_RESPONSE_TO_FATTY_ACID	GOBP_RESPONSE_TO_FATTY_ACID	42	56	0.75	7	583	14967	0.00108032	0.0242857
C5	GOBP	850	GOBP_CELLULAR_COMPONENT_MAINTENANCE	GOBP_CELLULAR_COMPONENT_MAINTENANCE	54	73	0.74	8	583	14967	0.00108039	0.0242857
C2	PID	11601	PID_HIF2PATHWAY	PID_HIF2PATHWAY	31	34	0.912	6	583	14967	0.00109036	0.0655426
C5	GOBP	6611	GOBP_REGULATION_OF_RHO_PROTEIN_SIGNAL_TRANSDUCTION	GOBP_REGULATION_OF_RHO_PROTEIN_SIGNAL_TRANSDUCTION	67	84	0.798	9	583	14967	0.00110502	0.024708
C5	GOBP	6936	GOBP_RESPONSE_TO_CYTOKINE	GOBP_RESPONSE_TO_CYTOKINE	678	948	0.715	43	583	14967	0.00114235	0.0252515
C5	GOBP	2569	GOBP_LYTIC_VACUOLE_ORGANIZATION	GOBP_LYTIC_VACUOLE_ORGANIZATION	95	109	0.872	11	583	14967	0.00114725	0.0252515
C5	GOBP	7147	GOBP_RETROGRADE_TRANSPORT_ENDOSOME_TO_GOLGI	GOBP_RETROGRADE_TRANSPORT_ENDOSOME_TO_GOLGI	95	102	0.931	11	583	14967	0.00114725	0.0252515
C5	GOBP	397	GOBP_ALANINE_TRANSPORT	GOBP_ALANINE_TRANSPORT	13	18	0.722	4	583	14967	0.00122991	0.0266545
C5	GOBP	3712	GOBP_NEGATIVE_REGULATION_OF_SUBSTRATE_ADHESION_DEPENDENT_CELL_SPREADING	GOBP_NEGATIVE_REGULATION_OF_SUBSTRATE_ADHESION...(03712)	13	14	0.929	4	583	14967	0.00122991	0.0266545
C5	GOMF	9044	GOMF_ALANINE_TRANSMEMBRANE_TRANSPORTER_ACTIVITY	GOMF_ALANINE_TRANSMEMBRANE_TRANSPORTER_ACTIVITY	13	16	0.812	4	583	14967	0.00122991	0.0266545
C5	GOBP	6813	GOBP_REGULATION_OF_VASCULAR_PERMEABILITY	GOBP_REGULATION_OF_VASCULAR_PERMEABILITY	43	50	0.86	7	583	14967	0.00124775	0.0267912
C5	GOBP	1581	GOBP_EMBRYO_DEVELOPMENT_ENDING_IN_BIRTH_OR_EGG_HATCHING	GOBP_EMBRYO_DEVELOPMENT_ENDING_IN_BIRTH_OR_EGG_HATCHING	541	678	0.798	36	583	14967	0.0012489	0.0267912
C5	GOBP	1083	GOBP_CELL_SUBSTRATE_ADHESION	GOBP_CELL_SUBSTRATE_ADHESION	295	356	0.829	23	583	14967	0.00127105	0.0269923
C5	GOMF	9582	GOMF_GTPASE_BINDING	GOMF_GTPASE_BINDING	295	315	0.937	23	583	14967	0.00127105	0.0269923
C5	GOBP	5406	GOBP_PROTEIN_PHOSPHORYLATION	GOBP_PROTEIN_PHOSPHORYLATION	1037	1330	0.78	60	583	14967	0.00129579	0.0272988
C5	GOBP	4834	GOBP_POSITIVE_REGULATION_OF_MYELOID_LEUKOCYTE_CYTOKINE_PRODUCTION_INVOLVED_IN_IMMUNE_RESPONSE	GOBP_POSITIVE_REGULATION_OF_MYELOID_LEUKOCYTE...(04834)	32	36	0.889	6	583	14967	0.00129841	0.0272988
C2	PID	11651	PID_NFKAPPAB_CANONICAL_PATHWAY	PID_NFKAPPAB_CANONICAL_PATHWAY	22	23	0.957	5	583	14967	0.00133733	0.0726234
C2	WP	14767	WP_WARBURG_EFFECT_MODULATED_BY_DEUBIQUITINATING_ENZYMES_AND_THEIR_SUBSTRATES	WP_WARBURG_EFFECT_MODULATED_BY_DEUBIQUITINATING...(14767)	22	26	0.846	5	583	14967	0.00133733	0.0726234
C5	GOBP	4898	GOBP_POSITIVE_REGULATION_OF_P38MAPK_CASCADE	GOBP_POSITIVE_REGULATION_OF_P38MAPK_CASCADE	22	31	0.71	5	583	14967	0.00133733	0.0279781
C2	REACTOME	13794	REACTOME_VESICLE_MEDIATED_TRANSPORT	REACTOME_VESICLE_MEDIATED_TRANSPORT	583	724	0.805	38	583	14967	0.00134504	0.0726234
C5	GOCC	8740	GOCC_RECYCLING_ENDOSOME	GOCC_RECYCLING_ENDOSOME	175	203	0.862	16	583	14967	0.00135803	0.0281863
C5	GOBP	3046	GOBP_MYOBLAST_DIFFERENTIATION	GOBP_MYOBLAST_DIFFERENTIATION	97	110	0.882	11	583	14967	0.00136292	0.0281863
C5	GOBP	7358	GOBP_SMOOTH_MUSCLE_CELL_MIGRATION	GOBP_SMOOTH_MUSCLE_CELL_MIGRATION	69	96	0.719	9	583	14967	0.0013673	0.0281863
C2	REACTOME	12416	REACTOME_CYTOKINE_SIGNALING_IN_IMMUNE_SYSTEM	REACTOME_CYTOKINE_SIGNALING_IN_IMMUNE_SYSTEM	604	792	0.763	39	583	14967	0.00138714	0.0726234
C5	GOBP	2995	GOBP_MULTICELLULAR_ORGANISMAL_LEVEL_HOMEOSTASIS	GOBP_MULTICELLULAR_ORGANISMAL_LEVEL_HOMEOSTASIS	604	815	0.741	39	583	14967	0.00138714	0.0283686
C5	GOCC	8426	GOCC_LEADING_EDGE_MEMBRANE	GOCC_LEADING_EDGE_MEMBRANE	143	180	0.794	14	583	14967	0.00138956	0.0283686
C2	REACTOME	12737	REACTOME_HEME_SIGNALING	REACTOME_HEME_SIGNALING	44	48	0.917	7	583	14967	0.00143483	0.072773
C5	GOBP	3041	GOBP_MYELOID_LEUKOCYTE_CYTOKINE_PRODUCTION	GOBP_MYELOID_LEUKOCYTE_CYTOKINE_PRODUCTION	44	51	0.863	7	583	14967	0.00143483	0.0291519
C5	GOBP	6978	GOBP_RESPONSE_TO_HORMONE	GOBP_RESPONSE_TO_HORMONE	646	873	0.74	41	583	14967	0.00145962	0.0295136
C5	GOBP	1685	GOBP_EPITHELIAL_TUBE_MORPHOGENESIS	GOBP_EPITHELIAL_TUBE_MORPHOGENESIS	263	334	0.787	21	583	14967	0.00151587	0.0301253
C5	GOBP	6485	GOBP_REGULATION_OF_POST_TRANSLATIONAL_PROTEIN_MODIFICATION	GOBP_REGULATION_OF_POST_TRANSLATIONAL_PROTEIN_MODIFICATION	263	284	0.926	21	583	14967	0.00151587	0.0301253
C5	GOBP	4756	GOBP_POSITIVE_REGULATION_OF_MACROAUTOPHAGY	GOBP_POSITIVE_REGULATION_OF_MACROAUTOPHAGY	70	75	0.933	9	583	14967	0.00151604	0.0301253
C5	GOBP	7345	GOBP_SMALL_GTPASE_MEDIATED_SIGNAL_TRANSDUCTION	GOBP_SMALL_GTPASE_MEDIATED_SIGNAL_TRANSDUCTION	430	492	0.874	30	583	14967	0.00151838	0.0301253
C5	GOMF	10011	GOMF_NEUTRAL_L_AMINO_ACID_TRANSMEMBRANE_TRANSPORTER_ACTIVITY	GOMF_NEUTRAL_L_AMINO_ACID_TRANSMEMBRANE...(10011)	33	46	0.717	6	583	14967	0.00153546	0.0303217
C2	REACTOME	12905	REACTOME_MEMBRANE_TRAFFICKING	REACTOME_MEMBRANE_TRAFFICKING	549	629	0.873	36	583	14967	0.00161004	0.0791847
C5	GOBP	4459	GOBP_POSITIVE_REGULATION_OF_CELL_SUBSTRATE_ADHESION	GOBP_POSITIVE_REGULATION_OF_CELL_SUBSTRATE_ADHESION	99	123	0.805	11	583	14967	0.00161077	0.0315144
C5	GOMF	9103	GOMF_ANTIPORTER_ACTIVITY	GOMF_ANTIPORTER_ACTIVITY	99	137	0.723	11	583	14967	0.00161077	0.0315144
C5	GOMF	10234	GOMF_PHOSPHOLIPID_BINDING	GOMF_PHOSPHOLIPID_BINDING	375	486	0.772	27	583	14967	0.00163983	0.0319351
CELLMARKER	CELLMARKER	16059	CELLMARKER_Endothelial Cell Undefined Human	Endothelial Cell Undefined	45	51	0.882	7	583	14967	0.00164309	0.0735386
C5	GOBP	1980	GOBP_GLUCOSE_METABOLIC_PROCESS	GOBP_GLUCOSE_METABOLIC_PROCESS	162	193	0.839	15	583	14967	0.00167192	0.0324108
C5	GOBP	1977	GOBP_GLUCOSE_IMPORT	GOBP_GLUCOSE_IMPORT	58	77	0.753	8	583	14967	0.00173719	0.0334226
C5	GOBP	1580	GOBP_EMBRYO_DEVELOPMENT	GOBP_EMBRYO_DEVELOPMENT	880	1127	0.781	52	583	14967	0.00174072	0.0334226
C5	GOBP	6431	GOBP_REGULATION_OF_PEPTIDYL_SERINE_PHOSPHORYLATION	GOBP_REGULATION_OF_PEPTIDYL_SERINE_PHOSPHORYLATION	100	138	0.725	11	583	14967	0.00174785	0.0334226
C5	GOCC	8322	GOCC_GLUTAMATERGIC_SYNAPSE	GOCC_GLUTAMATERGIC_SYNAPSE	303	408	0.743	23	583	14967	0.00180392	0.0341071
C2	PID	11664	PID_PI3KCI_AKT_PATHWAY	PID_PI3KCI_AKT_PATHWAY	34	35	0.971	6	583	14967	0.00180404	0.0861166
C5	GOBP	1056	GOBP_CELL_JUNCTION_MAINTENANCE	GOBP_CELL_JUNCTION_MAINTENANCE	34	46	0.739	6	583	14967	0.00180404	0.0341071
C5	GOBP	4928	GOBP_POSITIVE_REGULATION_OF_POST_TRANSLATIONAL_PROTEIN_MODIFICATION	GOBP_POSITIVE_REGULATION_OF_POST_TRANSLATIONAL...(04928)	147	158	0.93	14	583	14967	0.00180785	0.0341071
C5	GOBP	7921	GOBP_WOUND_HEALING_INVOLVED_IN_INFLAMMATORY_RESPONSE	GOBP_WOUND_HEALING_INVOLVED_IN_INFLAMMATORY_RESPONSE	7	9	0.778	3	583	14967	0.00182988	0.0342463
C5	GOBP	5715	GOBP_REGULATION_OF_CARBOHYDRATE_BIOSYNTHETIC_PROCESS	GOBP_REGULATION_OF_CARBOHYDRATE_BIOSYNTHETIC_PROCESS	86	105	0.819	10	583	14967	0.00183954	0.0342463
C5	GOCC	8154	GOCC_CORTICAL_CYTOSKELETON	GOCC_CORTICAL_CYTOSKELETON	86	105	0.819	10	583	14967	0.00183954	0.0342463
C2	WP	14196	WP_ENERGY_METABOLISM	WP_ENERGY_METABOLISM	46	48	0.958	7	583	14967	0.00187411	0.0869052
CELLMARKER	CELLMARKER	16427	CELLMARKER_Monocyte Fetal Kidney Human	Monocyte Fetal Kidney	696	796	0.874	43	583	14967	0.00189047	0.0735386
C5	GOCC	8117	GOCC_CLATHRIN_COATED_VESICLE_MEMBRANE	GOCC_CLATHRIN_COATED_VESICLE_MEMBRANE	101	136	0.743	11	583	14967	0.0018943	0.035111
C5	GOBP	2349	GOBP_INTRACELLULAR_RECEPTOR_SIGNALING_PATHWAY	GOBP_INTRACELLULAR_RECEPTOR_SIGNALING_PATHWAY	286	357	0.801	22	583	14967	0.00190324	0.0351226
C5	GOBP	6024	GOBP_REGULATION_OF_GLUCOSE_TRANSMEMBRANE_TRANSPORT	GOBP_REGULATION_OF_GLUCOSE_TRANSMEMBRANE_TRANSPORT	59	78	0.756	8	583	14967	0.00194258	0.0356927
C5	GOBP	3679	GOBP_NEGATIVE_REGULATION_OF_SIGNALING	GOBP_NEGATIVE_REGULATION_OF_SIGNALING	1099	1464	0.751	62	583	14967	0.00197592	0.0361482
C5	GOBP	3492	GOBP_NEGATIVE_REGULATION_OF_MOLECULAR_FUNCTION	GOBP_NEGATIVE_REGULATION_OF_MOLECULAR_FUNCTION	576	792	0.727	37	583	14967	0.0019949	0.0363382
C5	GOBP	6023	GOBP_REGULATION_OF_GLUCOSE_METABOLIC_PROCESS	GOBP_REGULATION_OF_GLUCOSE_METABOLIC_PROCESS	87	103	0.845	10	583	14967	0.00200776	0.0364155
C5	GOBP	3989	GOBP_NUCLEOTIDE_BINDING_DOMAIN_LEUCINE_RICH_REPEAT_CONTAINING_RECEPTOR_SIGNALING_PATHWAY	GOBP_NUCLEOTIDE_BINDING_DOMAIN_LEUCINE_RICH_REPEAT...(03989)	24	29	0.828	5	583	14967	0.002024	0.0365531
CELLMARKER	CELLMARKER	16030	CELLMARKER_Endothelial Cell Brain Human	Endothelial Cell Brain	24	26	0.923	5	583	14967	0.002024	0.0735386
C5	GOBP	5735	GOBP_REGULATION_OF_CATALYTIC_ACTIVITY	GOBP_REGULATION_OF_CATALYTIC_ACTIVITY	1144	1497	0.764	64	583	14967	0.0020474	0.0365645
C5	GOBP	788	GOBP_CARDIAC_MUSCLE_CELL_DIFFERENTIATION	GOBP_CARDIAC_MUSCLE_CELL_DIFFERENTIATION	102	131	0.779	11	583	14967	0.00205059	0.0365645
C5	GOBP	5752	GOBP_REGULATION_OF_CELLULAR_KETONE_METABOLIC_PROCESS	GOBP_REGULATION_OF_CELLULAR_KETONE_METABOLIC_PROCESS	102	144	0.708	11	583	14967	0.00205059	0.0365645
C5	GOBP	856	GOBP_CELLULAR_HOMEOSTASIS	GOBP_CELLULAR_HOMEOSTASIS	598	819	0.73	38	583	14967	0.00210674	0.0372692
C2	REACTOME	13360	REACTOME_RHOV_GTPASE_CYCLE	REACTOME_RHOV_GTPASE_CYCLE	35	37	0.946	6	583	14967	0.00210677	0.0949803
C5	GOBP	7049	GOBP_RESPONSE_TO_ORGANIC_CYCLIC_COMPOUND	GOBP_RESPONSE_TO_ORGANIC_CYCLIC_COMPOUND	659	913	0.722	41	583	14967	0.00210775	0.0372692
C5	GOBP	555	GOBP_ARTERY_MORPHOGENESIS	GOBP_ARTERY_MORPHOGENESIS	60	81	0.741	8	583	14967	0.00216663	0.038031
C5	GOBP	4049	GOBP_ORGANELLE_LOCALIZATION	GOBP_ORGANELLE_LOCALIZATION	499	610	0.818	33	583	14967	0.00216883	0.038031
C5	GOBP	1074	GOBP_CELL_PROLIFERATION_INVOLVED_IN_HEART_MORPHOGENESIS	GOBP_CELL_PROLIFERATION_INVOLVED_IN_HEART_MORPHOGENESIS	15	20	0.75	4	583	14967	0.00220666	0.0382444
C5	GOBP	7708	GOBP_TROPHOBLAST_CELL_MIGRATION	GOBP_TROPHOBLAST_CELL_MIGRATION	15	18	0.833	4	583	14967	0.00220666	0.0382444
C5	GOBP	6409	GOBP_REGULATION_OF_ORGANELLE_ORGANIZATION	GOBP_REGULATION_OF_ORGANELLE_ORGANIZATION	1018	1199	0.849	58	583	14967	0.00221048	0.0382444
C5	GOBP	4050	GOBP_ORGANELLE_MEMBRANE_FUSION	GOBP_ORGANELLE_MEMBRANE_FUSION	103	121	0.851	11	583	14967	0.0022172	0.0382444
C5	GOBP	2513	GOBP_LOCALIZATION_WITHIN_MEMBRANE	GOBP_LOCALIZATION_WITHIN_MEMBRANE	602	699	0.861	38	583	14967	0.00236431	0.0406162
C5	GOBP	3022	GOBP_MUSCLE_STRUCTURE_DEVELOPMENT	GOBP_MUSCLE_STRUCTURE_DEVELOPMENT	582	699	0.833	37	583	14967	0.00238055	0.0407296
C5	GOBP	3618	GOBP_NEGATIVE_REGULATION_OF_PROTEIN_LOCALIZATION_TO_CELL_PERIPHERY	GOBP_NEGATIVE_REGULATION_OF_PROTEIN_LOCALIZATION...(03618)	25	30	0.833	5	583	14967	0.00245003	0.0417493
C5	GOBP	3173	GOBP_NEGATIVE_REGULATION_OF_CATALYTIC_ACTIVITY	GOBP_NEGATIVE_REGULATION_OF_CATALYTIC_ACTIVITY	348	481	0.723	25	583	14967	0.00247254	0.0419636
C5	GOBP	6150	GOBP_REGULATION_OF_KINASE_ACTIVITY	GOBP_REGULATION_OF_KINASE_ACTIVITY	464	585	0.793	31	583	14967	0.00250067	0.0422713
C5	GOBP	7869	GOBP_VESICLE_ORGANIZATION	GOBP_VESICLE_ORGANIZATION	311	366	0.85	23	583	14967	0.00251691	0.0423381
C5	GOBP	7607	GOBP_TISSUE_MORPHOGENESIS	GOBP_TISSUE_MORPHOGENESIS	484	635	0.762	32	583	14967	0.00252465	0.0423381
C5	GOBP	2956	GOBP_MONOSACCHARIDE_METABOLIC_PROCESS	GOBP_MONOSACCHARIDE_METABOLIC_PROCESS	221	261	0.847	18	583	14967	0.0025823	0.0431335
C5	GOBP	6268	GOBP_REGULATION_OF_MIRNA_TRANSCRIPTION	GOBP_REGULATION_OF_MIRNA_TRANSCRIPTION	62	71	0.873	8	583	14967	0.00267533	0.0445116
C5	GOMF	9455	GOMF_ENZYME_REGULATOR_ACTIVITY	GOMF_ENZYME_REGULATOR_ACTIVITY	1028	1284	0.801	58	583	14967	0.00274535	0.0448122
C5	GOBP	4469	GOBP_POSITIVE_REGULATION_OF_CHEMOTAXIS	GOBP_POSITIVE_REGULATION_OF_CHEMOTAXIS	106	145	0.731	11	583	14967	0.00278395	0.0448122
C5	GOBP	4570	GOBP_POSITIVE_REGULATION_OF_EPITHELIAL_CELL_PROLIFERATION	GOBP_POSITIVE_REGULATION_OF_EPITHELIAL_CELL_PROLIFERATION	154	218	0.706	14	583	14967	0.00278984	0.0448122
C5	GOBP	3008	GOBP_MUSCLE_ADAPTATION	GOBP_MUSCLE_ADAPTATION	91	118	0.771	10	583	14967	0.00280885	0.0448122
C5	GOBP	6540	GOBP_REGULATION_OF_PROTEIN_LOCALIZATION_TO_PLASMA_MEMBRANE	GOBP_REGULATION_OF_PROTEIN_LOCALIZATION_TO_PLASMA_MEMBRANE	91	108	0.843	10	583	14967	0.00280885	0.0448122
C2	WP	14692	WP_SYNAPTIC_VESICLE_PATHWAY	WP_SYNAPTIC_VESICLE_PATHWAY	37	51	0.725	6	583	14967	0.00282537	0.116285
C2	KEGG_MEDICUS	11031	KEGG_MEDICUS_REFERENCE_HIF_1_SIGNALING_PATHWAY	KEGG_MEDICUS_REFERENCE_HIF_1_SIGNALING_PATHWAY	8	9	0.889	3	583	14967	0.00284337	0.116285
C5	GOBP	2448	GOBP_LEUCINE_TRANSPORT	GOBP_LEUCINE_TRANSPORT	8	10	0.8	3	583	14967	0.00284337	0.0448122
C5	GOBP	4663	GOBP_POSITIVE_REGULATION_OF_HORMONE_BIOSYNTHETIC_PROCESS	GOBP_POSITIVE_REGULATION_OF_HORMONE_BIOSYNTHETIC_PROCESS	8	9	0.889	3	583	14967	0.00284337	0.0448122
C5	GOBP	5320	GOBP_PROTEIN_K11_LINKED_DEUBIQUITINATION	GOBP_PROTEIN_K11_LINKED_DEUBIQUITINATION	8	10	0.8	3	583	14967	0.00284337	0.0448122
C5	GOBP	6397	GOBP_REGULATION_OF_NUCLEOTIDE_BINDING_OLIGOMERIZATION_DOMAIN_CONTAINING_2_SIGNALING_PATHWAY	GOBP_REGULATION_OF_NUCLEOTIDE_BINDING...(06397)	8	10	0.8	3	583	14967	0.00284337	0.0448122
C5	GOMF	9114	GOMF_AROMATIC_AMINO_ACID_TRANSMEMBRANE_TRANSPORTER_ACTIVITY	GOMF_AROMATIC_AMINO_ACID_TRANSMEMBRANE_TRANSPORTER_ACTIVITY	8	10	0.8	3	583	14967	0.00284337	0.0448122
C5	GOMF	9179	GOMF_BRANCHED_CHAIN_AMINO_ACID_TRANSMEMBRANE_TRANSPORTER_ACTIVITY	GOMF_BRANCHED_CHAIN_AMINO_ACID_TRANSMEMBRANE...(09179)	8	10	0.8	3	583	14967	0.00284337	0.0448122
C5	GOMF	10042	GOMF_NUCLEOSIDE_BINDING	GOMF_NUCLEOSIDE_BINDING	8	8	1	3	583	14967	0.00284337	0.0448122
C5	GOBP	5104	GOBP_POSITIVE_REGULATION_OF_TRANSCRIPTION_FROM_RNA_POLYMERASE_II_PROMOTER_IN_RESPONSE_TO_STRESS	GOBP_POSITIVE_REGULATION_OF_TRANSCRIPTION_FROM_RNA...(05104)	16	18	0.889	4	583	14967	0.00285246	0.0448122
C5	GOBP	5658	GOBP_REGULATION_OF_AUTOPHAGOSOME_MATURATION	GOBP_REGULATION_OF_AUTOPHAGOSOME_MATURATION	16	17	0.941	4	583	14967	0.00285246	0.0448122
C5	GOCC	8234	GOCC_ENDOLYSOSOME_MEMBRANE	GOCC_ENDOLYSOSOME_MEMBRANE	16	20	0.8	4	583	14967	0.00285246	0.0448122
C2	REACTOME	12514	REACTOME_DOWNREGULATION_OF_TGF_BETA_RECEPTOR_SIGNALING	REACTOME_DOWNREGULATION_OF_TGF_BETA_RECEPTOR_SIGNALING	26	26	1	5	583	14967	0.00293759	0.116285
C2	WP	14228	WP_FATTY_ACIDS_AND_LIPOPROTEINS_TRANSPORT_IN_HEPATOCYTES	WP_FATTY_ACIDS_AND_LIPOPROTEINS_TRANSPORT_IN_HEPATOCYTES	26	35	0.743	5	583	14967	0.00293759	0.116285
C2	WP	14427	WP_MELATONIN_METABOLISM_AND_EFFECTS	WP_MELATONIN_METABOLISM_AND_EFFECTS	26	35	0.743	5	583	14967	0.00293759	0.116285
C5	GOBP	4941	GOBP_POSITIVE_REGULATION_OF_PROTEIN_CATABOLIC_PROCESS	GOBP_POSITIVE_REGULATION_OF_PROTEIN_CATABOLIC_PROCESS	189	210	0.9	16	583	14967	0.00298297	0.0466891
C5	GOMF	10442	GOMF_RNA_POLYMERASE_II_SPECIFIC_DNA_BINDING_TRANSCRIPTION_FACTOR_BINDING	GOMF_RNA_POLYMERASE_II_SPECIFIC_DNA_BINDING...(10442)	297	344	0.863	22	583	14967	0.00303073	0.0472615
CELLMARKER	CELLMARKER	15817	CELLMARKER_CD1C-CD141- Dendritic Cell Blood Human	CD1C-CD141- Dendritic Cell Blood	297	321	0.925	22	583	14967	0.00303073	0.0938061
C5	GOBP	4047	GOBP_ORGANELLE_FUSION	GOBP_ORGANELLE_FUSION	139	160	0.869	13	583	14967	0.00304391	0.0472926
C5	GOBP	7060	GOBP_RESPONSE_TO_PEPTIDE	GOBP_RESPONSE_TO_PEPTIDE	392	521	0.752	27	583	14967	0.0030572	0.0473249
C5	GOBP	7477	GOBP_STRIATED_MUSCLE_TISSUE_DEVELOPMENT	GOBP_STRIATED_MUSCLE_TISSUE_DEVELOPMENT	207	265	0.781	17	583	14967	0.00307944	0.0474953
C5	GOMF	10616	GOMF_TRANSCRIPTION_COREGULATOR_ACTIVITY	GOMF_TRANSCRIPTION_COREGULATOR_ACTIVITY	451	507	0.89	30	583	14967	0.00310672	0.0477418
C5	GOCC	8935	GOCC_VACUOLAR_LUMEN	GOCC_VACUOLAR_LUMEN	140	176	0.795	13	583	14967	0.00323964	0.049604
C2	REACTOME	13259	REACTOME_RECYCLING_PATHWAY_OF_L1	REACTOME_RECYCLING_PATHWAY_OF_L1	38	49	0.776	6	583	14967	0.00324672	0.125463
C5	GOBP	4400	GOBP_POSITIVE_REGULATION_OF_CARBOHYDRATE_METABOLIC_PROCESS	GOBP_POSITIVE_REGULATION_OF_CARBOHYDRATE_METABOLIC_PROCESS	64	81	0.79	8	583	14967	0.00327282	0.0499312
C5	GOBP	757	GOBP_CARBOHYDRATE_BIOSYNTHETIC_PROCESS	GOBP_CARBOHYDRATE_BIOSYNTHETIC_PROCESS	174	214	0.813	15	583	14967	0.00334601	0.0508642
C5	GOCC	8229	GOCC_ENDOCYTIC_VESICLE	GOCC_ENDOCYTIC_VESICLE	281	348	0.807	21	583	14967	0.00336089	0.0509072
C5	GOCC	8423	GOCC_LATE_ENDOSOME	GOCC_LATE_ENDOSOME	263	315	0.835	20	583	14967	0.003415	0.051542
C2	WP	14526	WP_NRP1_TRIGGERED_SIGNALING_PATHWAYS_IN_PANCREATIC_CANCER	WP_NRP1_TRIGGERED_SIGNALING_PATHWAYS_IN_PANCREATIC_CANCER	51	53	0.962	7	583	14967	0.00342931	0.125551
C5	GOBP	1238	GOBP_CONNECTIVE_TISSUE_DEVELOPMENT	GOBP_CONNECTIVE_TISSUE_DEVELOPMENT	227	286	0.794	18	583	14967	0.00344086	0.0516069
CELLMARKER	CELLMARKER	16420	CELLMARKER_Mitotic Fetal Germ Cell Fetal Gonad Human	Mitotic Fetal Germ Cell Fetal Gonad	595	665	0.895	37	583	14967	0.00344243	0.0938061
C5	GOBP	5380	GOBP_PROTEIN_LOCALIZATION_TO_PLASMA_MEMBRANE	GOBP_PROTEIN_LOCALIZATION_TO_PLASMA_MEMBRANE	245	291	0.842	19	583	14967	0.00344372	0.0516069
C2	REACTOME	13508	REACTOME_SIGNALING_BY_INTERLEUKINS	REACTOME_SIGNALING_BY_INTERLEUKINS	357	474	0.753	25	583	14967	0.00345835	0.125551
C2	KEGG_MEDICUS	11140	KEGG_MEDICUS_REFERENCE_PROMOTION_OF_MICROTUBULE_GROWTH	KEGG_MEDICUS_REFERENCE_PROMOTION_OF_MICROTUBULE_GROWTH	17	22	0.773	4	583	14967	0.0036165	0.125551
C2	REACTOME	13180	REACTOME_POST_CHAPERONIN_TUBULIN_FOLDING_PATHWAY	REACTOME_POST_CHAPERONIN_TUBULIN_FOLDING_PATHWAY	17	23	0.739	4	583	14967	0.0036165	0.125551
C5	GOMF	9345	GOMF_CYSTEINE_TYPE_PEPTIDASE_ACTIVITY	GOMF_CYSTEINE_TYPE_PEPTIDASE_ACTIVITY	142	190	0.747	13	583	14967	0.00366182	0.0546815
C5	GOBP	962	GOBP_CELLULAR_RESPONSE_TO_OXYGEN_CONTAINING_COMPOUND	GOBP_CELLULAR_RESPONSE_TO_OXYGEN_CONTAINING_COMPOUND	934	1299	0.719	53	583	14967	0.00368913	0.0548818
C5	GOBP	5272	GOBP_PROTEIN_CATABOLIC_PROCESS	GOBP_PROTEIN_CATABOLIC_PROCESS	870	982	0.886	50	583	14967	0.00371101	0.0548818
C2	REACTOME	12697	REACTOME_GLYCOSPHINGOLIPID_METABOLISM	REACTOME_GLYCOSPHINGOLIPID_METABOLISM	39	49	0.796	6	583	14967	0.00371316	0.125551
C2	REACTOME	13359	REACTOME_RHOU_GTPASE_CYCLE	REACTOME_RHOU_GTPASE_CYCLE	39	40	0.975	6	583	14967	0.00371316	0.125551
C5	GOBP	4428	GOBP_POSITIVE_REGULATION_OF_CELL_ADHESION	GOBP_POSITIVE_REGULATION_OF_CELL_ADHESION	359	482	0.745	25	583	14967	0.0037175	0.0548818
C5	GOBP	3180	GOBP_NEGATIVE_REGULATION_OF_CELLULAR_CATABOLIC_PROCESS	GOBP_NEGATIVE_REGULATION_OF_CELLULAR_CATABOLIC_PROCESS	176	209	0.842	15	583	14967	0.00372718	0.0548818
C5	GOBP	2963	GOBP_MORPHOGENESIS_OF_AN_EPITHELIUM	GOBP_MORPHOGENESIS_OF_AN_EPITHELIUM	398	519	0.767	27	583	14967	0.0037596	0.0551669
C5	GOBP	3688	GOBP_NEGATIVE_REGULATION_OF_SMALL_GTPASE_MEDIATED_SIGNAL_TRANSDUCTION	GOBP_NEGATIVE_REGULATION_OF_SMALL_GTPASE_MEDIATED...(03688)	52	55	0.945	7	583	14967	0.00383263	0.0556461
C5	GOBP	4281	GOBP_PLATELET_DERIVED_GROWTH_FACTOR_RECEPTOR_SIGNALING_PATHWAY	GOBP_PLATELET_DERIVED_GROWTH_FACTOR_RECEPTOR...(04281)	52	58	0.897	7	583	14967	0.00383263	0.0556461
C5	GOBP	4872	GOBP_POSITIVE_REGULATION_OF_NON_CANONICAL_NF_KAPPAB_SIGNAL_TRANSDUCTION	GOBP_POSITIVE_REGULATION_OF_NON_CANONICAL_NF...(04872)	52	69	0.754	7	583	14967	0.00383263	0.0556461
C5	GOMF	9291	GOMF_CIS_REGULATORY_REGION_SEQUENCE_SPECIFIC_DNA_BINDING	GOMF_CIS_REGULATORY_REGION_SEQUENCE_SPECIFIC_DNA_BINDING	893	1215	0.735	51	583	14967	0.00384751	0.0556461
C5	GOBP	4933	GOBP_POSITIVE_REGULATION_OF_PROGRAMMED_CELL_DEATH	GOBP_POSITIVE_REGULATION_OF_PROGRAMMED_CELL_DEATH	438	563	0.778	29	583	14967	0.0038581	0.0556461
C5	GOBP	4213	GOBP_PHOSPHATIDYLINOSITOL_3_KINASE_PROTEIN_KINASE_B_SIGNAL_TRANSDUCTION	GOBP_PHOSPHATIDYLINOSITOL_3_KINASE_PROTEIN_KINASE...(04213)	212	290	0.731	17	583	14967	0.00393032	0.056495
C5	GOBP	7830	GOBP_VASCULATURE_DEVELOPMENT	GOBP_VASCULATURE_DEVELOPMENT	600	832	0.721	37	583	14967	0.00394739	0.056548
C5	GOBP	1194	GOBP_CIRCULATORY_SYSTEM_DEVELOPMENT	GOBP_CIRCULATORY_SYSTEM_DEVELOPMENT	916	1224	0.748	52	583	14967	0.00398033	0.0566867
C5	GOBP	664	GOBP_BLOOD_VESSEL_MORPHOGENESIS	GOBP_BLOOD_VESSEL_MORPHOGENESIS	499	709	0.704	32	583	14967	0.00401072	0.0566867
C5	GOBP	1607	GOBP_ENDOMEMBRANE_SYSTEM_ORGANIZATION	GOBP_ENDOMEMBRANE_SYSTEM_ORGANIZATION	499	604	0.826	32	583	14967	0.00401072	0.0566867
C5	GOBP	4919	GOBP_POSITIVE_REGULATION_OF_PHOSPHORYLATION	GOBP_POSITIVE_REGULATION_OF_PHOSPHORYLATION	499	663	0.753	32	583	14967	0.00401072	0.0566867
C5	GOBP	5976	GOBP_REGULATION_OF_FATTY_ACID_OXIDATION	GOBP_REGULATION_OF_FATTY_ACID_OXIDATION	28	34	0.824	5	583	14967	0.00411659	0.0572194
C5	GOBP	7143	GOBP_RETINOIC_ACID_RECEPTOR_SIGNALING_PATHWAY	GOBP_RETINOIC_ACID_RECEPTOR_SIGNALING_PATHWAY	28	32	0.875	5	583	14967	0.00411659	0.0572194
C5	GOBP	2181	GOBP_HORMONE_MEDIATED_SIGNALING_PATHWAY	GOBP_HORMONE_MEDIATED_SIGNALING_PATHWAY	144	193	0.746	13	583	14967	0.00412755	0.0572194
C5	GOBP	3377	GOBP_NEGATIVE_REGULATION_OF_IMMUNE_RESPONSE	GOBP_NEGATIVE_REGULATION_OF_IMMUNE_RESPONSE	144	205	0.702	13	583	14967	0.00412755	0.0572194
C2	WP	14210	WP_ETHANOL_METABOLISM_PRODUCTION_OF_ROS_BY_CYP2E1	WP_ETHANOL_METABOLISM_PRODUCTION_OF_ROS_BY_CYP2E1	9	9	1	3	583	14967	0.00414229	0.137203
C5	GOBP	4467	GOBP_POSITIVE_REGULATION_OF_CHEMOKINE_C_X_C_MOTIF_LIGAND_2_PRODUCTION	GOBP_POSITIVE_REGULATION_OF_CHEMOKINE_C_X_C_MOTIF...(04467)	9	11	0.818	3	583	14967	0.00414229	0.0572194
C5	GOBP	7782	GOBP_UDP_N_ACETYLGLUCOSAMINE_BIOSYNTHETIC_PROCESS	GOBP_UDP_N_ACETYLGLUCOSAMINE_BIOSYNTHETIC_PROCESS	9	9	1	3	583	14967	0.00414229	0.0572194
C5	GOBP	4705	GOBP_POSITIVE_REGULATION_OF_INTRACELLULAR_TRANSPORT	GOBP_POSITIVE_REGULATION_OF_INTRACELLULAR_TRANSPORT	178	200	0.89	15	583	14967	0.00414319	0.0572194
C5	GOCC	8435	GOCC_LYSOSOMAL_LUMEN	GOCC_LYSOSOMAL_LUMEN	81	98	0.827	9	583	14967	0.00417219	0.0573
C5	GOMF	10463	GOMF_SEQUENCE_SPECIFIC_DNA_BINDING	GOMF_SEQUENCE_SPECIFIC_DNA_BINDING	1246	1670	0.746	67	583	14967	0.00417615	0.0573
C5	GOBP	5449	GOBP_PROTON_TRANSMEMBRANE_TRANSPORT	GOBP_PROTON_TRANSMEMBRANE_TRANSPORT	128	160	0.8	12	583	14967	0.00424507	0.0580572
C5	GOMF	9576	GOMF_GROWTH_FACTOR_BINDING	GOMF_GROWTH_FACTOR_BINDING	112	136	0.824	11	583	14967	0.00426658	0.0581631
C5	GOBP	6332	GOBP_REGULATION_OF_MYOBLAST_DIFFERENTIATION	GOBP_REGULATION_OF_MYOBLAST_DIFFERENTIATION	67	73	0.918	8	583	14967	0.00435738	0.0592099
C5	GOMF	10371	GOMF_PURINE_NUCLEOTIDE_BINDING	GOMF_PURINE_NUCLEOTIDE_BINDING	1653	1994	0.829	85	583	14967	0.00438092	0.059339
C5	GOBP	7867	GOBP_VESICLE_MEDIATED_TRANSPORT_IN_SYNAPSE	GOBP_VESICLE_MEDIATED_TRANSPORT_IN_SYNAPSE	162	221	0.733	14	583	14967	0.00440962	0.0595369
C5	GOBP	4932	GOBP_POSITIVE_REGULATION_OF_PRODUCTION_OF_MOLECULAR_MEDIATOR_OF_IMMUNE_RESPONSE	GOBP_POSITIVE_REGULATION_OF_PRODUCTION_OF...(04932)	97	138	0.703	10	583	14967	0.004469	0.059725
C2	BIOCARTA	18	BIOCARTA_ARENRF2_PATHWAY	BIOCARTA_ARENRF2_PATHWAY	18	20	0.9	4	583	14967	0.00450835	0.143471
C2	REACTOME	12927	REACTOME_METAL_ION_SLC_TRANSPORTERS	REACTOME_METAL_ION_SLC_TRANSPORTERS	18	24	0.75	4	583	14967	0.00450835	0.143471
C5	GOBP	2567	GOBP_LYSOSOMAL_PROTEIN_CATABOLIC_PROCESS	GOBP_LYSOSOMAL_PROTEIN_CATABOLIC_PROCESS	18	20	0.9	4	583	14967	0.00450835	0.059725
C5	GOBP	3137	GOBP_NEGATIVE_REGULATION_OF_BLOOD_CIRCULATION	GOBP_NEGATIVE_REGULATION_OF_BLOOD_CIRCULATION	18	25	0.72	4	583	14967	0.00450835	0.059725
C5	GOBP	4272	GOBP_PLASMA_MEMBRANE_TUBULATION	GOBP_PLASMA_MEMBRANE_TUBULATION	18	19	0.947	4	583	14967	0.00450835	0.059725
C5	GOBP	4624	GOBP_POSITIVE_REGULATION_OF_GLUCONEOGENESIS	GOBP_POSITIVE_REGULATION_OF_GLUCONEOGENESIS	18	21	0.857	4	583	14967	0.00450835	0.059725
C5	GOMF	9212	GOMF_CAMP_BINDING	GOMF_CAMP_BINDING	18	23	0.783	4	583	14967	0.00450835	0.059725
C5	GOCC	8765	GOCC_RNA_POLYMERASE_II_TRANSCRIPTION_REGULATOR_COMPLEX	GOCC_RNA_POLYMERASE_II_TRANSCRIPTION_REGULATOR_COMPLEX	215	254	0.846	17	583	14967	0.00452785	0.0597959
C5	GOBP	6529	GOBP_REGULATION_OF_PROTEIN_LOCALIZATION_TO_CELL_PERIPHERY	GOBP_REGULATION_OF_PROTEIN_LOCALIZATION_TO_CELL_PERIPHERY	113	137	0.825	11	583	14967	0.00456552	0.0601056
C5	GOMF	10214	GOMF_PHOSPHATIDYLINOSITOL_PHOSPHATE_BINDING	GOMF_PHOSPHATIDYLINOSITOL_PHOSPHATE_BINDING	146	179	0.816	13	583	14967	0.00464	0.0608963
C5	GOBP	6808	GOBP_REGULATION_OF_VACUOLE_ORGANIZATION	GOBP_REGULATION_OF_VACUOLE_ORGANIZATION	54	57	0.947	7	583	14967	0.00474615	0.0618547
C5	GOMF	10344	GOMF_PROTEIN_PHOSPHORYLATED_AMINO_ACID_BINDING	GOMF_PROTEIN_PHOSPHORYLATED_AMINO_ACID_BINDING	54	59	0.915	7	583	14967	0.00474615	0.0618547
C5	GOBP	418	GOBP_AMEBOIDAL_TYPE_CELL_MIGRATION	GOBP_AMEBOIDAL_TYPE_CELL_MIGRATION	366	500	0.732	25	583	14967	0.00475693	0.0618547
C5	GOBP	7470	GOBP_STRIATED_MUSCLE_ADAPTATION	GOBP_STRIATED_MUSCLE_ADAPTATION	41	55	0.745	6	583	14967	0.00479262	0.0621277
C2	WP	14768	WP_WHITE_FAT_CELL_DIFFERENTIATION	WP_WHITE_FAT_CELL_DIFFERENTIATION	29	32	0.906	5	583	14967	0.00481765	0.148294
C5	GOCC	8469	GOCC_MICROTUBULE_END	GOCC_MICROTUBULE_END	29	34	0.853	5	583	14967	0.00481765	0.0622611
C2	REACTOME	12490	REACTOME_DISEASES_OF_SIGNAL_TRANSDUCTION_BY_GROWTH_FACTOR_RECEPTORS_AND_SECOND_MESSENGERS	REACTOME_DISEASES_OF_SIGNAL_TRANSDUCTION_BY_GROWTH...(12490)	386	432	0.894	26	583	14967	0.00484263	0.148294
C5	GOBP	5756	GOBP_REGULATION_OF_CELLULAR_RESPONSE_TO_GROWTH_FACTOR_STIMULUS	GOBP_REGULATION_OF_CELLULAR_RESPONSE_TO_GROWTH...(05756)	253	358	0.707	19	583	14967	0.00487459	0.0623801
C5	GOCC	8128	GOCC_COATED_VESICLE	GOCC_COATED_VESICLE	253	313	0.808	19	583	14967	0.00487459	0.0623801
C5	GOMF	10368	GOMF_PROTON_TRANSMEMBRANE_TRANSPORTER_ACTIVITY	GOMF_PROTON_TRANSMEMBRANE_TRANSPORTER_ACTIVITY	114	143	0.797	11	583	14967	0.00488086	0.0623801
C5	GOBP	1854	GOBP_FOCAL_ADHESION_ASSEMBLY	GOBP_FOCAL_ADHESION_ASSEMBLY	83	85	0.976	9	583	14967	0.00490953	0.0623801
C5	GOBP	3015	GOBP_MUSCLE_CELL_MIGRATION	GOBP_MUSCLE_CELL_MIGRATION	83	110	0.755	9	583	14967	0.00490953	0.0623801
C5	GOCC	8221	GOCC_EARLY_ENDOSOME_MEMBRANE	GOCC_EARLY_ENDOSOME_MEMBRANE	164	196	0.837	14	583	14967	0.00491542	0.0623801
C5	GOBP	651	GOBP_BIOLOGICAL_PROCESS_INVOLVED_IN_SYMBIOTIC_INTERACTION	GOBP_BIOLOGICAL_PROCESS_INVOLVED_IN_SYMBIOTIC_INTERACTION	235	323	0.728	18	583	14967	0.00494203	0.06253
C5	GOBP	1085	GOBP_CELL_SUBSTRATE_JUNCTION_ORGANIZATION	GOBP_CELL_SUBSTRATE_JUNCTION_ORGANIZATION	99	102	0.971	10	583	14967	0.00516765	0.0651895
C2	REACTOME	13165	REACTOME_PLASMA_LIPOPROTEIN_ASSEMBLY_REMODELING_AND_CLEARANCE	REACTOME_PLASMA_LIPOPROTEIN_ASSEMBLY_REMODELING_AND_CLEARANCE	55	75	0.733	7	583	14967	0.00526009	0.158095
C5	GOBP	1964	GOBP_GLOMERULUS_DEVELOPMENT	GOBP_GLOMERULUS_DEVELOPMENT	55	70	0.786	7	583	14967	0.00526009	0.0659619
C5	GOBP	4789	GOBP_POSITIVE_REGULATION_OF_MIRNA_METABOLIC_PROCESS	GOBP_POSITIVE_REGULATION_OF_MIRNA_METABOLIC_PROCESS	55	63	0.873	7	583	14967	0.00526009	0.0659619
C5	GOBP	6346	GOBP_REGULATION_OF_NCRNA_TRANSCRIPTION	GOBP_REGULATION_OF_NCRNA_TRANSCRIPTION	84	93	0.903	9	583	14967	0.00531421	0.0664433
C5	GOBP	5971	GOBP_REGULATION_OF_EXTRINSIC_APOPTOTIC_SIGNALING_PATHWAY_VIA_DEATH_DOMAIN_RECEPTORS	GOBP_REGULATION_OF_EXTRINSIC_APOPTOTIC_SIGNALING...(05971)	42	50	0.84	6	583	14967	0.00541134	0.0671073
C5	GOBP	6173	GOBP_REGULATION_OF_LIPID_STORAGE	GOBP_REGULATION_OF_LIPID_STORAGE	42	54	0.778	6	583	14967	0.00541134	0.0671073
C5	GOBP	5568	GOBP_RECEPTOR_MEDIATED_ENDOCYTOSIS	GOBP_RECEPTOR_MEDIATED_ENDOCYTOSIS	201	263	0.764	16	583	14967	0.00542979	0.0671073
C5	GOBP	758	GOBP_CARBOHYDRATE_CATABOLIC_PROCESS	GOBP_CARBOHYDRATE_CATABOLIC_PROCESS	132	163	0.81	12	583	14967	0.00543084	0.0671073
C2	REACTOME	13099	REACTOME_OTHER_INTERLEUKIN_SIGNALING	REACTOME_OTHER_INTERLEUKIN_SIGNALING	19	24	0.792	4	583	14967	0.0055371	0.158107
C2	WP	14724	WP_TRANSCRIPTION_FACTOR_REGULATION_IN_ADIPOGENESIS	WP_TRANSCRIPTION_FACTOR_REGULATION_IN_ADIPOGENESIS	19	22	0.864	4	583	14967	0.0055371	0.158107
C5	GOBP	778	GOBP_CARDIAC_CHAMBER_MORPHOGENESIS	GOBP_CARDIAC_CHAMBER_MORPHOGENESIS	100	127	0.787	10	583	14967	0.00554763	0.0677524
C5	GOCC	8661	GOCC_PML_BODY	GOCC_PML_BODY	100	110	0.909	10	583	14967	0.00554763	0.0677524
C5	GOMF	10689	GOMF_UBIQUITIN_BINDING	GOMF_UBIQUITIN_BINDING	100	103	0.971	10	583	14967	0.00554763	0.0677524
C5	GOBP	7157	GOBP_RHO_PROTEIN_SIGNAL_TRANSDUCTION	GOBP_RHO_PROTEIN_SIGNAL_TRANSDUCTION	116	138	0.841	11	583	14967	0.0055632	0.0677524
C5	GOCC	8827	GOCC_SPECIFIC_GRANULE	GOCC_SPECIFIC_GRANULE	116	160	0.725	11	583	14967	0.0055632	0.0677524
C2	REACTOME	12696	REACTOME_GLYCOSPHINGOLIPID_CATABOLISM	REACTOME_GLYCOSPHINGOLIPID_CATABOLISM	30	39	0.769	5	583	14967	0.00559941	0.158107
C5	GOBP	4460	GOBP_POSITIVE_REGULATION_OF_CELL_SUBSTRATE_JUNCTION_ORGANIZATION	GOBP_POSITIVE_REGULATION_OF_CELL_SUBSTRATE...(04460)	30	31	0.968	5	583	14967	0.00559941	0.0678025
C5	GOMF	10337	GOMF_PROTEIN_MEMBRANE_ADAPTOR_ACTIVITY	GOMF_PROTEIN_MEMBRANE_ADAPTOR_ACTIVITY	30	38	0.789	5	583	14967	0.00559941	0.0678025
CELLMARKER	CELLMARKER	16054	CELLMARKER_Endothelial Cell Soft Tissue Human	Endothelial Cell Soft Tissue	30	32	0.938	5	583	14967	0.00559941	0.12676
C5	GOBP	5345	GOBP_PROTEIN_LOCALIZATION_TO_CELL_PERIPHERY	GOBP_PROTEIN_LOCALIZATION_TO_CELL_PERIPHERY	294	354	0.831	21	583	14967	0.00563922	0.0680895
C2	REACTOME	12252	REACTOME_ATF6_ATF6_ALPHA_ACTIVATES_CHAPERONE_GENES	REACTOME_ATF6_ATF6_ALPHA_ACTIVATES_CHAPERONE_GENES	10	10	1	3	583	14967	0.00574757	0.158107
C2	REACTOME	13275	REACTOME_REGULATION_OF_FOXO_TRANSCRIPTIONAL_ACTIVITY_BY_ACETYLATION	REACTOME_REGULATION_OF_FOXO_TRANSCRIPTIONAL...(13275)	10	10	1	3	583	14967	0.00574757	0.158107
C5	GOBP	2210	GOBP_IMMATURE_B_CELL_DIFFERENTIATION	GOBP_IMMATURE_B_CELL_DIFFERENTIATION	10	12	0.833	3	583	14967	0.00574757	0.0682282
C5	GOBP	2809	GOBP_MICROGLIA_DIFFERENTIATION	GOBP_MICROGLIA_DIFFERENTIATION	10	12	0.833	3	583	14967	0.00574757	0.0682282
C5	GOBP	3009	GOBP_MUSCLE_ATROPHY	GOBP_MUSCLE_ATROPHY	10	10	1	3	583	14967	0.00574757	0.0682282
C5	GOBP	6781	GOBP_REGULATION_OF_TYPE_B_PANCREATIC_CELL_PROLIFERATION	GOBP_REGULATION_OF_TYPE_B_PANCREATIC_CELL_PROLIFERATION	10	14	0.714	3	583	14967	0.00574757	0.0682282
C5	GOBP	7842	GOBP_VENTRICULAR_CARDIAC_MUSCLE_CELL_DIFFERENTIATION	GOBP_VENTRICULAR_CARDIAC_MUSCLE_CELL...(07842)	10	14	0.714	3	583	14967	0.00574757	0.0682282
C5	GOMF	10734	GOMF_VOLTAGE_GATED_CHLORIDE_CHANNEL_ACTIVITY	GOMF_VOLTAGE_GATED_CHLORIDE_CHANNEL_ACTIVITY	10	11	0.909	3	583	14967	0.00574757	0.0682282
C5	GOBP	6168	GOBP_REGULATION_OF_LIPID_BIOSYNTHETIC_PROCESS	GOBP_REGULATION_OF_LIPID_BIOSYNTHETIC_PROCESS	133	189	0.704	12	583	14967	0.00576496	0.0682429
C5	GOBP	7859	GOBP_VESICLE_DOCKING	GOBP_VESICLE_DOCKING	56	64	0.875	7	583	14967	0.00581468	0.0684899
CELLMARKER	CELLMARKER	16028	CELLMARKER_Endothelial Cell Blood Vessel Human	Endothelial Cell Blood Vessel	56	66	0.848	7	583	14967	0.00581468	0.12676
C5	GOBP	6680	GOBP_REGULATION_OF_STRESS_ACTIVATED_PROTEIN_KINASE_SIGNALING_CASCADE	GOBP_REGULATION_OF_STRESS_ACTIVATED_PROTEIN_KINASE...(06680)	150	192	0.781	13	583	14967	0.00581824	0.0684899
C5	GOBP	2348	GOBP_INTRACELLULAR_PROTEIN_TRANSPORT	GOBP_INTRACELLULAR_PROTEIN_TRANSPORT	784	877	0.894	45	583	14967	0.00591286	0.0692439
C5	GOBP	6972	GOBP_RESPONSE_TO_GROWTH_FACTOR	GOBP_RESPONSE_TO_GROWTH_FACTOR	574	764	0.751	35	583	14967	0.00592347	0.0692439
C5	GOBP	3806	GOBP_NEPHRON_DEVELOPMENT	GOBP_NEPHRON_DEVELOPMENT	117	157	0.745	11	583	14967	0.00593145	0.0692439
C5	GOMF	9185	GOMF_CADHERIN_BINDING	GOMF_CADHERIN_BINDING	296	335	0.884	21	583	14967	0.0060826	0.0708128
C5	GOBP	554	GOBP_ARTERY_DEVELOPMENT	GOBP_ARTERY_DEVELOPMENT	86	111	0.775	9	583	14967	0.00620062	0.0718985
C5	GOMF	9159	GOMF_BETA_CATENIN_BINDING	GOMF_BETA_CATENIN_BINDING	71	86	0.826	8	583	14967	0.00620988	0.0718985
C5	GOBP	7715	GOBP_TUBE_DEVELOPMENT	GOBP_TUBE_DEVELOPMENT	851	1169	0.728	48	583	14967	0.0062711	0.0724089
C5	GOBP	3172	GOBP_NEGATIVE_REGULATION_OF_CATABOLIC_PROCESS	GOBP_NEGATIVE_REGULATION_OF_CATABOLIC_PROCESS	297	350	0.849	21	583	14967	0.0063148	0.0724807
C5	GOBP	3609	GOBP_NEGATIVE_REGULATION_OF_PROTEIN_CONTAINING_COMPLEX_ASSEMBLY	GOBP_NEGATIVE_REGULATION_OF_PROTEIN_CONTAINING...(03609)	118	149	0.792	11	583	14967	0.0063186	0.0724807
C5	GOBP	6894	GOBP_RESPONSE_TO_ABIOTIC_STIMULUS	GOBP_RESPONSE_TO_ABIOTIC_STIMULUS	873	1133	0.771	49	583	14967	0.00632877	0.0724807
C5	GOBP	5545	GOBP_PYRUVATE_METABOLIC_PROCESS	GOBP_PYRUVATE_METABOLIC_PROCESS	102	118	0.864	10	583	14967	0.00637284	0.0727882
C5	GOCC	8859	GOCC_SUPRAMOLECULAR_COMPLEX	GOCC_SUPRAMOLECULAR_COMPLEX	1026	1408	0.729	56	583	14967	0.00640486	0.0729566
C5	GOMF	9398	GOMF_DNA_BINDING_TRANSCRIPTION_ACTIVATOR_ACTIVITY	GOMF_DNA_BINDING_TRANSCRIPTION_ACTIVATOR_ACTIVITY	336	473	0.71	23	583	14967	0.00644829	0.0730683
C2	REACTOME	13166	REACTOME_PLASMA_LIPOPROTEIN_CLEARANCE	REACTOME_PLASMA_LIPOPROTEIN_CLEARANCE	31	37	0.838	5	583	14967	0.00646653	0.172052
C2	WP	14583	WP_PHOTODYNAMIC_THERAPY_INDUCED_HIF_1_SURVIVAL_SIGNALING	WP_PHOTODYNAMIC_THERAPY_INDUCED_HIF_1_SURVIVAL_SIGNALING	31	38	0.816	5	583	14967	0.00646653	0.172052
C5	GOBP	3621	GOBP_NEGATIVE_REGULATION_OF_PROTEIN_LOCALIZATION_TO_MEMBRANE	GOBP_NEGATIVE_REGULATION_OF_PROTEIN_LOCALIZATION_TO_MEMBRANE	31	37	0.838	5	583	14967	0.00646653	0.0730683
C5	GOBP	6776	GOBP_REGULATION_OF_TRIGLYCERIDE_METABOLIC_PROCESS	GOBP_REGULATION_OF_TRIGLYCERIDE_METABOLIC_PROCESS	31	44	0.705	5	583	14967	0.00646653	0.0730683
C5	GOBP	7055	GOBP_RESPONSE_TO_OXYGEN_LEVELS	GOBP_RESPONSE_TO_OXYGEN_LEVELS	279	343	0.813	20	583	14967	0.00655037	0.0738183
C5	GOCC	8865	GOCC_SYNAPSE	GOCC_SYNAPSE	1072	1451	0.739	58	583	14967	0.00665787	0.074401
C5	GOBP	5446	GOBP_PROTEOLYSIS	GOBP_PROTEOLYSIS	1250	1653	0.756	66	583	14967	0.0067072	0.074401
C2	REACTOME	12478	REACTOME_DISEASES_ASSOCIATED_WITH_N_GLYCOSYLATION_OF_PROTEINS	REACTOME_DISEASES_ASSOCIATED_WITH_N_GLYCOSYLATION_OF_PROTEINS	20	20	1	4	583	14967	0.00671143	0.173257
C5	GOBP	2637	GOBP_MAINTENANCE_OF_SYNAPSE_STRUCTURE	GOBP_MAINTENANCE_OF_SYNAPSE_STRUCTURE	20	26	0.769	4	583	14967	0.00671143	0.074401
C5	GOBP	4341	GOBP_POSITIVE_REGULATION_OF_AMYLOID_PRECURSOR_PROTEIN_CATABOLIC_PROCESS	GOBP_POSITIVE_REGULATION_OF_AMYLOID_PRECURSOR...(04341)	20	25	0.8	4	583	14967	0.00671143	0.074401
C5	GOMF	10514	GOMF_SOLUTE_PROTON_SYMPORTER_ACTIVITY	GOMF_SOLUTE_PROTON_SYMPORTER_ACTIVITY	20	24	0.833	4	583	14967	0.00671143	0.074401
C5	GOBP	540	GOBP_APOPTOTIC_SIGNALING_PATHWAY	GOBP_APOPTOTIC_SIGNALING_PATHWAY	517	622	0.831	32	583	14967	0.00671647	0.074401
C2	WP	14042	WP_ANGIOPOIETIN_LIKE_PROTEIN_8_REGULATORY_PATHWAY	WP_ANGIOPOIETIN_LIKE_PROTEIN_8_REGULATORY_PATHWAY	119	132	0.902	11	583	14967	0.00672531	0.173257
C5	GOMF	10696	GOMF_UBIQUITIN_LIKE_PROTEIN_BINDING	GOMF_UBIQUITIN_LIKE_PROTEIN_BINDING	119	122	0.975	11	583	14967	0.00672531	0.074401
C5	GOBP	5791	GOBP_REGULATION_OF_CELL_MATRIX_ADHESION	GOBP_REGULATION_OF_CELL_MATRIX_ADHESION	103	125	0.824	10	583	14967	0.00681968	0.0750664
C5	GOBP	1202	GOBP_CLATHRIN_DEPENDENT_ENDOCYTOSIS	GOBP_CLATHRIN_DEPENDENT_ENDOCYTOSIS	44	48	0.917	6	583	14967	0.00682099	0.0750664
C5	GOBP	5794	GOBP_REGULATION_OF_CELL_MORPHOGENESIS	GOBP_REGULATION_OF_CELL_MORPHOGENESIS	206	247	0.834	16	583	14967	0.00684255	0.0751081
C5	GOBP	2722	GOBP_MEMBRANE_FUSION	GOBP_MEMBRANE_FUSION	136	183	0.743	12	583	14967	0.00686606	0.0751709
C5	GOCC	8622	GOCC_PERINUCLEAR_REGION_OF_CYTOPLASM	GOCC_PERINUCLEAR_REGION_OF_CYTOPLASM	601	736	0.817	36	583	14967	0.00696451	0.0760517
CELLMARKER	CELLMARKER	16419	CELLMARKER_Mitotic Arrest Phase Fetal Germ Cell Fetal Gonad Human	Mitotic Arrest Phase Fetal Germ Cell Fetal Gonad	770	956	0.805	44	583	14967	0.00697063	0.136326
C5	GOBP	7716	GOBP_TUBE_FORMATION	GOBP_TUBE_FORMATION	120	151	0.795	11	583	14967	0.00715223	0.0779003
C5	GOBP	2824	GOBP_MICROTUBULE_POLYMERIZATION	GOBP_MICROTUBULE_POLYMERIZATION	88	95	0.926	9	583	14967	0.00719664	0.0781826
C5	GOBP	6508	GOBP_REGULATION_OF_PROTEIN_CATABOLIC_PROCESS	GOBP_REGULATION_OF_PROTEIN_CATABOLIC_PROCESS	320	364	0.879	22	583	14967	0.00725138	0.0782758
C5	GOBP	4066	GOBP_ORGANONITROGEN_COMPOUND_CATABOLIC_PROCESS	GOBP_ORGANONITROGEN_COMPOUND_CATABOLIC_PROCESS	1143	1338	0.854	61	583	14967	0.00725341	0.0782758
C5	GOCC	8066	GOCC_CELL_LEADING_EDGE	GOCC_CELL_LEADING_EDGE	359	424	0.847	24	583	14967	0.0072608	0.0782758
C5	GOCC	8691	GOCC_PRESYNAPSE	GOCC_PRESYNAPSE	399	564	0.707	26	583	14967	0.00737082	0.0792598
C2	WP	14734	WP_TYPE_2_PAPILLARY_RENAL_CELL_CARCINOMA	WP_TYPE_2_PAPILLARY_RENAL_CELL_CARCINOMA	32	34	0.941	5	583	14967	0.00742359	0.178465
C5	GOBP	2606	GOBP_MACROPHAGE_CYTOKINE_PRODUCTION	GOBP_MACROPHAGE_CYTOKINE_PRODUCTION	32	37	0.865	5	583	14967	0.00742359	0.079423
C5	GOCC	8501	GOCC_MLL1_2_COMPLEX	GOCC_MLL1_2_COMPLEX	32	32	1	5	583	14967	0.00742359	0.079423
C2	REACTOME	13384	REACTOME_RNA_POLYMERASE_II_TRANSCRIPTION	REACTOME_RNA_POLYMERASE_II_TRANSCRIPTION	1189	1391	0.855	63	583	14967	0.00745095	0.178465
CELLMARKER	CELLMARKER	16695	CELLMARKER_Regulatory T (Treg) Cell Liver Human	Regulatory T (Treg) Cell Liver	360	411	0.876	24	583	14967	0.0075042	0.136326
C5	GOBP	3586	GOBP_NEGATIVE_REGULATION_OF_PHOSPHORYLATION	GOBP_NEGATIVE_REGULATION_OF_PHOSPHORYLATION	264	327	0.807	19	583	14967	0.00760904	0.0799023
C5	GOBP	4701	GOBP_POSITIVE_REGULATION_OF_INTERLEUKIN_8_PRODUCTION	GOBP_POSITIVE_REGULATION_OF_INTERLEUKIN_8_PRODUCTION	45	63	0.714	6	583	14967	0.00761759	0.0799023
C5	GOBP	6022	GOBP_REGULATION_OF_GLUCOSE_IMPORT	GOBP_REGULATION_OF_GLUCOSE_IMPORT	45	60	0.75	6	583	14967	0.00761759	0.0799023
C5	GOBP	1317	GOBP_CYTOSKELETON_ORGANIZATION	GOBP_CYTOSKELETON_ORGANIZATION	1168	1527	0.765	62	583	14967	0.00762286	0.0799023
C5	GOBP	472	GOBP_ANATOMICAL_STRUCTURE_FORMATION_INVOLVED_IN_MORPHOGENESIS	GOBP_ANATOMICAL_STRUCTURE_FORMATION_INVOLVED_IN_MORPHOGENESIS	904	1259	0.718	50	583	14967	0.00767362	0.0799023
C2	REACTOME	12935	REACTOME_MET_ACTIVATES_RAS_SIGNALING	REACTOME_MET_ACTIVATES_RAS_SIGNALING	11	11	1	3	583	14967	0.00767637	0.178465
C2	REACTOME	13031	REACTOME_NFE2L2_REGULATING_TUMORIGENIC_GENES	REACTOME_NFE2L2_REGULATING_TUMORIGENIC_GENES	11	11	1	3	583	14967	0.00767637	0.178465
C2	REACTOME	13120	REACTOME_PECAM1_INTERACTIONS	REACTOME_PECAM1_INTERACTIONS	11	12	0.917	3	583	14967	0.00767637	0.178465
C2	REACTOME	13294	REACTOME_REGULATION_OF_LOCALIZATION_OF_FOXO_TRANSCRIPTION_FACTORS	REACTOME_REGULATION_OF_LOCALIZATION_OF_FOXO...(13294)	11	12	0.917	3	583	14967	0.00767637	0.178465
C5	GOBP	688	GOBP_BRANCHED_CHAIN_AMINO_ACID_TRANSPORT	GOBP_BRANCHED_CHAIN_AMINO_ACID_TRANSPORT	11	14	0.786	3	583	14967	0.00767637	0.0799023
C5	GOBP	5300	GOBP_PROTEIN_FOLDING_IN_ENDOPLASMIC_RETICULUM	GOBP_PROTEIN_FOLDING_IN_ENDOPLASMIC_RETICULUM	11	12	0.917	3	583	14967	0.00767637	0.0799023
C5	GOBP	7817	GOBP_VASCULAR_ASSOCIATED_SMOOTH_MUSCLE_CELL_DEVELOPMENT	GOBP_VASCULAR_ASSOCIATED_SMOOTH_MUSCLE_CELL_DEVELOPMENT	11	12	0.917	3	583	14967	0.00767637	0.0799023
C5	GOCC	8345	GOCC_GTPASE_ACTIVATOR_COMPLEX	GOCC_GTPASE_ACTIVATOR_COMPLEX	11	11	1	3	583	14967	0.00767637	0.0799023
C5	GOMF	8965	GOMF_1_PHOSPHATIDYLINOSITOL_BINDING	GOMF_1_PHOSPHATIDYLINOSITOL_BINDING	11	15	0.733	3	583	14967	0.00767637	0.0799023
C5	GOMF	9216	GOMF_CAMP_RESPONSE_ELEMENT_BINDING	GOMF_CAMP_RESPONSE_ELEMENT_BINDING	11	12	0.917	3	583	14967	0.00767637	0.0799023
C5	GOBP	391	GOBP_ADULT_LOCOMOTORY_BEHAVIOR	GOBP_ADULT_LOCOMOTORY_BEHAVIOR	59	81	0.728	7	583	14967	0.00774145	0.0801847
C5	GOBP	5948	GOBP_REGULATION_OF_ERBB_SIGNALING_PATHWAY	GOBP_REGULATION_OF_ERBB_SIGNALING_PATHWAY	59	70	0.843	7	583	14967	0.00774145	0.0801847
C5	GOBP	4161	GOBP_PEPTIDYL_SERINE_MODIFICATION	GOBP_PEPTIDYL_SERINE_MODIFICATION	246	308	0.799	18	583	14967	0.00784508	0.0810364
C5	GOBP	5299	GOBP_PROTEIN_FOLDING	GOBP_PROTEIN_FOLDING	191	223	0.857	15	583	14967	0.00786203	0.0810364
C2	PID	11641	PID_MYC_ACTIV_PATHWAY	PID_MYC_ACTIV_PATHWAY	74	79	0.937	8	583	14967	0.00795139	0.178465
C5	GOBP	7251	GOBP_SEGMENTATION	GOBP_SEGMENTATION	74	103	0.718	8	583	14967	0.00795139	0.0814745
C5	GOBP	3422	GOBP_NEGATIVE_REGULATION_OF_KINASE_ACTIVITY	GOBP_NEGATIVE_REGULATION_OF_KINASE_ACTIVITY	156	193	0.808	13	583	14967	0.00802108	0.0814745
C2	BIOCARTA	79	BIOCARTA_EDG1_PATHWAY	BIOCARTA_EDG1_PATHWAY	21	22	0.955	4	583	14967	0.00803948	0.178465
C2	REACTOME	12154	REACTOME_ACTIVATION_OF_AMPK_DOWNSTREAM_OF_NMDARS	REACTOME_ACTIVATION_OF_AMPK_DOWNSTREAM_OF_NMDARS	21	29	0.724	4	583	14967	0.00803948	0.178465
C2	REACTOME	12945	REACTOME_MISCELLANEOUS_TRANSPORT_AND_BINDING_EVENTS	REACTOME_MISCELLANEOUS_TRANSPORT_AND_BINDING_EVENTS	21	26	0.808	4	583	14967	0.00803948	0.178465
C5	GOBP	545	GOBP_ARF_PROTEIN_SIGNAL_TRANSDUCTION	GOBP_ARF_PROTEIN_SIGNAL_TRANSDUCTION	21	22	0.955	4	583	14967	0.00803948	0.0814745
C5	GOBP	3664	GOBP_NEGATIVE_REGULATION_OF_RHO_PROTEIN_SIGNAL_TRANSDUCTION	GOBP_NEGATIVE_REGULATION_OF_RHO_PROTEIN_SIGNAL_TRANSDUCTION	21	21	1	4	583	14967	0.00803948	0.0814745
C5	GOBP	5273	GOBP_PROTEIN_CATABOLIC_PROCESS_IN_THE_VACUOLE	GOBP_PROTEIN_CATABOLIC_PROCESS_IN_THE_VACUOLE	21	24	0.875	4	583	14967	0.00803948	0.0814745
C5	GOBP	7066	GOBP_RESPONSE_TO_PLATELET_DERIVED_GROWTH_FACTOR	GOBP_RESPONSE_TO_PLATELET_DERIVED_GROWTH_FACTOR	21	25	0.84	4	583	14967	0.00803948	0.0814745
C5	GOMF	10634	GOMF_TRANSFORMING_GROWTH_FACTOR_BETA_RECEPTOR_BINDING	GOMF_TRANSFORMING_GROWTH_FACTOR_BETA_RECEPTOR_BINDING	21	26	0.808	4	583	14967	0.00803948	0.0814745
C5	GOBP	4702	GOBP_POSITIVE_REGULATION_OF_INTRACELLULAR_PROTEIN_TRANSPORT	GOBP_POSITIVE_REGULATION_OF_INTRACELLULAR_PROTEIN_TRANSPORT	139	157	0.885	12	583	14967	0.00812657	0.0819639
C5	GOCC	8294	GOCC_FIBRILLAR_CENTER	GOCC_FIBRILLAR_CENTER	139	150	0.927	12	583	14967	0.00812657	0.0819639
C2	REACTOME	13183	REACTOME_POST_TRANSLATIONAL_PROTEIN_MODIFICATION	REACTOME_POST_TRANSLATIONAL_PROTEIN_MODIFICATION	1194	1463	0.816	63	583	14967	0.00813704	0.178465
C5	GOMF	9035	GOMF_ADENYL_NUCLEOTIDE_BINDING	GOMF_ADENYL_NUCLEOTIDE_BINDING	1374	1641	0.837	71	583	14967	0.00816232	0.0821285
C5	GOCC	8468	GOCC_MICROTUBULE_CYTOSKELETON	GOCC_MICROTUBULE_CYTOSKELETON	1106	1379	0.802	59	583	14967	0.00829633	0.0832786
C5	GOBP	7061	GOBP_RESPONSE_TO_PEPTIDE_HORMONE	GOBP_RESPONSE_TO_PEPTIDE_HORMONE	324	432	0.75	22	583	14967	0.00833305	0.083449
C5	GOBP	5208	GOBP_POST_TRANSLATIONAL_PROTEIN_MODIFICATION	GOBP_POST_TRANSLATIONAL_PROTEIN_MODIFICATION	952	1095	0.869	52	583	14967	0.00836227	0.0835262
C5	GOBP	484	GOBP_ANIMAL_ORGAN_MORPHOGENESIS	GOBP_ANIMAL_ORGAN_MORPHOGENESIS	757	1042	0.726	43	583	14967	0.00839264	0.0835262
C5	GOBP	1190	GOBP_CIRCADIAN_RHYTHM	GOBP_CIRCADIAN_RHYTHM	157	204	0.77	13	583	14967	0.00844481	0.0835262
C5	GOBP	6423	GOBP_REGULATION_OF_P38MAPK_CASCADE	GOBP_REGULATION_OF_P38MAPK_CASCADE	33	47	0.702	5	583	14967	0.00847504	0.0835262
C5	GOBP	6473	GOBP_REGULATION_OF_POLYSACCHARIDE_BIOSYNTHETIC_PROCESS	GOBP_REGULATION_OF_POLYSACCHARIDE_BIOSYNTHETIC_PROCESS	33	39	0.846	5	583	14967	0.00847504	0.0835262
C5	GOBP	4501	GOBP_POSITIVE_REGULATION_OF_CYTOKINE_PRODUCTION_INVOLVED_IN_IMMUNE_RESPONSE	GOBP_POSITIVE_REGULATION_OF_CYTOKINE_PRODUCTION...(04501)	60	82	0.732	7	583	14967	0.00847775	0.0835262
C2	REACTOME	13664	REACTOME_TGF_BETA_RECEPTOR_SIGNALING_ACTIVATES_SMADS	REACTOME_TGF_BETA_RECEPTOR_SIGNALING_ACTIVATES_SMADS	46	47	0.979	6	583	14967	0.00847911	0.183488
C5	GOBP	3164	GOBP_NEGATIVE_REGULATION_OF_CARBOHYDRATE_METABOLIC_PROCESS	GOBP_NEGATIVE_REGULATION_OF_CARBOHYDRATE_METABOLIC_PROCESS	46	56	0.821	6	583	14967	0.00847911	0.0835262
CELLMARKER	CELLMARKER	16611	CELLMARKER_Paneth Cell Large Intestine Human	Paneth Cell Large Intestine	267	314	0.85	19	583	14967	0.00853899	0.138486
C5	GOBP	5764	GOBP_REGULATION_OF_CELLULAR_RESPONSE_TO_TRANSFORMING_GROWTH_FACTOR_BETA_STIMULUS	GOBP_REGULATION_OF_CELLULAR_RESPONSE_TO...(05764)	123	164	0.75	11	583	14967	0.00856085	0.0839962
C5	GOBP	6283	GOBP_REGULATION_OF_MITOCHONDRION_ORGANIZATION	GOBP_REGULATION_OF_MITOCHONDRION_ORGANIZATION	140	152	0.921	12	583	14967	0.00858472	0.0839962
C5	GOBP	1784	GOBP_EXTRINSIC_APOPTOTIC_SIGNALING_PATHWAY_VIA_DEATH_DOMAIN_RECEPTORS	GOBP_EXTRINSIC_APOPTOTIC_SIGNALING_PATHWAY_VIA...(01784)	75	86	0.872	8	583	14967	0.00860633	0.0839962
C5	GOBP	6594	GOBP_REGULATION_OF_RESPONSE_TO_ENDOPLASMIC_RETICULUM_STRESS	GOBP_REGULATION_OF_RESPONSE_TO_ENDOPLASMIC...(06594)	75	82	0.915	8	583	14967	0.00860633	0.0839962
C5	GOMF	10317	GOMF_PROTEIN_DOMAIN_SPECIFIC_BINDING	GOMF_PROTEIN_DOMAIN_SPECIFIC_BINDING	548	648	0.846	33	583	14967	0.0088515	0.0859314
C5	GOBP	2410	GOBP_KIDNEY_EPITHELIUM_DEVELOPMENT	GOBP_KIDNEY_EPITHELIUM_DEVELOPMENT	107	150	0.713	10	583	14967	0.00885438	0.0859314
C5	GOBP	6619	GOBP_REGULATION_OF_RNA_SPLICING	GOBP_REGULATION_OF_RNA_SPLICING	158	180	0.878	13	583	14967	0.00888595	0.0859314
C5	GOCC	8231	GOCC_ENDOCYTIC_VESICLE_MEMBRANE	GOCC_ENDOCYTIC_VESICLE_MEMBRANE	158	202	0.782	13	583	14967	0.00888595	0.0859314
C5	GOBP	1008	GOBP_CELL_ACTIVATION	GOBP_CELL_ACTIVATION	782	1109	0.705	44	583	14967	0.00905285	0.0871637
C5	GOBP	1681	GOBP_EPITHELIAL_TO_MESENCHYMAL_TRANSITION	GOBP_EPITHELIAL_TO_MESENCHYMAL_TRANSITION	141	180	0.783	12	583	14967	0.00906279	0.0871637
C5	GOBP	3081	GOBP_NCRNA_TRANSCRIPTION	GOBP_NCRNA_TRANSCRIPTION	124	136	0.912	11	583	14967	0.00907526	0.0871637
C5	GOBP	4139	GOBP_PEPTIDYL_AMINO_ACID_MODIFICATION	GOBP_PEPTIDYL_AMINO_ACID_MODIFICATION	761	944	0.806	43	583	14967	0.00915542	0.0877343
C5	GOBP	7344	GOBP_SMAD_PROTEIN_SIGNAL_TRANSDUCTION	GOBP_SMAD_PROTEIN_SIGNAL_TRANSDUCTION	61	85	0.718	7	583	14967	0.00926425	0.0883763
C5	GOCC	8153	GOCC_CORTICAL_ACTIN_CYTOSKELETON	GOCC_CORTICAL_ACTIN_CYTOSKELETON	61	73	0.836	7	583	14967	0.00926425	0.0883763
C5	GOBP	7686	GOBP_TRIGLYCERIDE_METABOLIC_PROCESS	GOBP_TRIGLYCERIDE_METABOLIC_PROCESS	76	106	0.717	8	583	14967	0.00930079	0.0885251
C5	GOBP	4448	GOBP_POSITIVE_REGULATION_OF_CELL_MATRIX_ADHESION	GOBP_POSITIVE_REGULATION_OF_CELL_MATRIX_ADHESION	47	56	0.839	6	583	14967	0.00940832	0.0893474
C2	REACTOME	13338	REACTOME_RESPONSE_TO_ELEVATED_PLATELET_CYTOSOLIC_CA2	REACTOME_RESPONSE_TO_ELEVATED_PLATELET_CYTOSOLIC_CA2	108	132	0.818	10	583	14967	0.00942904	0.191632
C2	PID	11591	PID_GLYPICAN_1PATHWAY	PID_GLYPICAN_1PATHWAY	22	27	0.815	4	583	14967	0.00952885	0.191632
C5	GOBP	3136	GOBP_NEGATIVE_REGULATION_OF_BIOMINERAL_TISSUE_DEVELOPMENT	GOBP_NEGATIVE_REGULATION_OF_BIOMINERAL_TISSUE_DEVELOPMENT	22	29	0.759	4	583	14967	0.00952885	0.090087
C5	GOBP	4759	GOBP_POSITIVE_REGULATION_OF_MACROPHAGE_CYTOKINE_PRODUCTION	GOBP_POSITIVE_REGULATION_OF_MACROPHAGE_CYTOKINE_PRODUCTION	22	24	0.917	4	583	14967	0.00952885	0.090087
CELLMARKER	CELLMARKER	16401	CELLMARKER_Mesenchymal Stromal Cell Bone Marrow Human	Mesenchymal Stromal Cell Bone Marrow	22	23	0.957	4	583	14967	0.00952885	0.138486
CELLMARKER	CELLMARKER	16780	CELLMARKER_Stromal Cell Undefined Human	Stromal Cell Undefined	22	23	0.957	4	583	14967	0.00952885	0.138486
C2	REACTOME	12198	REACTOME_AGGREPHAGY	REACTOME_AGGREPHAGY	34	44	0.773	5	583	14967	0.00962521	0.191632
C5	GOBP	6432	GOBP_REGULATION_OF_PEPTIDYL_THREONINE_PHOSPHORYLATION	GOBP_REGULATION_OF_PEPTIDYL_THREONINE...(06432)	34	45	0.756	5	583	14967	0.00962521	0.0905928
C5	GOBP	7684	GOBP_TRIGLYCERIDE_BIOSYNTHETIC_PROCESS	GOBP_TRIGLYCERIDE_BIOSYNTHETIC_PROCESS	34	43	0.791	5	583	14967	0.00962521	0.0905928
C5	GOBP	5884	GOBP_REGULATION_OF_DNA_BINDING_TRANSCRIPTION_FACTOR_ACTIVITY	GOBP_REGULATION_OF_DNA_BINDING_TRANSCRIPTION...(05884)	309	406	0.761	21	583	14967	0.00971337	0.0911419
C2	BIOCARTA	228	BIOCARTA_RAB_PATHWAY	BIOCARTA_RAB_PATHWAY	12	13	0.923	3	583	14967	0.00994236	0.191632
C2	KEGG_MEDICUS	10786	KEGG_MEDICUS_PATHOGEN_ESCHERICHIA_ESPG_TO_MICROTUBULE_RHOA_SIGNALING_PATHWAY	KEGG_MEDICUS_PATHOGEN_ESCHERICHIA_ESPG_TO...(10786)	12	17	0.706	3	583	14967	0.00994236	0.191632
C2	REACTOME	12251	REACTOME_ATF6_ATF6_ALPHA_ACTIVATES_CHAPERONES	REACTOME_ATF6_ATF6_ALPHA_ACTIVATES_CHAPERONES	12	12	1	3	583	14967	0.00994236	0.191632
C2	REACTOME	12665	REACTOME_GAP_JUNCTION_DEGRADATION	REACTOME_GAP_JUNCTION_DEGRADATION	12	12	1	3	583	14967	0.00994236	0.191632
C2	REACTOME	13689	REACTOME_TNF_RECEPTOR_SUPERFAMILY_TNFSF_MEMBERS_MEDIATING_NON_CANONICAL_NF_KB_PATHWAY	REACTOME_TNF_RECEPTOR_SUPERFAMILY_TNFSF_MEMBERS...(13689)	12	17	0.706	3	583	14967	0.00994236	0.191632
C2	WP	14594	WP_PLATELET_MEDIATED_INTERACTIONS_WITH_VASCULAR_AND_CIRCULATING_CELLS	WP_PLATELET_MEDIATED_INTERACTIONS_WITH_VASCULAR...(14594)	12	17	0.706	3	583	14967	0.00994236	0.191632
C5	GOBP	1623	GOBP_ENDOSOMAL_VESICLE_FUSION	GOBP_ENDOSOMAL_VESICLE_FUSION	12	12	1	3	583	14967	0.00994236	0.0911419
C5	GOBP	2099	GOBP_HEART_TRABECULA_FORMATION	GOBP_HEART_TRABECULA_FORMATION	12	15	0.8	3	583	14967	0.00994236	0.0911419
C5	GOBP	2575	GOBP_L_ARGININE_TRANSMEMBRANE_TRANSPORT	GOBP_L_ARGININE_TRANSMEMBRANE_TRANSPORT	12	15	0.8	3	583	14967	0.00994236	0.0911419
C5	GOBP	3934	GOBP_NUCLEAR_BODY_ORGANIZATION	GOBP_NUCLEAR_BODY_ORGANIZATION	12	16	0.75	3	583	14967	0.00994236	0.0911419
C5	GOBP	4004	GOBP_N_ACETYLNEURAMINATE_METABOLIC_PROCESS	GOBP_N_ACETYLNEURAMINATE_METABOLIC_PROCESS	12	12	1	3	583	14967	0.00994236	0.0911419
C5	GOBP	4587	GOBP_POSITIVE_REGULATION_OF_EXTRACELLULAR_MATRIX_ASSEMBLY	GOBP_POSITIVE_REGULATION_OF_EXTRACELLULAR_MATRIX_ASSEMBLY	12	12	1	3	583	14967	0.00994236	0.0911419
C5	GOBP	4596	GOBP_POSITIVE_REGULATION_OF_FATTY_ACID_OXIDATION	GOBP_POSITIVE_REGULATION_OF_FATTY_ACID_OXIDATION	12	15	0.8	3	583	14967	0.00994236	0.0911419
C5	GOBP	4979	GOBP_POSITIVE_REGULATION_OF_PROTEIN_SUMOYLATION	GOBP_POSITIVE_REGULATION_OF_PROTEIN_SUMOYLATION	12	12	1	3	583	14967	0.00994236	0.0911419
C5	GOBP	6450	GOBP_REGULATION_OF_PHOSPHOLIPID_BIOSYNTHETIC_PROCESS	GOBP_REGULATION_OF_PHOSPHOLIPID_BIOSYNTHETIC_PROCESS	12	17	0.706	3	583	14967	0.00994236	0.0911419
C5	GOCC	8746	GOCC_RETROMER_COMPLEX	GOCC_RETROMER_COMPLEX	12	12	1	3	583	14967	0.00994236	0.0911419
C5	GOMF	10461	GOMF_SEMAPHORIN_RECEPTOR_ACTIVITY	GOMF_SEMAPHORIN_RECEPTOR_ACTIVITY	12	12	1	3	583	14967	0.00994236	0.0911419
C2	REACTOME	13574	REACTOME_SPHINGOLIPID_METABOLISM	REACTOME_SPHINGOLIPID_METABOLISM	77	94	0.819	8	583	14967	0.0100362	0.191632
C5	GOBP	2016	GOBP_GLYCOLYTIC_PROCESS	GOBP_GLYCOLYTIC_PROCESS	77	89	0.865	8	583	14967	0.0100362	0.0918028
C5	GOMF	9536	GOMF_GDP_BINDING	GOMF_GDP_BINDING	62	74	0.838	7	583	14967	0.0101028	0.0922129
C5	GOBP	967	GOBP_CELLULAR_RESPONSE_TO_PEPTIDE	GOBP_CELLULAR_RESPONSE_TO_PEPTIDE	291	379	0.768	20	583	14967	0.010198	0.0924942
C5	GOBP	6097	GOBP_REGULATION_OF_IMMUNE_RESPONSE	GOBP_REGULATION_OF_IMMUNE_RESPONSE	659	935	0.705	38	583	14967	0.0102111	0.0924942
C5	GOBP	5058	GOBP_POSITIVE_REGULATION_OF_STRESS_ACTIVATED_PROTEIN_KINASE_SIGNALING_CASCADE	GOBP_POSITIVE_REGULATION_OF_STRESS_ACTIVATED...(05058)	93	124	0.75	9	583	14967	0.0102212	0.0924942
C5	GOMF	9286	GOMF_CHROMATIN_DNA_BINDING	GOMF_CHROMATIN_DNA_BINDING	93	120	0.775	9	583	14967	0.0102212	0.0924942
C5	GOBP	2169	GOBP_HOMEOSTASIS_OF_NUMBER_OF_CELLS	GOBP_HOMEOSTASIS_OF_NUMBER_OF_CELLS	253	317	0.798	18	583	14967	0.0103195	0.0931843
C5	GOBP	4984	GOBP_POSITIVE_REGULATION_OF_PROTEOLYSIS	GOBP_POSITIVE_REGULATION_OF_PROTEOLYSIS	292	351	0.832	20	583	14967	0.0105638	0.0951866
C5	GOBP	1684	GOBP_EPITHELIAL_TUBE_FORMATION	GOBP_EPITHELIAL_TUBE_FORMATION	110	137	0.803	10	583	14967	0.0106634	0.0958798
C5	GOBP	813	GOBP_CARDIOCYTE_DIFFERENTIATION	GOBP_CARDIOCYTE_DIFFERENTIATION	127	166	0.765	11	583	14967	0.0107626	0.0965661
C2	WP	14219	WP_FACTORS_AND_PATHWAYS_AFFECTING_INSULIN_LIKE_GROWTH_FACTOR_IGF1_AKT_SIGNALING	WP_FACTORS_AND_PATHWAYS_AFFECTING_INSULIN_LIKE...(14219)	35	36	0.972	5	583	14967	0.0108783	0.20279
C5	GOCC	8377	GOCC_IMMUNOLOGICAL_SYNAPSE	GOCC_IMMUNOLOGICAL_SYNAPSE	35	45	0.778	5	583	14967	0.0108783	0.0971916
C5	GOMF	9071	GOMF_AMIDE_TRANSMEMBRANE_TRANSPORTER_ACTIVITY	GOMF_AMIDE_TRANSMEMBRANE_TRANSPORTER_ACTIVITY	35	48	0.729	5	583	14967	0.0108783	0.0971916
C2	REACTOME	13535	REACTOME_SIGNALING_BY_RECEPTOR_TYROSINE_KINASES	REACTOME_SIGNALING_BY_RECEPTOR_TYROSINE_KINASES	453	524	0.865	28	583	14967	0.0109872	0.20279
C2	REACTOME	13744	REACTOME_TRANSLOCATION_OF_SLC2A4_GLUT4_TO_THE_PLASMA_MEMBRANE	REACTOME_TRANSLOCATION_OF_SLC2A4_GLUT4_TO_THE...(13744)	63	72	0.875	7	583	14967	0.0109954	0.20279
C5	GOBP	3948	GOBP_NUCLEAR_TRANSCRIBED_MRNA_CATABOLIC_PROCESS_DEADENYLATION_DEPENDENT_DECAY	GOBP_NUCLEAR_TRANSCRIBED_MRNA_CATABOLIC_PROCESS...(03948)	63	69	0.913	7	583	14967	0.0109954	0.0976188
C5	GOBP	4092	GOBP_OUTFLOW_TRACT_MORPHOGENESIS	GOBP_OUTFLOW_TRACT_MORPHOGENESIS	63	82	0.768	7	583	14967	0.0109954	0.0976188
C5	GOMF	10204	GOMF_PHOSPHATIDYLINOSITOL_4_5_BISPHOSPHATE_BINDING	GOMF_PHOSPHATIDYLINOSITOL_4_5_BISPHOSPHATE_BINDING	63	84	0.75	7	583	14967	0.0109954	0.0976188
C5	GOBP	1917	GOBP_GANGLIOSIDE_METABOLIC_PROCESS	GOBP_GANGLIOSIDE_METABOLIC_PROCESS	23	28	0.821	4	583	14967	0.0111866	0.0989005
C5	GOBP	2735	GOBP_MEMBRANE_RAFT_ORGANIZATION	GOBP_MEMBRANE_RAFT_ORGANIZATION	23	26	0.885	4	583	14967	0.0111866	0.0989005
CELLMARKER	CELLMARKER	16481	CELLMARKER_Myoblast Skeletal Muscle Human	Myoblast Skeletal Muscle	23	24	0.958	4	583	14967	0.0111866	0.152417
C5	GOBP	3024	GOBP_MUSCLE_TISSUE_DEVELOPMENT	GOBP_MUSCLE_TISSUE_DEVELOPMENT	353	434	0.813	23	583	14967	0.011313	0.0997052
C5	GOBP	6565	GOBP_REGULATION_OF_REACTIVE_OXYGEN_SPECIES_METABOLIC_PROCESS	GOBP_REGULATION_OF_REACTIVE_OXYGEN_SPECIES...(06565)	111	147	0.755	10	583	14967	0.0113248	0.0997052
C2	REACTOME	12240	REACTOME_ASPARAGINE_N_LINKED_GLYCOSYLATION	REACTOME_ASPARAGINE_N_LINKED_GLYCOSYLATION	275	305	0.902	19	583	14967	0.0114732	0.209224
C5	GOBP	2624	GOBP_MAINTENANCE_OF_LOCATION	GOBP_MAINTENANCE_OF_LOCATION	275	350	0.786	19	583	14967	0.0114732	0.100802
C5	GOBP	4563	GOBP_POSITIVE_REGULATION_OF_ENDOTHELIAL_CELL_PROLIFERATION	GOBP_POSITIVE_REGULATION_OF_ENDOTHELIAL_CELL_PROLIFERATION	79	111	0.712	8	583	14967	0.0116352	0.102013
C5	GOBP	4911	GOBP_POSITIVE_REGULATION_OF_PHOSPHATIDYLINOSITOL_3_KINASE_PROTEIN_KINASE_B_SIGNAL_TRANSDUCTION	GOBP_POSITIVE_REGULATION_OF_PHOSPHATIDYLINOSITOL_3...(04911)	129	171	0.754	11	583	14967	0.0120144	0.104903
C5	GOCC	8000	GOCC_AZUROPHIL_GRANULE	GOCC_AZUROPHIL_GRANULE	129	157	0.822	11	583	14967	0.0120144	0.104903
C5	GOBP	4150	GOBP_PEPTIDYL_LYSINE_MODIFICATION	GOBP_PEPTIDYL_LYSINE_MODIFICATION	201	219	0.918	15	583	14967	0.0122334	0.10542
C5	GOBP	7827	GOBP_VASCULAR_PROCESS_IN_CIRCULATORY_SYSTEM	GOBP_VASCULAR_PROCESS_IN_CIRCULATORY_SYSTEM	201	269	0.747	15	583	14967	0.0122334	0.10542
C2	WP	14695	WP_TARGET_OF_RAPAMYCIN_SIGNALING	WP_TARGET_OF_RAPAMYCIN_SIGNALING	36	36	1	5	583	14967	0.0122383	0.212277
C5	GOBP	5041	GOBP_POSITIVE_REGULATION_OF_SMOOTH_MUSCLE_CELL_MIGRATION	GOBP_POSITIVE_REGULATION_OF_SMOOTH_MUSCLE_CELL_MIGRATION	36	49	0.735	5	583	14967	0.0122383	0.10542
C5	GOBP	5991	GOBP_REGULATION_OF_FIBROBLAST_MIGRATION	GOBP_REGULATION_OF_FIBROBLAST_MIGRATION	36	39	0.923	5	583	14967	0.0122383	0.10542
C5	GOBP	6474	GOBP_REGULATION_OF_POLYSACCHARIDE_METABOLIC_PROCESS	GOBP_REGULATION_OF_POLYSACCHARIDE_METABOLIC_PROCESS	36	46	0.783	5	583	14967	0.0122383	0.10542
C5	GOMF	10194	GOMF_PHOSPHATIDYLINOSITOL_3_4_5_TRISPHOSPHATE_BINDING	GOMF_PHOSPHATIDYLINOSITOL_3_4_5_TRISPHOSPHATE_BINDING	36	39	0.923	5	583	14967	0.0122383	0.10542
C5	GOBP	6755	GOBP_REGULATION_OF_TRANSFERASE_ACTIVITY	GOBP_REGULATION_OF_TRANSFERASE_ACTIVITY	561	699	0.803	33	583	14967	0.0122482	0.10542
C2	REACTOME	12321	REACTOME_CDC42_GTPASE_CYCLE	REACTOME_CDC42_GTPASE_CYCLE	147	155	0.948	12	583	14967	0.0123812	0.212277
C5	GOBP	6537	GOBP_REGULATION_OF_PROTEIN_LOCALIZATION_TO_MEMBRANE	GOBP_REGULATION_OF_PROTEIN_LOCALIZATION_TO_MEMBRANE	147	182	0.808	12	583	14967	0.0123812	0.106337
C5	GOBP	5812	GOBP_REGULATION_OF_CHEMOTAXIS	GOBP_REGULATION_OF_CHEMOTAXIS	165	232	0.711	13	583	14967	0.0125016	0.106337
C2	REACTOME	13213	REACTOME_PROTEIN_FOLDING	REACTOME_PROTEIN_FOLDING	80	98	0.816	8	583	14967	0.0125016	0.212277
C2	KEGG_MEDICUS	11268	KEGG_MEDICUS_VARIANT_LOSS_OF_VHL_TO_HIF_1_SIGNALING_PATHWAY	KEGG_MEDICUS_VARIANT_LOSS_OF_VHL_TO_HIF_1...(11268)	13	14	0.929	3	583	14967	0.0125561	0.212277
C2	KEGG_MEDICUS	11307	KEGG_MEDICUS_VARIANT_MUTATION_CAUSED_ABERRANT_DCTN1_TO_RETROGRADE_AXONAL_TRANSPORT	KEGG_MEDICUS_VARIANT_MUTATION_CAUSED_ABERRANT...(11307)	13	18	0.722	3	583	14967	0.0125561	0.212277
C2	PID	11557	PID_CIRCADIAN_PATHWAY	PID_CIRCADIAN_PATHWAY	13	16	0.812	3	583	14967	0.0125561	0.212277
C2	WP	14621	WP_QUERCETIN_AND_NF_KB_AP_1_INDUCED_APOPTOSIS	WP_QUERCETIN_AND_NF_KB_AP_1_INDUCED_APOPTOSIS	13	16	0.812	3	583	14967	0.0125561	0.212277
C5	GOBP	1134	GOBP_CHAPERONE_MEDIATED_AUTOPHAGY	GOBP_CHAPERONE_MEDIATED_AUTOPHAGY	13	15	0.867	3	583	14967	0.0125561	0.106337
C5	GOBP	1963	GOBP_GLOMERULAR_MESANGIUM_DEVELOPMENT	GOBP_GLOMERULAR_MESANGIUM_DEVELOPMENT	13	18	0.722	3	583	14967	0.0125561	0.106337
C5	GOBP	4629	GOBP_POSITIVE_REGULATION_OF_GLYCOGEN_METABOLIC_PROCESS	GOBP_POSITIVE_REGULATION_OF_GLYCOGEN_METABOLIC_PROCESS	13	17	0.765	3	583	14967	0.0125561	0.106337
C5	GOBP	4873	GOBP_POSITIVE_REGULATION_OF_NON_CANONICAL_WNT_SIGNALING_PATHWAY	GOBP_POSITIVE_REGULATION_OF_NON_CANONICAL_WNT...(04873)	13	15	0.867	3	583	14967	0.0125561	0.106337
C5	GOBP	5712	GOBP_REGULATION_OF_CAMP_DEPENDENT_PROTEIN_KINASE_ACTIVITY	GOBP_REGULATION_OF_CAMP_DEPENDENT_PROTEIN_KINASE_ACTIVITY	13	15	0.867	3	583	14967	0.0125561	0.106337
C5	GOBP	7783	GOBP_UDP_N_ACETYLGLUCOSAMINE_METABOLIC_PROCESS	GOBP_UDP_N_ACETYLGLUCOSAMINE_METABOLIC_PROCESS	13	14	0.929	3	583	14967	0.0125561	0.106337
C5	GOBP	467	GOBP_AMYLOID_PRECURSOR_PROTEIN_CATABOLIC_PROCESS	GOBP_AMYLOID_PRECURSOR_PROTEIN_CATABOLIC_PROCESS	50	68	0.735	6	583	14967	0.012629	0.106527
C5	GOBP	3218	GOBP_NEGATIVE_REGULATION_OF_CELL_SUBSTRATE_ADHESION	GOBP_NEGATIVE_REGULATION_OF_CELL_SUBSTRATE_ADHESION	50	65	0.769	6	583	14967	0.012629	0.106527
C5	GOMF	9399	GOMF_DNA_BINDING_TRANSCRIPTION_FACTOR_ACTIVITY	GOMF_DNA_BINDING_TRANSCRIPTION_FACTOR_ACTIVITY	1041	1454	0.716	55	583	14967	0.0127357	0.107213
C5	GOMF	10048	GOMF_NUCLEOSIDE_TRIPHOSPHATASE_REGULATOR_ACTIVITY	GOMF_NUCLEOSIDE_TRIPHOSPHATASE_REGULATOR_ACTIVITY	438	488	0.898	27	583	14967	0.0127781	0.107356
C5	GOBP	922	GOBP_CELLULAR_RESPONSE_TO_HORMONE_STIMULUS	GOBP_CELLULAR_RESPONSE_TO_HORMONE_STIMULUS	459	612	0.75	28	583	14967	0.0129321	0.108435
CELLMARKER	CELLMARKER	16411	CELLMARKER_Microglial Cell Embryonic Prefrontal Cortex Human	Microglial Cell Embryonic Prefrontal Cortex	418	476	0.878	26	583	14967	0.0129391	0.160695
C2	PID	11683	PID_RXR_VDR_PATHWAY	PID_RXR_VDR_PATHWAY	24	26	0.923	4	583	14967	0.0130191	0.214443
C2	WP	14292	WP_GROWTH_FACTORS_AND_HORMONES_IN_BETA_CELL_PROLIFERATION	WP_GROWTH_FACTORS_AND_HORMONES_IN_BETA_CELL_PROLIFERATION	24	26	0.923	4	583	14967	0.0130191	0.214443
C5	GOBP	1500	GOBP_DNA_TEMPLATED_TRANSCRIPTION_TERMINATION	GOBP_DNA_TEMPLATED_TRANSCRIPTION_TERMINATION	24	30	0.8	4	583	14967	0.0130191	0.108732
C5	GOCC	8232	GOCC_ENDOLYSOSOME	GOCC_ENDOLYSOSOME	24	29	0.828	4	583	14967	0.0130191	0.108732
C5	GOBP	2372	GOBP_IN_UTERO_EMBRYONIC_DEVELOPMENT	GOBP_IN_UTERO_EMBRYONIC_DEVELOPMENT	318	394	0.807	21	583	14967	0.0131265	0.109413
C5	GOBP	5852	GOBP_REGULATION_OF_CYSTEINE_TYPE_ENDOPEPTIDASE_ACTIVITY_INVOLVED_IN_APOPTOTIC_PROCESS	GOBP_REGULATION_OF_CYSTEINE_TYPE_ENDOPEPTIDASE...(05852)	131	163	0.804	11	583	14967	0.0133742	0.110915
C2	REACTOME	13731	REACTOME_TRANSCRIPTIONAL_REGULATION_OF_WHITE_ADIPOCYTE_DIFFERENTIATION	REACTOME_TRANSCRIPTIONAL_REGULATION_OF_WHITE...(13731)	81	84	0.964	8	583	14967	0.0134144	0.214443
C5	GOMF	10238	GOMF_PHOSPHOPROTEIN_BINDING	GOMF_PHOSPHOPROTEIN_BINDING	81	93	0.871	8	583	14967	0.0134144	0.110915
C2	WP	14177	WP_ECTODERM_DIFFERENTIATION	WP_ECTODERM_DIFFERENTIATION	114	142	0.803	10	583	14967	0.0134959	0.214443
C2	REACTOME	12325	REACTOME_CELLULAR_RESPONSES_TO_STIMULI	REACTOME_CELLULAR_RESPONSES_TO_STIMULI	715	826	0.866	40	583	14967	0.0136284	0.214443
C5	GOBP	4333	GOBP_POSITIVE_REGULATION_OF_AMIDE_METABOLIC_PROCESS	GOBP_POSITIVE_REGULATION_OF_AMIDE_METABOLIC_PROCESS	149	169	0.882	12	583	14967	0.0136726	0.110915
C5	GOBP	6080	GOBP_REGULATION_OF_HISTONE_MODIFICATION	GOBP_REGULATION_OF_HISTONE_MODIFICATION	37	40	0.925	5	583	14967	0.0137091	0.110915
C5	GOBP	1844	GOBP_FIBROBLAST_MIGRATION	GOBP_FIBROBLAST_MIGRATION	51	54	0.944	6	583	14967	0.0138556	0.110915
C2	BIOCARTA	157	BIOCARTA_LDL_PATHWAY	BIOCARTA_LDL_PATHWAY	5	6	0.833	2	583	14967	0.0140055	0.214443
C2	KEGG_MEDICUS	11325	KEGG_MEDICUS_VARIANT_MUTATION_CAUSED_ABERRANT_SNCA_TO_PERK_ATF4_SIGNALING_PATHWAY	KEGG_MEDICUS_VARIANT_MUTATION_CAUSED_ABERRANT_SNCA...(11325)	5	6	0.833	2	583	14967	0.0140055	0.214443
C2	REACTOME	13284	REACTOME_REGULATION_OF_HMOX1_EXPRESSION_AND_ACTIVITY	REACTOME_REGULATION_OF_HMOX1_EXPRESSION_AND_ACTIVITY	5	5	1	2	583	14967	0.0140055	0.214443
C2	REACTOME	13420	REACTOME_RUNX3_REGULATES_BCL2L11_BIM_TRANSCRIPTION	REACTOME_RUNX3_REGULATES_BCL2L11_BIM_TRANSCRIPTION	5	5	1	2	583	14967	0.0140055	0.214443
C2	WP	14402	WP_LNCRNA_MEDIATED_MECHANISMS_OF_THERAPEUTIC_RESISTANCE	WP_LNCRNA_MEDIATED_MECHANISMS_OF_THERAPEUTIC_RESISTANCE	5	6	0.833	2	583	14967	0.0140055	0.214443
C5	GOBP	720	GOBP_CADMIUM_ION_TRANSMEMBRANE_TRANSPORT	GOBP_CADMIUM_ION_TRANSMEMBRANE_TRANSPORT	5	6	0.833	2	583	14967	0.0140055	0.110915
C5	GOBP	1240	GOBP_CONNECTIVE_TISSUE_REPLACEMENT_INVOLVED_IN_INFLAMMATORY_RESPONSE_WOUND_HEALING	GOBP_CONNECTIVE_TISSUE_REPLACEMENT_INVOLVED_IN...(01240)	5	7	0.714	2	583	14967	0.0140055	0.110915
C5	GOBP	2389	GOBP_ISOLEUCINE_TRANSPORT	GOBP_ISOLEUCINE_TRANSPORT	5	5	1	2	583	14967	0.0140055	0.110915
C5	GOBP	2422	GOBP_LACTATE_TRANSMEMBRANE_TRANSPORT	GOBP_LACTATE_TRANSMEMBRANE_TRANSPORT	5	7	0.714	2	583	14967	0.0140055	0.110915
C5	GOBP	2741	GOBP_MEMBRANE_TO_MEMBRANE_DOCKING	GOBP_MEMBRANE_TO_MEMBRANE_DOCKING	5	5	1	2	583	14967	0.0140055	0.110915
C5	GOBP	3415	GOBP_NEGATIVE_REGULATION_OF_IRE1_MEDIATED_UNFOLDED_PROTEIN_RESPONSE	GOBP_NEGATIVE_REGULATION_OF_IRE1_MEDIATED_UNFOLDED...(03415)	5	5	1	2	583	14967	0.0140055	0.110915
C5	GOBP	3729	GOBP_NEGATIVE_REGULATION_OF_TOLL_LIKE_RECEPTOR_2_SIGNALING_PATHWAY	GOBP_NEGATIVE_REGULATION_OF_TOLL_LIKE_RECEPTOR_2...(03729)	5	7	0.714	2	583	14967	0.0140055	0.110915
C5	GOBP	4396	GOBP_POSITIVE_REGULATION_OF_CAMP_DEPENDENT_PROTEIN_KINASE_ACTIVITY	GOBP_POSITIVE_REGULATION_OF_CAMP_DEPENDENT_PROTEIN...(04396)	5	5	1	2	583	14967	0.0140055	0.110915
C5	GOBP	5103	GOBP_POSITIVE_REGULATION_OF_TRANSCRIPTION_FROM_RNA_POLYMERASE_II_PROMOTER_IN_RESPONSE_TO_HYPOXIA	GOBP_POSITIVE_REGULATION_OF_TRANSCRIPTION_FROM_RNA...(05103)	5	5	1	2	583	14967	0.0140055	0.110915
C5	GOBP	5926	GOBP_REGULATION_OF_ENDOSOME_ORGANIZATION	GOBP_REGULATION_OF_ENDOSOME_ORGANIZATION	5	5	1	2	583	14967	0.0140055	0.110915
C5	GOBP	7634	GOBP_TRACHEA_CARTILAGE_DEVELOPMENT	GOBP_TRACHEA_CARTILAGE_DEVELOPMENT	5	7	0.714	2	583	14967	0.0140055	0.110915
C5	GOBP	7680	GOBP_TRICUSPID_VALVE_DEVELOPMENT	GOBP_TRICUSPID_VALVE_DEVELOPMENT	5	6	0.833	2	583	14967	0.0140055	0.110915
C5	GOBP	7681	GOBP_TRICUSPID_VALVE_MORPHOGENESIS	GOBP_TRICUSPID_VALVE_MORPHOGENESIS	5	5	1	2	583	14967	0.0140055	0.110915
C5	GOCC	8119	GOCC_CLATHRIN_COMPLEX	GOCC_CLATHRIN_COMPLEX	5	6	0.833	2	583	14967	0.0140055	0.110915
C5	GOCC	8274	GOCC_EXTERNAL_SIDE_OF_APICAL_PLASMA_MEMBRANE	GOCC_EXTERNAL_SIDE_OF_APICAL_PLASMA_MEMBRANE	5	6	0.833	2	583	14967	0.0140055	0.110915
C5	GOCC	8470	GOCC_MICROTUBULE_MINUS_END	GOCC_MICROTUBULE_MINUS_END	5	7	0.714	2	583	14967	0.0140055	0.110915
C5	GOCC	8917	GOCC_TUBULAR_ENDOSOME	GOCC_TUBULAR_ENDOSOME	5	5	1	2	583	14967	0.0140055	0.110915
C5	GOMF	9078	GOMF_AMINOACYL_TRNA_HYDROLASE_ACTIVITY	GOMF_AMINOACYL_TRNA_HYDROLASE_ACTIVITY	5	5	1	2	583	14967	0.0140055	0.110915
C5	GOMF	9132	GOMF_ATPASE_INHIBITOR_ACTIVITY	GOMF_ATPASE_INHIBITOR_ACTIVITY	5	5	1	2	583	14967	0.0140055	0.110915
C5	GOMF	9951	GOMF_MRF_BINDING	GOMF_MRF_BINDING	5	5	1	2	583	14967	0.0140055	0.110915
C5	GOMF	10556	GOMF_SULFATIDE_BINDING	GOMF_SULFATIDE_BINDING	5	6	0.833	2	583	14967	0.0140055	0.110915
CELLMARKER	CELLMARKER	16044	CELLMARKER_Endothelial Cell Intestine Human	Endothelial Cell Intestine	5	5	1	2	583	14967	0.0140055	0.160695
CELLMARKER	CELLMARKER	16673	CELLMARKER_Progenitor Cell Kidney Human	Progenitor Cell Kidney	5	6	0.833	2	583	14967	0.0140055	0.160695
C5	GOBP	5803	GOBP_REGULATION_OF_CELL_SUBSTRATE_JUNCTION_ORGANIZATION	GOBP_REGULATION_OF_CELL_SUBSTRATE_JUNCTION_ORGANIZATION	66	68	0.971	7	583	14967	0.0140153	0.110915
C5	GOBP	3739	GOBP_NEGATIVE_REGULATION_OF_TRANSFERASE_ACTIVITY	GOBP_NEGATIVE_REGULATION_OF_TRANSFERASE_ACTIVITY	186	226	0.823	14	583	14967	0.0141782	0.111994
C5	GOBP	5851	GOBP_REGULATION_OF_CYSTEINE_TYPE_ENDOPEPTIDASE_ACTIVITY	GOBP_REGULATION_OF_CYSTEINE_TYPE_ENDOPEPTIDASE_ACTIVITY	150	195	0.769	12	583	14967	0.0143556	0.112916
C5	GOBP	4943	GOBP_POSITIVE_REGULATION_OF_PROTEIN_CONTAINING_COMPLEX_ASSEMBLY	GOBP_POSITIVE_REGULATION_OF_PROTEIN_CONTAINING...(04943)	168	199	0.844	13	583	14967	0.0143605	0.112916
C5	GOBP	4304	GOBP_POLYSACCHARIDE_METABOLIC_PROCESS	GOBP_POLYSACCHARIDE_METABOLIC_PROCESS	82	102	0.804	8	583	14967	0.014375	0.112916
C5	GOBP	1945	GOBP_GLAND_DEVELOPMENT	GOBP_GLAND_DEVELOPMENT	322	444	0.725	21	583	14967	0.0149215	0.116776
C2	REACTOME	12787	REACTOME_INSULIN_RECEPTOR_RECYCLING	REACTOME_INSULIN_RECEPTOR_RECYCLING	25	30	0.833	4	583	14967	0.0150322	0.21722
C2	WP	14673	WP_SPHINGOLIPID_METABOLISM_IN_SENESCENCE	WP_SPHINGOLIPID_METABOLISM_IN_SENESCENCE	25	28	0.893	4	583	14967	0.0150322	0.21722
C5	GOBP	3320	GOBP_NEGATIVE_REGULATION_OF_EXTRINSIC_APOPTOTIC_SIGNALING_PATHWAY_VIA_DEATH_DOMAIN_RECEPTORS	GOBP_NEGATIVE_REGULATION_OF_EXTRINSIC_APOPTOTIC...(03320)	25	31	0.806	4	583	14967	0.0150322	0.116776
C5	GOBP	4589	GOBP_POSITIVE_REGULATION_OF_EXTRACELLULAR_MATRIX_ORGANIZATION	GOBP_POSITIVE_REGULATION_OF_EXTRACELLULAR_MATRIX_ORGANIZATION	25	28	0.893	4	583	14967	0.0150322	0.116776
C5	GOBP	4609	GOBP_POSITIVE_REGULATION_OF_FOCAL_ADHESION_ASSEMBLY	GOBP_POSITIVE_REGULATION_OF_FOCAL_ADHESION_ASSEMBLY	25	26	0.962	4	583	14967	0.0150322	0.116776
C5	GOBP	5415	GOBP_PROTEIN_REFOLDING	GOBP_PROTEIN_REFOLDING	25	27	0.926	4	583	14967	0.0150322	0.116776
C5	GOMF	10266	GOMF_POLY_PURINE_TRACT_BINDING	GOMF_POLY_PURINE_TRACT_BINDING	25	33	0.758	4	583	14967	0.0150322	0.116776
CELLMARKER	CELLMARKER	16369	CELLMARKER_Mesenchymal Cell Breast Human	Mesenchymal Cell Breast	25	27	0.926	4	583	14967	0.0150322	0.163322
C5	GOBP	7535	GOBP_SYNAPTIC_VESICLE_RECYCLING	GOBP_SYNAPTIC_VESICLE_RECYCLING	67	82	0.817	7	583	14967	0.0151421	0.116932
C2	REACTOME	13478	REACTOME_SIGNALING_BY_ALK_IN_CANCER	REACTOME_SIGNALING_BY_ALK_IN_CANCER	52	55	0.945	6	583	14967	0.015163	0.21722
C5	GOBP	382	GOBP_ADIPOSE_TISSUE_DEVELOPMENT	GOBP_ADIPOSE_TISSUE_DEVELOPMENT	52	58	0.897	6	583	14967	0.015163	0.116932
C5	GOBP	4706	GOBP_POSITIVE_REGULATION_OF_INTRINSIC_APOPTOTIC_SIGNALING_PATHWAY	GOBP_POSITIVE_REGULATION_OF_INTRINSIC_APOPTOTIC...(04706)	52	64	0.812	6	583	14967	0.015163	0.116932
C5	GOCC	8114	GOCC_CLATHRIN_COATED_ENDOCYTIC_VESICLE_MEMBRANE	GOCC_CLATHRIN_COATED_ENDOCYTIC_VESICLE_MEMBRANE	52	74	0.703	6	583	14967	0.015163	0.116932
C2	PID	11567	PID_ECADHERIN_STABILIZATION_PATHWAY	PID_ECADHERIN_STABILIZATION_PATHWAY	38	41	0.927	5	583	14967	0.0152943	0.21722
C5	GOBP	4453	GOBP_POSITIVE_REGULATION_OF_CELL_POPULATION_PROLIFERATION	GOBP_POSITIVE_REGULATION_OF_CELL_POPULATION_PROLIFERATION	918	1286	0.714	49	583	14967	0.0153273	0.11737
C5	GOBP	3013	GOBP_MUSCLE_CELL_DIFFERENTIATION	GOBP_MUSCLE_CELL_DIFFERENTIATION	343	420	0.817	22	583	14967	0.0154006	0.11737
C5	GOBP	4638	GOBP_POSITIVE_REGULATION_OF_GROWTH	GOBP_POSITIVE_REGULATION_OF_GROWTH	188	256	0.734	14	583	14967	0.01544	0.11737
C2	BIOCARTA	127	BIOCARTA_HIF_PATHWAY	BIOCARTA_HIF_PATHWAY	14	15	0.933	3	583	14967	0.0155253	0.21722
C2	KEGG_MEDICUS	10760	KEGG_MEDICUS_ENV_FACTOR_IRON_TO_ANTEROGRADE_AXONAL_TRANSPORT	KEGG_MEDICUS_ENV_FACTOR_IRON_TO_ANTEROGRADE_AXONAL_TRANSPORT	14	19	0.737	3	583	14967	0.0155253	0.21722
C2	KEGG_MEDICUS	10774	KEGG_MEDICUS_ENV_FACTOR_ZN_TO_ANTEROGRADE_AXONAL_TRANSPORT	KEGG_MEDICUS_ENV_FACTOR_ZN_TO_ANTEROGRADE_AXONAL_TRANSPORT	14	19	0.737	3	583	14967	0.0155253	0.21722
C2	KEGG_MEDICUS	11094	KEGG_MEDICUS_REFERENCE_MICROTUBULE_DEPOLYMERIZATION_AT_THE_MINUS_ENDS	KEGG_MEDICUS_REFERENCE_MICROTUBULE...(11094)	14	20	0.7	3	583	14967	0.0155253	0.21722
C2	REACTOME	12308	REACTOME_CARNITINE_METABOLISM	REACTOME_CARNITINE_METABOLISM	14	14	1	3	583	14967	0.0155253	0.21722
C2	REACTOME	13811	REACTOME_WNT5A_DEPENDENT_INTERNALIZATION_OF_FZD4	REACTOME_WNT5A_DEPENDENT_INTERNALIZATION_OF_FZD4	14	15	0.933	3	583	14967	0.0155253	0.21722
C5	GOBP	3277	GOBP_NEGATIVE_REGULATION_OF_DNA_DAMAGE_RESPONSE_SIGNAL_TRANSDUCTION_BY_P53_CLASS_MEDIATOR	GOBP_NEGATIVE_REGULATION_OF_DNA_DAMAGE_RESPONSE...(03277)	14	15	0.933	3	583	14967	0.0155253	0.11737
C5	GOBP	3292	GOBP_NEGATIVE_REGULATION_OF_ENDOPLASMIC_RETICULUM_UNFOLDED_PROTEIN_RESPONSE	GOBP_NEGATIVE_REGULATION_OF_ENDOPLASMIC_RETICULUM...(03292)	14	15	0.933	3	583	14967	0.0155253	0.11737
C5	GOBP	3456	GOBP_NEGATIVE_REGULATION_OF_MACROPHAGE_ACTIVATION	GOBP_NEGATIVE_REGULATION_OF_MACROPHAGE_ACTIVATION	14	19	0.737	3	583	14967	0.0155253	0.11737
C5	GOBP	4048	GOBP_ORGANELLE_INHERITANCE	GOBP_ORGANELLE_INHERITANCE	14	15	0.933	3	583	14967	0.0155253	0.11737
C5	GOBP	4160	GOBP_PEPTIDYL_SERINE_DEPHOSPHORYLATION	GOBP_PEPTIDYL_SERINE_DEPHOSPHORYLATION	14	14	1	3	583	14967	0.0155253	0.11737
C5	GOBP	7915	GOBP_WHITE_FAT_CELL_DIFFERENTIATION	GOBP_WHITE_FAT_CELL_DIFFERENTIATION	14	17	0.824	3	583	14967	0.0155253	0.11737
C5	GOMF	9669	GOMF_HISTONE_METHYLTRANSFERASE_BINDING	GOMF_HISTONE_METHYLTRANSFERASE_BINDING	14	15	0.933	3	583	14967	0.0155253	0.11737
C5	GOMF	10253	GOMF_PLATELET_DERIVED_GROWTH_FACTOR_RECEPTOR_BINDING	GOMF_PLATELET_DERIVED_GROWTH_FACTOR_RECEPTOR_BINDING	14	14	1	3	583	14967	0.0155253	0.11737
C5	GOBP	4674	GOBP_POSITIVE_REGULATION_OF_IMMUNE_SYSTEM_PROCESS	GOBP_POSITIVE_REGULATION_OF_IMMUNE_SYSTEM_PROCESS	765	1081	0.708	42	583	14967	0.0155988	0.117715
C5	GOBP	2964	GOBP_MORPHOGENESIS_OF_A_BRANCHING_STRUCTURE	GOBP_MORPHOGENESIS_OF_A_BRANCHING_STRUCTURE	152	203	0.749	12	583	14967	0.0157991	0.119014
C5	GOBP	943	GOBP_CELLULAR_RESPONSE_TO_LIPID	GOBP_CELLULAR_RESPONSE_TO_LIPID	446	612	0.729	27	583	14967	0.0158456	0.119152
CELLMARKER	CELLMARKER	16642	CELLMARKER_Plasmacytoid Dendritic Cell Blood Human	Plasmacytoid Dendritic Cell Blood	285	338	0.843	19	583	14967	0.0162123	0.163322
C5	GOBP	4799	GOBP_POSITIVE_REGULATION_OF_MITOCHONDRION_ORGANIZATION	GOBP_POSITIVE_REGULATION_OF_MITOCHONDRION_ORGANIZATION	68	75	0.907	7	583	14967	0.0163319	0.122168
C5	GOBP	6319	GOBP_REGULATION_OF_MUSCLE_ADAPTATION	GOBP_REGULATION_OF_MUSCLE_ADAPTATION	68	93	0.731	7	583	14967	0.0163319	0.122168
C5	GOBP	2944	GOBP_MONOCARBOXYLIC_ACID_METABOLIC_PROCESS	GOBP_MONOCARBOXYLIC_ACID_METABOLIC_PROCESS	468	632	0.741	28	583	14967	0.0163623	0.122168
C5	GOMF	9259	GOMF_CELL_ADHESION_MOLECULE_BINDING	GOMF_CELL_ADHESION_MOLECULE_BINDING	468	558	0.839	28	583	14967	0.0163623	0.122168
C5	GOBP	964	GOBP_CELLULAR_RESPONSE_TO_OXYGEN_LEVELS	GOBP_CELLULAR_RESPONSE_TO_OXYGEN_LEVELS	135	174	0.776	11	583	14967	0.0164398	0.122315
C5	GOBP	3463	GOBP_NEGATIVE_REGULATION_OF_MAPK_CASCADE	GOBP_NEGATIVE_REGULATION_OF_MAPK_CASCADE	135	176	0.767	11	583	14967	0.0164398	0.122315
C2	REACTOME	13256	REACTOME_RECRUITMENT_OF_NUMA_TO_MITOTIC_CENTROSOMES	REACTOME_RECRUITMENT_OF_NUMA_TO_MITOTIC_CENTROSOMES	84	95	0.884	8	583	14967	0.0164447	0.22768
C2	WP	14113	WP_CHOLESTEROL_METABOLISM	WP_CHOLESTEROL_METABOLISM	53	72	0.736	6	583	14967	0.0165535	0.22768
CELLMARKER	CELLMARKER	16399	CELLMARKER_Mesenchymal Stem Cell Undefined Human	Mesenchymal Stem Cell Undefined	53	60	0.883	6	583	14967	0.0165535	0.163322
C5	GOBP	1195	GOBP_CIRCULATORY_SYSTEM_PROCESS	GOBP_CIRCULATORY_SYSTEM_PROCESS	448	602	0.744	27	583	14967	0.0166977	0.124015
C5	GOBP	1032	GOBP_CELL_CYCLE	GOBP_CELL_CYCLE	1444	1841	0.784	72	583	14967	0.0168559	0.124551
C5	GOBP	5177	GOBP_POSITIVE_REGULATION_OF_WNT_SIGNALING_PATHWAY	GOBP_POSITIVE_REGULATION_OF_WNT_SIGNALING_PATHWAY	118	146	0.808	10	583	14967	0.0168583	0.124551
C5	GOBP	6004	GOBP_REGULATION_OF_GENERATION_OF_PRECURSOR_METABOLITES_AND_ENERGY	GOBP_REGULATION_OF_GENERATION_OF_PRECURSOR...(06004)	118	139	0.849	10	583	14967	0.0168583	0.124551
C5	GOBP	1429	GOBP_DE_NOVO_PROTEIN_FOLDING	GOBP_DE_NOVO_PROTEIN_FOLDING	39	41	0.951	5	583	14967	0.0169974	0.125359
C2	PID	11713	PID_VEGFR1_PATHWAY	PID_VEGFR1_PATHWAY	26	26	1	4	583	14967	0.0172313	0.235011
C5	GOBP	909	GOBP_CELLULAR_RESPONSE_TO_FATTY_ACID	GOBP_CELLULAR_RESPONSE_TO_FATTY_ACID	26	34	0.765	4	583	14967	0.0172313	0.125985
C5	GOBP	2671	GOBP_MATERNAL_PLACENTA_DEVELOPMENT	GOBP_MATERNAL_PLACENTA_DEVELOPMENT	26	35	0.743	4	583	14967	0.0172313	0.125985
C5	GOBP	6452	GOBP_REGULATION_OF_PHOSPHOLIPID_METABOLIC_PROCESS	GOBP_REGULATION_OF_PHOSPHOLIPID_METABOLIC_PROCESS	26	35	0.743	4	583	14967	0.0172313	0.125985
C5	GOBP	7412	GOBP_SPHINGOLIPID_CATABOLIC_PROCESS	GOBP_SPHINGOLIPID_CATABOLIC_PROCESS	26	33	0.788	4	583	14967	0.0172313	0.125985
C5	GOMF	10055	GOMF_NUCLEOTIDE_TRANSMEMBRANE_TRANSPORTER_ACTIVITY	GOMF_NUCLEOTIDE_TRANSMEMBRANE_TRANSPORTER_ACTIVITY	26	32	0.812	4	583	14967	0.0172313	0.125985
CELLMARKER	CELLMARKER	16653	CELLMARKER_Platelet Blood Human	Platelet Blood	26	34	0.765	4	583	14967	0.0172313	0.163322
C5	GOBP	5408	GOBP_PROTEIN_POLYMERIZATION	GOBP_PROTEIN_POLYMERIZATION	248	287	0.864	17	583	14967	0.0173918	0.126905
C5	GOBP	1057	GOBP_CELL_JUNCTION_ORGANIZATION	GOBP_CELL_JUNCTION_ORGANIZATION	576	758	0.76	33	583	14967	0.0174172	0.126905
C5	GOBP	1783	GOBP_EXTRINSIC_APOPTOTIC_SIGNALING_PATHWAY	GOBP_EXTRINSIC_APOPTOTIC_SIGNALING_PATHWAY	191	229	0.834	14	583	14967	0.0174922	0.127232
C5	GOMF	9775	GOMF_KINASE_REGULATOR_ACTIVITY	GOMF_KINASE_REGULATOR_ACTIVITY	210	256	0.82	15	583	14967	0.0176132	0.127893
C5	GOBP	3947	GOBP_NUCLEAR_TRANSCRIBED_MRNA_CATABOLIC_PROCESS	GOBP_NUCLEAR_TRANSCRIBED_MRNA_CATABOLIC_PROCESS	119	130	0.915	10	583	14967	0.0177879	0.128939
C5	GOBP	7019	GOBP_RESPONSE_TO_LIPID	GOBP_RESPONSE_TO_LIPID	663	924	0.718	37	583	14967	0.0178498	0.129167
C5	GOBP	1697	GOBP_ERBB_SIGNALING_PATHWAY	GOBP_ERBB_SIGNALING_PATHWAY	102	125	0.816	9	583	14967	0.0179448	0.129191
C5	GOBP	4497	GOBP_POSITIVE_REGULATION_OF_CYSTEINE_TYPE_ENDOPEPTIDASE_ACTIVITY	GOBP_POSITIVE_REGULATION_OF_CYSTEINE_TYPE...(04497)	102	129	0.791	9	583	14967	0.0179448	0.129191
C5	GOMF	10701	GOMF_UBIQUITIN_LIKE_PROTEIN_PEPTIDASE_ACTIVITY	GOMF_UBIQUITIN_LIKE_PROTEIN_PEPTIDASE_ACTIVITY	102	132	0.773	9	583	14967	0.0179448	0.129191
C5	GOBP	1563	GOBP_EMBRYONIC_HEART_TUBE_MORPHOGENESIS	GOBP_EMBRYONIC_HEART_TUBE_MORPHOGENESIS	54	71	0.761	6	583	14967	0.0180294	0.129358
C5	GOBP	4598	GOBP_POSITIVE_REGULATION_OF_FAT_CELL_DIFFERENTIATION	GOBP_POSITIVE_REGULATION_OF_FAT_CELL...(04598)	54	71	0.761	6	583	14967	0.0180294	0.129358
C5	GOBP	491	GOBP_ANTERIOR_POSTERIOR_PATTERN_SPECIFICATION	GOBP_ANTERIOR_POSTERIOR_PATTERN_SPECIFICATION	155	219	0.708	12	583	14967	0.0181667	0.130123
C5	GOBP	6550	GOBP_REGULATION_OF_PROTEIN_SERINE_THREONINE_KINASE_ACTIVITY	GOBP_REGULATION_OF_PROTEIN_SERINE_THREONINE_KINASE_ACTIVITY	230	289	0.796	16	583	14967	0.0182282	0.130342
C5	GOBP	2117	GOBP_HEMOPOIESIS	GOBP_HEMOPOIESIS	708	950	0.745	39	583	14967	0.0184544	0.130345
C5	GOBP	5640	GOBP_REGULATION_OF_APOPTOTIC_SIGNALING_PATHWAY	GOBP_REGULATION_OF_APOPTOTIC_SIGNALING_PATHWAY	329	398	0.827	21	583	14967	0.0185245	0.130345
C5	GOBP	2880	GOBP_MITOCHONDRIAL_TRANSPORT	GOBP_MITOCHONDRIAL_TRANSPORT	174	189	0.921	13	583	14967	0.0187056	0.130345
C5	GOMF	10618	GOMF_TRANSCRIPTION_COREPRESSOR_ACTIVITY	GOMF_TRANSCRIPTION_COREPRESSOR_ACTIVITY	174	194	0.897	13	583	14967	0.0187056	0.130345
C5	GOBP	6217	GOBP_REGULATION_OF_MAP_KINASE_ACTIVITY	GOBP_REGULATION_OF_MAP_KINASE_ACTIVITY	120	146	0.822	10	583	14967	0.0187548	0.130345
C5	GOBP	700	GOBP_BROWN_FAT_CELL_DIFFERENTIATION	GOBP_BROWN_FAT_CELL_DIFFERENTIATION	40	54	0.741	5	583	14967	0.0188216	0.130345
C5	GOBP	2955	GOBP_MONOSACCHARIDE_CATABOLIC_PROCESS	GOBP_MONOSACCHARIDE_CATABOLIC_PROCESS	40	52	0.769	5	583	14967	0.0188216	0.130345
C5	GOBP	3891	GOBP_NEUTRAL_LIPID_BIOSYNTHETIC_PROCESS	GOBP_NEUTRAL_LIPID_BIOSYNTHETIC_PROCESS	40	51	0.784	5	583	14967	0.0188216	0.130345
C2	REACTOME	12640	REACTOME_FOXO_MEDIATED_TRANSCRIPTION_OF_CELL_DEATH_GENES	REACTOME_FOXO_MEDIATED_TRANSCRIPTION_OF_CELL_DEATH_GENES	15	16	0.938	3	583	14967	0.0188549	0.248793
C2	REACTOME	13431	REACTOME_SARS_COV_1_TARGETS_HOST_INTRACELLULAR_SIGNALLING_AND_REGULATORY_PATHWAYS	REACTOME_SARS_COV_1_TARGETS_HOST_INTRACELLULAR...(13431)	15	16	0.938	3	583	14967	0.0188549	0.248793
C2	REACTOME	13449	REACTOME_SEMA3A_PAK_DEPENDENT_AXON_REPULSION	REACTOME_SEMA3A_PAK_DEPENDENT_AXON_REPULSION	15	16	0.938	3	583	14967	0.0188549	0.248793
C2	WP	14281	WP_GLYCOSAMINOGLYCAN_DEGRADATION	WP_GLYCOSAMINOGLYCAN_DEGRADATION	15	17	0.882	3	583	14967	0.0188549	0.248793
C5	GOBP	1142	GOBP_CHEMOKINE_C_X_C_MOTIF_LIGAND_2_PRODUCTION	GOBP_CHEMOKINE_C_X_C_MOTIF_LIGAND_2_PRODUCTION	15	20	0.75	3	583	14967	0.0188549	0.130345
C5	GOBP	1261	GOBP_CORONARY_VASCULATURE_MORPHOGENESIS	GOBP_CORONARY_VASCULATURE_MORPHOGENESIS	15	19	0.789	3	583	14967	0.0188549	0.130345
C5	GOBP	2421	GOBP_LACTATE_METABOLIC_PROCESS	GOBP_LACTATE_METABOLIC_PROCESS	15	18	0.833	3	583	14967	0.0188549	0.130345
C5	GOBP	3991	GOBP_NUCLEOTIDE_BINDING_OLIGOMERIZATION_DOMAIN_CONTAINING_2_SIGNALING_PATHWAY	GOBP_NUCLEOTIDE_BINDING_OLIGOMERIZATION_DOMAIN...(03991)	15	19	0.789	3	583	14967	0.0188549	0.130345
C5	GOBP	4002	GOBP_N_ACETYLGLUCOSAMINE_METABOLIC_PROCESS	GOBP_N_ACETYLGLUCOSAMINE_METABOLIC_PROCESS	15	18	0.833	3	583	14967	0.0188549	0.130345
C5	GOBP	4910	GOBP_POSITIVE_REGULATION_OF_PHOSPHATIDYLINOSITOL_3_KINASE_ACTIVITY	GOBP_POSITIVE_REGULATION_OF_PHOSPHATIDYLINOSITOL_3...(04910)	15	21	0.714	3	583	14967	0.0188549	0.130345
C5	GOBP	5960	GOBP_REGULATION_OF_EXECUTION_PHASE_OF_APOPTOSIS	GOBP_REGULATION_OF_EXECUTION_PHASE_OF_APOPTOSIS	15	17	0.882	3	583	14967	0.0188549	0.130345
C5	GOBP	6816	GOBP_REGULATION_OF_VASCULOGENESIS	GOBP_REGULATION_OF_VASCULOGENESIS	15	16	0.938	3	583	14967	0.0188549	0.130345
C5	GOMF	10735	GOMF_VOLTAGE_GATED_MONOATOMIC_ANION_CHANNEL_ACTIVITY	GOMF_VOLTAGE_GATED_MONOATOMIC_ANION_CHANNEL_ACTIVITY	15	17	0.882	3	583	14967	0.0188549	0.130345
C5	GOBP	1641	GOBP_ENERGY_RESERVE_METABOLIC_PROCESS	GOBP_ENERGY_RESERVE_METABOLIC_PROCESS	70	89	0.787	7	583	14967	0.0189071	0.130345
C5	GOBP	2919	GOBP_MODULATION_BY_HOST_OF_SYMBIONT_PROCESS	GOBP_MODULATION_BY_HOST_OF_SYMBIONT_PROCESS	70	87	0.805	7	583	14967	0.0189071	0.130345
C5	GOBP	6157	GOBP_REGULATION_OF_LEUKOCYTE_APOPTOTIC_PROCESS	GOBP_REGULATION_OF_LEUKOCYTE_APOPTOTIC_PROCESS	70	93	0.753	7	583	14967	0.0189071	0.130345
C5	GOBP	7828	GOBP_VASCULAR_TRANSPORT	GOBP_VASCULAR_TRANSPORT	70	87	0.805	7	583	14967	0.0189071	0.130345
C5	GOCC	8050	GOCC_CAVEOLA	GOCC_CAVEOLA	70	82	0.854	7	583	14967	0.0189071	0.130345
C5	GOBP	7465	GOBP_STRESS_ACTIVATED_PROTEIN_KINASE_SIGNALING_CASCADE	GOBP_STRESS_ACTIVATED_PROTEIN_KINASE_SIGNALING_CASCADE	193	240	0.804	14	583	14967	0.0189715	0.130576
C5	GOMF	9453	GOMF_ENZYME_ACTIVATOR_ACTIVITY	GOMF_ENZYME_ACTIVATOR_ACTIVITY	495	588	0.842	29	583	14967	0.0190211	0.130704
C5	GOBP	7092	GOBP_RESPONSE_TO_TEMPERATURE_STIMULUS	GOBP_RESPONSE_TO_TEMPERATURE_STIMULUS	138	172	0.802	11	583	14967	0.0190633	0.130782
C5	GOBP	4302	GOBP_POLYSACCHARIDE_BIOSYNTHETIC_PROCESS	GOBP_POLYSACCHARIDE_BIOSYNTHETIC_PROCESS	55	66	0.833	6	583	14967	0.019593	0.133738
C5	GOBP	6260	GOBP_REGULATION_OF_MICROTUBULE_POLYMERIZATION	GOBP_REGULATION_OF_MICROTUBULE_POLYMERIZATION	55	61	0.902	6	583	14967	0.019593	0.133738
C5	GOMF	10427	GOMF_RNA_POLYMERASE_BINDING	GOMF_RNA_POLYMERASE_BINDING	55	57	0.965	6	583	14967	0.019593	0.133738
C2	PID	11551	PID_CD40_PATHWAY	PID_CD40_PATHWAY	27	31	0.871	4	583	14967	0.0196208	0.255558
C5	GOBP	4407	GOBP_POSITIVE_REGULATION_OF_CARTILAGE_DEVELOPMENT	GOBP_POSITIVE_REGULATION_OF_CARTILAGE_DEVELOPMENT	27	32	0.844	4	583	14967	0.0196208	0.133738
C5	GOBP	6768	GOBP_REGULATION_OF_TRANSMEMBRANE_RECEPTOR_PROTEIN_SERINE_THREONINE_KINASE_SIGNALING_PATHWAY	GOBP_REGULATION_OF_TRANSMEMBRANE_RECEPTOR_PROTEIN...(06768)	213	299	0.712	15	583	14967	0.0197595	0.134036
C5	GOBP	897	GOBP_CELLULAR_RESPONSE_TO_DECREASED_OXYGEN_LEVELS	GOBP_CELLULAR_RESPONSE_TO_DECREASED_OXYGEN_LEVELS	121	158	0.766	10	583	14967	0.0197597	0.134036
C5	GOBP	2568	GOBP_LYSOSOMAL_TRANSPORT	GOBP_LYSOSOMAL_TRANSPORT	121	135	0.896	10	583	14967	0.0197597	0.134036
C5	GOMF	10493	GOMF_SMAD_BINDING	GOMF_SMAD_BINDING	71	79	0.899	7	583	14967	0.0202959	0.134037
C5	GOBP	958	GOBP_CELLULAR_RESPONSE_TO_ORGANIC_CYCLIC_COMPOUND	GOBP_CELLULAR_RESPONSE_TO_ORGANIC_CYCLIC_COMPOUND	414	550	0.753	25	583	14967	0.0203029	0.134037
C2	REACTOME	12468	REACTOME_DEUBIQUITINATION	REACTOME_DEUBIQUITINATION	233	299	0.779	16	583	14967	0.0203243	0.255558
C5	GOBP	1046	GOBP_CELL_DIVISION	GOBP_CELL_DIVISION	498	639	0.779	29	583	14967	0.0204427	0.134037
C2	KEGG_MEDICUS	11329	KEGG_MEDICUS_VARIANT_MUTATION_CAUSED_ABERRANT_SOD1_TO_PERK_ATF4_SIGNALING_PATHWAY	KEGG_MEDICUS_VARIANT_MUTATION_CAUSED_ABERRANT_SOD1...(11329)	6	6	1	2	583	14967	0.0204699	0.255558
C2	KEGG_MEDICUS	11365	KEGG_MEDICUS_VARIANT_SCRAPIE_CONFORMATION_PRPSC_TO_PERK_ATF4_SIGNALING_PATHWAY	KEGG_MEDICUS_VARIANT_SCRAPIE_CONFORMATION_PRPSC_TO...(11365)	6	6	1	2	583	14967	0.0204699	0.255558
C2	REACTOME	13442	REACTOME_SCAVENGING_BY_CLASS_F_RECEPTORS	REACTOME_SCAVENGING_BY_CLASS_F_RECEPTORS	6	6	1	2	583	14967	0.0204699	0.255558
C2	WP	14478	WP_MRNA_PROTEIN_AND_METABOLITE_INDUCATION_PATHWAY_BY_CYCLOSPORIN_A	WP_MRNA_PROTEIN_AND_METABOLITE_INDUCATION_PATHWAY...(14478)	6	7	0.857	2	583	14967	0.0204699	0.255558
C2	WP	14670	WP_SOMATROPH_AXIS_GH_AND_ITS_RELATIONSHIP_TO_DIETARY_RESTRICTION_AND_AGING	WP_SOMATROPH_AXIS_GH_AND_ITS_RELATIONSHIP_TO...(14670)	6	6	1	2	583	14967	0.0204699	0.255558
C5	GOBP	956	GOBP_CELLULAR_RESPONSE_TO_NITROSATIVE_STRESS	GOBP_CELLULAR_RESPONSE_TO_NITROSATIVE_STRESS	6	6	1	2	583	14967	0.0204699	0.134037
C5	GOBP	1161	GOBP_CHONDROCYTE_HYPERTROPHY	GOBP_CHONDROCYTE_HYPERTROPHY	6	6	1	2	583	14967	0.0204699	0.134037
C5	GOBP	1916	GOBP_GANGLIOSIDE_CATABOLIC_PROCESS	GOBP_GANGLIOSIDE_CATABOLIC_PROCESS	6	7	0.857	2	583	14967	0.0204699	0.134037
C5	GOBP	2666	GOBP_MAST_CELL_CYTOKINE_PRODUCTION	GOBP_MAST_CELL_CYTOKINE_PRODUCTION	6	6	1	2	583	14967	0.0204699	0.134037
C5	GOBP	3165	GOBP_NEGATIVE_REGULATION_OF_CARDIAC_MUSCLE_ADAPTATION	GOBP_NEGATIVE_REGULATION_OF_CARDIAC_MUSCLE_ADAPTATION	6	8	0.75	2	583	14967	0.0204699	0.134037
C5	GOBP	3284	GOBP_NEGATIVE_REGULATION_OF_DNA_TEMPLATED_TRANSCRIPTION_INITIATION	GOBP_NEGATIVE_REGULATION_OF_DNA_TEMPLATED...(03284)	6	7	0.857	2	583	14967	0.0204699	0.134037
C5	GOBP	3574	GOBP_NEGATIVE_REGULATION_OF_PEPTIDYL_LYSINE_ACETYLATION	GOBP_NEGATIVE_REGULATION_OF_PEPTIDYL_LYSINE_ACETYLATION	6	6	1	2	583	14967	0.0204699	0.134037
C5	GOBP	3583	GOBP_NEGATIVE_REGULATION_OF_PHOSPHOLIPID_METABOLIC_PROCESS	GOBP_NEGATIVE_REGULATION_OF_PHOSPHOLIPID_METABOLIC_PROCESS	6	7	0.857	2	583	14967	0.0204699	0.134037
C5	GOBP	4359	GOBP_POSITIVE_REGULATION_OF_AUTOPHAGOSOME_MATURATION	GOBP_POSITIVE_REGULATION_OF_AUTOPHAGOSOME_MATURATION	6	7	0.857	2	583	14967	0.0204699	0.134037
C5	GOBP	4882	GOBP_POSITIVE_REGULATION_OF_NUCLEOTIDE_BINDING_OLIGOMERIZATION_DOMAIN_CONTAINING_SIGNALING_PATHWAY	GOBP_POSITIVE_REGULATION_OF_NUCLEOTIDE_BINDING...(04882)	6	7	0.857	2	583	14967	0.0204699	0.134037
C5	GOBP	5124	GOBP_POSITIVE_REGULATION_OF_TROPHOBLAST_CELL_MIGRATION	GOBP_POSITIVE_REGULATION_OF_TROPHOBLAST_CELL_MIGRATION	6	7	0.857	2	583	14967	0.0204699	0.134037
C5	GOBP	5219	GOBP_PRESYNAPTIC_ACTIVE_ZONE_ORGANIZATION	GOBP_PRESYNAPTIC_ACTIVE_ZONE_ORGANIZATION	6	8	0.75	2	583	14967	0.0204699	0.134037
C5	GOBP	5810	GOBP_REGULATION_OF_CHAPERONE_MEDIATED_AUTOPHAGY	GOBP_REGULATION_OF_CHAPERONE_MEDIATED_AUTOPHAGY	6	8	0.75	2	583	14967	0.0204699	0.134037
C5	GOBP	7741	GOBP_T_CELL_ANTIGEN_PROCESSING_AND_PRESENTATION	GOBP_T_CELL_ANTIGEN_PROCESSING_AND_PRESENTATION	6	6	1	2	583	14967	0.0204699	0.134037
C5	GOCC	8059	GOCC_CELL_BODY_FIBER	GOCC_CELL_BODY_FIBER	6	7	0.857	2	583	14967	0.0204699	0.134037
C5	GOCC	8826	GOCC_SORTING_ENDOSOME	GOCC_SORTING_ENDOSOME	6	6	1	2	583	14967	0.0204699	0.134037
C5	GOMF	9495	GOMF_FERROUS_IRON_TRANSMEMBRANE_TRANSPORTER_ACTIVITY	GOMF_FERROUS_IRON_TRANSMEMBRANE_TRANSPORTER_ACTIVITY	6	6	1	2	583	14967	0.0204699	0.134037
C5	GOMF	9654	GOMF_HISTONE_H3K9_MONOMETHYLTRANSFERASE_ACTIVITY	GOMF_HISTONE_H3K9_MONOMETHYLTRANSFERASE_ACTIVITY	6	6	1	2	583	14967	0.0204699	0.134037
C5	GOMF	10010	GOMF_NEUTRAL_L_AMINO_ACID_SODIUM_SYMPORTER_ACTIVITY	GOMF_NEUTRAL_L_AMINO_ACID_SODIUM_SYMPORTER_ACTIVITY	6	8	0.75	2	583	14967	0.0204699	0.134037
CELLMARKER	CELLMARKER	15739	CELLMARKER_Activated Langerhans Cell Skin Human	Activated Langerhans Cell Skin	6	6	1	2	583	14967	0.0204699	0.178497
CELLMARKER	CELLMARKER	16034	CELLMARKER_Endothelial Cell Colon Human	Endothelial Cell Colon	6	6	1	2	583	14967	0.0204699	0.178497
C5	GOBP	7348	GOBP_SMALL_MOLECULE_METABOLIC_PROCESS	GOBP_SMALL_MOLECULE_METABOLIC_PROCESS	1481	1871	0.792	73	583	14967	0.0205208	0.134037
C5	GOBP	4527	GOBP_POSITIVE_REGULATION_OF_DNA_BINDING_TRANSCRIPTION_FACTOR_ACTIVITY	GOBP_POSITIVE_REGULATION_OF_DNA_BINDING...(04527)	195	244	0.799	14	583	14967	0.0205437	0.134037
C5	GOBP	5763	GOBP_REGULATION_OF_CELLULAR_RESPONSE_TO_STRESS	GOBP_REGULATION_OF_CELLULAR_RESPONSE_TO_STRESS	562	658	0.854	32	583	14967	0.0205528	0.134037
C2	WP	14433	WP_METABOLIC_REPROGRAMMING_IN_PANCREATIC_CANCER	WP_METABOLIC_REPROGRAMMING_IN_PANCREATIC_CANCER	41	42	0.976	5	583	14967	0.0207701	0.257327
C5	GOBP	5573	GOBP_RECEPTOR_RECYCLING	GOBP_RECEPTOR_RECYCLING	41	47	0.872	5	583	14967	0.0207701	0.135047
C5	GOBP	4971	GOBP_POSITIVE_REGULATION_OF_PROTEIN_MODIFICATION_BY_SMALL_PROTEIN_CONJUGATION_OR_REMOVAL	GOBP_POSITIVE_REGULATION_OF_PROTEIN_MODIFICATION...(04971)	122	131	0.931	10	583	14967	0.0208035	0.135047
C5	GOMF	10030	GOMF_NUCLEAR_RECEPTOR_BINDING	GOMF_NUCLEAR_RECEPTOR_BINDING	122	137	0.891	10	583	14967	0.0208035	0.135047
C5	GOBP	7099	GOBP_RESPONSE_TO_TRANSFORMING_GROWTH_FACTOR_BETA	GOBP_RESPONSE_TO_TRANSFORMING_GROWTH_FACTOR_BETA	234	297	0.788	16	583	14967	0.0210623	0.136517
C5	GOBP	3830	GOBP_NEURAL_TUBE_FORMATION	GOBP_NEURAL_TUBE_FORMATION	88	104	0.846	8	583	14967	0.0212144	0.136649
C5	GOMF	10498	GOMF_SNARE_BINDING	GOMF_SNARE_BINDING	88	107	0.822	8	583	14967	0.0212144	0.136649
C5	GOBP	6547	GOBP_REGULATION_OF_PROTEIN_POLYMERIZATION	GOBP_REGULATION_OF_PROTEIN_POLYMERIZATION	177	204	0.868	13	583	14967	0.0212182	0.136649
C2	REACTOME	13025	REACTOME_NEUTROPHIL_DEGRANULATION	REACTOME_NEUTROPHIL_DEGRANULATION	395	478	0.826	24	583	14967	0.0212337	0.261077
C5	GOBP	336	GOBP_ACTIVATION_OF_CYSTEINE_TYPE_ENDOPEPTIDASE_ACTIVITY_INVOLVED_IN_APOPTOTIC_PROCESS	GOBP_ACTIVATION_OF_CYSTEINE_TYPE_ENDOPEPTIDASE...(00336)	56	68	0.824	6	583	14967	0.0212464	0.136649
C5	GOMF	10318	GOMF_PROTEIN_FOLDING_CHAPERONE	GOMF_PROTEIN_FOLDING_CHAPERONE	56	66	0.848	6	583	14967	0.0212464	0.136649
C5	GOCC	7990	GOCC_AUTOPHAGOSOME	GOCC_AUTOPHAGOSOME	105	117	0.897	9	583	14967	0.0212766	0.136649
C5	GOBP	6862	GOBP_RENAL_SYSTEM_DEVELOPMENT	GOBP_RENAL_SYSTEM_DEVELOPMENT	254	325	0.782	17	583	14967	0.021417	0.137342
C2	PID	11690	PID_SMAD2_3NUCLEAR_PATHWAY	PID_SMAD2_3NUCLEAR_PATHWAY	72	82	0.878	7	583	14967	0.0217541	0.263274
C2	REACTOME	13447	REACTOME_SELECTIVE_AUTOPHAGY	REACTOME_SELECTIVE_AUTOPHAGY	72	82	0.878	7	583	14967	0.0217541	0.263274
C5	GOCC	8628	GOCC_PHAGOCYTIC_VESICLE_MEMBRANE	GOCC_PHAGOCYTIC_VESICLE_MEMBRANE	72	80	0.9	7	583	14967	0.0217541	0.139082
C5	GOCC	8653	GOCC_PLATELET_ALPHA_GRANULE	GOCC_PLATELET_ALPHA_GRANULE	72	91	0.791	7	583	14967	0.0217541	0.139082
C5	GOBP	1703	GOBP_ERYTHROCYTE_HOMEOSTASIS	GOBP_ERYTHROCYTE_HOMEOSTASIS	123	141	0.872	10	583	14967	0.0218869	0.139719
C2	REACTOME	13371	REACTOME_RHO_GTPASE_CYCLE	REACTOME_RHO_GTPASE_CYCLE	417	450	0.927	25	583	14967	0.0219555	0.263274
C2	REACTOME	13235	REACTOME_PYRUVATE_METABOLISM	REACTOME_PYRUVATE_METABOLISM	28	31	0.903	4	583	14967	0.0222048	0.263274
C5	GOBP	6430	GOBP_REGULATION_OF_PEPTIDYL_LYSINE_ACETYLATION	GOBP_REGULATION_OF_PEPTIDYL_LYSINE_ACETYLATION	28	28	1	4	583	14967	0.0222048	0.141535
C5	GOBP	6571	GOBP_REGULATION_OF_RECEPTOR_MEDIATED_ENDOCYTOSIS	GOBP_REGULATION_OF_RECEPTOR_MEDIATED_ENDOCYTOSIS	89	119	0.748	8	583	14967	0.0225454	0.141619
C5	GOCC	8650	GOCC_PLASMA_MEMBRANE_RAFT	GOCC_PLASMA_MEMBRANE_RAFT	89	113	0.788	8	583	14967	0.0225454	0.141619
C2	KEGG_MEDICUS	11096	KEGG_MEDICUS_REFERENCE_MICROTUBULE_RHOA_SIGNALING_PATHWAY	KEGG_MEDICUS_REFERENCE_MICROTUBULE_RHOA_SIGNALING_PATHWAY	16	21	0.762	3	583	14967	0.0225478	0.263274
C2	REACTOME	12639	REACTOME_FOXO_MEDIATED_TRANSCRIPTION_OF_CELL_CYCLE_GENES	REACTOME_FOXO_MEDIATED_TRANSCRIPTION_OF_CELL_CYCLE_GENES	16	17	0.941	3	583	14967	0.0225478	0.263274
C2	WP	14678	WP_SREBF_AND_MIR33_IN_CHOLESTEROL_AND_LIPID_HOMEOSTASIS	WP_SREBF_AND_MIR33_IN_CHOLESTEROL_AND_LIPID_HOMEOSTASIS	16	16	1	3	583	14967	0.0225478	0.263274
C5	GOBP	1107	GOBP_CERAMIDE_CATABOLIC_PROCESS	GOBP_CERAMIDE_CATABOLIC_PROCESS	16	21	0.762	3	583	14967	0.0225478	0.141619
C5	GOBP	4339	GOBP_POSITIVE_REGULATION_OF_AMYLOID_BETA_FORMATION	GOBP_POSITIVE_REGULATION_OF_AMYLOID_BETA_FORMATION	16	20	0.8	3	583	14967	0.0225478	0.141619
C5	GOBP	5164	GOBP_POSITIVE_REGULATION_OF_VASCULAR_PERMEABILITY	GOBP_POSITIVE_REGULATION_OF_VASCULAR_PERMEABILITY	16	18	0.889	3	583	14967	0.0225478	0.141619
C5	GOBP	5696	GOBP_REGULATION_OF_B_CELL_APOPTOTIC_PROCESS	GOBP_REGULATION_OF_B_CELL_APOPTOTIC_PROCESS	16	21	0.762	3	583	14967	0.0225478	0.141619
C5	GOBP	7649	GOBP_TRANSCYTOSIS	GOBP_TRANSCYTOSIS	16	20	0.8	3	583	14967	0.0225478	0.141619
C5	GOCC	8118	GOCC_CLATHRIN_COAT_OF_COATED_PIT	GOCC_CLATHRIN_COAT_OF_COATED_PIT	16	17	0.941	3	583	14967	0.0225478	0.141619
C5	GOCC	8252	GOCC_ENZYME_ACTIVATOR_COMPLEX	GOCC_ENZYME_ACTIVATOR_COMPLEX	16	16	1	3	583	14967	0.0225478	0.141619
C5	GOBP	2493	GOBP_LIPID_METABOLIC_PROCESS	GOBP_LIPID_METABOLIC_PROCESS	1030	1407	0.732	53	583	14967	0.0225807	0.141619
C5	GOCC	8791	GOCC_SECRETORY_GRANULE_MEMBRANE	GOCC_SECRETORY_GRANULE_MEMBRANE	236	314	0.752	16	583	14967	0.0225993	0.141619
C5	GOBP	1010	GOBP_CELL_ADHESION	GOBP_CELL_ADHESION	1098	1531	0.717	56	583	14967	0.0226202	0.141619
C2	PID	11681	PID_RHOA_REG_PATHWAY	PID_RHOA_REG_PATHWAY	42	46	0.913	5	583	14967	0.0228456	0.264846
C5	GOBP	2921	GOBP_MODULATION_BY_HOST_OF_VIRAL_PROCESS	GOBP_MODULATION_BY_HOST_OF_VIRAL_PROCESS	42	50	0.84	5	583	14967	0.0228456	0.141979
C5	GOBP	5755	GOBP_REGULATION_OF_CELLULAR_RESPIRATION	GOBP_REGULATION_OF_CELLULAR_RESPIRATION	42	49	0.857	5	583	14967	0.0228456	0.141979
C5	GOBP	7616	GOBP_TOLL_LIKE_RECEPTOR_4_SIGNALING_PATHWAY	GOBP_TOLL_LIKE_RECEPTOR_4_SIGNALING_PATHWAY	42	57	0.737	5	583	14967	0.0228456	0.141979
C5	GOCC	8821	GOCC_SNARE_COMPLEX	GOCC_SNARE_COMPLEX	42	48	0.875	5	583	14967	0.0228456	0.141979
C5	GOMF	10248	GOMF_PHOSPHOTYROSINE_RESIDUE_BINDING	GOMF_PHOSPHOTYROSINE_RESIDUE_BINDING	42	47	0.894	5	583	14967	0.0228456	0.141979
C5	GOBP	3309	GOBP_NEGATIVE_REGULATION_OF_ERK1_AND_ERK2_CASCADE	GOBP_NEGATIVE_REGULATION_OF_ERK1_AND_ERK2_CASCADE	57	77	0.74	6	583	14967	0.0229916	0.142467
C5	GOBP	7356	GOBP_SMOOTH_MUSCLE_CELL_DIFFERENTIATION	GOBP_SMOOTH_MUSCLE_CELL_DIFFERENTIATION	57	76	0.75	6	583	14967	0.0229916	0.142467
C5	GOBP	7868	GOBP_VESICLE_MEDIATED_TRANSPORT_TO_THE_PLASMA_MEMBRANE	GOBP_VESICLE_MEDIATED_TRANSPORT_TO_THE_PLASMA_MEMBRANE	142	151	0.94	11	583	14967	0.0230282	0.142485
C5	GOBP	6557	GOBP_REGULATION_OF_PROTEOLYSIS	GOBP_REGULATION_OF_PROTEOLYSIS	482	619	0.779	28	583	14967	0.0231024	0.142599
C5	GOCC	8896	GOCC_TRANSCRIPTION_REGULATOR_COMPLEX	GOCC_TRANSCRIPTION_REGULATOR_COMPLEX	419	513	0.817	25	583	14967	0.0231142	0.142599
C5	GOBP	5261	GOBP_PROTEASOMAL_PROTEIN_CATABOLIC_PROCESS	GOBP_PROTEASOMAL_PROTEIN_CATABOLIC_PROCESS	483	530	0.911	28	583	14967	0.0236564	0.145732
C5	GOBP	5393	GOBP_PROTEIN_MODIFICATION_BY_SMALL_PROTEIN_REMOVAL	GOBP_PROTEIN_MODIFICATION_BY_SMALL_PROTEIN_REMOVAL	107	134	0.799	9	583	14967	0.0237313	0.145937
C5	GOBP	2729	GOBP_MEMBRANE_ORGANIZATION	GOBP_MEMBRANE_ORGANIZATION	677	814	0.832	37	583	14967	0.0237588	0.145937
C2	REACTOME	12394	REACTOME_COPI_MEDIATED_ANTEROGRADE_TRANSPORT	REACTOME_COPI_MEDIATED_ANTEROGRADE_TRANSPORT	90	102	0.882	8	583	14967	0.0239341	0.275497
C5	GOMF	9384	GOMF_DEUBIQUITINASE_ACTIVITY	GOMF_DEUBIQUITINASE_ACTIVITY	90	120	0.75	8	583	14967	0.0239341	0.146801
C5	GOBP	4823	GOBP_POSITIVE_REGULATION_OF_MULTICELLULAR_ORGANISMAL_PROCESS	GOBP_POSITIVE_REGULATION_OF_MULTICELLULAR...(04823)	1193	1684	0.708	60	583	14967	0.0240176	0.147099
C5	GOBP	760	GOBP_CARBOHYDRATE_DERIVATIVE_CATABOLIC_PROCESS	GOBP_CARBOHYDRATE_DERIVATIVE_CATABOLIC_PROCESS	143	179	0.799	11	583	14967	0.0241072	0.147221
C5	GOBP	2043	GOBP_GOLGI_ORGANIZATION	GOBP_GOLGI_ORGANIZATION	143	158	0.905	11	583	14967	0.0241072	0.147221
CELLMARKER	CELLMARKER	16246	CELLMARKER_Ionocyte Cell Lung Human	Ionocyte Cell Lung	258	294	0.878	17	583	14967	0.0244714	0.205183
C5	GOMF	10408	GOMF_RIBONUCLEOPROTEIN_COMPLEX_BINDING	GOMF_RIBONUCLEOPROTEIN_COMPLEX_BINDING	162	168	0.964	12	583	14967	0.0247149	0.150715
C2	PID	11583	PID_FAK_PATHWAY	PID_FAK_PATHWAY	58	59	0.983	6	583	14967	0.0248306	0.279679
C2	WP	14174	WP_DYRK1A_INVOLVEMENT_REGARDING_CELL_PROLIFERATION_IN_BRAIN_DEVELOPMENT	WP_DYRK1A_INVOLVEMENT_REGARDING_CELL_PROLIFERATION...(14174)	58	62	0.935	6	583	14967	0.0248306	0.279679
C2	WP	14602	WP_PRIMARY_FOCAL_SEGMENTAL_GLOMERULOSCLEROSIS_FSGS	WP_PRIMARY_FOCAL_SEGMENTAL_GLOMERULOSCLEROSIS_FSGS	58	72	0.806	6	583	14967	0.0248306	0.279679
C5	GOBP	774	GOBP_CARDIAC_CELL_DEVELOPMENT	GOBP_CARDIAC_CELL_DEVELOPMENT	74	93	0.796	7	583	14967	0.0248853	0.151494
C5	GOBP	5861	GOBP_REGULATION_OF_CYTOSKELETON_ORGANIZATION	GOBP_REGULATION_OF_CYTOSKELETON_ORGANIZATION	443	518	0.855	26	583	14967	0.02495	0.151494
C5	GOBP	7658	GOBP_TRANSFORMING_GROWTH_FACTOR_BETA_RECEPTOR_SIGNALING_PATHWAY	GOBP_TRANSFORMING_GROWTH_FACTOR_BETA_RECEPTOR...(07658)	181	233	0.777	13	583	14967	0.0249502	0.151494
C2	REACTOME	13474	REACTOME_SIALIC_ACID_METABOLISM	REACTOME_SIALIC_ACID_METABOLISM	29	33	0.879	4	583	14967	0.0249868	0.279679
C5	GOBP	5923	GOBP_REGULATION_OF_ENDOPLASMIC_RETICULUM_STRESS_INDUCED_INTRINSIC_APOPTOTIC_SIGNALING_PATHWAY	GOBP_REGULATION_OF_ENDOPLASMIC_RETICULUM_STRESS...(05923)	29	33	0.879	4	583	14967	0.0249868	0.151498
C5	GOBP	1586	GOBP_ENDOCARDIAL_CUSHION_DEVELOPMENT	GOBP_ENDOCARDIAL_CUSHION_DEVELOPMENT	43	54	0.796	5	583	14967	0.0250507	0.151646
C5	GOBP	6105	GOBP_REGULATION_OF_INNATE_IMMUNE_RESPONSE	GOBP_REGULATION_OF_INNATE_IMMUNE_RESPONSE	319	428	0.745	20	583	14967	0.025083	0.151646
C5	GOCC	8465	GOCC_MICROTUBULE	GOCC_MICROTUBULE	360	467	0.771	22	583	14967	0.0251408	0.151779
C5	GOBP	1725	GOBP_ESTABLISHMENT_OF_ORGANELLE_LOCALIZATION	GOBP_ESTABLISHMENT_OF_ORGANELLE_LOCALIZATION	381	473	0.805	23	583	14967	0.025371	0.15258
C2	REACTOME	13542	REACTOME_SIGNALING_BY_TGF_BETA_RECEPTOR_COMPLEX	REACTOME_SIGNALING_BY_TGF_BETA_RECEPTOR_COMPLEX	91	94	0.968	8	583	14967	0.0253818	0.281953
C5	GOBP	4163	GOBP_PEPTIDYL_THREONINE_MODIFICATION	GOBP_PEPTIDYL_THREONINE_MODIFICATION	91	110	0.827	8	583	14967	0.0253818	0.15258
C5	GOBP	4399	GOBP_POSITIVE_REGULATION_OF_CANONICAL_WNT_SIGNALING_PATHWAY	GOBP_POSITIVE_REGULATION_OF_CANONICAL_WNT...(04399)	91	110	0.827	8	583	14967	0.0253818	0.15258
C5	GOBP	339	GOBP_ACTIVATION_OF_IMMUNE_RESPONSE	GOBP_ACTIVATION_OF_IMMUNE_RESPONSE	402	547	0.735	24	583	14967	0.0255116	0.153142
C5	GOBP	5783	GOBP_REGULATION_OF_CELL_DIFFERENTIATION	GOBP_REGULATION_OF_CELL_DIFFERENTIATION	1152	1628	0.708	58	583	14967	0.0257649	0.154288
C5	GOCC	7948	GOCC_ACTIN_BASED_CELL_PROJECTION	GOCC_ACTIN_BASED_CELL_PROJECTION	163	227	0.718	12	583	14967	0.0257755	0.154288
C5	GOCC	7949	GOCC_ACTIN_CYTOSKELETON	GOCC_ACTIN_CYTOSKELETON	424	501	0.846	25	583	14967	0.0262191	0.156123
C5	GOBP	5676	GOBP_REGULATION_OF_BIOMINERAL_TISSUE_DEVELOPMENT	GOBP_REGULATION_OF_BIOMINERAL_TISSUE_DEVELOPMENT	75	101	0.743	7	583	14967	0.0265611	0.156123
C2	KEGG_MEDICUS	10873	KEGG_MEDICUS_REFERENCE_ANTEROGRADE_AXONAL_TRANSPORT	KEGG_MEDICUS_REFERENCE_ANTEROGRADE_AXONAL_TRANSPORT	17	24	0.708	3	583	14967	0.0266045	0.281953
C2	PID	11547	PID_BETA_CATENIN_DEG_PATHWAY	PID_BETA_CATENIN_DEG_PATHWAY	17	18	0.944	3	583	14967	0.0266045	0.281953
C2	WP	14091	WP_CANONICAL_AND_NON_CANONICAL_TGF_B_SIGNALING	WP_CANONICAL_AND_NON_CANONICAL_TGF_B_SIGNALING	17	17	1	3	583	14967	0.0266045	0.281953
C5	GOBP	748	GOBP_CAMP_METABOLIC_PROCESS	GOBP_CAMP_METABOLIC_PROCESS	17	23	0.739	3	583	14967	0.0266045	0.156123
C5	GOBP	1075	GOBP_CELL_PROLIFERATION_INVOLVED_IN_KIDNEY_DEVELOPMENT	GOBP_CELL_PROLIFERATION_INVOLVED_IN_KIDNEY_DEVELOPMENT	17	23	0.739	3	583	14967	0.0266045	0.156123
C5	GOBP	1671	GOBP_EPITHELIAL_CELL_MATURATION	GOBP_EPITHELIAL_CELL_MATURATION	17	24	0.708	3	583	14967	0.0266045	0.156123
C5	GOBP	2425	GOBP_LAMELLIPODIUM_MORPHOGENESIS	GOBP_LAMELLIPODIUM_MORPHOGENESIS	17	18	0.944	3	583	14967	0.0266045	0.156123
C5	GOBP	3350	GOBP_NEGATIVE_REGULATION_OF_GLYCOLYTIC_PROCESS	GOBP_NEGATIVE_REGULATION_OF_GLYCOLYTIC_PROCESS	17	18	0.944	3	583	14967	0.0266045	0.156123
C5	GOBP	4177	GOBP_PERK_MEDIATED_UNFOLDED_PROTEIN_RESPONSE	GOBP_PERK_MEDIATED_UNFOLDED_PROTEIN_RESPONSE	17	18	0.944	3	583	14967	0.0266045	0.156123
C5	GOBP	4474	GOBP_POSITIVE_REGULATION_OF_CHONDROCYTE_DIFFERENTIATION	GOBP_POSITIVE_REGULATION_OF_CHONDROCYTE...(04474)	17	20	0.85	3	583	14967	0.0266045	0.156123
C5	GOBP	5965	GOBP_REGULATION_OF_EXTRACELLULAR_MATRIX_ASSEMBLY	GOBP_REGULATION_OF_EXTRACELLULAR_MATRIX_ASSEMBLY	17	21	0.81	3	583	14967	0.0266045	0.156123
C5	GOBP	7140	GOBP_RETINA_VASCULATURE_DEVELOPMENT_IN_CAMERA_TYPE_EYE	GOBP_RETINA_VASCULATURE_DEVELOPMENT_IN_CAMERA_TYPE_EYE	17	19	0.895	3	583	14967	0.0266045	0.156123
C5	GOMF	9238	GOMF_CARGO_ADAPTOR_ACTIVITY	GOMF_CARGO_ADAPTOR_ACTIVITY	17	19	0.895	3	583	14967	0.0266045	0.156123
C5	GOMF	10315	GOMF_PROTEIN_DISULFIDE_ISOMERASE_ACTIVITY	GOMF_PROTEIN_DISULFIDE_ISOMERASE_ACTIVITY	17	20	0.85	3	583	14967	0.0266045	0.156123
C5	GOMF	10563	GOMF_SUMO_BINDING	GOMF_SUMO_BINDING	17	17	1	3	583	14967	0.0266045	0.156123
C2	WP	14235	WP_FERROPTOSIS	WP_FERROPTOSIS	59	64	0.922	6	583	14967	0.0267652	0.281953
C5	GOBP	2748	GOBP_MESENCHYMAL_CELL_DIFFERENTIATION	GOBP_MESENCHYMAL_CELL_DIFFERENTIATION	202	264	0.765	14	583	14967	0.0268262	0.156123
C5	GOBP	859	GOBP_CELLULAR_KETONE_METABOLIC_PROCESS	GOBP_CELLULAR_KETONE_METABOLIC_PROCESS	164	226	0.726	12	583	14967	0.0268689	0.156123
C5	GOCC	8129	GOCC_COATED_VESICLE_MEMBRANE	GOCC_COATED_VESICLE_MEMBRANE	164	203	0.808	12	583	14967	0.0268689	0.156123
C5	GOBP	5265	GOBP_PROTEIN_ACETYLATION	GOBP_PROTEIN_ACETYLATION	92	106	0.868	8	583	14967	0.0268895	0.156123
C2	PID	11670	PID_PTP1B_PATHWAY	PID_PTP1B_PATHWAY	44	52	0.846	5	583	14967	0.0273879	0.281953
C5	GOBP	4108	GOBP_P38MAPK_CASCADE	GOBP_P38MAPK_CASCADE	44	58	0.759	5	583	14967	0.0273879	0.156123
C5	GOBP	5657	GOBP_REGULATION_OF_AUTOPHAGOSOME_ASSEMBLY	GOBP_REGULATION_OF_AUTOPHAGOSOME_ASSEMBLY	44	46	0.957	5	583	14967	0.0273879	0.156123
C5	GOBP	6021	GOBP_REGULATION_OF_GLUCONEOGENESIS	GOBP_REGULATION_OF_GLUCONEOGENESIS	44	53	0.83	5	583	14967	0.0273879	0.156123
C5	GOMF	10039	GOMF_NUCLEOBASE_CONTAINING_COMPOUND_TRANSMEMBRANE_TRANSPORTER_ACTIVITY	GOMF_NUCLEOBASE_CONTAINING_COMPOUND_TRANSMEMBRANE...(10039)	44	55	0.8	5	583	14967	0.0273879	0.156123
C5	GOMF	10480	GOMF_SIGNALING_RECEPTOR_COMPLEX_ADAPTOR_ACTIVITY	GOMF_SIGNALING_RECEPTOR_COMPLEX_ADAPTOR_ACTIVITY	44	51	0.863	5	583	14967	0.0273879	0.156123
C5	GOBP	6093	GOBP_REGULATION_OF_HYDROLASE_ACTIVITY	GOBP_REGULATION_OF_HYDROLASE_ACTIVITY	576	775	0.743	32	583	14967	0.0278335	0.156123
C5	GOBP	4524	GOBP_POSITIVE_REGULATION_OF_DEVELOPMENTAL_PROCESS	GOBP_POSITIVE_REGULATION_OF_DEVELOPMENTAL_PROCESS	998	1370	0.728	51	583	14967	0.027915	0.156123
C2	BIOCARTA	183	BIOCARTA_NEUTROPHIL_PATHWAY	BIOCARTA_NEUTROPHIL_PATHWAY	7	8	0.875	2	583	14967	0.0279258	0.281953
C2	KEGG_MEDICUS	10903	KEGG_MEDICUS_REFERENCE_BLOOD_GROUP_H_O_ANTIGEN_TYPE_2_BIOSYNTHESIS	KEGG_MEDICUS_REFERENCE_BLOOD_GROUP_H_O_ANTIGEN...(10903)	7	7	1	2	583	14967	0.0279258	0.281953
C2	KEGG_MEDICUS	10997	KEGG_MEDICUS_REFERENCE_FE_TF_TRANSPORT	KEGG_MEDICUS_REFERENCE_FE_TF_TRANSPORT	7	7	1	2	583	14967	0.0279258	0.281953
C2	KEGG_MEDICUS	11028	KEGG_MEDICUS_REFERENCE_HEPARAN_SULFATE_DEGRADATION	KEGG_MEDICUS_REFERENCE_HEPARAN_SULFATE_DEGRADATION	7	7	1	2	583	14967	0.0279258	0.281953
C2	REACTOME	12315	REACTOME_CD163_MEDIATING_AN_ANTI_INFLAMMATORY_RESPONSE	REACTOME_CD163_MEDIATING_AN_ANTI_INFLAMMATORY_RESPONSE	7	9	0.778	2	583	14967	0.0279258	0.281953
C2	REACTOME	12877	REACTOME_LOSS_OF_FUNCTION_OF_SMAD2_3_IN_CANCER	REACTOME_LOSS_OF_FUNCTION_OF_SMAD2_3_IN_CANCER	7	7	1	2	583	14967	0.0279258	0.281953
C2	REACTOME	13421	REACTOME_RUNX3_REGULATES_CDKN1A_TRANSCRIPTION	REACTOME_RUNX3_REGULATES_CDKN1A_TRANSCRIPTION	7	7	1	2	583	14967	0.0279258	0.281953
C2	REACTOME	13630	REACTOME_SYNTHESIS_OF_PG	REACTOME_SYNTHESIS_OF_PG	7	8	0.875	2	583	14967	0.0279258	0.281953
C2	WP	14448	WP_MICRORNA_FOR_TARGETING_CANCER_GROWTH_AND_VASCULARIZATION_IN_GLIOBLASTOMA	WP_MICRORNA_FOR_TARGETING_CANCER_GROWTH_AND...(14448)	7	8	0.875	2	583	14967	0.0279258	0.281953
C5	GOBP	463	GOBP_AMYLOID_BETA_CLEARANCE_BY_TRANSCYTOSIS	GOBP_AMYLOID_BETA_CLEARANCE_BY_TRANSCYTOSIS	7	7	1	2	583	14967	0.0279258	0.156123
C5	GOBP	1259	GOBP_CORONARY_ARTERY_MORPHOGENESIS	GOBP_CORONARY_ARTERY_MORPHOGENESIS	7	9	0.778	2	583	14967	0.0279258	0.156123
C5	GOBP	1437	GOBP_DIAPEDESIS	GOBP_DIAPEDESIS	7	7	1	2	583	14967	0.0279258	0.156123
C5	GOBP	1718	GOBP_ESTABLISHMENT_OF_GOLGI_LOCALIZATION	GOBP_ESTABLISHMENT_OF_GOLGI_LOCALIZATION	7	8	0.875	2	583	14967	0.0279258	0.156123
C5	GOBP	1944	GOBP_GLANDULAR_EPITHELIAL_CELL_MATURATION	GOBP_GLANDULAR_EPITHELIAL_CELL_MATURATION	7	9	0.778	2	583	14967	0.0279258	0.156123
C5	GOBP	2332	GOBP_INTRACELLULAR_AMINO_ACID_HOMEOSTASIS	GOBP_INTRACELLULAR_AMINO_ACID_HOMEOSTASIS	7	8	0.875	2	583	14967	0.0279258	0.156123
C5	GOBP	2355	GOBP_INTRACELLULAR_TRIGLYCERIDE_HOMEOSTASIS	GOBP_INTRACELLULAR_TRIGLYCERIDE_HOMEOSTASIS	7	8	0.875	2	583	14967	0.0279258	0.156123
C5	GOBP	2381	GOBP_IRON_IMPORT_INTO_CELL	GOBP_IRON_IMPORT_INTO_CELL	7	10	0.7	2	583	14967	0.0279258	0.156123
C5	GOBP	3160	GOBP_NEGATIVE_REGULATION_OF_CAMP_DEPENDENT_PROTEIN_KINASE_ACTIVITY	GOBP_NEGATIVE_REGULATION_OF_CAMP_DEPENDENT_PROTEIN...(03160)	7	9	0.778	2	583	14967	0.0279258	0.156123
C5	GOBP	3788	GOBP_NEGATIVE_REGULATION_OF_VASOCONSTRICTION	GOBP_NEGATIVE_REGULATION_OF_VASOCONSTRICTION	7	8	0.875	2	583	14967	0.0279258	0.156123
C5	GOBP	4003	GOBP_N_ACETYLNEURAMINATE_CATABOLIC_PROCESS	GOBP_N_ACETYLNEURAMINATE_CATABOLIC_PROCESS	7	7	1	2	583	14967	0.0279258	0.156123
C5	GOBP	4708	GOBP_POSITIVE_REGULATION_OF_INTRINSIC_APOPTOTIC_SIGNALING_PATHWAY_IN_RESPONSE_TO_DNA_DAMAGE	GOBP_POSITIVE_REGULATION_OF_INTRINSIC_APOPTOTIC...(04708)	7	7	1	2	583	14967	0.0279258	0.156123
C5	GOBP	6560	GOBP_REGULATION_OF_PRO_B_CELL_DIFFERENTIATION	GOBP_REGULATION_OF_PRO_B_CELL_DIFFERENTIATION	7	8	0.875	2	583	14967	0.0279258	0.156123
C5	GOBP	6707	GOBP_REGULATION_OF_SYNAPTIC_VESICLE_PRIMING	GOBP_REGULATION_OF_SYNAPTIC_VESICLE_PRIMING	7	7	1	2	583	14967	0.0279258	0.156123
C5	GOCC	8157	GOCC_CORVET_COMPLEX	GOCC_CORVET_COMPLEX	7	7	1	2	583	14967	0.0279258	0.156123
C5	GOCC	8306	GOCC_FLOTILLIN_COMPLEX	GOCC_FLOTILLIN_COMPLEX	7	9	0.778	2	583	14967	0.0279258	0.156123
C5	GOCC	8344	GOCC_GROWTH_FACTOR_COMPLEX	GOCC_GROWTH_FACTOR_COMPLEX	7	8	0.875	2	583	14967	0.0279258	0.156123
C5	GOCC	8697	GOCC_PRESYNAPTIC_ENDOCYTIC_ZONE	GOCC_PRESYNAPTIC_ENDOCYTIC_ZONE	7	9	0.778	2	583	14967	0.0279258	0.156123
C5	GOCC	8953	GOCC_ZONULA_ADHERENS	GOCC_ZONULA_ADHERENS	7	8	0.875	2	583	14967	0.0279258	0.156123
C5	GOMF	9857	GOMF_MANGANESE_ION_TRANSMEMBRANE_TRANSPORTER_ACTIVITY	GOMF_MANGANESE_ION_TRANSMEMBRANE_TRANSPORTER_ACTIVITY	7	9	0.778	2	583	14967	0.0279258	0.156123
CELLMARKER	CELLMARKER	16378	CELLMARKER_Mesenchymal Glioblastoma Cell Brain Human	Mesenchymal Glioblastoma Cell Brain	7	7	1	2	583	14967	0.0279258	0.224207
C2	PID	11711	PID_UPA_UPAR_PATHWAY	PID_UPA_UPAR_PATHWAY	30	42	0.714	4	583	14967	0.0279694	0.281953
C5	GOBP	461	GOBP_AMYLOID_BETA_CLEARANCE	GOBP_AMYLOID_BETA_CLEARANCE	30	39	0.769	4	583	14967	0.0279694	0.156123
C5	GOBP	944	GOBP_CELLULAR_RESPONSE_TO_LIPOPROTEIN_PARTICLE_STIMULUS	GOBP_CELLULAR_RESPONSE_TO_LIPOPROTEIN_PARTICLE_STIMULUS	30	42	0.714	4	583	14967	0.0279694	0.156123
C5	GOBP	1853	GOBP_FOAM_CELL_DIFFERENTIATION	GOBP_FOAM_CELL_DIFFERENTIATION	30	41	0.732	4	583	14967	0.0279694	0.156123
C5	GOBP	2727	GOBP_MEMBRANE_LIPID_CATABOLIC_PROCESS	GOBP_MEMBRANE_LIPID_CATABOLIC_PROCESS	30	39	0.769	4	583	14967	0.0279694	0.156123
C5	GOMF	8956	GOMF_14_3_3_PROTEIN_BINDING	GOMF_14_3_3_PROTEIN_BINDING	30	32	0.938	4	583	14967	0.0279694	0.156123
C5	GOMF	10085	GOMF_ORGANOPHOSPHATE_ESTER_TRANSMEMBRANE_TRANSPORTER_ACTIVITY	GOMF_ORGANOPHOSPHATE_ESTER_TRANSMEMBRANE...(10085)	30	38	0.789	4	583	14967	0.0279694	0.156123
[truncated: 5,159 more rows]

## Sheet: EE_3.5_4_hr_down
collection	database	set_id	set	set_short	set_size	set_size_DB	size_ratio	set_size_in_input	input_size	background_size	p_value	adj_p_value
[truncated: 3,929 more rows]

## Sheet: RE_3.5_4_hr_up
collection	database	set_id	set	set_short	set_size	set_size_DB	size_ratio	set_size_in_input	input_size	background_size	p_value	adj_p_value
[truncated: 7,801 more rows]

[truncated: 1 more sheets: RE_3.5_4_hr_down]
