# Supplementary material for: Multi-Omic, Multi-Tissue Responses to Acute Exercise in Sedentary Adults: Findings from the Molecular Transducers of Physical Activity Consortium
Source: bioRxiv. 2026 Mar 2:2026.02.27.702183. Preprint. [Version 1] doi: 10.64898/2026.02.27.702183 (PMC13184684; doi:10.64898/2026.02.27.702183)
Supplement: Supplement 8 — Table S8. Exerkine candidate list, related to Figure 8 [file media-8.xlsx]

## Sheet: Legend
Table S8: Putative exerkine candidate lists
Assay: The type of omics analysis used to detect the feature.
Tissue: Tissue of origin in which the molecular feature was identified.
Contrast: Exercise modality and time point associated with the feature’s differential expression.
Modality: Exercise modality (Endurance, Resistance, or Both). If a feature was significantly altered in either modality at any time point, it is labeled as “Both.”
Extracellular_score: A score ranging from 0 to 5 derived from the COMPARTMENTS database; higher values indicate stronger evidence for extracellular localization.
Tissue_direction: Direction of change (upregulated or downregulated) of the feature in the tissue.
Plasma_direction: Direction of change of the corresponding protein form in circulation.
Directionality_concordant: Indicates whether the direction of change in tissue and plasma is concordant (Yes) or discordant (No).
Temporally_concordant: Indicates whether the change in tissue precedes the change in plasma (Yes), suggesting tissue-origin secretion.

## Sheet: Exerkine_Candidate_List
gene_symbol	assay	tissue	contrast	Modality	Extracellular_score	Tissue_direction	Plasma_direction	Directionality_concordant	Temporally_concordant
CX3CL1	transcript-rna-seq	muscle	EE_Post_15_30_45min	Both	5	Up	Up	Yes	No
CCN1	transcript-rna-seq	muscle	EE_Post_15_30_45min	Both	5	Up	Up	Yes	Yes
BTN2A1	transcript-rna-seq	muscle	EE_Post_15_30_45min	Both	1.986	Up	Down	No	Yes
TNFSF10	transcript-rna-seq	muscle	EE_Post_15_30_45min	Both	4.726	Down	Up	No	No
VWA1	transcript-rna-seq	muscle	EE_Post_15_30_45min	Both	4.534	Up	Up	Yes	No
TNFRSF8	transcript-rna-seq	muscle	EE_Post_15_30_45min	Both	4.636	Down	Down	Yes	Yes
IL4R	transcript-rna-seq	muscle	EE_Post_15_30_45min	Both	5	Up	Down	No	Yes
IVD	transcript-rna-seq	muscle	EE_Post_15_30_45min	Both	1.007	Down	Up	No	Yes
GNLY	transcript-rna-seq	muscle	EE_Post_15_30_45min	Both	5	Down	Up	No	No
ESAM	transcript-rna-seq	muscle	EE_Post_15_30_45min	Both	3.012	Up	Up	Yes	No
SCLY	transcript-rna-seq	muscle	EE_Post_15_30_45min	Both	1.419	Down	Up	No	No
CA4	transcript-rna-seq	muscle	EE_Post_15_30_45min	Both	5	Down	Up	No	No
CXCL9	transcript-rna-seq	muscle	EE_Post_15_30_45min	EE	5	Up	Down	No	Yes
WFIKKN1	transcript-rna-seq	muscle	EE_Post_15_30_45min	Both	4.303	Up	Down	No	Yes
PAPPA	transcript-rna-seq	muscle	EE_Post_15_30_45min	Both	5	Up	Down	No	Yes
CA4	transcript-rna-seq	muscle	EE_Post_3.5_4hr	Both	5	Down	Up	No	No
VWA1	transcript-rna-seq	muscle	EE_Post_3.5_4hr	Both	4.534	Up	Up	Yes	No
ANGPT2	transcript-rna-seq	muscle	EE_Post_3.5_4hr	Both	5	Up	Up	Yes	No
IFNLR1	transcript-rna-seq	muscle	EE_Post_3.5_4hr	Both	2.796	Down	Down	Yes	No
ADAMTS8	transcript-rna-seq	muscle	EE_Post_3.5_4hr	Both	4.221	Up	Down	No	No
SUMF2	transcript-rna-seq	muscle	EE_Post_3.5_4hr	Both	1.801	Down	Down	Yes	Yes
CD300LG	transcript-rna-seq	muscle	EE_Post_3.5_4hr	Both	2.246	Up	Up	Yes	No
NADK	transcript-rna-seq	muscle	EE_Post_3.5_4hr	Both	1.605	Up	Up	Yes	Yes
PTPRN2	transcript-rna-seq	muscle	EE_Post_3.5_4hr	Both	2.806	Down	Down	Yes	No
ADM	transcript-rna-seq	muscle	EE_Post_3.5_4hr	Both	4.786	Up	Down	No	Yes
BST2	transcript-rna-seq	muscle	EE_Post_3.5_4hr	Both	4.49	Down	Down	Yes	Yes
SERPINB8	transcript-rna-seq	muscle	EE_Post_3.5_4hr	Both	4.265	Up	Up	Yes	No
ERBB2	transcript-rna-seq	muscle	EE_Post_3.5_4hr	Both	3.915	Down	Down	Yes	Yes
IGF2R	transcript-rna-seq	muscle	EE_Post_3.5_4hr	Both	4.569	Up	Up	Yes	No
CGREF1	transcript-rna-seq	muscle	EE_Post_3.5_4hr	EE	3.6	Up	Down	No	Yes
FCGR2B	transcript-rna-seq	muscle	EE_Post_3.5_4hr	Both	3.402	Down	Up	No	No
ARSA	transcript-rna-seq	muscle	EE_Post_3.5_4hr	Both	4.317	Down	Up	No	No
TIMP3	transcript-rna-seq	muscle	EE_Post_3.5_4hr	Both	4.786	Up	Up	Yes	No
IL4R	transcript-rna-seq	muscle	EE_Post_3.5_4hr	Both	5	Up	Down	No	Yes
AGRN	transcript-rna-seq	muscle	EE_Post_3.5_4hr	Both	4.777	Down	Down	Yes	Yes
AGER	transcript-rna-seq	muscle	EE_Post_3.5_4hr	Both	5	Down	Down	Yes	Yes
CX3CL1	transcript-rna-seq	muscle	EE_Post_3.5_4hr	Both	5	Up	Up	Yes	No
BTN2A1	transcript-rna-seq	muscle	EE_Post_3.5_4hr	Both	1.986	Down	Down	Yes	Yes
WNT9A	transcript-rna-seq	muscle	EE_Post_3.5_4hr	EE	4.73	Up	Down	No	Yes
FGR	transcript-rna-seq	muscle	EE_Post_3.5_4hr	Both	4.422	Up	Up	Yes	No
IL15	transcript-rna-seq	muscle	EE_Post_3.5_4hr	Both	5	Down	Down	Yes	Yes
HGF	transcript-rna-seq	muscle	EE_Post_3.5_4hr	Both	4.796	Up	Up	Yes	No
PLAT	transcript-rna-seq	muscle	EE_Post_3.5_4hr	EE	5	Down	Up	No	No
EGLN1	transcript-rna-seq	muscle	EE_Post_3.5_4hr	Both	2.348	Up	Up	Yes	No
NAAA	transcript-rna-seq	muscle	EE_Post_3.5_4hr	Both	4.545	Down	Up	No	No
FLT3LG	transcript-rna-seq	muscle	EE_Post_3.5_4hr	Both	5	Down	Up	No	Yes
PAPPA	transcript-rna-seq	muscle	EE_Post_3.5_4hr	Both	5	Up	Down	No	Yes
TMSB10	transcript-rna-seq	muscle	EE_Post_3.5_4hr	Both	1.866	Up	Up	Yes	No
SEMA3F	transcript-rna-seq	muscle	EE_Post_3.5_4hr	Both	4.612	Down	Down	Yes	Yes
LBR	transcript-rna-seq	muscle	EE_Post_24hr	Both	2.22	Down	Up	No	No
CA14	transcript-rna-seq	muscle	EE_Post_24hr	Both	1.941	Up	Down	No	No
LRIG1	transcript-rna-seq	muscle	EE_Post_24hr	Both	4.025	Down	Up	No	No
SCLY	transcript-rna-seq	muscle	EE_Post_24hr	Both	1.419	Up	Up	Yes	No
ERBB2	transcript-rna-seq	muscle	EE_Post_24hr	Both	3.915	Down	Down	Yes	Yes
WNT9A	transcript-rna-seq	muscle	EE_Post_24hr	EE	4.73	Down	Down	Yes	Yes
FLT1	transcript-rna-seq	muscle	EE_Post_24hr	Both	5	Up	Up	Yes	No
PQBP1	transcript-rna-seq	muscle	EE_Post_24hr	EE	1.16	Up	Up	Yes	No
NMNAT1	transcript-rna-seq	muscle	EE_Post_24hr	Both	1.948	Up	Up	Yes	No
DDR1	transcript-rna-seq	muscle	EE_Post_24hr	Both	4.645	Down	Down	Yes	Yes
CCN1	transcript-rna-seq	muscle	RE_Post_15_30_45min	Both	5	Up	Up	Yes	Yes
CX3CL1	transcript-rna-seq	muscle	RE_Post_15_30_45min	Both	5	Up	Up	Yes	No
TNFSF10	transcript-rna-seq	muscle	RE_Post_15_30_45min	Both	4.726	Down	Up	No	No
VWA1	transcript-rna-seq	muscle	RE_Post_15_30_45min	Both	4.534	Up	Up	Yes	No
ADAMTS15	transcript-rna-seq	muscle	RE_Post_15_30_45min	RE	3.881	Down	Down	Yes	Yes
ESAM	transcript-rna-seq	muscle	RE_Post_15_30_45min	Both	3.012	Up	Up	Yes	No
SEMA3F	transcript-rna-seq	muscle	RE_Post_15_30_45min	Both	4.612	Up	Down	No	Yes
GNLY	transcript-rna-seq	muscle	RE_Post_15_30_45min	Both	5	Down	Up	No	No
FLT1	transcript-rna-seq	muscle	RE_Post_15_30_45min	Both	5	Up	Up	Yes	No
TNFRSF8	transcript-rna-seq	muscle	RE_Post_15_30_45min	Both	4.636	Down	Down	Yes	Yes
IL4R	transcript-rna-seq	muscle	RE_Post_15_30_45min	Both	5	Up	Down	No	Yes
TIMP3	transcript-rna-seq	muscle	RE_Post_15_30_45min	Both	4.786	Up	Up	Yes	No
NOS3	transcript-rna-seq	muscle	RE_Post_15_30_45min	Both	3.235	Up	Up	Yes	No
F3	transcript-rna-seq	muscle	RE_Post_15_30_45min	RE	4.727	Up	Up	Yes	No
TNFRSF12A	transcript-rna-seq	muscle	RE_Post_3.5_4hr	RE	2.199	Up	Down	No	Yes
EGLN1	transcript-rna-seq	muscle	RE_Post_3.5_4hr	Both	2.348	Up	Up	Yes	No
CCN1	transcript-rna-seq	muscle	RE_Post_3.5_4hr	Both	5	Up	Up	Yes	Yes
PVR	transcript-rna-seq	muscle	RE_Post_3.5_4hr	RE	5	Up	Down	No	Yes
SUMF2	transcript-rna-seq	muscle	RE_Post_3.5_4hr	Both	1.801	Down	Down	Yes	Yes
BTN2A1	transcript-rna-seq	muscle	RE_Post_3.5_4hr	Both	1.986	Down	Down	Yes	Yes
NADK	transcript-rna-seq	muscle	RE_Post_3.5_4hr	Both	1.605	Up	Up	Yes	Yes
SCARF1	transcript-rna-seq	muscle	RE_Post_3.5_4hr	RE	3.416	Down	Up	No	No
B4GAT1	transcript-rna-seq	muscle	RE_Post_3.5_4hr	RE	4.519	Down	Up	No	No
CA4	transcript-rna-seq	muscle	RE_Post_3.5_4hr	Both	5	Down	Up	No	No
RGMB	transcript-rna-seq	muscle	RE_Post_3.5_4hr	RE	1.437	Down	Down	Yes	Yes
IL1R1	transcript-rna-seq	muscle	RE_Post_3.5_4hr	Both	4.367	Up	Up	Yes	No
ERBB2	transcript-rna-seq	muscle	RE_Post_3.5_4hr	Both	3.915	Down	Down	Yes	Yes
LGALS4	transcript-rna-seq	muscle	RE_Post_3.5_4hr	RE	3.826	Down	Down	Yes	Yes
IFNLR1	transcript-rna-seq	muscle	RE_Post_3.5_4hr	Both	2.796	Down	Down	Yes	No
VWA1	transcript-rna-seq	muscle	RE_Post_3.5_4hr	Both	4.534	Up	Up	Yes	No
TIMP3	transcript-rna-seq	muscle	RE_Post_3.5_4hr	Both	4.786	Up	Up	Yes	No
APEX1	transcript-rna-seq	muscle	RE_Post_3.5_4hr	RE	2.253	Up	Up	Yes	No
SERPINB8	transcript-rna-seq	muscle	RE_Post_3.5_4hr	Both	4.265	Up	Up	Yes	No
IL15	transcript-rna-seq	muscle	RE_Post_3.5_4hr	Both	5	Down	Down	Yes	Yes
ACVRL1	transcript-rna-seq	muscle	RE_Post_3.5_4hr	RE	2.873	Up	Up	Yes	No
IGF2R	transcript-rna-seq	muscle	RE_Post_3.5_4hr	Both	4.569	Up	Up	Yes	No
ADAMTS8	transcript-rna-seq	muscle	RE_Post_3.5_4hr	Both	4.221	Up	Down	No	No
ADM	transcript-rna-seq	muscle	RE_Post_3.5_4hr	Both	4.786	Up	Down	No	Yes
CANT1	transcript-rna-seq	muscle	RE_Post_3.5_4hr	Both	4.366	Down	Down	Yes	Yes
NMNAT1	transcript-rna-seq	muscle	RE_Post_3.5_4hr	Both	1.948	Down	Up	No	No
NPM1	transcript-rna-seq	muscle	RE_Post_3.5_4hr	Both	2.412	Up	Up	Yes	No
IL4R	transcript-rna-seq	muscle	RE_Post_3.5_4hr	Both	5	Up	Down	No	Yes
TMSB10	transcript-rna-seq	muscle	RE_Post_3.5_4hr	Both	1.866	Up	Up	Yes	No
AGER	transcript-rna-seq	muscle	RE_Post_3.5_4hr	Both	5	Down	Down	Yes	Yes
BST2	transcript-rna-seq	muscle	RE_Post_3.5_4hr	Both	4.49	Down	Down	Yes	Yes
TNFRSF21	transcript-rna-seq	muscle	RE_Post_3.5_4hr	RE	2.416	Up	Down	No	Yes
PLAU	transcript-rna-seq	muscle	RE_Post_3.5_4hr	RE	5	Up	Up	Yes	No
FAM3C	transcript-rna-seq	muscle	RE_Post_3.5_4hr	RE	4.714	Up	Down	No	Yes
MSR1	transcript-rna-seq	muscle	RE_Post_3.5_4hr	RE	4.102	Up	Up	Yes	No
FGR	transcript-rna-seq	muscle	RE_Post_3.5_4hr	Both	4.422	Up	Up	Yes	No
PAPPA	transcript-rna-seq	muscle	RE_Post_3.5_4hr	Both	5	Up	Down	No	Yes
SPON1	transcript-rna-seq	muscle	RE_Post_3.5_4hr	Both	3.786	Up	Down	No	No
ARSA	transcript-rna-seq	muscle	RE_Post_3.5_4hr	Both	4.317	Down	Up	No	No
FLT1	transcript-rna-seq	muscle	RE_Post_3.5_4hr	Both	5	Up	Up	Yes	No
ANGPT2	transcript-rna-seq	muscle	RE_Post_3.5_4hr	Both	5	Up	Up	Yes	No
RNASET2	transcript-rna-seq	muscle	RE_Post_3.5_4hr	Both	5	Down	Up	No	No
NBL1	transcript-rna-seq	muscle	RE_Post_3.5_4hr	RE	5	Up	Down	No	Yes
SETMAR	transcript-rna-seq	muscle	RE_Post_3.5_4hr	RE	1.545	Down	Up	No	No
IVD	transcript-rna-seq	muscle	RE_Post_3.5_4hr	Both	1.007	Down	Up	No	Yes
DDR1	transcript-rna-seq	muscle	RE_Post_3.5_4hr	Both	4.645	Up	Down	No	Yes
CPM	transcript-rna-seq	muscle	RE_Post_3.5_4hr	Both	4.622	Up	Down	No	Yes
HS3ST3B1	transcript-rna-seq	muscle	RE_Post_3.5_4hr	RE	1.374	Up	Down	No	No
ITGAV	transcript-rna-seq	muscle	RE_Post_3.5_4hr	RE	4.58	Up	Up	Yes	No
FLT3LG	transcript-rna-seq	muscle	RE_Post_3.5_4hr	Both	5	Down	Up	No	Yes
MPO	transcript-rna-seq	muscle	RE_Post_3.5_4hr	RE	5	Down	Up	No	No
ADGRE5	transcript-rna-seq	muscle	RE_Post_3.5_4hr	Both	4.419	Up	Up	Yes	No
S100A11	transcript-rna-seq	muscle	RE_Post_3.5_4hr	Both	4.515	Up	Up	Yes	No
WFIKKN1	transcript-rna-seq	muscle	RE_Post_3.5_4hr	Both	4.303	Down	Down	Yes	Yes
CA14	transcript-rna-seq	muscle	RE_Post_3.5_4hr	Both	1.941	Down	Down	Yes	No
CD79B	transcript-rna-seq	muscle	RE_Post_3.5_4hr	Both	4.604	Down	Up	No	No
PXN	transcript-rna-seq	muscle	RE_Post_3.5_4hr	Both	2.601	Up	Up	Yes	No
NINJ1	transcript-rna-seq	muscle	RE_Post_3.5_4hr	Both	3.71	Down	Up	No	Yes
CRIP2	transcript-rna-seq	muscle	RE_Post_3.5_4hr	Both	1.335	Up	Up	Yes	No
TNFRSF12A	transcript-rna-seq	muscle	RE_Post_24hr	RE	2.199	Up	Down	No	Yes
ITGAV	transcript-rna-seq	muscle	RE_Post_24hr	RE	4.58	Up	Up	Yes	No
LRIG1	transcript-rna-seq	muscle	RE_Post_24hr	Both	4.025	Down	Up	No	No
SUMF2	transcript-rna-seq	muscle	RE_Post_24hr	Both	1.801	Down	Down	Yes	Yes
CAMKK1	transcript-rna-seq	muscle	RE_Post_24hr	RE	1.331	Up	Up	Yes	No
PXN	transcript-rna-seq	muscle	RE_Post_24hr	Both	2.601	Up	Up	Yes	No
SPOCK1	transcript-rna-seq	muscle	RE_Post_24hr	RE	5	Up	Up	Yes	No
ADAMTS8	transcript-rna-seq	muscle	RE_Post_24hr	Both	4.221	Up	Down	No	No
RGMB	transcript-rna-seq	muscle	RE_Post_24hr	RE	1.437	Down	Down	Yes	Yes
FLT1	transcript-rna-seq	muscle	RE_Post_24hr	Both	5	Up	Up	Yes	No
LBR	transcript-rna-seq	muscle	RE_Post_24hr	Both	2.22	Down	Up	No	No
CCN1	transcript-rna-seq	muscle	RE_Post_24hr	Both	5	Up	Up	Yes	Yes
IGSF3	transcript-rna-seq	muscle	RE_Post_24hr	RE	1.719	Up	Up	Yes	No
FAM3C	transcript-rna-seq	muscle	RE_Post_24hr	RE	4.714	Up	Down	No	Yes
LAYN	transcript-rna-seq	muscle	RE_Post_24hr	RE	3.069	Down	Down	Yes	No
SMOC2	transcript-rna-seq	muscle	RE_Post_24hr	RE	5	Up	Down	No	Yes
SCLY	transcript-rna-seq	muscle	RE_Post_24hr	Both	1.419	Up	Up	Yes	No
ADAM22	transcript-rna-seq	muscle	RE_Post_24hr	RE	2.881	Up	Down	No	No
ERBB2	transcript-rna-seq	muscle	RE_Post_24hr	Both	3.915	Down	Down	Yes	Yes
CD300LG	transcript-rna-seq	muscle	RE_Post_24hr	Both	2.246	Up	Up	Yes	No
IVD	transcript-rna-seq	muscle	RE_Post_24hr	Both	1.007	Down	Up	No	Yes
FLT3LG	transcript-rna-seq	muscle	RE_Post_24hr	Both	5	Down	Up	No	Yes
BST2	transcript-rna-seq	muscle	RE_Post_24hr	Both	4.49	Down	Down	Yes	Yes
CCN1	prot-pr	muscle	RE_Post_3.5_4hr	Both	5	Up	Up	Yes	Yes
NOS3	prot-ph	muscle	EE_Post_15_30_45min	Both	3.235	Up	Up	Yes	No
LRIG1	prot-ph	muscle	EE_Post_15_30_45min	Both	4.025	Down	Up	No	No
PLIN1	prot-ph	muscle	EE_Post_15_30_45min	EE	2.491	Up	Up	Yes	Yes
EGLN1	prot-ph	muscle	EE_Post_15_30_45min	Both	2.348	Down	Up	No	No
PXN	prot-ph	muscle	EE_Post_15_30_45min	Both	2.601	Up	Up	Yes	No
PXN	prot-ph	muscle	EE_Post_15_30_45min	Both	2.601	Up	Up	Yes	No
PXN	prot-ph	muscle	EE_Post_15_30_45min	Both	2.601	Up	Up	Yes	No
NOS3	prot-ph	muscle	EE_Post_15_30_45min	Both	3.235	Up	Up	Yes	No
NOS3	prot-ph	muscle	RE_Post_15_30_45min	Both	3.235	Up	Up	Yes	No
LRIG1	prot-ph	muscle	RE_Post_15_30_45min	Both	4.025	Down	Up	No	No
PXN	prot-ph	muscle	RE_Post_15_30_45min	Both	2.601	Up	Up	Yes	No
NMNAT1	prot-ph	muscle	RE_Post_15_30_45min	Both	1.948	Up	Up	Yes	No
EGLN1	prot-ph	muscle	RE_Post_15_30_45min	Both	2.348	Down	Up	No	No
PADI2	prot-ph	muscle	RE_Post_15_30_45min	Both	4.451	Up	Down	No	Yes
NMNAT1	prot-ph	muscle	RE_Post_15_30_45min	Both	1.948	Up	Up	Yes	No
PXN	prot-ph	muscle	RE_Post_15_30_45min	Both	2.601	Down	Up	No	No
MAD1L1	prot-ph	muscle	RE_Post_15_30_45min	RE	1.081	Down	Up	No	No
PXN	prot-ph	muscle	RE_Post_15_30_45min	Both	2.601	Up	Up	Yes	No
PXN	prot-ph	muscle	RE_Post_15_30_45min	Both	2.601	Up	Up	Yes	No
NMNAT1	prot-ph	muscle	RE_Post_3.5_4hr	Both	1.948	Up	Up	Yes	No
NMNAT1	prot-ph	muscle	RE_Post_3.5_4hr	Both	1.948	Up	Up	Yes	No
NMNAT1	prot-ph	muscle	RE_Post_24hr	Both	1.948	Up	Up	Yes	No
NMNAT1	prot-ph	muscle	RE_Post_24hr	Both	1.948	Up	Up	Yes	No
CCN1	transcript-rna-seq	adipose	EE_Post_15_30_45min	Both	5	Up	Up	Yes	Yes
CX3CL1	transcript-rna-seq	adipose	EE_Post_15_30_45min	Both	5	Up	Up	Yes	No
CCN1	transcript-rna-seq	adipose	RE_Post_15_30_45min	Both	5	Up	Up	Yes	Yes
CEACAM8	prot-pr	adipose	EE_Post_3.5_4hr	EE	5	Up	Up	Yes	No
SCLY	prot-pr	adipose	EE_Post_3.5_4hr	Both	1.419	Up	Up	Yes	No
BST2	prot-pr	adipose	EE_Post_3.5_4hr	Both	4.49	Down	Down	Yes	Yes
LRP1	prot-pr	adipose	EE_Post_3.5_4hr	Both	3.48	Down	Up	No	No
NPM1	prot-pr	adipose	EE_Post_3.5_4hr	Both	2.412	Up	Up	Yes	No
KYNU	prot-pr	adipose	EE_Post_3.5_4hr	EE	1.973	Up	Up	Yes	No
THY1	prot-pr	adipose	EE_Post_3.5_4hr	EE	4.841	Down	Down	Yes	Yes
SCARA5	prot-ph	adipose	EE_Post_3.5_4hr	EE	2.364	Up	Down	No	Yes
PXN	prot-ph	adipose	EE_Post_3.5_4hr	Both	2.601	Up	Up	Yes	No
PLIN1	prot-ph	adipose	EE_Post_3.5_4hr	EE	2.491	Down	Up	No	Yes
PLIN1	prot-ph	adipose	EE_Post_3.5_4hr	EE	2.491	Down	Up	No	Yes
PXN	prot-ph	adipose	EE_Post_3.5_4hr	Both	2.601	Up	Up	Yes	No
PXN	prot-ph	adipose	EE_Post_3.5_4hr	Both	2.601	Up	Up	Yes	No
IL16	prot-ph	adipose	EE_Post_3.5_4hr	Both	5	Down	Up	No	No
CD99	prot-ph	adipose	EE_Post_3.5_4hr	Both	3.562	Down	Up	No	No
PXN	prot-ph	adipose	EE_Post_3.5_4hr	Both	2.601	Down	Up	No	No
LRP1	prot-ph	adipose	EE_Post_3.5_4hr	Both	3.48	Down	Up	No	No
GZMB	transcript-rna-seq	blood	EE_During_20min	Both	4.711	Up	Up	Yes	No
SPON2	transcript-rna-seq	blood	EE_During_20min	Both	4.68	Up	Down	No	Yes
GNLY	transcript-rna-seq	blood	EE_During_20min	Both	5	Up	Up	Yes	No
GZMH	transcript-rna-seq	blood	EE_During_20min	Both	3.644	Up	Up	Yes	No
ERBB2	transcript-rna-seq	blood	EE_During_20min	Both	3.915	Up	Down	No	Yes
GZMA	transcript-rna-seq	blood	EE_During_20min	Both	4.249	Up	Up	Yes	No
FCRL1	transcript-rna-seq	blood	EE_During_20min	Both	1.144	Down	Down	Yes	Yes
IL12RB1	transcript-rna-seq	blood	EE_During_20min	Both	4.276	Up	Down	No	No
LRIG1	transcript-rna-seq	blood	EE_During_20min	Both	4.025	Down	Up	No	No
CD99	transcript-rna-seq	blood	EE_During_20min	Both	3.562	Up	Up	Yes	No
CD99	transcript-rna-seq	blood	EE_During_20min	Both	3.562	Up	Up	Yes	No
DRAXIN	transcript-rna-seq	blood	EE_During_20min	Both	4.629	Up	Down	No	No
TCL1A	transcript-rna-seq	blood	EE_During_20min	Both	2.5	Down	Up	No	No
ADGRE2	transcript-rna-seq	blood	EE_During_20min	Both	2.214	Down	Up	No	No
SKAP1	transcript-rna-seq	blood	EE_During_20min	Both	1.45	Up	Up	Yes	No
CD22	transcript-rna-seq	blood	EE_During_20min	Both	4.656	Down	Up	No	No
PHOSPHO1	transcript-rna-seq	blood	EE_During_20min	Both	4.399	Down	Up	No	No
NPTXR	transcript-rna-seq	blood	EE_During_20min	EE	2.436	Up	Down	No	No
VCAN	transcript-rna-seq	blood	EE_During_20min	Both	5	Down	Down	Yes	No
LAIR1	transcript-rna-seq	blood	EE_During_20min	Both	3.604	Up	Down	No	Yes
FCGR2B	transcript-rna-seq	blood	EE_During_20min	Both	3.402	Down	Up	No	No
SUMF2	transcript-rna-seq	blood	EE_During_20min	Both	1.801	Up	Down	No	Yes
TNFRSF4	transcript-rna-seq	blood	EE_During_20min	EE	3.595	Up	Down	No	No
POLR2F	transcript-rna-seq	blood	EE_During_20min	EE	1.428	Up	Up	Yes	No
CCL3	transcript-rna-seq	blood	EE_During_20min	EE	5	Up	Down	No	No
BST2	transcript-rna-seq	blood	EE_During_20min	Both	4.49	Up	Down	No	Yes
CTSS	transcript-rna-seq	blood	EE_During_20min	Both	5	Down	Down	Yes	Yes
AGER	transcript-rna-seq	blood	EE_During_20min	Both	5	Up	Down	No	Yes
CORO1A	transcript-rna-seq	blood	EE_During_20min	Both	4.38	Up	Up	Yes	No
SPON1	transcript-rna-seq	blood	EE_During_20min	Both	3.786	Down	Down	Yes	No
IL15	transcript-rna-seq	blood	EE_During_20min	Both	5	Down	Down	Yes	Yes
TGFBR2	transcript-rna-seq	blood	EE_During_20min	Both	5	Down	Down	Yes	Yes
CD27	transcript-rna-seq	blood	EE_During_20min	Both	5	Down	Down	Yes	No
GZMB	transcript-rna-seq	blood	EE_During_40min	Both	4.711	Up	Up	Yes	No
SPON2	transcript-rna-seq	blood	EE_During_40min	Both	4.68	Up	Down	No	Yes
GNLY	transcript-rna-seq	blood	EE_During_40min	Both	5	Up	Up	Yes	No
GZMH	transcript-rna-seq	blood	EE_During_40min	Both	3.644	Up	Up	Yes	No
ERBB2	transcript-rna-seq	blood	EE_During_40min	Both	3.915	Up	Down	No	Yes
GZMA	transcript-rna-seq	blood	EE_During_40min	Both	4.249	Up	Up	Yes	No
FCRL1	transcript-rna-seq	blood	EE_During_40min	Both	1.144	Down	Down	Yes	Yes
TCL1A	transcript-rna-seq	blood	EE_During_40min	Both	2.5	Down	Up	No	No
CD22	transcript-rna-seq	blood	EE_During_40min	Both	4.656	Down	Up	No	No
DRAXIN	transcript-rna-seq	blood	EE_During_40min	Both	4.629	Up	Down	No	No
IL12RB1	transcript-rna-seq	blood	EE_During_40min	Both	4.276	Up	Down	No	No
PHOSPHO1	transcript-rna-seq	blood	EE_During_40min	Both	4.399	Down	Up	No	No
CD99	transcript-rna-seq	blood	EE_During_40min	Both	3.562	Up	Up	Yes	No
CD99	transcript-rna-seq	blood	EE_During_40min	Both	3.562	Up	Up	Yes	No
SKAP1	transcript-rna-seq	blood	EE_During_40min	Both	1.45	Up	Up	Yes	No
FCGR2B	transcript-rna-seq	blood	EE_During_40min	Both	3.402	Down	Up	No	No
LRIG1	transcript-rna-seq	blood	EE_During_40min	Both	4.025	Down	Up	No	No
DDR1	transcript-rna-seq	blood	EE_During_40min	Both	4.645	Down	Down	Yes	Yes
SUMF2	transcript-rna-seq	blood	EE_During_40min	Both	1.801	Up	Down	No	Yes
CD27	transcript-rna-seq	blood	EE_During_40min	Both	5	Down	Down	Yes	No
EPHA1	transcript-rna-seq	blood	EE_During_40min	EE	2.607	Down	Down	Yes	No
BST2	transcript-rna-seq	blood	EE_During_40min	Both	4.49	Up	Down	No	Yes
ADGRE2	transcript-rna-seq	blood	EE_During_40min	Both	2.214	Down	Up	No	No
IL4R	transcript-rna-seq	blood	EE_During_40min	Both	5	Down	Down	Yes	Yes
NPTXR	transcript-rna-seq	blood	EE_During_40min	EE	2.436	Up	Down	No	No
CD79B	transcript-rna-seq	blood	EE_During_40min	Both	4.604	Down	Up	No	No
CD5	transcript-rna-seq	blood	EE_During_40min	Both	4.033	Down	Up	No	No
SPON1	transcript-rna-seq	blood	EE_During_40min	Both	3.786	Down	Down	Yes	No
EPS8L2	transcript-rna-seq	blood	EE_During_40min	Both	4.217	Up	Up	Yes	No
CRIP2	transcript-rna-seq	blood	EE_During_40min	Both	1.335	Down	Up	No	No
TNFRSF10C	transcript-rna-seq	blood	EE_During_40min	Both	3.138	Down	Up	No	No
XCL1	transcript-rna-seq	blood	EE_During_40min	EE	5	Up	Down	No	No
FLT3LG	transcript-rna-seq	blood	EE_During_40min	Both	5	Down	Up	No	Yes
TNFRSF4	transcript-rna-seq	blood	EE_During_40min	EE	3.595	Up	Down	No	No
KYNU	transcript-rna-seq	blood	EE_During_40min	EE	1.973	Down	Up	No	No
LAIR1	transcript-rna-seq	blood	EE_During_40min	Both	3.604	Up	Down	No	Yes
CLMP	transcript-rna-seq	blood	EE_During_40min	EE	2.251	Down	Down	Yes	No
CA14	transcript-rna-seq	blood	EE_During_40min	Both	1.941	Down	Down	Yes	No
IL2RA	transcript-rna-seq	blood	EE_During_40min	Both	3.853	Down	Up	No	No
CCL3	transcript-rna-seq	blood	EE_During_40min	EE	5	Up	Down	No	No
TCL1A	transcript-rna-seq	blood	EE_Post_10min	Both	2.5	Down	Up	No	No
GZMB	transcript-rna-seq	blood	EE_Post_10min	Both	4.711	Up	Up	Yes	No
CD22	transcript-rna-seq	blood	EE_Post_10min	Both	4.656	Down	Up	No	No
GNLY	transcript-rna-seq	blood	EE_Post_10min	Both	5	Up	Up	Yes	No
FCRL1	transcript-rna-seq	blood	EE_Post_10min	Both	1.144	Down	Down	Yes	Yes
GZMH	transcript-rna-seq	blood	EE_Post_10min	Both	3.644	Up	Up	Yes	No
SPON2	transcript-rna-seq	blood	EE_Post_10min	Both	4.68	Up	Down	No	Yes
GZMA	transcript-rna-seq	blood	EE_Post_10min	Both	4.249	Up	Up	Yes	No
ERBB2	transcript-rna-seq	blood	EE_Post_10min	Both	3.915	Up	Down	No	Yes
PGLYRP1	transcript-rna-seq	blood	EE_Post_10min	Both	4.663	Up	Up	Yes	No
FLT3LG	transcript-rna-seq	blood	EE_Post_10min	Both	5	Down	Up	No	Yes
DDR1	transcript-rna-seq	blood	EE_Post_10min	Both	4.645	Down	Down	Yes	Yes
CD79B	transcript-rna-seq	blood	EE_Post_10min	Both	4.604	Down	Up	No	No
IL18R1	transcript-rna-seq	blood	EE_Post_10min	Both	3.093	Up	Up	Yes	No
LRIG1	transcript-rna-seq	blood	EE_Post_10min	Both	4.025	Down	Up	No	No
CXCL10	transcript-rna-seq	blood	EE_Post_10min	Both	4.895	Down	Down	Yes	Yes
ST6GAL1	transcript-rna-seq	blood	EE_Post_10min	Both	5	Down	Up	No	No
DRAXIN	transcript-rna-seq	blood	EE_Post_10min	Both	4.629	Up	Down	No	No
LAIR1	transcript-rna-seq	blood	EE_Post_15_30_45min	Both	3.604	Down	Down	Yes	Yes
CD300C	transcript-rna-seq	blood	EE_Post_15_30_45min	Both	2.301	Down	Down	Yes	Yes
SPON2	transcript-rna-seq	blood	EE_Post_15_30_45min	Both	4.68	Down	Down	Yes	Yes
IL16	transcript-rna-seq	blood	EE_Post_15_30_45min	Both	5	Up	Up	Yes	No
RASSF2	transcript-rna-seq	blood	EE_Post_15_30_45min	Both	1.374	Up	Up	Yes	No
PGLYRP1	transcript-rna-seq	blood	EE_Post_15_30_45min	Both	4.663	Up	Up	Yes	No
EGLN1	transcript-rna-seq	blood	EE_Post_15_30_45min	Both	2.348	Up	Up	Yes	No
CA4	transcript-rna-seq	blood	EE_Post_15_30_45min	Both	5	Up	Up	Yes	No
IL1R1	transcript-rna-seq	blood	EE_Post_15_30_45min	Both	4.367	Up	Up	Yes	No
TGFA	transcript-rna-seq	blood	EE_Post_15_30_45min	Both	5	Up	Down	No	Yes
MME	transcript-rna-seq	blood	EE_Post_15_30_45min	Both	4.591	Up	Up	Yes	No
CXCL16	transcript-rna-seq	blood	EE_Post_15_30_45min	Both	5	Up	Up	Yes	No
VNN2	transcript-rna-seq	blood	EE_Post_15_30_45min	Both	4.566	Up	Up	Yes	No
IL18R1	transcript-rna-seq	blood	EE_Post_15_30_45min	Both	3.093	Up	Up	Yes	No
PHOSPHO1	transcript-rna-seq	blood	EE_Post_15_30_45min	Both	4.399	Up	Up	Yes	No
GZMH	transcript-rna-seq	blood	EE_Post_15_30_45min	Both	3.644	Down	Up	No	No
ERBB2	transcript-rna-seq	blood	EE_Post_15_30_45min	Both	3.915	Down	Down	Yes	Yes
TCL1A	transcript-rna-seq	blood	EE_Post_15_30_45min	Both	2.5	Down	Up	No	No
BTN2A1	transcript-rna-seq	blood	EE_Post_15_30_45min	Both	1.986	Up	Down	No	Yes
NINJ1	transcript-rna-seq	blood	EE_Post_15_30_45min	Both	3.71	Up	Up	Yes	Yes
SIRPB1	transcript-rna-seq	blood	EE_Post_15_30_45min	Both	1.687	Up	Down	No	Yes
CPM	transcript-rna-seq	blood	EE_Post_15_30_45min	Both	4.622	Up	Down	No	Yes
PADI4	transcript-rna-seq	blood	EE_Post_15_30_45min	Both	3.402	Up	Up	Yes	Yes
MMP9	transcript-rna-seq	blood	EE_Post_15_30_45min	Both	5	Up	Up	Yes	No
CANT1	transcript-rna-seq	blood	EE_Post_15_30_45min	Both	4.366	Up	Down	No	Yes
IGF2R	transcript-rna-seq	blood	EE_Post_15_30_45min	Both	4.569	Up	Up	Yes	No
PXN	transcript-rna-seq	blood	EE_Post_15_30_45min	Both	2.601	Up	Up	Yes	No
ESAM	transcript-rna-seq	blood	EE_Post_15_30_45min	Both	3.012	Up	Up	Yes	No
GNLY	transcript-rna-seq	blood	EE_Post_15_30_45min	Both	5	Down	Up	No	No
PADI2	transcript-rna-seq	blood	EE_Post_15_30_45min	Both	4.451	Up	Down	No	Yes
TGFBR2	transcript-rna-seq	blood	EE_Post_15_30_45min	Both	5	Up	Down	No	Yes
CD22	transcript-rna-seq	blood	EE_Post_15_30_45min	Both	4.656	Down	Up	No	No
CXCL10	transcript-rna-seq	blood	EE_Post_15_30_45min	Both	4.895	Down	Down	Yes	Yes
IL1R1	transcript-rna-seq	blood	EE_Post_3.5_4hr	Both	4.367	Up	Up	Yes	No
EGLN1	transcript-rna-seq	blood	EE_Post_3.5_4hr	Both	2.348	Up	Up	Yes	No
CANT1	transcript-rna-seq	blood	EE_Post_3.5_4hr	Both	4.366	Up	Down	No	Yes
ADGRE5	transcript-rna-seq	blood	EE_Post_3.5_4hr	Both	4.419	Up	Up	Yes	No
IGF2R	transcript-rna-seq	blood	EE_Post_3.5_4hr	Both	4.569	Up	Up	Yes	No
IL18R1	transcript-rna-seq	blood	EE_Post_3.5_4hr	Both	3.093	Up	Up	Yes	No
TGFA	transcript-rna-seq	blood	EE_Post_3.5_4hr	Both	5	Up	Down	No	Yes
PXN	transcript-rna-seq	blood	EE_Post_3.5_4hr	Both	2.601	Up	Up	Yes	No
MME	transcript-rna-seq	blood	EE_Post_3.5_4hr	Both	4.591	Up	Up	Yes	No
IL4R	transcript-rna-seq	blood	EE_Post_3.5_4hr	Both	5	Up	Down	No	Yes
TNFRSF10C	transcript-rna-seq	blood	EE_Post_3.5_4hr	Both	3.138	Up	Up	Yes	No
RASSF2	transcript-rna-seq	blood	EE_Post_3.5_4hr	Both	1.374	Up	Up	Yes	No
VNN2	transcript-rna-seq	blood	EE_Post_3.5_4hr	Both	4.566	Up	Up	Yes	No
FLT3LG	transcript-rna-seq	blood	EE_Post_3.5_4hr	Both	5	Down	Up	No	Yes
NCF2	transcript-rna-seq	blood	EE_Post_3.5_4hr	Both	2.407	Up	Up	Yes	No
LBR	transcript-rna-seq	blood	EE_Post_3.5_4hr	Both	2.22	Up	Up	Yes	No
ADM	transcript-rna-seq	blood	EE_Post_3.5_4hr	Both	4.786	Up	Down	No	Yes
MNDA	transcript-rna-seq	blood	EE_Post_3.5_4hr	Both	4.308	Up	Up	Yes	No
NADK	transcript-rna-seq	blood	EE_Post_3.5_4hr	Both	1.605	Up	Up	Yes	Yes
MMP9	transcript-rna-seq	blood	EE_Post_3.5_4hr	Both	5	Up	Up	Yes	No
ADAM8	transcript-rna-seq	blood	EE_Post_3.5_4hr	Both	2.675	Up	Down	No	Yes
ARHGAP25	transcript-rna-seq	blood	EE_Post_3.5_4hr	Both	1.201	Up	Up	Yes	No
PADI4	transcript-rna-seq	blood	EE_Post_3.5_4hr	Both	3.402	Up	Up	Yes	Yes
TMSB10	transcript-rna-seq	blood	EE_Post_3.5_4hr	Both	1.866	Down	Up	No	No
CRIP2	transcript-rna-seq	blood	EE_Post_3.5_4hr	Both	1.335	Down	Up	No	No
SIRPB1	transcript-rna-seq	blood	EE_Post_3.5_4hr	Both	1.687	Up	Down	No	Yes
CTSS	transcript-rna-seq	blood	EE_Post_3.5_4hr	Both	5	Up	Down	No	Yes
APBB1IP	transcript-rna-seq	blood	EE_Post_3.5_4hr	Both	1.673	Up	Up	Yes	No
CA4	transcript-rna-seq	blood	EE_Post_3.5_4hr	Both	5	Up	Up	Yes	No
WAS	transcript-rna-seq	blood	EE_Post_3.5_4hr	Both	4.452	Up	Up	Yes	Yes
S100A12	transcript-rna-seq	blood	EE_Post_3.5_4hr	Both	5	Up	Up	Yes	No
TGFBR2	transcript-rna-seq	blood	EE_Post_3.5_4hr	Both	5	Up	Down	No	Yes
TNFSF10	transcript-rna-seq	blood	EE_Post_3.5_4hr	Both	4.726	Up	Up	Yes	No
CXCL16	transcript-rna-seq	blood	EE_Post_3.5_4hr	Both	5	Up	Up	Yes	No
CD6	transcript-rna-seq	blood	EE_Post_3.5_4hr	Both	4.252	Down	Up	No	No
CD300C	transcript-rna-seq	blood	EE_Post_3.5_4hr	Both	2.301	Down	Down	Yes	Yes
DDR1	transcript-rna-seq	blood	EE_Post_3.5_4hr	Both	4.645	Down	Down	Yes	Yes
TCL1A	transcript-rna-seq	blood	EE_Post_3.5_4hr	Both	2.5	Down	Up	No	No
PADI2	transcript-rna-seq	blood	EE_Post_3.5_4hr	Both	4.451	Up	Down	No	Yes
FMNL1	transcript-rna-seq	blood	EE_Post_3.5_4hr	Both	4.278	Up	Up	Yes	No
FGR	transcript-rna-seq	blood	EE_Post_3.5_4hr	Both	4.422	Up	Up	Yes	No
ARSA	transcript-rna-seq	blood	EE_Post_3.5_4hr	Both	4.317	Up	Up	Yes	No
S100A11	transcript-rna-seq	blood	EE_Post_3.5_4hr	Both	4.515	Up	Up	Yes	No
IL16	transcript-rna-seq	blood	EE_Post_3.5_4hr	Both	5	Up	Up	Yes	No
ST6GAL1	transcript-rna-seq	blood	EE_Post_3.5_4hr	Both	5	Down	Up	No	No
CD74	transcript-rna-seq	blood	EE_Post_3.5_4hr	Both	4.534	Down	Down	Yes	Yes
COL18A1	transcript-rna-seq	blood	EE_Post_3.5_4hr	Both	4.739	Up	Up	Yes	No
CD5	transcript-rna-seq	blood	EE_Post_3.5_4hr	Both	4.033	Down	Up	No	No
LSP1	transcript-rna-seq	blood	EE_Post_3.5_4hr	Both	4.374	Up	Up	Yes	No
SKAP1	transcript-rna-seq	blood	EE_Post_3.5_4hr	Both	1.45	Down	Up	No	No
CXCL10	transcript-rna-seq	blood	EE_Post_3.5_4hr	Both	4.895	Down	Down	Yes	Yes
PGLYRP1	transcript-rna-seq	blood	EE_Post_3.5_4hr	Both	4.663	Up	Up	Yes	No
NPM1	transcript-rna-seq	blood	EE_Post_3.5_4hr	Both	2.412	Down	Up	No	No
SIGLEC9	transcript-rna-seq	blood	EE_Post_3.5_4hr	Both	3.006	Up	Up	Yes	No
PHOSPHO1	transcript-rna-seq	blood	EE_Post_3.5_4hr	Both	4.399	Up	Up	Yes	No
RNASET2	transcript-rna-seq	blood	EE_Post_3.5_4hr	Both	5	Up	Up	Yes	No
SUMF2	transcript-rna-seq	blood	EE_Post_3.5_4hr	Both	1.801	Down	Down	Yes	Yes
CD22	transcript-rna-seq	blood	EE_Post_3.5_4hr	Both	4.656	Down	Up	No	No
BTN2A1	transcript-rna-seq	blood	EE_Post_3.5_4hr	Both	1.986	Up	Down	No	Yes
NPDC1	transcript-rna-seq	blood	EE_Post_3.5_4hr	Both	1.9	Down	Up	No	No
LAIR1	transcript-rna-seq	blood	EE_Post_3.5_4hr	Both	3.604	Down	Down	Yes	Yes
CD99	transcript-rna-seq	blood	EE_Post_3.5_4hr	Both	3.562	Down	Up	No	No
CD99	transcript-rna-seq	blood	EE_Post_3.5_4hr	Both	3.562	Down	Up	No	No
CORO1A	transcript-rna-seq	blood	EE_Post_3.5_4hr	Both	4.38	Up	Up	Yes	No
CLEC5A	transcript-rna-seq	blood	EE_Post_3.5_4hr	Both	2.048	Up	Down	No	Yes
AGRN	transcript-rna-seq	blood	EE_Post_3.5_4hr	Both	4.777	Down	Down	Yes	Yes
GZMB	transcript-rna-seq	blood	RE_Post_10min	Both	4.711	Up	Up	Yes	No
GNLY	transcript-rna-seq	blood	RE_Post_10min	Both	5	Up	Up	Yes	No
TCL1A	transcript-rna-seq	blood	RE_Post_10min	Both	2.5	Down	Up	No	No
CD22	transcript-rna-seq	blood	RE_Post_10min	Both	4.656	Down	Up	No	No
GZMH	transcript-rna-seq	blood	RE_Post_10min	Both	3.644	Up	Up	Yes	No
FCRL1	transcript-rna-seq	blood	RE_Post_10min	Both	1.144	Down	Down	Yes	Yes
SPON2	transcript-rna-seq	blood	RE_Post_10min	Both	4.68	Up	Down	No	Yes
GZMA	transcript-rna-seq	blood	RE_Post_10min	Both	4.249	Up	Up	Yes	No
ERBB2	transcript-rna-seq	blood	RE_Post_10min	Both	3.915	Up	Down	No	Yes
DDR1	transcript-rna-seq	blood	RE_Post_10min	Both	4.645	Down	Down	Yes	Yes
NOS3	transcript-rna-seq	blood	RE_Post_10min	Both	3.235	Down	Up	No	No
CD99	transcript-rna-seq	blood	RE_Post_10min	Both	3.562	Up	Up	Yes	No
CD99	transcript-rna-seq	blood	RE_Post_10min	Both	3.562	Up	Up	Yes	No
PXN	transcript-rna-seq	blood	RE_Post_10min	Both	2.601	Up	Up	Yes	No
ESAM	transcript-rna-seq	blood	RE_Post_10min	Both	3.012	Up	Up	Yes	No
AGER	transcript-rna-seq	blood	RE_Post_10min	Both	5	Up	Down	No	Yes
LRP1	transcript-rna-seq	blood	RE_Post_10min	Both	3.48	Down	Up	No	No
IL18R1	transcript-rna-seq	blood	RE_Post_10min	Both	3.093	Up	Up	Yes	No
DRAXIN	transcript-rna-seq	blood	RE_Post_10min	Both	4.629	Up	Down	No	No
PGLYRP1	transcript-rna-seq	blood	RE_Post_10min	Both	4.663	Up	Up	Yes	No
IL12RB1	transcript-rna-seq	blood	RE_Post_10min	Both	4.276	Up	Down	No	No
IL15	transcript-rna-seq	blood	RE_Post_10min	Both	5	Down	Down	Yes	Yes
NINJ1	transcript-rna-seq	blood	RE_Post_10min	Both	3.71	Up	Up	Yes	Yes
VCAN	transcript-rna-seq	blood	RE_Post_10min	Both	5	Down	Down	Yes	No
FMNL1	transcript-rna-seq	blood	RE_Post_10min	Both	4.278	Up	Up	Yes	No
S100A11	transcript-rna-seq	blood	RE_Post_10min	Both	4.515	Up	Up	Yes	No
VNN2	transcript-rna-seq	blood	RE_Post_10min	Both	4.566	Up	Up	Yes	No
TPPP3	transcript-rna-seq	blood	RE_Post_10min	RE	1.294	Up	Up	Yes	No
ADGRE5	transcript-rna-seq	blood	RE_Post_10min	Both	4.419	Up	Up	Yes	No
NAAA	transcript-rna-seq	blood	RE_Post_10min	Both	4.545	Down	Up	No	No
MMP8	transcript-rna-seq	blood	RE_Post_10min	RE	5	Up	Up	Yes	No
ADM	transcript-rna-seq	blood	RE_Post_10min	Both	4.786	Up	Down	No	Yes
CXCL10	transcript-rna-seq	blood	RE_Post_10min	Both	4.895	Down	Down	Yes	Yes
TGFA	transcript-rna-seq	blood	RE_Post_10min	Both	5	Up	Down	No	Yes
CA4	transcript-rna-seq	blood	RE_Post_10min	Both	5	Up	Up	Yes	No
CD22	transcript-rna-seq	blood	RE_Post_15_30_45min	Both	4.656	Down	Up	No	No
PXN	transcript-rna-seq	blood	RE_Post_15_30_45min	Both	2.601	Up	Up	Yes	No
ADGRE5	transcript-rna-seq	blood	RE_Post_15_30_45min	Both	4.419	Up	Up	Yes	No
TCL1A	transcript-rna-seq	blood	RE_Post_15_30_45min	Both	2.5	Down	Up	No	No
TGFA	transcript-rna-seq	blood	RE_Post_15_30_45min	Both	5	Up	Down	No	Yes
VNN2	transcript-rna-seq	blood	RE_Post_15_30_45min	Both	4.566	Up	Up	Yes	No
EGLN1	transcript-rna-seq	blood	RE_Post_15_30_45min	Both	2.348	Up	Up	Yes	No
FCRL1	transcript-rna-seq	blood	RE_Post_15_30_45min	Both	1.144	Down	Down	Yes	Yes
FMNL1	transcript-rna-seq	blood	RE_Post_15_30_45min	Both	4.278	Up	Up	Yes	No
SIRPB1	transcript-rna-seq	blood	RE_Post_15_30_45min	Both	1.687	Up	Down	No	Yes
ESAM	transcript-rna-seq	blood	RE_Post_15_30_45min	Both	3.012	Up	Up	Yes	No
RASSF2	transcript-rna-seq	blood	RE_Post_15_30_45min	Both	1.374	Up	Up	Yes	No
NINJ1	transcript-rna-seq	blood	RE_Post_15_30_45min	Both	3.71	Up	Up	Yes	Yes
ADM	transcript-rna-seq	blood	RE_Post_15_30_45min	Both	4.786	Up	Down	No	Yes
ADAM8	transcript-rna-seq	blood	RE_Post_15_30_45min	Both	2.675	Up	Down	No	Yes
TGFBR2	transcript-rna-seq	blood	RE_Post_15_30_45min	Both	5	Up	Down	No	Yes
IL16	transcript-rna-seq	blood	RE_Post_15_30_45min	Both	5	Up	Up	Yes	No
BTN2A1	transcript-rna-seq	blood	RE_Post_15_30_45min	Both	1.986	Up	Down	No	Yes
MNDA	transcript-rna-seq	blood	RE_Post_15_30_45min	Both	4.308	Up	Up	Yes	No
ARHGAP25	transcript-rna-seq	blood	RE_Post_15_30_45min	Both	1.201	Up	Up	Yes	No
MME	transcript-rna-seq	blood	RE_Post_15_30_45min	Both	4.591	Up	Up	Yes	No
APBB1IP	transcript-rna-seq	blood	RE_Post_15_30_45min	Both	1.673	Up	Up	Yes	No
TNFRSF10C	transcript-rna-seq	blood	RE_Post_15_30_45min	Both	3.138	Up	Up	Yes	No
PADI2	transcript-rna-seq	blood	RE_Post_15_30_45min	Both	4.451	Up	Down	No	Yes
S100A11	transcript-rna-seq	blood	RE_Post_15_30_45min	Both	4.515	Up	Up	Yes	No
FGR	transcript-rna-seq	blood	RE_Post_15_30_45min	Both	4.422	Up	Up	Yes	No
NCF2	transcript-rna-seq	blood	RE_Post_15_30_45min	Both	2.407	Up	Up	Yes	No
CTSS	transcript-rna-seq	blood	RE_Post_15_30_45min	Both	5	Up	Down	No	Yes
IL1R1	transcript-rna-seq	blood	RE_Post_15_30_45min	Both	4.367	Up	Up	Yes	No
IGF2R	transcript-rna-seq	blood	RE_Post_15_30_45min	Both	4.569	Up	Up	Yes	No
CXCL16	transcript-rna-seq	blood	RE_Post_15_30_45min	Both	5	Up	Up	Yes	No
CA4	transcript-rna-seq	blood	RE_Post_15_30_45min	Both	5	Up	Up	Yes	No
PADI4	transcript-rna-seq	blood	RE_Post_15_30_45min	Both	3.402	Up	Up	Yes	Yes
NADK	transcript-rna-seq	blood	RE_Post_15_30_45min	Both	1.605	Up	Up	Yes	Yes
IL18R1	transcript-rna-seq	blood	RE_Post_15_30_45min	Both	3.093	Up	Up	Yes	No
PHOSPHO1	transcript-rna-seq	blood	RE_Post_15_30_45min	Both	4.399	Up	Up	Yes	No
CANT1	transcript-rna-seq	blood	RE_Post_15_30_45min	Both	4.366	Up	Down	No	Yes
PGLYRP1	transcript-rna-seq	blood	RE_Post_15_30_45min	Both	4.663	Up	Up	Yes	No
WAS	transcript-rna-seq	blood	RE_Post_15_30_45min	Both	4.452	Up	Up	Yes	Yes
LBR	transcript-rna-seq	blood	RE_Post_15_30_45min	Both	2.22	Up	Up	Yes	No
LAIR1	transcript-rna-seq	blood	RE_Post_15_30_45min	Both	3.604	Down	Down	Yes	Yes
ADGRE2	transcript-rna-seq	blood	RE_Post_15_30_45min	Both	2.214	Up	Up	Yes	No
MMP8	transcript-rna-seq	blood	RE_Post_15_30_45min	RE	5	Up	Up	Yes	No
CD79B	transcript-rna-seq	blood	RE_Post_15_30_45min	Both	4.604	Down	Up	No	No
S100A12	transcript-rna-seq	blood	RE_Post_15_30_45min	Both	5	Up	Up	Yes	No
MMP9	transcript-rna-seq	blood	RE_Post_15_30_45min	Both	5	Up	Up	Yes	No
TNFRSF12A	transcript-rna-seq	blood	RE_Post_15_30_45min	RE	2.199	Up	Down	No	Yes
RNASET2	transcript-rna-seq	blood	RE_Post_15_30_45min	Both	5	Up	Up	Yes	No
CXCL10	transcript-rna-seq	blood	RE_Post_15_30_45min	Both	4.895	Down	Down	Yes	Yes
CD300C	transcript-rna-seq	blood	RE_Post_15_30_45min	Both	2.301	Down	Down	Yes	Yes
LTBP2	transcript-rna-seq	blood	RE_Post_15_30_45min	RE	4.54	Up	Up	Yes	No
ARSA	transcript-rna-seq	blood	RE_Post_15_30_45min	Both	4.317	Up	Up	Yes	No
AGER	transcript-rna-seq	blood	RE_Post_15_30_45min	Both	5	Up	Down	No	Yes
GZMB	transcript-rna-seq	blood	RE_Post_15_30_45min	Both	4.711	Up	Up	Yes	No
MIA	transcript-rna-seq	blood	RE_Post_15_30_45min	RE	5	Up	Down	No	Yes
SIGLEC9	transcript-rna-seq	blood	RE_Post_15_30_45min	Both	3.006	Up	Up	Yes	No
VSTM1	transcript-rna-seq	blood	RE_Post_15_30_45min	RE	4.243	Up	Up	Yes	Yes
HGF	transcript-rna-seq	blood	RE_Post_15_30_45min	Both	4.796	Down	Up	No	No
IL15	transcript-rna-seq	blood	RE_Post_15_30_45min	Both	5	Down	Down	Yes	Yes
LSP1	transcript-rna-seq	blood	RE_Post_15_30_45min	Both	4.374	Up	Up	Yes	No
SUMF2	transcript-rna-seq	blood	RE_Post_15_30_45min	Both	1.801	Down	Down	Yes	Yes
CD74	transcript-rna-seq	blood	RE_Post_15_30_45min	Both	4.534	Down	Down	Yes	Yes
SCARF1	transcript-rna-seq	blood	RE_Post_15_30_45min	RE	3.416	Up	Up	Yes	No
ITGAV	transcript-rna-seq	blood	RE_Post_15_30_45min	RE	4.58	Up	Up	Yes	No
IDUA	transcript-rna-seq	blood	RE_Post_15_30_45min	RE	4.452	Down	Up	No	Yes
FLT3LG	transcript-rna-seq	blood	RE_Post_15_30_45min	Both	5	Down	Up	No	Yes
DDR1	transcript-rna-seq	blood	RE_Post_15_30_45min	Both	4.645	Down	Down	Yes	Yes
IL4R	transcript-rna-seq	blood	RE_Post_3.5_4hr	Both	5	Up	Down	No	Yes
PXN	transcript-rna-seq	blood	RE_Post_3.5_4hr	Both	2.601	Up	Up	Yes	No
ADGRE5	transcript-rna-seq	blood	RE_Post_3.5_4hr	Both	4.419	Up	Up	Yes	No
TGFA	transcript-rna-seq	blood	RE_Post_3.5_4hr	Both	5	Up	Down	No	Yes
IL1R1	transcript-rna-seq	blood	RE_Post_3.5_4hr	Both	4.367	Up	Up	Yes	No
IL18R1	transcript-rna-seq	blood	RE_Post_3.5_4hr	Both	3.093	Up	Up	Yes	No
CANT1	transcript-rna-seq	blood	RE_Post_3.5_4hr	Both	4.366	Up	Down	No	Yes
TNFRSF10C	transcript-rna-seq	blood	RE_Post_3.5_4hr	Both	3.138	Up	Up	Yes	No
ADAM8	transcript-rna-seq	blood	RE_Post_3.5_4hr	Both	2.675	Up	Down	No	Yes
VNN2	transcript-rna-seq	blood	RE_Post_3.5_4hr	Both	4.566	Up	Up	Yes	No
APBB1IP	transcript-rna-seq	blood	RE_Post_3.5_4hr	Both	1.673	Up	Up	Yes	No
FGR	transcript-rna-seq	blood	RE_Post_3.5_4hr	Both	4.422	Up	Up	Yes	No
MME	transcript-rna-seq	blood	RE_Post_3.5_4hr	Both	4.591	Up	Up	Yes	No
IGF2R	transcript-rna-seq	blood	RE_Post_3.5_4hr	Both	4.569	Up	Up	Yes	No
NADK	transcript-rna-seq	blood	RE_Post_3.5_4hr	Both	1.605	Up	Up	Yes	Yes
RASSF2	transcript-rna-seq	blood	RE_Post_3.5_4hr	Both	1.374	Up	Up	Yes	No
SIRPB1	transcript-rna-seq	blood	RE_Post_3.5_4hr	Both	1.687	Up	Down	No	Yes
ARHGAP25	transcript-rna-seq	blood	RE_Post_3.5_4hr	Both	1.201	Up	Up	Yes	No
NCF2	transcript-rna-seq	blood	RE_Post_3.5_4hr	Both	2.407	Up	Up	Yes	No
TCL1A	transcript-rna-seq	blood	RE_Post_3.5_4hr	Both	2.5	Down	Up	No	No
IL16	transcript-rna-seq	blood	RE_Post_3.5_4hr	Both	5	Up	Up	Yes	No
EGLN1	transcript-rna-seq	blood	RE_Post_3.5_4hr	Both	2.348	Up	Up	Yes	No
FLT3LG	transcript-rna-seq	blood	RE_Post_3.5_4hr	Both	5	Down	Up	No	Yes
CXCL16	transcript-rna-seq	blood	RE_Post_3.5_4hr	Both	5	Up	Up	Yes	No
WAS	transcript-rna-seq	blood	RE_Post_3.5_4hr	Both	4.452	Up	Up	Yes	Yes
ADM	transcript-rna-seq	blood	RE_Post_3.5_4hr	Both	4.786	Up	Down	No	Yes
CA4	transcript-rna-seq	blood	RE_Post_3.5_4hr	Both	5	Up	Up	Yes	No
S100A11	transcript-rna-seq	blood	RE_Post_3.5_4hr	Both	4.515	Up	Up	Yes	No
PADI4	transcript-rna-seq	blood	RE_Post_3.5_4hr	Both	3.402	Up	Up	Yes	Yes
MNDA	transcript-rna-seq	blood	RE_Post_3.5_4hr	Both	4.308	Up	Up	Yes	No
LBR	transcript-rna-seq	blood	RE_Post_3.5_4hr	Both	2.22	Up	Up	Yes	No
FMNL1	transcript-rna-seq	blood	RE_Post_3.5_4hr	Both	4.278	Up	Up	Yes	No
S100A12	transcript-rna-seq	blood	RE_Post_3.5_4hr	Both	5	Up	Up	Yes	No
MMP9	transcript-rna-seq	blood	RE_Post_3.5_4hr	Both	5	Up	Up	Yes	No
CD6	transcript-rna-seq	blood	RE_Post_3.5_4hr	Both	4.252	Down	Up	No	No
CRIP2	transcript-rna-seq	blood	RE_Post_3.5_4hr	Both	1.335	Down	Up	No	No
BTN2A1	transcript-rna-seq	blood	RE_Post_3.5_4hr	Both	1.986	Up	Down	No	Yes
CTSS	transcript-rna-seq	blood	RE_Post_3.5_4hr	Both	5	Up	Down	No	Yes
TGFBR2	transcript-rna-seq	blood	RE_Post_3.5_4hr	Both	5	Up	Down	No	Yes
PADI2	transcript-rna-seq	blood	RE_Post_3.5_4hr	Both	4.451	Up	Down	No	Yes
TMSB10	transcript-rna-seq	blood	RE_Post_3.5_4hr	Both	1.866	Down	Up	No	No
RNASET2	transcript-rna-seq	blood	RE_Post_3.5_4hr	Both	5	Up	Up	Yes	No
AGRN	transcript-rna-seq	blood	RE_Post_3.5_4hr	Both	4.777	Down	Down	Yes	Yes
ARSA	transcript-rna-seq	blood	RE_Post_3.5_4hr	Both	4.317	Up	Up	Yes	No
CD27	transcript-rna-seq	blood	RE_Post_3.5_4hr	Both	5	Down	Down	Yes	No
TNFSF10	transcript-rna-seq	blood	RE_Post_3.5_4hr	Both	4.726	Up	Up	Yes	No
SIGLEC9	transcript-rna-seq	blood	RE_Post_3.5_4hr	Both	3.006	Up	Up	Yes	No
COL18A1	transcript-rna-seq	blood	RE_Post_3.5_4hr	Both	4.739	Up	Up	Yes	No
CAMKK1	transcript-rna-seq	blood	RE_Post_3.5_4hr	RE	1.331	Up	Up	Yes	No
NINJ1	transcript-rna-seq	blood	RE_Post_3.5_4hr	Both	3.71	Up	Up	Yes	Yes
NPM1	transcript-rna-seq	blood	RE_Post_3.5_4hr	Both	2.412	Down	Up	No	No
EPS8L2	transcript-rna-seq	blood	RE_Post_3.5_4hr	Both	4.217	Down	Up	No	No
LSP1	transcript-rna-seq	blood	RE_Post_3.5_4hr	Both	4.374	Up	Up	Yes	No
ST6GAL1	transcript-rna-seq	blood	RE_Post_3.5_4hr	Both	5	Down	Up	No	No
SKAP1	transcript-rna-seq	blood	RE_Post_3.5_4hr	Both	1.45	Down	Up	No	No
CD5	transcript-rna-seq	blood	RE_Post_3.5_4hr	Both	4.033	Down	Up	No	No
CD300C	transcript-rna-seq	blood	RE_Post_3.5_4hr	Both	2.301	Down	Down	Yes	Yes
PHOSPHO1	transcript-rna-seq	blood	RE_Post_3.5_4hr	Both	4.399	Up	Up	Yes	No
ADGRE2	transcript-rna-seq	blood	RE_Post_3.5_4hr	Both	2.214	Up	Up	Yes	No
NPDC1	transcript-rna-seq	blood	RE_Post_3.5_4hr	Both	1.9	Down	Up	No	No
LAIR1	transcript-rna-seq	blood	RE_Post_3.5_4hr	Both	3.604	Down	Down	Yes	Yes
CD22	transcript-rna-seq	blood	RE_Post_3.5_4hr	Both	4.656	Down	Up	No	No
CD74	transcript-rna-seq	blood	RE_Post_3.5_4hr	Both	4.534	Down	Down	Yes	Yes
MIA	transcript-rna-seq	blood	RE_Post_3.5_4hr	RE	5	Up	Down	No	Yes
CXCL10	transcript-rna-seq	blood	RE_Post_3.5_4hr	Both	4.895	Down	Down	Yes	Yes
DDR1	transcript-rna-seq	blood	RE_Post_3.5_4hr	Both	4.645	Down	Down	Yes	Yes
CD99	transcript-rna-seq	blood	RE_Post_3.5_4hr	Both	3.562	Down	Up	No	No
CD99	transcript-rna-seq	blood	RE_Post_3.5_4hr	Both	3.562	Down	Up	No	No
IDUA	transcript-rna-seq	blood	RE_Post_3.5_4hr	RE	4.452	Down	Up	No	Yes
CORO1A	transcript-rna-seq	blood	RE_Post_3.5_4hr	Both	4.38	Up	Up	Yes	No
SUMF2	transcript-rna-seq	blood	RE_Post_3.5_4hr	Both	1.801	Down	Down	Yes	Yes
LY9	transcript-rna-seq	blood	RE_Post_3.5_4hr	RE	1.864	Down	Up	No	No
PGLYRP1	transcript-rna-seq	blood	RE_Post_3.5_4hr	Both	4.663	Up	Up	Yes	No
MAD1L1	transcript-rna-seq	blood	RE_Post_3.5_4hr	RE	1.081	Down	Up	No	No
APEX1	transcript-rna-seq	blood	RE_Post_3.5_4hr	RE	2.253	Down	Up	No	No
RGMA	transcript-rna-seq	blood	RE_Post_3.5_4hr	RE	2.182	Up	Down	No	Yes
CD79B	transcript-rna-seq	blood	RE_Post_3.5_4hr	Both	4.604	Down	Up	No	No
SERPINB8	transcript-rna-seq	blood	RE_Post_3.5_4hr	Both	4.265	Up	Up	Yes	No
NOS3	transcript-rna-seq	blood	RE_Post_3.5_4hr	Both	3.235	Down	Up	No	No
IL2RA	transcript-rna-seq	blood	RE_Post_3.5_4hr	Both	3.853	Down	Up	No	No
BST2	transcript-rna-seq	blood	RE_Post_3.5_4hr	Both	4.49	Down	Down	Yes	Yes
PTPRN2	transcript-rna-seq	blood	RE_Post_3.5_4hr	Both	2.806	Up	Down	No	No
ANGPT2	transcript-rna-seq	blood	RE_Post_3.5_4hr	Both	5	Down	Up	No	No
SPP1	transcript-rna-seq	blood	RE_Post_3.5_4hr	RE	4.863	Up	Down	No	No
AGER	transcript-rna-seq	blood	RE_Post_3.5_4hr	Both	5	Up	Down	No	Yes
CD300LF	transcript-rna-seq	blood	RE_Post_3.5_4hr	RE	2.263	Up	Up	Yes	No
CD300E	transcript-rna-seq	blood	RE_Post_3.5_4hr	RE	2.307	Down	Down	Yes	No
FCGR2B	transcript-rna-seq	blood	RE_Post_3.5_4hr	Both	3.402	Up	Up	Yes	No
TNFRSF9	transcript-rna-seq	blood	RE_Post_3.5_4hr	RE	4.068	Up	Down	No	No
CLEC5A	transcript-rna-seq	blood	RE_Post_3.5_4hr	Both	2.048	Up	Down	No	Yes
OMG	transcript-rna-seq	blood	RE_Post_3.5_4hr	RE	2.339	Up	Down	No	No
